# Supplementary material for: Proteomic Analysis Reveals the Effects of Different Dietary Protein Levels on Growth and Development of Jersey-Yak
Source: Animals (Basel). 2024 Jan 26;14(3):406. doi: 10.3390/ani14030406 (PMC10854544; doi:10.3390/ani14030406)
Supplement: Supplementary file 1 [file animals-14-00406-s001.zip › Table S2.xlsx]

## Sheet: Summary
Header line description of worksheet "Exp."
Protein accession	Protein accession number of database used for search
Protein Name	Protein sequence name encoded by gene indicator
Description	Protein functional description
Gene name	Indicates the name of the gene that code for the protein sequence
PSMs	The peptide-spectrum matches
MW [kDa]	Protein molecular weight ,unit [kDa]
Sum PEP Score	Total posterior error probability score
Coverage [%]	Percent of identified peptdie sequence covering in protein sequence
Peptides	Number of peptides whitch spectrums hit
Abundance	Protein abundance in samples
Unique peptides	Number of unique peptides which spectrums hit

## Sheet: Exp.all
List of all identified proteins
Protein accession	Protein Name	Gene name	MW [kDa]	Description	Sum PEP Score	Coverage [%]	# Peptides	# PSMs	# Unique Peptides	Abundance: LP1	Abundance: LP2	Abundance: LP3	Abundance: MP1	Abundance: MP2	Abundance: MP3	Abundance: HP1	Abundance: HP2	Abundance: HP3	Exp. q-value: Combined
ENSBGRP00000033964.1	myosin heavy chain 1	MYH1	222.9	pep primary_assembly:LU_Bosgru_v3.0:19:38263400:38288443:1 gene:ENSBGRG00000021031.1 transcript:ENSBGRT00000039266.1 gene_biotype:protein_coding transcript_biotype:protein_coding gene_symbol:MYH1 description:myosin heavy chain 1 [Source:HGNC Symbol;Acc:HGNC:7567]	4732.03	70	184	9206	15	2.14781e+10	1.47564e+10	4.75967e+09	2.10997e+10	1.08783e+10	3.07965e+10	2.28448e+10	2.81697e+10	5.94657e+09	0
ENSBGRP00000033323.1	myosin heavy chain 2	MYH2	223.2	pep primary_assembly:LU_Bosgru_v3.0:19:38227815:38258374:1 gene:ENSBGRG00000020872.1 transcript:ENSBGRT00000038519.1 gene_biotype:protein_coding transcript_biotype:protein_coding gene_symbol:MYH2 description:myosin heavy chain 2 [Source:HGNC Symbol;Acc:HGNC:7572]	4725.44	70	191	9613	37	1.05066e+11	1.08112e+11	1.13422e+11	1.31756e+11	1.41796e+11	1.10721e+11	9.59952e+10	9.34651e+10	1.32196e+11	0
ENSBGRP00000012649.1	nebulin	NEB	772.4	pep primary_assembly:LU_Bosgru_v3.0:2:101021823:101267559:-1 gene:ENSBGRG00000006143.1 transcript:ENSBGRT00000014591.1 gene_biotype:protein_coding transcript_biotype:protein_coding gene_symbol:NEB description:nebulin [Source:HGNC Symbol;Acc:HGNC:7720]	4713.73	63	425	3933	421	1.19786e+10	1.10181e+10	1.03688e+10	1.23502e+10	1.19484e+10	1.21602e+10	1.0663e+10	1.00197e+10	1.12398e+10	0
ENSBGRP00000015696.1	myosin heavy chain 7	MYH7	221.3	pep primary_assembly:LU_Bosgru_v3.0:11:1825087:1850715:-1 gene:ENSBGRG00000008351.1 transcript:ENSBGRT00000018110.1 gene_biotype:protein_coding transcript_biotype:protein_coding gene_symbol:MYH7 description:myosin heavy chain 7 [Source:HGNC Symbol;Acc:HGNC:7577]	3912.79	63	172	7758	4	5.22215e+10	4.51147e+10	3.58896e+10	4.47296e+10	3.7728e+10	4.82644e+10	4.49077e+10	3.20597e+10	3.34437e+10	0
ENSBGRP00000015922.1	myosin heavy chain 7	MYH7	220.4	pep primary_assembly:LU_Bosgru_v3.0:11:1825570:1850715:-1 gene:ENSBGRG00000008351.1 transcript:ENSBGRT00000018406.1 gene_biotype:protein_coding transcript_biotype:protein_coding gene_symbol:MYH7 description:myosin heavy chain 7 [Source:HGNC Symbol;Acc:HGNC:7577]	3856.9	63	169	7577	3	1.04524e+08	9.98703e+07	8.29004e+07	1.05287e+08	8.851e+07	1.12795e+08	9.31823e+07	7.62556e+07	7.38428e+07	0
ENSBGRP00000042218.1	myosin heavy chain 4	MYH4	221.1	pep primary_assembly:LU_Bosgru_v3.0:19:38296175:38321741:1 gene:ENSBGRG00000021917.1 transcript:ENSBGRT00000048952.1 gene_biotype:protein_coding transcript_biotype:protein_coding gene_symbol:MYH4 description:myosin heavy chain 4 [Source:HGNC Symbol;Acc:HGNC:7574]	3420.08	56	142	6605	17	4.22346e+08	2.99686e+08	1.51109e+08	3.76411e+08	2.31823e+08	5.46849e+08	4.20242e+08	5.46114e+08	2.01693e+08	0
ENSBGRP00000042383.1	myosin heavy chain 8	MYH8	222.6	pep primary_assembly:LU_Bosgru_v3.0:19:38341659:38379559:1 gene:ENSBGRG00000026532.1 transcript:ENSBGRT00000049141.1 gene_biotype:protein_coding transcript_biotype:protein_coding gene_symbol:MYH8 description:myosin heavy chain 8 [Source:HGNC Symbol;Acc:HGNC:7578]	2953.05	54	129	6586	12	3.96752e+07	4.42474e+07	3.84608e+07	5.83406e+07	5.9753e+07	5.22388e+07	4.47564e+07	4.84484e+07	4.91451e+07	0
ENSBGRP00000001564.1	pep primary_assembly:LU_Bosgru_v3.0:2:130333372:130398855:-1 gene:ENSBGRG00000000967.1 transcript:ENSBGRT00000001785.1 gene_biotype:protein_coding transcript_biotype:protein_coding		627	pep primary_assembly:LU_Bosgru_v3.0:2:130333372:130398855:-1 gene:ENSBGRG00000000967.1 transcript:ENSBGRT00000001785.1 gene_biotype:protein_coding transcript_biotype:protein_coding	2596.59	40	221	1905	221	5.3853e+09	5.09235e+09	5.07388e+09	5.78572e+09	5.85319e+09	5.43166e+09	4.75956e+09	4.50542e+09	5.39028e+09	0
ENSBGRP00000012650.1	myosin heavy chain 6	MYH6	220.5	pep primary_assembly:LU_Bosgru_v3.0:11:1788591:1820525:-1 gene:ENSBGRG00000007922.1 transcript:ENSBGRT00000014592.1 gene_biotype:protein_coding transcript_biotype:protein_coding gene_symbol:MYH6 description:myosin heavy chain 6 [Source:HGNC Symbol;Acc:HGNC:7576]	2527.33	52	128	4918	24	4.83976e+08	4.31507e+08	3.25272e+08	4.34388e+08	3.50507e+08	4.83738e+08	5.07772e+08	3.22989e+08	3.21218e+08	0
ENSBGRP00000016034.1	plectin	PLEC	514.6	pep primary_assembly:LU_Bosgru_v3.0:18:20970458:20994962:-1 gene:ENSBGRG00000007959.1 transcript:ENSBGRT00000018532.1 gene_biotype:protein_coding transcript_biotype:protein_coding gene_symbol:PLEC description:plectin [Source:HGNC Symbol;Acc:HGNC:9069]	1921.69	53	246	1432	246	1.94653e+09	1.93179e+09	1.9095e+09	2.08117e+09	2.07857e+09	1.95604e+09	1.83385e+09	1.58935e+09	1.88182e+09	0
ENSBGRP00000034263.1	filamin C	FLNC	285.1	pep primary_assembly:LU_Bosgru_v3.0:4:29646253:29680441:-1 gene:ENSBGRG00000011802.1 transcript:ENSBGRT00000039601.1 gene_biotype:protein_coding transcript_biotype:protein_coding gene_symbol:FLNC description:filamin C [Source:HGNC Symbol;Acc:HGNC:3756]	1567.85	48	117	1341	4	3.10547e+09	3.15466e+09	3.40189e+09	3.54485e+09	3.9848e+09	2.89064e+09	2.7452e+09	2.48095e+09	3.98401e+09	0
ENSBGRP00000034558.1	filamin C	FLNC	285	pep primary_assembly:LU_Bosgru_v3.0:4:29646253:29680441:-1 gene:ENSBGRG00000011802.1 transcript:ENSBGRT00000039956.1 gene_biotype:protein_coding transcript_biotype:protein_coding gene_symbol:FLNC description:filamin C [Source:HGNC Symbol;Acc:HGNC:3756]	1520.26	47	114	1293	2	3.20037e+06	3.83272e+06	3.68252e+06	4.36274e+06	5.33355e+06	3.64612e+06	2.88487e+06	3.14214e+06	5.05113e+06	0
ENSBGRP00000033183.1	myosin heavy chain 3	MYH3	222	pep primary_assembly:LU_Bosgru_v3.0:19:38136814:38156124:1 gene:ENSBGRG00000020599.1 transcript:ENSBGRT00000038351.1 gene_biotype:protein_coding transcript_biotype:protein_coding gene_symbol:MYH3 description:myosin heavy chain 3 [Source:HGNC Symbol;Acc:HGNC:7573]	1457.36	31	81	3374	7	7.57132e+06	1.12207e+07	8.77446e+06	7.94189e+06	6.96381e+06	7.36969e+06	7.4043e+06	6.81865e+06	4.80035e+06	0
ENSBGRP00000004150.1	myosin binding protein C, slow type	MYBPC1	131.4	pep primary_assembly:LU_Bosgru_v3.0:5:39822326:39937790:-1 gene:ENSBGRG00000001036.1 transcript:ENSBGRT00000004754.1 gene_biotype:protein_coding transcript_biotype:protein_coding gene_symbol:MYBPC1 description:myosin binding protein C, slow type [Source:HGNC Symbol;Acc:HGNC:7549]	1149.87	53	66	1197	4	6.54801e+09	5.76949e+09	5.36891e+09	5.85375e+09	5.45494e+09	6.06025e+09	5.30158e+09	4.6022e+09	5.77617e+09	0
ENSBGRP00000033676.1	actinin alpha 2	ACTN2	103.7	pep primary_assembly:LU_Bosgru_v3.0:27:7345982:7431847:1 gene:ENSBGRG00000020777.1 transcript:ENSBGRT00000038921.1 gene_biotype:protein_coding transcript_biotype:protein_coding gene_symbol:ACTN2 description:actinin alpha 2 [Source:HGNC Symbol;Acc:HGNC:164]	1134.88	67	55	1569	41	8.26497e+09	7.56637e+09	7.61924e+09	7.55453e+09	7.43817e+09	7.2928e+09	6.5953e+09	5.19791e+09	7.28844e+09	0
ENSBGRP00000033447.1	myosin heavy chain 2	MYH2	80	pep primary_assembly:LU_Bosgru_v3.0:19:38227815:38258374:1 gene:ENSBGRG00000020872.1 transcript:ENSBGRT00000038658.1 gene_biotype:protein_coding transcript_biotype:protein_coding gene_symbol:MYH2 description:myosin heavy chain 2 [Source:HGNC Symbol;Acc:HGNC:7572]	1127.82	60	52	2090	1	110107	120686	119725	133256	124935	131794	88233.8	119082	97047.5	0
ENSBGRP00000004049.1	myosin binding protein C, slow type	MYBPC1	131.5	pep primary_assembly:LU_Bosgru_v3.0:5:39821057:39937790:-1 gene:ENSBGRG00000001036.1 transcript:ENSBGRT00000004634.1 gene_biotype:protein_coding transcript_biotype:protein_coding gene_symbol:MYBPC1 description:myosin binding protein C, slow type [Source:HGNC Symbol;Acc:HGNC:7549]	1125.59	52	64	1148	2	1.34505e+07	1.43998e+07	1.7251e+07	1.87727e+07	1.97155e+07	1.81862e+07	1.62803e+07	1.63165e+07	2.31084e+07	0
ENSBGRP00000042424.1	pep primary_assembly:LU_Bosgru_v3.0:19:38407499:38462028:1 gene:ENSBGRG00000026546.1 transcript:ENSBGRT00000049191.1 gene_biotype:protein_coding transcript_biotype:protein_coding		223	pep primary_assembly:LU_Bosgru_v3.0:19:38407499:38462028:1 gene:ENSBGRG00000026546.1 transcript:ENSBGRT00000049191.1 gene_biotype:protein_coding transcript_biotype:protein_coding	1078.3	23	57	2469	6	4.12691e+06	4.96735e+06	4.19019e+06	4.40702e+06	4.17986e+06	4.2197e+06	4.47876e+06	3.65053e+06	3.40845e+06	0
ENSBGRP00000033260.1	actin alpha 1, skeletal muscle	ACTA1	42	pep primary_assembly:LU_Bosgru_v3.0:27:49651364:49655086:1 gene:ENSBGRG00000020862.1 transcript:ENSBGRT00000038439.1 gene_biotype:protein_coding transcript_biotype:protein_coding gene_symbol:ACTA1 description:actin alpha 1, skeletal muscle [Source:HGNC Symbol;Acc:HGNC:129]	932.112	64	24	3585	2	7.63829e+10	6.99883e+10	6.96504e+10	8.02549e+10	8.06239e+10	7.85772e+10	6.72957e+10	6.19192e+10	7.233e+10	0
ENSBGRP00000036039.1	myomesin 1	MYOM1	177.5	pep primary_assembly:LU_Bosgru_v3.0:21:33739310:33866439:-1 gene:ENSBGRG00000022019.1 transcript:ENSBGRT00000041698.1 gene_biotype:protein_coding transcript_biotype:protein_coding gene_symbol:MYOM1 description:myomesin 1 [Source:HGNC Symbol;Acc:HGNC:7613]	837.332	48	81	704	81	1.79142e+09	1.64325e+09	1.54471e+09	1.773e+09	1.63374e+09	1.86098e+09	1.56885e+09	1.46279e+09	1.57961e+09	0
ENSBGRP00000013448.1	myomesin 2	MYOM2	167.9	pep primary_assembly:LU_Bosgru_v3.0:28:5477586:5543918:-1 gene:ENSBGRG00000008535.1 transcript:ENSBGRT00000015514.1 gene_biotype:protein_coding transcript_biotype:protein_coding gene_symbol:MYOM2 description:myomesin 2 [Source:HGNC Symbol;Acc:HGNC:7614]	835.268	52	75	772	75	2.06562e+09	1.82009e+09	1.67022e+09	2.03383e+09	1.91554e+09	2.12006e+09	1.78957e+09	1.73415e+09	1.87922e+09	0
ENSBGRP00000006136.1	spectrin beta, erythrocytic	SPTB	268	pep primary_assembly:LU_Bosgru_v3.0:11:66414396:66491593:-1 gene:ENSBGRG00000003783.1 transcript:ENSBGRT00000007038.1 gene_biotype:protein_coding transcript_biotype:protein_coding gene_symbol:SPTB description:spectrin beta, erythrocytic [Source:HGNC Symbol;Acc:HGNC:11274]	813.873	42	94	456	91	4.96117e+08	5.00797e+08	5.29667e+08	6.06816e+08	7.14344e+08	4.57579e+08	7.02146e+08	4.0565e+08	4.13825e+08	0
ENSBGRP00000003867.1	myosin binding protein C, slow type	MYBPC1	127.9	pep primary_assembly:LU_Bosgru_v3.0:5:39821013:39937790:-1 gene:ENSBGRG00000001036.1 transcript:ENSBGRT00000004434.1 gene_biotype:protein_coding transcript_biotype:protein_coding gene_symbol:MYBPC1 description:myosin binding protein C, slow type [Source:HGNC Symbol;Acc:HGNC:7549]	805.31	50	57	944	1	530677	507299	486797	441844	342489	435614	395913	310779	284835	0
ENSBGRP00000018213.1	spectrin alpha, erythrocytic 1	SPTA1	281.9	pep primary_assembly:LU_Bosgru_v3.0:3:6146776:6239742:-1 gene:ENSBGRG00000010893.1 transcript:ENSBGRT00000021106.1 gene_biotype:protein_coding transcript_biotype:protein_coding gene_symbol:SPTA1 description:spectrin alpha, erythrocytic 1 [Source:HGNC Symbol;Acc:HGNC:11272]	760.64	40	93	429	93	3.82722e+08	4.04955e+08	4.60096e+08	5.06685e+08	6.62114e+08	3.29997e+08	6.13202e+08	3.3515e+08	3.0097e+08	0
ENSBGRP00000017389.1	ATPase sarcoplasmic/endoplasmic reticulum Ca2+ transporting 2	ATP2A2	109.7	pep primary_assembly:LU_Bosgru_v3.0:16:59842357:59905957:1 gene:ENSBGRG00000010412.1 transcript:ENSBGRT00000020115.1 gene_biotype:protein_coding transcript_biotype:protein_coding gene_symbol:ATP2A2 description:ATPase sarcoplasmic/endoplasmic reticulum Ca2+ transporting 2 [Source:HGNC Symbol;Acc:HGNC:812]	718.952	41	41	789	3	4.78622e+09	4.45355e+09	4.21792e+09	5.05711e+09	4.94075e+09	4.9991e+09	4.36019e+09	4.25927e+09	4.0379e+09	0
ENSBGRP00000018881.1	ATPase sarcoplasmic/endoplasmic reticulum Ca2+ transporting 1	ATP2A1	110.2	pep primary_assembly:LU_Bosgru_v3.0:26:18587946:18608984:1 gene:ENSBGRG00000009846.1 transcript:ENSBGRT00000021882.1 gene_biotype:protein_coding transcript_biotype:protein_coding gene_symbol:ATP2A1 description:ATPase sarcoplasmic/endoplasmic reticulum Ca2+ transporting 1 [Source:HGNC Symbol;Acc:HGNC:811]	704.599	33	39	1116	4	1.79468e+09	1.68406e+09	1.62465e+09	2.11203e+09	2.04878e+09	2.05995e+09	1.78923e+09	1.88523e+09	1.74392e+09	0
ENSBGRP00000017203.1	ATPase sarcoplasmic/endoplasmic reticulum Ca2+ transporting 2	ATP2A2	120.5	pep primary_assembly:LU_Bosgru_v3.0:16:59811969:59902379:1 gene:ENSBGRG00000010412.1 transcript:ENSBGRT00000019891.1 gene_biotype:protein_coding transcript_biotype:protein_coding gene_symbol:ATP2A2 description:ATPase sarcoplasmic/endoplasmic reticulum Ca2+ transporting 2 [Source:HGNC Symbol;Acc:HGNC:812]	676.543	34	39	759	1	1.5387e+06	1.82604e+06	1.46291e+06	1.9335e+06	1.94083e+06	2.06086e+06	1.59079e+06	2.13331e+06	1.23097e+06	0
ENSBGRP00000027330.1	actin alpha 2, smooth muscle	ACTA2	42	pep primary_assembly:LU_Bosgru_v3.0:25:11479453:11495387:-1 gene:ENSBGRG00000017216.1 transcript:ENSBGRT00000031553.1 gene_biotype:protein_coding transcript_biotype:protein_coding gene_symbol:ACTA2 description:actin alpha 2, smooth muscle [Source:HGNC Symbol;Acc:HGNC:130]	639.924	61	23	3001	2	4.83496e+07	3.79793e+07	2.99347e+07	2.84396e+07	2.61349e+07	2.9129e+07	3.08284e+07	2.9931e+07	2.57512e+07	0
ENSBGRP00000007641.1	myosin light chain 1	MYL1	20.9	pep primary_assembly:LU_Bosgru_v3.0:2:42388201:42414762:1 gene:ENSBGRG00000004749.1 transcript:ENSBGRT00000008784.1 gene_biotype:protein_coding transcript_biotype:protein_coding gene_symbol:MYL1 description:myosin light chain 1 [Source:HGNC Symbol;Acc:HGNC:7582]	571.258	74	18	1457	2	2.49885e+10	2.69731e+10	2.45061e+10	2.85391e+10	2.81724e+10	2.65646e+10	2.18616e+10	2.19102e+10	2.64372e+10	0
ENSBGRP00000030036.1	microtubule associated protein 4	MAP4	233.9	pep primary_assembly:LU_Bosgru_v3.0:22:10204874:10314303:-1 gene:ENSBGRG00000018621.1 transcript:ENSBGRT00000034772.1 gene_biotype:protein_coding transcript_biotype:protein_coding gene_symbol:MAP4 description:microtubule associated protein 4 [Source:HGNC Symbol;Acc:HGNC:6862]	567.814	39	69	223	69	1.79674e+08	1.93366e+08	2.06344e+08	1.81047e+08	1.81598e+08	1.80382e+08	1.59171e+08	1.597e+08	2.43779e+08	0
ENSBGRP00000009674.1	synemin	SYNM	170.6	pep primary_assembly:LU_Bosgru_v3.0:17:6511999:6545945:-1 gene:ENSBGRG00000005981.1 transcript:ENSBGRT00000011118.1 gene_biotype:protein_coding transcript_biotype:protein_coding gene_symbol:SYNM description:synemin [Source:HGNC Symbol;Acc:HGNC:24466]	561.348	42	63	295	63	3.14525e+08	3.00582e+08	2.97499e+08	3.18917e+08	3.08013e+08	3.09235e+08	2.77233e+08	2.46193e+08	3.28152e+08	0
ENSBGRP00000007675.1	myosin light chain 1	MYL1	20.7	pep primary_assembly:LU_Bosgru_v3.0:2:42388201:42414762:1 gene:ENSBGRG00000004749.1 transcript:ENSBGRT00000008837.1 gene_biotype:protein_coding transcript_biotype:protein_coding gene_symbol:MYL1 description:myosin light chain 1 [Source:HGNC Symbol;Acc:HGNC:7582]	560.737	76	17	1281	1	4.74884e+06	5.57706e+06	6.62458e+06	7.98364e+06	8.6311e+06	6.93924e+06	6.30655e+06	5.35366e+06	7.30908e+06	0
ENSBGRP00000037545.1	filamin A	FLNA	280.7	pep primary_assembly:LU_Bosgru_v3.0:X:39952874:39979000:-1 gene:ENSBGRG00000023487.1 transcript:ENSBGRT00000043473.1 gene_biotype:protein_coding transcript_biotype:protein_coding gene_symbol:FLNA description:filamin A [Source:HGNC Symbol;Acc:HGNC:3754]	545.805	33	76	299	63	1.14497e+08	1.15833e+08	1.25498e+08	1.36435e+08	1.67939e+08	1.12063e+08	2.00384e+08	1.45278e+08	1.36807e+08	0
ENSBGRP00000009396.1	myomesin 3	MYOM3	162.7	pep primary_assembly:LU_Bosgru_v3.0:2:8404582:8466666:-1 gene:ENSBGRG00000005605.1 transcript:ENSBGRT00000010819.1 gene_biotype:protein_coding transcript_biotype:protein_coding gene_symbol:MYOM3 description:myomesin 3 [Source:HGNC Symbol;Acc:HGNC:26679]	544.132	42	55	333	55	5.87679e+08	5.75655e+08	6.2138e+08	5.39958e+08	5.69268e+08	4.92992e+08	4.91257e+08	3.60846e+08	6.1536e+08	0
ENSBGRP00000019389.1	spectrin alpha, non-erythrocytic 1	SPTAN1	287.5	pep primary_assembly:LU_Bosgru_v3.0:9:7871829:7934889:1 gene:ENSBGRG00000012175.1 transcript:ENSBGRT00000022450.1 gene_biotype:protein_coding transcript_biotype:protein_coding gene_symbol:SPTAN1 description:spectrin alpha, non-erythrocytic 1 [Source:HGNC Symbol;Acc:HGNC:11273]	541.417	38	84	222	1	1.95422e+08	1.90868e+08	1.98588e+08	1.73212e+08	1.6779e+08	1.7962e+08	1.79021e+08	1.87007e+08	1.71301e+08	0
ENSBGRP00000019856.1	spectrin alpha, non-erythrocytic 1	SPTAN1	282.7	pep primary_assembly:LU_Bosgru_v3.0:9:7871829:7934889:1 gene:ENSBGRG00000012175.1 transcript:ENSBGRT00000022988.1 gene_biotype:protein_coding transcript_biotype:protein_coding gene_symbol:SPTAN1 description:spectrin alpha, non-erythrocytic 1 [Source:HGNC Symbol;Acc:HGNC:11273]	539.828	39	84	221	1	186440	166119	207376	190447	184071	192744	177516	181950	183092	0
ENSBGRP00000019643.1	spectrin alpha, non-erythrocytic 1	SPTAN1	284.4	pep primary_assembly:LU_Bosgru_v3.0:9:7871829:7934889:1 gene:ENSBGRG00000012175.1 transcript:ENSBGRT00000022751.1 gene_biotype:protein_coding transcript_biotype:protein_coding gene_symbol:SPTAN1 description:spectrin alpha, non-erythrocytic 1 [Source:HGNC Symbol;Acc:HGNC:11273]	536.889	38	83	222	1	2.71158e+06	2.53477e+06	2.45042e+06	2.50497e+06	2.59931e+06	2.71733e+06	2.68057e+06	2.80557e+06	2.3905e+06	0
ENSBGRP00000042375.1	LIM domain binding 3	LDB3	72.5	pep primary_assembly:LU_Bosgru_v3.0:27:42908665:42972609:1 gene:ENSBGRG00000026515.1 transcript:ENSBGRT00000049132.1 gene_biotype:protein_coding transcript_biotype:protein_coding gene_symbol:LDB3 description:LIM domain binding 3 [Source:HGNC Symbol;Acc:HGNC:15710]	489.666	33	20	479	7	8.71435e+08	8.08095e+08	8.07557e+08	8.8808e+08	8.0382e+08	9.63599e+08	7.58827e+08	7.64982e+08	9.5057e+08	0
ENSBGRP00000016611.1	ankyrin 1	ANK1	199.9	pep primary_assembly:LU_Bosgru_v3.0:28:17110875:17291016:1 gene:ENSBGRG00000009277.1 transcript:ENSBGRT00000019205.1 gene_biotype:protein_coding transcript_biotype:protein_coding gene_symbol:ANK1 description:ankyrin 1 [Source:HGNC Symbol;Acc:HGNC:492]	488.237	35	50	220	45	1.87253e+08	1.878e+08	2.07949e+08	2.38389e+08	2.82383e+08	1.71301e+08	2.61656e+08	1.58046e+08	1.76415e+08	0
ENSBGRP00000013736.1	myosin heavy chain 9	MYH9	227	pep primary_assembly:LU_Bosgru_v3.0:5:29481037:29545104:1 gene:ENSBGRG00000008691.1 transcript:ENSBGRT00000015845.1 gene_biotype:protein_coding transcript_biotype:protein_coding gene_symbol:MYH9 description:myosin heavy chain 9 [Source:HGNC Symbol;Acc:HGNC:7579]	487.984	31	67	273	54	1.76109e+08	1.84771e+08	2.01192e+08	2.02564e+08	2.58414e+08	1.63776e+08	2.94583e+08	2.19404e+08	1.95028e+08	0
ENSBGRP00000029168.1	myosin binding protein C, fast type	MYBPC2	127.6	pep primary_assembly:LU_Bosgru_v3.0:20:58376762:58406740:-1 gene:ENSBGRG00000018208.1 transcript:ENSBGRT00000033775.1 gene_biotype:protein_coding transcript_biotype:protein_coding gene_symbol:MYBPC2 description:myosin binding protein C, fast type [Source:HGNC Symbol;Acc:HGNC:7550]	482.707	46	48	411	46	9.6599e+08	1.0258e+09	1.22195e+09	1.73447e+09	1.96822e+09	1.42619e+09	1.11229e+09	1.49063e+09	1.49949e+09	0
ENSBGRP00000021536.1	myosin light chain 2	MYL2	18.9	pep primary_assembly:LU_Bosgru_v3.0:16:60383449:60391974:-1 gene:ENSBGRG00000013402.1 transcript:ENSBGRT00000024841.1 gene_biotype:protein_coding transcript_biotype:protein_coding gene_symbol:MYL2 description:myosin light chain 2 [Source:HGNC Symbol;Acc:HGNC:7583]	471.275	86	17	850	17	1.09636e+10	1.05755e+10	7.81025e+09	9.20356e+09	6.98681e+09	9.63515e+09	9.74947e+09	6.22144e+09	5.80725e+09	0
ENSBGRP00000041378.1	myosin light chain, phosphorylatable, fast skeletal muscle	MYLPF	19	pep primary_assembly:LU_Bosgru_v3.0:26:17893603:17895927:-1 gene:ENSBGRG00000025933.1 transcript:ENSBGRT00000047981.1 gene_biotype:protein_coding transcript_biotype:protein_coding gene_symbol:MYLPF description:myosin light chain, phosphorylatable, fast skeletal muscle [Source:HGNC Symbol;Acc:HGNC:29824]	460.96	95	21	1100	21	1.71088e+10	1.78647e+10	1.75959e+10	2.14892e+10	2.18589e+10	1.96982e+10	1.7195e+10	1.8056e+10	2.25775e+10	0
ENSBGRP00000040411.1	actin gamma 1	ACTG1	41.8	pep primary_assembly:LU_Bosgru_v3.0:19:13843022:13845826:-1 gene:ENSBGRG00000025349.1 transcript:ENSBGRT00000046852.1 gene_biotype:protein_coding transcript_biotype:protein_coding gene_symbol:ACTG1 description:actin gamma 1 [Source:HGNC Symbol;Acc:HGNC:144]	460.748	64	24	2467	8	7.22142e+07	7.92655e+07	9.33283e+07	8.46856e+07	1.33991e+08	7.15372e+07	1.23412e+08	1.18269e+08	9.14571e+07	0
ENSBGRP00000025117.1	spectrin beta, non-erythrocytic 1	SPTBN1	274.2	pep primary_assembly:LU_Bosgru_v3.0:9:58106837:58347156:1 gene:ENSBGRG00000015284.1 transcript:ENSBGRT00000028974.1 gene_biotype:protein_coding transcript_biotype:protein_coding gene_symbol:SPTBN1 description:spectrin beta, non-erythrocytic 1 [Source:HGNC Symbol;Acc:HGNC:11275]	456.415	33	71	195	67	1.308e+08	1.32299e+08	1.38498e+08	1.21168e+08	1.15562e+08	1.22448e+08	1.23108e+08	1.35927e+08	1.17377e+08	0
ENSBGRP00000023475.1	ATPase sarcoplasmic/endoplasmic reticulum Ca2+ transporting 1	ATP2A1	83.5	pep primary_assembly:LU_Bosgru_v3.0:26:18597128:18609476:1 gene:ENSBGRG00000009846.1 transcript:ENSBGRT00000027066.1 gene_biotype:protein_coding transcript_biotype:protein_coding gene_symbol:ATP2A1 description:ATPase sarcoplasmic/endoplasmic reticulum Ca2+ transporting 1 [Source:HGNC Symbol;Acc:HGNC:811]	452.572	33	29	696	3	1.2158e+06	1.21591e+06	1.16211e+06	1.25001e+06	1.19181e+06	1.30875e+06	1.0418e+06	1.08175e+06	1.45119e+06	0
ENSBGRP00000037543.1	creatine kinase, M-type	CKM	43	pep primary_assembly:LU_Bosgru_v3.0:20:62722628:62731671:1 gene:ENSBGRG00000023521.1 transcript:ENSBGRT00000043471.1 gene_biotype:protein_coding transcript_biotype:protein_coding gene_symbol:CKM description:creatine kinase, M-type [Source:HGNC Symbol;Acc:HGNC:1994]	452.469	60	24	851	23	1.03665e+10	8.68965e+09	6.96234e+09	8.09283e+09	5.42221e+09	1.00524e+10	7.70785e+09	7.89577e+09	9.90075e+09	0
ENSBGRP00000010786.1	actinin alpha 1	ACTN1	105.4	pep primary_assembly:LU_Bosgru_v3.0:11:70598259:70715184:-1 gene:ENSBGRG00000006595.1 transcript:ENSBGRT00000012388.1 gene_biotype:protein_coding transcript_biotype:protein_coding gene_symbol:ACTN1 description:actinin alpha 1 [Source:HGNC Symbol;Acc:HGNC:163]	449.833	40	37	321	19	6.81608e+07	6.69416e+07	6.92359e+07	8.1646e+07	8.8194e+07	7.86491e+07	8.66617e+07	8.43403e+07	7.65925e+07	0
ENSBGRP00000030899.1	pep primary_assembly:LU_Bosgru_v3.0:3:127953157:127994471:-1 gene:ENSBGRG00000017439.1 transcript:ENSBGRT00000035744.1 gene_biotype:protein_coding transcript_biotype:protein_coding		184.5	pep primary_assembly:LU_Bosgru_v3.0:3:127953157:127994471:-1 gene:ENSBGRG00000017439.1 transcript:ENSBGRT00000035744.1 gene_biotype:protein_coding transcript_biotype:protein_coding	446.421	33	53	375	53	7.59068e+08	6.69446e+08	6.2208e+08	5.9131e+08	4.38979e+08	7.3193e+08	4.74866e+08	9.6156e+08	4.72247e+08	0
ENSBGRP00000022945.1	laminin subunit alpha 2	LAMA2	338.7	pep primary_assembly:LU_Bosgru_v3.0:10:21080546:21841022:-1 gene:ENSBGRG00000012099.1 transcript:ENSBGRT00000026478.1 gene_biotype:protein_coding transcript_biotype:protein_coding gene_symbol:LAMA2 description:laminin subunit alpha 2 [Source:HGNC Symbol;Acc:HGNC:6482]	433.623	19	56	212	1	7.39819e+06	7.19506e+06	7.25593e+06	8.04442e+06	7.50317e+06	7.52621e+06	6.24659e+06	6.49814e+06	6.87779e+06	0
ENSBGRP00000042119.1	aldolase, fructose-bisphosphate A	ALDOA	45.1	pep primary_assembly:LU_Bosgru_v3.0:26:18286208:18289649:1 gene:ENSBGRG00000026388.1 transcript:ENSBGRT00000048842.1 gene_biotype:protein_coding transcript_biotype:protein_coding gene_symbol:ALDOA description:aldolase, fructose-bisphosphate A [Source:HGNC Symbol;Acc:HGNC:414]	432.061	61	26	592	20	6.94746e+09	6.42612e+09	6.17156e+09	7.48441e+09	6.00627e+09	8.83284e+09	5.15785e+09	8.48165e+09	1.20355e+10	0
ENSBGRP00000010858.1	amylo-alpha-1, 6-glucosidase, 4-alpha-glucanotransferase	AGL	174	pep primary_assembly:LU_Bosgru_v3.0:3:28075918:28154194:1 gene:ENSBGRG00000006495.1 transcript:ENSBGRT00000012462.1 gene_biotype:protein_coding transcript_biotype:protein_coding gene_symbol:AGL description:amylo-alpha-1, 6-glucosidase, 4-alpha-glucanotransferase [Source:HGNC Symbol;Acc:HGNC:321]	431.467	31	48	299	48	4.67838e+08	4.76871e+08	4.89821e+08	6.15288e+08	6.03629e+08	6.08555e+08	5.26977e+08	5.08253e+08	5.29672e+08	0
ENSBGRP00000023564.1	laminin subunit alpha 2	LAMA2	338.3	pep primary_assembly:LU_Bosgru_v3.0:10:21080546:21841022:-1 gene:ENSBGRG00000012099.1 transcript:ENSBGRT00000027173.1 gene_biotype:protein_coding transcript_biotype:protein_coding gene_symbol:LAMA2 description:laminin subunit alpha 2 [Source:HGNC Symbol;Acc:HGNC:6482]	428.553	19	56	207	1	2.11084e+08	1.96761e+08	1.97338e+08	2.15221e+08	2.19904e+08	1.9948e+08	1.65593e+08	1.74355e+08	1.86847e+08	0
ENSBGRP00000008305.1	cardiomyopathy associated 5	CMYA5	438.8	pep primary_assembly:LU_Bosgru_v3.0:11:13890505:13995785:-1 gene:ENSBGRG00000005128.1 transcript:ENSBGRT00000009561.1 gene_biotype:protein_coding transcript_biotype:protein_coding gene_symbol:CMYA5 description:cardiomyopathy associated 5 [Source:HGNC Symbol;Acc:HGNC:14305]	422.542	22	73	190	73	1.26346e+08	1.24986e+08	1.12938e+08	1.1976e+08	1.15808e+08	1.2083e+08	1.10105e+08	1.13533e+08	1.26586e+08	0
ENSBGRP00000021753.1	pyruvate kinase M1/2	PKM	58	pep primary_assembly:LU_Bosgru_v3.0:11:4521086:4537789:1 gene:ENSBGRG00000013574.1 transcript:ENSBGRT00000025088.1 gene_biotype:protein_coding transcript_biotype:protein_coding gene_symbol:PKM description:pyruvate kinase M1/2 [Source:HGNC Symbol;Acc:HGNC:9021]	421.487	53	32	402	3	1.30612e+09	1.14995e+09	1.08631e+09	1.4846e+09	1.18653e+09	1.7692e+09	1.00183e+09	1.75676e+09	2.04797e+09	0
ENSBGRP00000031907.1	desmin	DES	53.5	pep primary_assembly:LU_Bosgru_v3.0:2:32192855:32199716:-1 gene:ENSBGRG00000020017.1 transcript:ENSBGRT00000036912.1 gene_biotype:protein_coding transcript_biotype:protein_coding gene_symbol:DES description:desmin [Source:HGNC Symbol;Acc:HGNC:2770]	419.589	76	37	637	32	2.45603e+09	2.19332e+09	2.0328e+09	1.95562e+09	1.94815e+09	1.96012e+09	2.23579e+09	1.71269e+09	1.88925e+09	0
ENSBGRP00000021676.1	pyruvate kinase M1/2	PKM	57.9	pep primary_assembly:LU_Bosgru_v3.0:11:4521086:4537789:1 gene:ENSBGRG00000013574.1 transcript:ENSBGRT00000024993.1 gene_biotype:protein_coding transcript_biotype:protein_coding gene_symbol:PKM description:pyruvate kinase M1/2 [Source:HGNC Symbol;Acc:HGNC:9021]	412.204	54	30	330	1	2.61956e+06	2.79833e+06	3.70639e+06	2.5977e+06	2.794e+06	2.32505e+06	2.04157e+06	2.74589e+06	4.7049e+06	0
ENSBGRP00000039879.1	phosphofructokinase, muscle	PFKM	93.4	pep primary_assembly:LU_Bosgru_v3.0:5:75167519:75213777:1 gene:ENSBGRG00000025004.1 transcript:ENSBGRT00000046258.1 gene_biotype:protein_coding transcript_biotype:protein_coding gene_symbol:PFKM description:phosphofructokinase, muscle [Source:HGNC Symbol;Acc:HGNC:8877]	411.223	39	28	240	25	9.25057e+08	8.00271e+08	6.82611e+08	1.02056e+09	9.08833e+08	1.08666e+09	7.51199e+08	9.9081e+08	1.05168e+09	0
ENSBGRP00000029675.1	vinculin	VCL	123.9	pep primary_assembly:LU_Bosgru_v3.0:27:30113888:30230721:1 gene:ENSBGRG00000018257.1 transcript:ENSBGRT00000034362.1 gene_biotype:protein_coding transcript_biotype:protein_coding gene_symbol:VCL description:vinculin [Source:HGNC Symbol;Acc:HGNC:12665]	410.102	56	54	221	54	2.65874e+08	2.60897e+08	2.75846e+08	2.57802e+08	2.77565e+08	2.3026e+08	2.69581e+08	2.40342e+08	2.87944e+08	0
ENSBGRP00000023912.1	heat shock protein family A (Hsp70) member 8	HSPA8	73.5	pep primary_assembly:LU_Bosgru_v3.0:13:53262339:53265933:1 gene:ENSBGRG00000014719.1 transcript:ENSBGRT00000027569.1 gene_biotype:protein_coding transcript_biotype:protein_coding gene_symbol:HSPA8 description:heat shock protein family A (Hsp70) member 8 [Source:HGNC Symbol;Acc:HGNC:5241]	401.059	54	31	328	19	1.12638e+09	1.06134e+09	1.12409e+09	1.09209e+09	1.13618e+09	1.03885e+09	1.00578e+09	8.87036e+08	1.23946e+09	0
ENSBGRP00000011653.1	collagen type XII alpha 1 chain	COL12A1	332.8	pep primary_assembly:LU_Bosgru_v3.0:10:79132013:79257374:1 gene:ENSBGRG00000006189.1 transcript:ENSBGRT00000013439.1 gene_biotype:protein_coding transcript_biotype:protein_coding gene_symbol:COL12A1 description:collagen type XII alpha 1 chain [Source:HGNC Symbol;Acc:HGNC:2188]	388.984	23	63	159	63	1.73615e+08	2.11753e+08	3.0049e+08	8.38996e+07	9.33185e+07	7.63146e+07	7.00765e+07	1.42731e+08	7.22922e+07	0
ENSBGRP00000042341.1	LIM domain binding 3	LDB3	43.1	pep primary_assembly:LU_Bosgru_v3.0:27:42908550:42942860:1 gene:ENSBGRG00000026515.1 transcript:ENSBGRT00000049098.1 gene_biotype:protein_coding transcript_biotype:protein_coding gene_symbol:LDB3 description:LIM domain binding 3 [Source:HGNC Symbol;Acc:HGNC:15710]	385.584	41	14	292	1	193685	189402	187467	206113	178389	195165	217672	164494	230509	0
ENSBGRP00000022995.1	dynein cytoplasmic 1 heavy chain 1	DYNC1H1	429.4	pep primary_assembly:LU_Bosgru_v3.0:17:72420261:72465690:1 gene:ENSBGRG00000013418.1 transcript:ENSBGRT00000026534.1 gene_biotype:protein_coding transcript_biotype:protein_coding gene_symbol:DYNC1H1 description:dynein cytoplasmic 1 heavy chain 1 [Source:HGNC Symbol;Acc:HGNC:2961]	371.016	22	75	172	75	1.29519e+08	1.36919e+08	1.52588e+08	1.41952e+08	1.52283e+08	1.28157e+08	1.20452e+08	1.20402e+08	1.38906e+08	0
ENSBGRP00000027516.1	pep primary_assembly:LU_Bosgru_v3.0:24:7615660:7628671:1 gene:ENSBGRG00000017349.1 transcript:ENSBGRT00000031778.1 gene_biotype:protein_coding transcript_biotype:protein_coding		69.9	pep primary_assembly:LU_Bosgru_v3.0:24:7615660:7628671:1 gene:ENSBGRG00000017349.1 transcript:ENSBGRT00000031778.1 gene_biotype:protein_coding transcript_biotype:protein_coding	370.457	48	29	379	17	9.5427e+08	8.88056e+08	9.86888e+08	7.47977e+08	7.84882e+08	6.9871e+08	6.45577e+08	5.54445e+08	8.92937e+08	0
ENSBGRP00000036605.1	lamin A/C	LMNA	74.1	pep primary_assembly:LU_Bosgru_v3.0:3:2583148:2612506:1 gene:ENSBGRG00000022777.1 transcript:ENSBGRT00000042353.1 gene_biotype:protein_coding transcript_biotype:protein_coding gene_symbol:LMNA description:lamin A/C [Source:HGNC Symbol;Acc:HGNC:6636]	370.213	56	41	283	39	4.34201e+08	4.26919e+08	4.24008e+08	3.27126e+08	3.38825e+08	3.34777e+08	3.75405e+08	4.08243e+08	3.4372e+08	0
ENSBGRP00000037357.1	xin actin binding repeat containing 2	XIRP2	400.6	pep primary_assembly:LU_Bosgru_v3.0:2:117856754:118252590:1 gene:ENSBGRG00000023219.1 transcript:ENSBGRT00000043248.1 gene_biotype:protein_coding transcript_biotype:protein_coding gene_symbol:XIRP2 description:xin actin binding repeat containing 2 [Source:HGNC Symbol;Acc:HGNC:14303]	364.883	20	73	152	73	7.44508e+07	9.73918e+07	1.3332e+08	8.35157e+07	1.00801e+08	6.43468e+07	5.70261e+07	6.45009e+07	9.19104e+07	0
ENSBGRP00000006300.1	talin 1	TLN1	269.6	pep primary_assembly:LU_Bosgru_v3.0:7:58657301:58685435:1 gene:ENSBGRG00000003900.1 transcript:ENSBGRT00000007221.1 gene_biotype:protein_coding transcript_biotype:protein_coding gene_symbol:TLN1 description:talin 1 [Source:HGNC Symbol;Acc:HGNC:11845]	358.385	24	54	135	44	8.22971e+07	8.34338e+07	8.99611e+07	8.81555e+07	1.0358e+08	7.36305e+07	1.28034e+08	8.88885e+07	8.60016e+07	0
ENSBGRP00000041118.1	actinin alpha 4	ACTN4	112.9	pep primary_assembly:LU_Bosgru_v3.0:20:67793381:67870700:-1 gene:ENSBGRG00000025747.1 transcript:ENSBGRT00000047683.1 gene_biotype:protein_coding transcript_biotype:protein_coding gene_symbol:ACTN4 description:actinin alpha 4 [Source:HGNC Symbol;Acc:HGNC:166]	354.714	34	31	223	16	2.1952e+07	2.20829e+07	2.33806e+07	2.07402e+07	2.51332e+07	1.98705e+07	2.38846e+07	2.53761e+07	2.40621e+07	0
ENSBGRP00000007315.1	talin 2	TLN2	271.2	pep primary_assembly:LU_Bosgru_v3.0:11:33859819:34092759:-1 gene:ENSBGRG00000004335.1 transcript:ENSBGRT00000008396.1 gene_biotype:protein_coding transcript_biotype:protein_coding gene_symbol:TLN2 description:talin 2 [Source:HGNC Symbol;Acc:HGNC:15447]	351.852	27	60	139	49	1.18403e+08	1.16638e+08	1.2198e+08	1.18871e+08	1.19633e+08	1.11103e+08	1.11912e+08	1.01167e+08	1.37582e+08	0
ENSBGRP00000039930.1	pep primary_assembly:LU_Bosgru_v3.0:14:81328459:81360554:1 gene:ENSBGRG00000025040.1 transcript:ENSBGRT00000046315.1 gene_biotype:protein_coding transcript_biotype:protein_coding		137	pep primary_assembly:LU_Bosgru_v3.0:14:81328459:81360554:1 gene:ENSBGRG00000025040.1 transcript:ENSBGRT00000046315.1 gene_biotype:protein_coding transcript_biotype:protein_coding	345.296	37	42	201	42	1.25962e+08	1.71674e+08	2.42747e+08	2.25212e+08	3.02343e+08	1.40273e+08	1.25564e+08	1.34427e+08	3.37175e+08	0
ENSBGRP00000001695.1	glyceraldehyde-3-phosphate dehydrogenase		35.8	pep primary_assembly:LU_Bosgru_v3.0:5:110945972:110950568:-1 gene:ENSBGRG00000001042.1 transcript:ENSBGRT00000001928.1 gene_biotype:protein_coding transcript_biotype:protein_coding description:glyceraldehyde-3-phosphate dehydrogenase [Source:HGNC Symbol;Acc:HGNC:4141]	345.167	56	18	366	16	4.64075e+09	4.14383e+09	3.79735e+09	4.80734e+09	3.75508e+09	5.82003e+09	3.53018e+09	5.42453e+09	7.42239e+09	0
ENSBGRP00000004540.1	myotilin	MYOT	55.6	pep primary_assembly:LU_Bosgru_v3.0:8:53614514:53629937:1 gene:ENSBGRG00000002776.1 transcript:ENSBGRT00000005209.1 gene_biotype:protein_coding transcript_biotype:protein_coding gene_symbol:MYOT description:myotilin [Source:HGNC Symbol;Acc:HGNC:12399]	334.158	60	25	329	25	4.89283e+08	4.59709e+08	4.63654e+08	5.12343e+08	4.78537e+08	5.21801e+08	4.72053e+08	3.84245e+08	4.90295e+08	0
ENSBGRP00000041903.1	enolase 3	ENO3	47.1	pep primary_assembly:LU_Bosgru_v3.0:19:41691400:41698287:1 gene:ENSBGRG00000026260.1 transcript:ENSBGRT00000048599.1 gene_biotype:protein_coding transcript_biotype:protein_coding gene_symbol:ENO3 description:enolase 3 [Source:HGNC Symbol;Acc:HGNC:3354]	327.957	54	20	325	13	2.59272e+09	2.30141e+09	2.10618e+09	2.69887e+09	2.00624e+09	3.24119e+09	1.97629e+09	2.92381e+09	3.80193e+09	0
ENSBGRP00000019037.1	enolase 1	ENO1	47.3	pep primary_assembly:LU_Bosgru_v3.0:14:41747162:41763113:1 gene:ENSBGRG00000012014.1 transcript:ENSBGRT00000022061.1 gene_biotype:protein_coding transcript_biotype:protein_coding gene_symbol:ENO1 description:enolase 1 [Source:HGNC Symbol;Acc:HGNC:3350]	324.227	53	18	192	13	2.63129e+08	2.51025e+08	2.40494e+08	2.38303e+08	2.19327e+08	2.62392e+08	2.10072e+08	2.13984e+08	2.726e+08	0
ENSBGRP00000001433.1	pep primary_assembly:LU_Bosgru_v3.0:2:130101931:130104290:-1 gene:ENSBGRG00000000896.1 transcript:ENSBGRT00000001641.1 gene_biotype:protein_coding transcript_biotype:protein_coding		47.9	pep primary_assembly:LU_Bosgru_v3.0:2:130101931:130104290:-1 gene:ENSBGRG00000000896.1 transcript:ENSBGRT00000001641.1 gene_biotype:protein_coding transcript_biotype:protein_coding	322.424	53	22	201	22	4.12708e+08	3.96632e+08	4.17252e+08	4.21066e+08	4.08396e+08	4.13189e+08	3.71108e+08	3.18351e+08	4.18204e+08	0
ENSBGRP00000035065.1	triosephosphate isomerase 1	TPI1	30.6	pep primary_assembly:LU_Bosgru_v3.0:5:110607918:110613090:-1 gene:ENSBGRG00000021836.1 transcript:ENSBGRT00000040549.1 gene_biotype:protein_coding transcript_biotype:protein_coding gene_symbol:TPI1 description:triosephosphate isomerase 1 [Source:HGNC Symbol;Acc:HGNC:12009]	322.418	66	18	230	18	2.16266e+09	1.89679e+09	1.7422e+09	1.93876e+09	1.48208e+09	2.30817e+09	1.48229e+09	1.9412e+09	3.18585e+09	0
ENSBGRP00000001614.1	voltage dependent anion channel 1	VDAC1	32.4	pep primary_assembly:LU_Bosgru_v3.0:8:49471006:49489573:-1 gene:ENSBGRG00000001004.1 transcript:ENSBGRT00000001841.1 gene_biotype:protein_coding transcript_biotype:protein_coding gene_symbol:VDAC1 description:voltage dependent anion channel 1 [Source:HGNC Symbol;Acc:HGNC:12669]	316.519	61	15	128	14	2.52467e+08	2.16815e+08	1.93613e+08	2.34721e+08	2.07591e+08	2.66886e+08	2.60982e+08	1.88242e+08	2.1433e+08	0
ENSBGRP00000013205.1	aconitase 2	ACO2	94.9	pep primary_assembly:LU_Bosgru_v3.0:5:120961342:121013467:1 gene:ENSBGRG00000007814.1 transcript:ENSBGRT00000015238.1 gene_biotype:protein_coding transcript_biotype:protein_coding gene_symbol:ACO2 description:aconitase 2 [Source:HGNC Symbol;Acc:HGNC:118]	316.112	40	29	223	29	4.6981e+08	4.06131e+08	3.47137e+08	3.87411e+08	3.09575e+08	4.29025e+08	4.13821e+08	3.5052e+08	4.34647e+08	0
ENSBGRP00000028026.1	nicotinamide nucleotide transhydrogenase	NNT	113.8	pep primary_assembly:LU_Bosgru_v3.0:23:52511584:52615570:1 gene:ENSBGRG00000017341.1 transcript:ENSBGRT00000032443.1 gene_biotype:protein_coding transcript_biotype:protein_coding gene_symbol:NNT description:nicotinamide nucleotide transhydrogenase [Source:HGNC Symbol;Acc:HGNC:7863]	313.755	32	31	146	31	2.90771e+08	2.61418e+08	2.45588e+08	3.26198e+08	2.78166e+08	3.73038e+08	3.41512e+08	2.68471e+08	3.03374e+08	0
ENSBGRP00000023604.1	ATPase Na+/K+ transporting subunit alpha 2	ATP1A2	112	pep primary_assembly:LU_Bosgru_v3.0:3:7840280:7866334:1 gene:ENSBGRG00000014422.1 transcript:ENSBGRT00000027217.1 gene_biotype:protein_coding transcript_biotype:protein_coding gene_symbol:ATP1A2 description:ATPase Na+/K+ transporting subunit alpha 2 [Source:HGNC Symbol;Acc:HGNC:800]	304.236	34	31	163	18	1.29331e+08	1.21218e+08	1.21703e+08	1.41683e+08	1.33835e+08	1.44554e+08	1.25095e+08	1.12337e+08	1.39455e+08	0
ENSBGRP00000005416.1	ATP synthase F1 subunit beta	ATP5F1B	62.2	pep primary_assembly:LU_Bosgru_v3.0:5:48102907:48108431:-1 gene:ENSBGRG00000003323.1 transcript:ENSBGRT00000006205.1 gene_biotype:protein_coding transcript_biotype:protein_coding gene_symbol:ATP5F1B description:ATP synthase F1 subunit beta [Source:HGNC Symbol;Acc:HGNC:830]	288.759	43	17	228	17	7.26547e+08	6.36317e+08	5.62268e+08	7.38048e+08	5.99264e+08	8.63554e+08	7.61896e+08	5.84687e+08	7.09006e+08	0
ENSBGRP00000041449.1	complement C3	C3	186.9	pep primary_assembly:LU_Bosgru_v3.0:8:18489099:18535027:1 gene:ENSBGRG00000025983.1 transcript:ENSBGRT00000048064.1 gene_biotype:protein_coding transcript_biotype:protein_coding gene_symbol:C3 description:complement C3 [Source:HGNC Symbol;Acc:HGNC:1318]	286.563	29	44	167	44	1.55662e+08	1.60044e+08	1.8302e+08	1.61736e+08	1.96417e+08	1.26223e+08	1.76256e+08	1.55992e+08	1.26485e+08	0
ENSBGRP00000006716.1	tropomyosin 2	TPM2	32.8	pep primary_assembly:LU_Bosgru_v3.0:7:58692388:58699323:1 gene:ENSBGRG00000004079.1 transcript:ENSBGRT00000007706.1 gene_biotype:protein_coding transcript_biotype:protein_coding gene_symbol:TPM2 description:tropomyosin 2 [Source:HGNC Symbol;Acc:HGNC:12011]	284.752	67	30	495	5	2.08518e+09	2.15436e+09	2.20278e+09	2.54047e+09	2.13098e+09	2.27953e+09	2.21081e+09	1.81733e+09	1.65433e+09	0
ENSBGRP00000006801.1	heat shock protein family A (Hsp70) member 9	HSPA9	73.7	pep primary_assembly:LU_Bosgru_v3.0:8:54219365:54234405:-1 gene:ENSBGRG00000004236.1 transcript:ENSBGRT00000007804.1 gene_biotype:protein_coding transcript_biotype:protein_coding gene_symbol:HSPA9 description:heat shock protein family A (Hsp70) member 9 [Source:HGNC Symbol;Acc:HGNC:5244]	284.624	42	27	169	26	1.68164e+08	1.70063e+08	1.57186e+08	1.63394e+08	1.5331e+08	1.79286e+08	1.73329e+08	1.72151e+08	1.79011e+08	0
ENSBGRP00000006520.1	tropomyosin 1		37.4	pep primary_assembly:LU_Bosgru_v3.0:11:33539737:33573811:-1 gene:ENSBGRG00000003979.1 transcript:ENSBGRT00000007481.1 gene_biotype:protein_coding transcript_biotype:protein_coding description:tropomyosin 1 [Source:HGNC Symbol;Acc:HGNC:12010]	283.991	59	31	389	3	2.9576e+09	3.074e+09	3.06999e+09	3.55634e+09	2.99487e+09	3.03527e+09	2.95717e+09	2.44087e+09	2.09817e+09	0
ENSBGRP00000006659.1	tropomyosin 1		30.3	pep primary_assembly:LU_Bosgru_v3.0:11:33546117:33616508:-1 gene:ENSBGRG00000003979.1 transcript:ENSBGRT00000007640.1 gene_biotype:protein_coding transcript_biotype:protein_coding description:tropomyosin 1 [Source:HGNC Symbol;Acc:HGNC:12010]	282.554	71	29	346	2	9.69635e+06	1.06633e+07	1.08633e+07	1.30703e+07	1.12308e+07	1.17795e+07	1.03122e+07	9.38204e+06	8.47626e+06	0
ENSBGRP00000040041.1	myosin heavy chain 11	MYH11	227.5	pep primary_assembly:LU_Bosgru_v3.0:26:31720149:31851903:1 gene:ENSBGRG00000024236.1 transcript:ENSBGRT00000046434.1 gene_biotype:protein_coding transcript_biotype:protein_coding gene_symbol:MYH11 description:myosin heavy chain 11 [Source:HGNC Symbol;Acc:HGNC:7569]	280.716	23	45	136	3	5.01473e+07	4.72976e+07	4.55259e+07	4.38355e+07	4.78112e+07	3.86005e+07	5.27188e+07	4.21754e+07	4.67428e+07	0
ENSBGRP00000033765.1	albumin	ALB	74.1	pep primary_assembly:LU_Bosgru_v3.0:6:32596397:32750222:-1 gene:ENSBGRG00000020957.1 transcript:ENSBGRT00000039018.1 gene_biotype:protein_coding transcript_biotype:protein_coding gene_symbol:ALB description:albumin [Source:HGNC Symbol;Acc:HGNC:399]	279.347	43	31	400	31	7.698e+09	9.18503e+09	8.38142e+09	5.18343e+09	6.28927e+09	3.40117e+09	7.60071e+09	5.35893e+09	4.12859e+09	0
ENSBGRP00000007668.1	dysferlin	DYSF	240.6	pep primary_assembly:LU_Bosgru_v3.0:9:31581884:31835361:-1 gene:ENSBGRG00000003746.1 transcript:ENSBGRT00000008827.1 gene_biotype:protein_coding transcript_biotype:protein_coding gene_symbol:DYSF description:dysferlin [Source:HGNC Symbol;Acc:HGNC:3097]	279.121	24	47	128	44	1.32178e+08	1.31741e+08	1.40663e+08	1.37729e+08	1.45813e+08	1.23194e+08	1.33257e+08	1.10609e+08	1.24725e+08	0
ENSBGRP00000013276.1	pep primary_assembly:LU_Bosgru_v3.0:26:9055786:9057446:-1 gene:ENSBGRG00000008398.1 transcript:ENSBGRT00000015318.1 gene_biotype:protein_coding transcript_biotype:protein_coding		22.4	pep primary_assembly:LU_Bosgru_v3.0:26:9055786:9057446:-1 gene:ENSBGRG00000008398.1 transcript:ENSBGRT00000015318.1 gene_biotype:protein_coding transcript_biotype:protein_coding	273.447	83	17	294	17	1.47601e+09	1.42746e+09	1.52835e+09	1.31516e+09	1.26768e+09	1.29596e+09	1.04523e+09	1.09043e+09	1.70816e+09	0
ENSBGRP00000006432.1	inner membrane mitochondrial protein	IMMT	83.5	pep primary_assembly:LU_Bosgru_v3.0:9:70873632:70920529:1 gene:ENSBGRG00000003684.1 transcript:ENSBGRT00000007380.1 gene_biotype:protein_coding transcript_biotype:protein_coding gene_symbol:IMMT description:inner membrane mitochondrial protein [Source:HGNC Symbol;Acc:HGNC:6047]	273.174	48	36	193	36	2.77304e+08	2.61479e+08	2.5766e+08	3.02099e+08	2.75973e+08	3.25728e+08	3.08702e+08	2.39315e+08	2.84609e+08	0
ENSBGRP00000040090.1	myosin heavy chain 11	MYH11	224.5	pep primary_assembly:LU_Bosgru_v3.0:26:31720149:31848571:1 gene:ENSBGRG00000024236.1 transcript:ENSBGRT00000046492.1 gene_biotype:protein_coding transcript_biotype:protein_coding gene_symbol:MYH11 description:myosin heavy chain 11 [Source:HGNC Symbol;Acc:HGNC:7569]	273.014	23	43	130	1	113109	117036	119135	127257	124146	112330	127794	127789	103798	0
ENSBGRP00000030085.1	ATP synthase F1 subunit alpha	ATP5F1A	59.7	pep primary_assembly:LU_Bosgru_v3.0:21:43274037:43283858:-1 gene:ENSBGRG00000018791.1 transcript:ENSBGRT00000034824.1 gene_biotype:protein_coding transcript_biotype:protein_coding gene_symbol:ATP5F1A description:ATP synthase F1 subunit alpha [Source:HGNC Symbol;Acc:HGNC:823]	272.281	50	26	334	26	1.35939e+09	1.17642e+09	1.02698e+09	1.39357e+09	1.09588e+09	1.61798e+09	1.35135e+09	1.04497e+09	1.25137e+09	0
ENSBGRP00000014279.1	myosin heavy chain 7B	MYH7B	217.6	pep primary_assembly:LU_Bosgru_v3.0:12:58550953:58581822:1 gene:ENSBGRG00000008965.1 transcript:ENSBGRT00000016444.1 gene_biotype:protein_coding transcript_biotype:protein_coding gene_symbol:MYH7B description:myosin heavy chain 7B [Source:HGNC Symbol;Acc:HGNC:15906]	270.9	8	18	783	7	2.23961e+07	2.18101e+07	2.00262e+07	2.45307e+07	2.20484e+07	2.47723e+07	2.14e+07	1.78143e+07	1.96376e+07	0
ENSBGRP00000016973.1	tropomyosin 3	TPM3	33	pep primary_assembly:LU_Bosgru_v3.0:3:688308:710136:-1 gene:ENSBGRG00000009632.1 transcript:ENSBGRT00000019614.1 gene_biotype:protein_coding transcript_biotype:protein_coding gene_symbol:TPM3 description:tropomyosin 3 [Source:HGNC Symbol;Acc:HGNC:12012]	265.395	72	30	323	11	3.61706e+08	3.61327e+08	3.18371e+08	3.43454e+08	2.60625e+08	3.3382e+08	3.32421e+08	2.1638e+08	1.92726e+08	0
ENSBGRP00000003059.1	protein phosphatase 1 regulatory subunit 3A	PPP1R3A	124.8	pep primary_assembly:LU_Bosgru_v3.0:4:71903066:71945358:-1 gene:ENSBGRG00000001862.1 transcript:ENSBGRT00000003480.1 gene_biotype:protein_coding transcript_biotype:protein_coding gene_symbol:PPP1R3A description:protein phosphatase 1 regulatory subunit 3A [Source:HGNC Symbol;Acc:HGNC:9291]	265.136	34	34	113	34	5.90518e+07	5.69007e+07	5.81411e+07	6.43356e+07	6.6578e+07	6.74873e+07	5.95765e+07	6.54114e+07	7.23754e+07	0
ENSBGRP00000036099.1	acyl-CoA dehydrogenase very long chain	ACADVL	72.7	pep primary_assembly:LU_Bosgru_v3.0:19:41134230:41143104:-1 gene:ENSBGRG00000022258.1 transcript:ENSBGRT00000041775.1 gene_biotype:protein_coding transcript_biotype:protein_coding gene_symbol:ACADVL description:acyl-CoA dehydrogenase very long chain [Source:HGNC Symbol;Acc:HGNC:92]	264.086	38	23	128	23	1.99886e+08	1.71511e+08	1.54212e+08	1.60402e+08	1.26683e+08	1.88919e+08	1.83722e+08	1.36443e+08	1.76442e+08	0
ENSBGRP00000023865.1	heat shock protein 90 alpha family class A member 1		83.1	pep primary_assembly:LU_Bosgru_v3.0:17:72501227:72507729:-1 gene:ENSBGRG00000014769.1 transcript:ENSBGRT00000027514.1 gene_biotype:protein_coding transcript_biotype:protein_coding description:heat shock protein 90 alpha family class A member 1 [Source:HGNC Symbol;Acc:HGNC:5253]	263.674	34	27	191	14	8.16569e+07	7.45363e+07	7.11138e+07	7.54099e+07	7.22907e+07	7.96829e+07	6.69891e+07	7.46809e+07	8.89115e+07	0
ENSBGRP00000038303.1	nebulin related anchoring protein	NRAP	197.9	pep primary_assembly:LU_Bosgru_v3.0:25:36866173:36962940:-1 gene:ENSBGRG00000024043.1 transcript:ENSBGRT00000044375.1 gene_biotype:protein_coding transcript_biotype:protein_coding gene_symbol:NRAP description:nebulin related anchoring protein [Source:HGNC Symbol;Acc:HGNC:7988]	262.4	33	59	127	2	7.52093e+07	7.91021e+07	9.02853e+07	8.11064e+07	8.75939e+07	7.48119e+07	6.11455e+07	7.55422e+07	7.57315e+07	0
ENSBGRP00000007678.1	synaptopodin 2	SYNPO2	109.7	pep primary_assembly:LU_Bosgru_v3.0:6:121785146:121971883:1 gene:ENSBGRG00000004790.1 transcript:ENSBGRT00000008842.1 gene_biotype:protein_coding transcript_biotype:protein_coding gene_symbol:SYNPO2 description:synaptopodin 2 [Source:HGNC Symbol;Acc:HGNC:17732]	262.367	43	33	117	33	3.06281e+08	3.00026e+08	3.26952e+08	3.20166e+08	3.25796e+08	2.9127e+08	2.6266e+08	2.54727e+08	3.7055e+08	0
ENSBGRP00000023201.1	perilipin 4	PLIN4	145.7	pep primary_assembly:LU_Bosgru_v3.0:8:20627623:20644152:1 gene:ENSBGRG00000014527.1 transcript:ENSBGRT00000026771.1 gene_biotype:protein_coding transcript_biotype:protein_coding gene_symbol:PLIN4 description:perilipin 4 [Source:HGNC Symbol;Acc:HGNC:29393]	260.703	73	24	85	24	1.07006e+08	9.13086e+07	1.02877e+08	9.14851e+07	7.44693e+07	1.01777e+08	8.42352e+07	8.57801e+07	1.14969e+08	0
ENSBGRP00000041140.1	solute carrier family 4 member 1 (Diego blood group)	SLC4A1	103.4	pep primary_assembly:LU_Bosgru_v3.0:19:21778823:21792427:1 gene:ENSBGRG00000025780.1 transcript:ENSBGRT00000047710.1 gene_biotype:protein_coding transcript_biotype:protein_coding gene_symbol:SLC4A1 description:solute carrier family 4 member 1 (Diego blood group) [Source:HGNC Symbol;Acc:HGNC:11027]	258.948	29	26	219	26	4.68596e+08	4.79031e+08	5.73233e+08	6.30765e+08	8.70826e+08	3.75135e+08	8.47365e+08	3.65879e+08	3.40606e+08	0
ENSBGRP00000018443.1	myozenin 1	MYOZ1	32.4	pep primary_assembly:LU_Bosgru_v3.0:27:29812112:29819385:-1 gene:ENSBGRG00000011696.1 transcript:ENSBGRT00000021368.1 gene_biotype:protein_coding transcript_biotype:protein_coding gene_symbol:MYOZ1 description:myozenin 1 [Source:HGNC Symbol;Acc:HGNC:13752]	257.309	45	11	190	11	4.10037e+08	3.96879e+08	3.94606e+08	4.34775e+08	4.57753e+08	4.011e+08	3.72661e+08	3.39764e+08	4.83009e+08	0
ENSBGRP00000004749.1	fibronectin 1	FN1	261.1	pep primary_assembly:LU_Bosgru_v3.0:2:36611754:36688480:1 gene:ENSBGRG00000002811.1 transcript:ENSBGRT00000005442.1 gene_biotype:protein_coding transcript_biotype:protein_coding gene_symbol:FN1 description:fibronectin 1 [Source:HGNC Symbol;Acc:HGNC:3778]	256.557	17	33	88	33	4.61447e+07	5.19758e+07	6.27585e+07	5.50693e+07	6.37764e+07	4.82673e+07	5.75318e+07	6.49236e+07	4.91505e+07	0
ENSBGRP00000027819.1	EF-hand calcium binding domain 7	EFCAB7	61.6	pep primary_assembly:LU_Bosgru_v3.0:3:88766515:88842838:-1 gene:ENSBGRG00000017077.1 transcript:ENSBGRT00000032163.1 gene_biotype:protein_coding transcript_biotype:protein_coding gene_symbol:EFCAB7 description:EF-hand calcium binding domain 7 [Source:HGNC Symbol;Acc:HGNC:29379]	255.656	49	24	316	5	5.92722e+08	5.48103e+08	5.04707e+08	6.33588e+08	5.12106e+08	7.13797e+08	4.66605e+08	6.36179e+08	8.81531e+08	0
ENSBGRP00000018689.1	alpha-2-macroglobulin	A2M	167.4	pep primary_assembly:LU_Bosgru_v3.0:5:1111620:1195046:-1 gene:ENSBGRG00000011872.1 transcript:ENSBGRT00000021658.1 gene_biotype:protein_coding transcript_biotype:protein_coding gene_symbol:A2M description:alpha-2-macroglobulin [Source:HGNC Symbol;Acc:HGNC:7]	254.005	23	32	140	31	2.99728e+08	2.98288e+08	3.35313e+08	2.4398e+08	3.04061e+08	1.70252e+08	2.71975e+08	1.84679e+08	2.23003e+08	0
ENSBGRP00000031822.1	heat shock protein family A (Hsp70) member 5	HSPA5	72.4	pep primary_assembly:LU_Bosgru_v3.0:9:4483615:4488432:-1 gene:ENSBGRG00000020026.1 transcript:ENSBGRT00000036821.1 gene_biotype:protein_coding transcript_biotype:protein_coding gene_symbol:HSPA5 description:heat shock protein family A (Hsp70) member 5 [Source:HGNC Symbol;Acc:HGNC:5238]	253.298	49	29	142	26	8.53403e+07	8.3084e+07	8.74524e+07	8.92906e+07	1.09374e+08	8.72535e+07	8.89601e+07	1.00502e+08	1.04141e+08	0
ENSBGRP00000011555.1	heat shock protein 90 alpha family class B member 1	HSP90AB1	88.6	pep primary_assembly:LU_Bosgru_v3.0:24:17562530:17600273:-1 gene:ENSBGRG00000007091.1 transcript:ENSBGRT00000013310.1 gene_biotype:protein_coding transcript_biotype:protein_coding gene_symbol:HSP90AB1 description:heat shock protein 90 alpha family class B member 1 [Source:HGNC Symbol;Acc:HGNC:5258]	252.317	36	31	164	17	2.08082e+08	1.93326e+08	1.80961e+08	1.93497e+08	2.18474e+08	1.93987e+08	1.80637e+08	2.13339e+08	2.43664e+08	0
ENSBGRP00000026877.1	oxoglutarate dehydrogenase	OGDH	115.8	pep primary_assembly:LU_Bosgru_v3.0:4:47312409:47371705:1 gene:ENSBGRG00000015524.1 transcript:ENSBGRT00000031014.1 gene_biotype:protein_coding transcript_biotype:protein_coding gene_symbol:OGDH description:oxoglutarate dehydrogenase [Source:HGNC Symbol;Acc:HGNC:8124]	251.975	31	26	123	1	7.92087e+06	8.06072e+06	7.32499e+06	7.91122e+06	7.20503e+06	9.24308e+06	6.90912e+06	6.39282e+06	6.91502e+06	0
ENSBGRP00000023557.1	phosphoglycerate kinase 1	PGK1	44.5	pep primary_assembly:LU_Bosgru_v3.0:X:80591294:80621101:-1 gene:ENSBGRG00000014778.1 transcript:ENSBGRT00000027165.1 gene_biotype:protein_coding transcript_biotype:protein_coding gene_symbol:PGK1 description:phosphoglycerate kinase 1 [Source:HGNC Symbol;Acc:HGNC:8896]	251.66	59	26	216	19	5.47051e+08	4.8429e+08	4.66379e+08	5.52569e+08	4.53671e+08	6.35184e+08	4.62241e+08	5.7156e+08	7.74825e+08	0
ENSBGRP00000020877.1	myosin light chain 3	MYL3	33.8	pep primary_assembly:LU_Bosgru_v3.0:22:9383875:9393636:-1 gene:ENSBGRG00000013193.1 transcript:ENSBGRT00000024120.1 gene_biotype:protein_coding transcript_biotype:protein_coding gene_symbol:MYL3 description:myosin light chain 3 [Source:HGNC Symbol;Acc:HGNC:7584]	247.557	41	15	443	12	5.90185e+08	4.48186e+08	1.21741e+08	6.90464e+08	1.712e+08	1.20272e+09	1.17716e+09	4.99273e+08	2.45238e+08	0
ENSBGRP00000006574.1	tropomyosin 2	TPM2	33	pep primary_assembly:LU_Bosgru_v3.0:7:58692388:58700492:1 gene:ENSBGRG00000004079.1 transcript:ENSBGRT00000007544.1 gene_biotype:protein_coding transcript_biotype:protein_coding gene_symbol:TPM2 description:tropomyosin 2 [Source:HGNC Symbol;Acc:HGNC:12011]	245.079	59	26	350	2	2.3442e+06	2.35974e+06	2.22162e+06	2.0807e+06	2.73135e+06	1.63612e+06	3.27534e+06	2.38152e+06	2.56364e+06	0
ENSBGRP00000026245.1	oxoglutarate dehydrogenase	OGDH	122.2	pep primary_assembly:LU_Bosgru_v3.0:4:47312409:47372048:1 gene:ENSBGRG00000015524.1 transcript:ENSBGRT00000030303.1 gene_biotype:protein_coding transcript_biotype:protein_coding gene_symbol:OGDH description:oxoglutarate dehydrogenase [Source:HGNC Symbol;Acc:HGNC:8124]	240.672	29	26	117	1	1.01049e+08	9.89779e+07	9.87671e+07	1.06604e+08	1.01744e+08	1.09912e+08	1.00372e+08	9.21405e+07	1.03481e+08	0
ENSBGRP00000026201.1	collagen type XIV alpha 1 chain	COL14A1	193.3	pep primary_assembly:LU_Bosgru_v3.0:18:74832919:75072471:1 gene:ENSBGRG00000016164.1 transcript:ENSBGRT00000030248.1 gene_biotype:protein_coding transcript_biotype:protein_coding gene_symbol:COL14A1 description:collagen type XIV alpha 1 chain [Source:HGNC Symbol;Acc:HGNC:2191]	240.278	19	31	128	31	1.54311e+08	1.523e+08	1.53106e+08	1.65596e+08	1.26035e+08	2.05669e+08	1.6499e+08	3.08396e+08	1.33012e+08	0
ENSBGRP00000007735.1	myozenin 2	MYOZ2	30.1	pep primary_assembly:LU_Bosgru_v3.0:6:122117231:122157511:1 gene:ENSBGRG00000004836.1 transcript:ENSBGRT00000008904.1 gene_biotype:protein_coding transcript_biotype:protein_coding gene_symbol:MYOZ2 description:myozenin 2 [Source:HGNC Symbol;Acc:HGNC:1330]	238.669	50	12	140	12	1.65751e+08	1.52237e+08	1.34722e+08	1.45029e+08	1.30836e+08	1.50858e+08	1.48481e+08	1.20286e+08	1.16105e+08	0
ENSBGRP00000009116.1	smoothelin like 1	SMTNL1	50.2	pep primary_assembly:LU_Bosgru_v3.0:13:2046609:2059087:1 gene:ENSBGRG00000005661.1 transcript:ENSBGRT00000010480.1 gene_biotype:protein_coding transcript_biotype:protein_coding gene_symbol:SMTNL1 description:smoothelin like 1 [Source:HGNC Symbol;Acc:HGNC:32394]	236.414	48	16	79	16	7.56643e+07	7.38724e+07	6.84109e+07	5.53769e+07	4.89536e+07	5.36855e+07	4.74786e+07	4.4891e+07	9.1535e+07	0
ENSBGRP00000011115.1	annexin A6	ANXA6	83.8	pep primary_assembly:LU_Bosgru_v3.0:8:68158094:68214865:-1 gene:ENSBGRG00000006833.1 transcript:ENSBGRT00000012775.1 gene_biotype:protein_coding transcript_biotype:protein_coding gene_symbol:ANXA6 description:annexin A6 [Source:HGNC Symbol;Acc:HGNC:544]	236.396	43	33	213	1	3.44627e+08	3.33009e+08	3.19849e+08	3.67642e+08	3.28235e+08	3.93897e+08	3.2921e+08	3.07663e+08	2.81805e+08	0
ENSBGRP00000018702.1	laminin subunit gamma 1	LAMC1	177.6	pep primary_assembly:LU_Bosgru_v3.0:14:63732973:63872679:1 gene:ENSBGRG00000011557.1 transcript:ENSBGRT00000021673.1 gene_biotype:protein_coding transcript_biotype:protein_coding gene_symbol:LAMC1 description:laminin subunit gamma 1 [Source:HGNC Symbol;Acc:HGNC:6492]	234.888	19	29	104	29	1.07807e+08	1.03912e+08	1.0384e+08	1.15775e+08	1.1915e+08	1.08797e+08	8.61082e+07	1.01234e+08	1.02848e+08	0
ENSBGRP00000011054.1	annexin A6	ANXA6	84.4	pep primary_assembly:LU_Bosgru_v3.0:8:68158094:68214865:-1 gene:ENSBGRG00000006833.1 transcript:ENSBGRT00000012702.1 gene_biotype:protein_coding transcript_biotype:protein_coding gene_symbol:ANXA6 description:annexin A6 [Source:HGNC Symbol;Acc:HGNC:544]	233.916	44	33	212	1	158692	171002	151815	186783	175704	205199	115889	171883	193722	0
ENSBGRP00000030087.1	vimentin	VIM	46.2	pep primary_assembly:LU_Bosgru_v3.0:12:22337199:22343199:1 gene:ENSBGRG00000018970.1 transcript:ENSBGRT00000034827.1 gene_biotype:protein_coding transcript_biotype:protein_coding gene_symbol:VIM description:vimentin [Source:HGNC Symbol;Acc:HGNC:12692]	217.325	42	21	329	15	1.60475e+08	2.04557e+08	2.56303e+08	1.38115e+08	2.01947e+08	1.53143e+08	1.6263e+08	3.10824e+08	2.16511e+08	0
ENSBGRP00000015653.1	NADH:ubiquinone oxidoreductase core subunit S1	NDUFS1	80.9	pep primary_assembly:LU_Bosgru_v3.0:2:46413596:46443076:1 gene:ENSBGRG00000009516.1 transcript:ENSBGRT00000018047.1 gene_biotype:protein_coding transcript_biotype:protein_coding gene_symbol:NDUFS1 description:NADH:ubiquinone oxidoreductase core subunit S1 [Source:HGNC Symbol;Acc:HGNC:7707]	215.91	38	23	108	23	1.7851e+08	1.3885e+08	1.23128e+08	1.62284e+08	1.37585e+08	1.78854e+08	1.67346e+08	1.24277e+08	1.71013e+08	0
ENSBGRP00000039701.1	ubiquinol-cytochrome c reductase core protein 2	UQCRC2	48.1	pep primary_assembly:LU_Bosgru_v3.0:26:25678530:25708170:-1 gene:ENSBGRG00000024821.1 transcript:ENSBGRT00000046065.1 gene_biotype:protein_coding transcript_biotype:protein_coding gene_symbol:UQCRC2 description:ubiquinol-cytochrome c reductase core protein 2 [Source:HGNC Symbol;Acc:HGNC:12586]	210.125	37	13	120	13	2.60869e+08	2.33049e+08	2.19035e+08	2.81921e+08	2.44333e+08	3.17498e+08	2.98479e+08	2.04214e+08	2.7429e+08	0
ENSBGRP00000005928.1	transferrin	TF	79	pep primary_assembly:LU_Bosgru_v3.0:1:147760265:147804258:-1 gene:ENSBGRG00000003633.1 transcript:ENSBGRT00000006787.1 gene_biotype:protein_coding transcript_biotype:protein_coding gene_symbol:TF description:transferrin [Source:HGNC Symbol;Acc:HGNC:11740]	208.977	36	22	134	22	1.61868e+08	1.77043e+08	2.26537e+08	1.79719e+08	2.23637e+08	1.34166e+08	2.54378e+08	1.84296e+08	1.55958e+08	0
ENSBGRP00000028244.1	EF-hand calcium binding domain 7	EFCAB7	63.9	pep primary_assembly:LU_Bosgru_v3.0:3:88768613:88809669:-1 gene:ENSBGRG00000017077.1 transcript:ENSBGRT00000032704.1 gene_biotype:protein_coding transcript_biotype:protein_coding gene_symbol:EFCAB7 description:EF-hand calcium binding domain 7 [Source:HGNC Symbol;Acc:HGNC:29379]	207.305	38	20	274	1	6.50983e+06	6.00909e+06	5.8372e+06	6.72804e+06	6.03293e+06	6.41148e+06	5.30628e+06	5.37098e+06	5.06447e+06	0
ENSBGRP00000001294.1	collagen type VI alpha 1 chain	COL6A1	108.5	pep primary_assembly:LU_Bosgru_v3.0:1:159041380:159063428:1 gene:ENSBGRG00000000813.1 transcript:ENSBGRT00000001486.1 gene_biotype:protein_coding transcript_biotype:protein_coding gene_symbol:COL6A1 description:collagen type VI alpha 1 chain [Source:HGNC Symbol;Acc:HGNC:2211]	205.779	29	27	148	27	2.4456e+08	2.3171e+08	2.14941e+08	2.02064e+08	1.66438e+08	2.3092e+08	1.59435e+08	3.0626e+08	1.67734e+08	0
ENSBGRP00000031196.1	myosin heavy chain 14	MYH14	232	pep primary_assembly:LU_Bosgru_v3.0:20:58511663:58602159:-1 gene:ENSBGRG00000019447.1 transcript:ENSBGRT00000036075.1 gene_biotype:protein_coding transcript_biotype:protein_coding gene_symbol:MYH14 description:myosin heavy chain 14 [Source:HGNC Symbol;Acc:HGNC:23212]	205.437	20	40	116	31	2.12394e+07	2.19152e+07	2.20566e+07	2.19139e+07	2.2271e+07	2.03924e+07	1.9653e+07	1.84071e+07	1.94127e+07	0
ENSBGRP00000001376.1	collagen type VI alpha 2 chain	COL6A2	109.3	pep primary_assembly:LU_Bosgru_v3.0:1:159211124:159229552:1 gene:ENSBGRG00000000863.1 transcript:ENSBGRT00000001579.1 gene_biotype:protein_coding transcript_biotype:protein_coding gene_symbol:COL6A2 description:collagen type VI alpha 2 chain [Source:HGNC Symbol;Acc:HGNC:2212]	204.18	21	22	161	10	3.66391e+08	3.36826e+08	2.87761e+08	2.93455e+08	2.16864e+08	3.45819e+08	2.06947e+08	4.29948e+08	2.27348e+08	0
ENSBGRP00000001521.1	pep primary_assembly:LU_Bosgru_v3.0:2:130297690:130303292:-1 gene:ENSBGRG00000000936.1 transcript:ENSBGRT00000001736.1 gene_biotype:protein_coding transcript_biotype:protein_coding		61.5	pep primary_assembly:LU_Bosgru_v3.0:2:130297690:130303292:-1 gene:ENSBGRG00000000936.1 transcript:ENSBGRT00000001736.1 gene_biotype:protein_coding transcript_biotype:protein_coding	200.775	31	16	148	16	8.88749e+08	8.6596e+08	8.41808e+08	1.00598e+09	1.03674e+09	8.73111e+08	7.96285e+08	7.39804e+08	9.28193e+08	0
ENSBGRP00000010848.1	adenosine monophosphate deaminase 1	AMPD1	89.6	pep primary_assembly:LU_Bosgru_v3.0:3:44383035:44406791:-1 gene:ENSBGRG00000006749.1 transcript:ENSBGRT00000012452.1 gene_biotype:protein_coding transcript_biotype:protein_coding gene_symbol:AMPD1 description:adenosine monophosphate deaminase 1 [Source:HGNC Symbol;Acc:HGNC:468]	199.337	31	23	106	21	8.51567e+07	9.71929e+07	1.19637e+08	1.27038e+08	1.24118e+08	1.27695e+08	8.84054e+07	1.37013e+08	1.42942e+08	0
ENSBGRP00000014132.1	glycogen phosphorylase B	PYGB	95.7	pep primary_assembly:LU_Bosgru_v3.0:12:34607267:34650167:1 gene:ENSBGRG00000008678.1 transcript:ENSBGRT00000016279.1 gene_biotype:protein_coding transcript_biotype:protein_coding gene_symbol:PYGB description:glycogen phosphorylase B [Source:HGNC Symbol;Acc:HGNC:9723]	197.976	20	15	161	11	5.61096e+08	4.93067e+08	4.53745e+08	6.35021e+08	5.43736e+08	7.91307e+08	5.49867e+08	6.56634e+08	6.56257e+08	0
ENSBGRP00000029440.1	fibrinogen alpha chain		91.9	pep primary_assembly:LU_Bosgru_v3.0:16:12534661:12543605:-1 gene:ENSBGRG00000018573.1 transcript:ENSBGRT00000034087.1 gene_biotype:protein_coding transcript_biotype:protein_coding description:fibrinogen alpha chain [Source:HGNC Symbol;Acc:HGNC:3661]	194.151	26	25	181	25	3.24718e+08	3.67225e+08	4.72742e+08	2.88698e+08	3.37907e+08	2.50673e+08	2.86665e+08	4.84247e+08	2.40711e+08	0
ENSBGRP00000022609.1	carbonic anhydrase 3	CA3	29.4	pep primary_assembly:LU_Bosgru_v3.0:18:70030357:70042211:-1 gene:ENSBGRG00000014191.1 transcript:ENSBGRT00000026103.1 gene_biotype:protein_coding transcript_biotype:protein_coding gene_symbol:CA3 description:carbonic anhydrase 3 [Source:HGNC Symbol;Acc:HGNC:1374]	191.383	63	13	295	13	1.28198e+09	1.28686e+09	1.49734e+09	1.35401e+09	1.19121e+09	1.4769e+09	8.94847e+08	8.5203e+08	2.16743e+09	0
ENSBGRP00000027491.1	heat shock protein family A (Hsp70) member 1 like	HSPA1L	70.3	pep primary_assembly:LU_Bosgru_v3.0:24:7611374:7613299:-1 gene:ENSBGRG00000017307.1 transcript:ENSBGRT00000031751.1 gene_biotype:protein_coding transcript_biotype:protein_coding gene_symbol:HSPA1L description:heat shock protein family A (Hsp70) member 1 like [Source:HGNC Symbol;Acc:HGNC:5234]	191.37	26	15	226	2	4.69971e+07	4.32376e+07	4.83314e+07	4.00831e+07	3.98043e+07	3.87634e+07	3.43881e+07	3.287e+07	4.821e+07	0
ENSBGRP00000041365.1	filamin B	FLNB	281.4	pep primary_assembly:LU_Bosgru_v3.0:22:19826750:19983107:1 gene:ENSBGRG00000025399.1 transcript:ENSBGRT00000047964.1 gene_biotype:protein_coding transcript_biotype:protein_coding gene_symbol:FLNB description:filamin B [Source:HGNC Symbol;Acc:HGNC:3755]	186.824	14	40	129	27	2.34786e+07	2.55522e+07	2.52715e+07	2.28133e+07	2.54349e+07	2.39075e+07	2.31229e+07	2.89637e+07	2.4855e+07	0
ENSBGRP00000036435.1	myozenin 3	MYOZ3	26.9	pep primary_assembly:LU_Bosgru_v3.0:8:67797911:67811975:1 gene:ENSBGRG00000022822.1 transcript:ENSBGRT00000042158.1 gene_biotype:protein_coding transcript_biotype:protein_coding gene_symbol:MYOZ3 description:myozenin 3 [Source:HGNC Symbol;Acc:HGNC:18565]	186.095	77	14	102	14	1.93483e+08	1.63174e+08	1.36792e+08	1.93469e+08	1.44023e+08	2.44555e+08	1.79525e+08	1.80382e+08	1.66869e+08	0
ENSBGRP00000029172.1	fibrinogen beta chain	FGB	56.5	pep primary_assembly:LU_Bosgru_v3.0:16:12498594:12506365:1 gene:ENSBGRG00000018357.1 transcript:ENSBGRT00000033779.1 gene_biotype:protein_coding transcript_biotype:protein_coding gene_symbol:FGB description:fibrinogen beta chain [Source:HGNC Symbol;Acc:HGNC:3662]	185.82	46	20	109	20	1.17663e+08	1.26262e+08	1.5075e+08	9.24695e+07	1.05298e+08	9.16073e+07	8.17535e+07	1.52704e+08	9.07887e+07	0
ENSBGRP00000042666.1	myosin heavy chain 10	MYH10	232.5	pep primary_assembly:LU_Bosgru_v3.0:19:39771426:39899516:1 gene:ENSBGRG00000026685.1 transcript:ENSBGRT00000049463.1 gene_biotype:protein_coding transcript_biotype:protein_coding gene_symbol:MYH10 description:myosin heavy chain 10 [Source:HGNC Symbol;Acc:HGNC:7568]	185.658	17	36	107	26	2.14378e+07	2.35375e+07	2.66508e+07	2.11193e+07	2.92774e+07	2.24181e+07	2.47236e+07	2.68666e+07	2.07327e+07	0
ENSBGRP00000002154.1	myosin light chain 6B	MYL6B	28.8	pep primary_assembly:LU_Bosgru_v3.0:5:47687120:47689635:1 gene:ENSBGRG00000001320.1 transcript:ENSBGRT00000002455.1 gene_biotype:protein_coding transcript_biotype:protein_coding gene_symbol:MYL6B description:myosin light chain 6B [Source:HGNC Symbol;Acc:HGNC:29823]	180.05	47	14	381	13	7.24018e+09	7.12777e+09	4.64928e+09	4.85904e+09	4.25117e+09	5.03869e+09	5.98721e+09	3.84556e+09	2.74114e+09	0
ENSBGRP00000029624.1	troponin C2, fast skeletal type	TNNC2	18.2	pep primary_assembly:LU_Bosgru_v3.0:12:70156024:70158887:-1 gene:ENSBGRG00000018732.1 transcript:ENSBGRT00000034304.1 gene_biotype:protein_coding transcript_biotype:protein_coding gene_symbol:TNNC2 description:troponin C2, fast skeletal type [Source:HGNC Symbol;Acc:HGNC:11944]	179.275	71	13	227	11	1.43354e+09	1.66684e+09	1.56076e+09	1.85201e+09	1.82764e+09	1.6908e+09	1.41458e+09	1.51058e+09	1.53822e+09	0
ENSBGRP00000011229.1	LIM and cysteine rich domains 1	LMCD1	40.6	pep primary_assembly:LU_Bosgru_v3.0:22:47899175:47963289:1 gene:ENSBGRG00000006947.1 transcript:ENSBGRT00000012922.1 gene_biotype:protein_coding transcript_biotype:protein_coding gene_symbol:LMCD1 description:LIM and cysteine rich domains 1 [Source:HGNC Symbol;Acc:HGNC:6633]	176.671	44	14	103	14	1.58494e+08	1.34596e+08	1.21596e+08	1.30203e+08	1.14481e+08	1.39698e+08	1.08052e+08	1.08883e+08	1.33006e+08	0
ENSBGRP00000010378.1	CAP-Gly domain containing linker protein 1	CLIP1	156.1	pep primary_assembly:LU_Bosgru_v3.0:16:58513808:58611510:1 gene:ENSBGRG00000006328.1 transcript:ENSBGRT00000011944.1 gene_biotype:protein_coding transcript_biotype:protein_coding gene_symbol:CLIP1 description:CAP-Gly domain containing linker protein 1 [Source:HGNC Symbol;Acc:HGNC:10461]	175.822	26	38	77	38	6.50596e+07	6.44913e+07	6.5497e+07	6.00091e+07	5.9959e+07	5.61749e+07	5.01063e+07	5.26695e+07	6.91333e+07	0
ENSBGRP00000008725.1	laminin subunit beta 1	LAMB1	203.4	pep primary_assembly:LU_Bosgru_v3.0:4:77970006:78053945:1 gene:ENSBGRG00000005449.1 transcript:ENSBGRT00000010044.1 gene_biotype:protein_coding transcript_biotype:protein_coding gene_symbol:LAMB1 description:laminin subunit beta 1 [Source:HGNC Symbol;Acc:HGNC:6486]	175.146	13	28	115	28	8.32581e+07	8.18949e+07	7.82937e+07	9.79141e+07	9.77784e+07	9.59692e+07	6.81823e+07	8.70063e+07	7.71489e+07	0
ENSBGRP00000028500.1	PDZ and LIM domain 3	PDLIM3	39.3	pep primary_assembly:LU_Bosgru_v3.0:28:40350785:40387613:1 gene:ENSBGRG00000017566.1 transcript:ENSBGRT00000033001.1 gene_biotype:protein_coding transcript_biotype:protein_coding gene_symbol:PDLIM3 description:PDZ and LIM domain 3 [Source:HGNC Symbol;Acc:HGNC:20767]	175.077	38	11	124	2	2.22301e+08	2.11942e+08	2.30082e+08	2.36231e+08	2.38359e+08	2.36822e+08	2.17523e+08	1.85653e+08	2.61923e+08	0
ENSBGRP00000020969.1	hydroxyacyl-CoA dehydrogenase trifunctional multienzyme complex subunit alpha	HADHA	86.3	pep primary_assembly:LU_Bosgru_v3.0:9:97873512:97921904:1 gene:ENSBGRG00000012469.1 transcript:ENSBGRT00000024212.1 gene_biotype:protein_coding transcript_biotype:protein_coding gene_symbol:HADHA description:hydroxyacyl-CoA dehydrogenase trifunctional multienzyme complex subunit alpha [Source:HGNC Symbol;Acc:HGNC:4801]	174.456	27	21	117	21	2.22374e+08	1.91711e+08	1.6702e+08	2.07652e+08	1.78901e+08	2.22047e+08	2.12661e+08	1.56603e+08	1.78923e+08	0
ENSBGRP00000014280.1	troponin C1, slow skeletal and cardiac type	TNNC1	18.4	pep primary_assembly:LU_Bosgru_v3.0:22:14100031:14103260:-1 gene:ENSBGRG00000008957.1 transcript:ENSBGRT00000016446.1 gene_biotype:protein_coding transcript_biotype:protein_coding gene_symbol:TNNC1 description:troponin C1, slow skeletal and cardiac type [Source:HGNC Symbol;Acc:HGNC:11943]	172.951	52	11	171	10	5.87934e+08	6.77195e+08	5.25769e+08	5.66043e+08	4.3838e+08	6.12933e+08	5.62474e+08	3.80491e+08	3.28895e+08	0
ENSBGRP00000002143.1	lamin B2	LMNB2	70.5	pep primary_assembly:LU_Bosgru_v3.0:8:22386791:22408815:1 gene:ENSBGRG00000001309.1 transcript:ENSBGRT00000002441.1 gene_biotype:protein_coding transcript_biotype:protein_coding gene_symbol:LMNB2 description:lamin B2 [Source:HGNC Symbol;Acc:HGNC:6638]	172.474	35	25	105	23	5.91649e+07	5.45891e+07	4.7115e+07	4.53567e+07	4.34588e+07	4.59137e+07	4.5451e+07	4.0808e+07	3.97966e+07	0
ENSBGRP00000013829.1	pep primary_assembly:LU_Bosgru_v3.0:X:119804686:120750007:1 gene:ENSBGRG00000008651.1 transcript:ENSBGRT00000015948.1 gene_biotype:protein_coding transcript_biotype:protein_coding		88.9	pep primary_assembly:LU_Bosgru_v3.0:X:119804686:120750007:1 gene:ENSBGRG00000008651.1 transcript:ENSBGRT00000015948.1 gene_biotype:protein_coding transcript_biotype:protein_coding	172.309	30	25	88	25	1.13052e+08	1.15849e+08	1.18865e+08	1.13924e+08	1.1806e+08	1.00865e+08	9.58462e+07	8.79158e+07	1.16836e+08	0
ENSBGRP00000008923.1	pep primary_assembly:LU_Bosgru_v3.0:19:30428361:30448761:-1 gene:ENSBGRG00000005548.1 transcript:ENSBGRT00000010265.1 gene_biotype:protein_coding transcript_biotype:protein_coding		139.7	pep primary_assembly:LU_Bosgru_v3.0:19:30428361:30448761:-1 gene:ENSBGRG00000005548.1 transcript:ENSBGRT00000010265.1 gene_biotype:protein_coding transcript_biotype:protein_coding	172.037	21	25	120	24	1.3847e+08	2.16137e+08	3.18859e+08	1.34382e+08	1.01486e+08	2.09494e+08	9.88024e+07	7.42043e+08	7.0779e+07	0
ENSBGRP00000010440.1	kelch like family member 41	KLHL41	68.1	pep primary_assembly:LU_Bosgru_v3.0:2:120719830:120736976:1 gene:ENSBGRG00000006517.1 transcript:ENSBGRT00000012012.1 gene_biotype:protein_coding transcript_biotype:protein_coding gene_symbol:KLHL41 description:kelch like family member 41 [Source:HGNC Symbol;Acc:HGNC:16905]	169.462	31	18	153	18	3.16862e+08	3.22231e+08	3.77384e+08	3.68778e+08	3.88931e+08	3.49881e+08	3.0396e+08	2.7249e+08	3.59242e+08	0
ENSBGRP00000033446.1	erythrocyte membrane protein band 4.1	EPB41	96	pep primary_assembly:LU_Bosgru_v3.0:2:13310047:13427319:1 gene:ENSBGRG00000016000.1 transcript:ENSBGRT00000038654.1 gene_biotype:protein_coding transcript_biotype:protein_coding gene_symbol:EPB41 description:erythrocyte membrane protein band 4.1 [Source:HGNC Symbol;Acc:HGNC:3377]	169.453	24	17	99	16	5.99103e+07	6.18724e+07	6.75921e+07	6.93476e+07	8.5878e+07	5.34413e+07	8.28981e+07	5.43121e+07	5.09529e+07	0
ENSBGRP00000024493.1	calsequestrin 1	CASQ1	45	pep primary_assembly:LU_Bosgru_v3.0:3:7917747:7926684:1 gene:ENSBGRG00000015278.1 transcript:ENSBGRT00000028246.1 gene_biotype:protein_coding transcript_biotype:protein_coding gene_symbol:CASQ1 description:calsequestrin 1 [Source:HGNC Symbol;Acc:HGNC:1512]	168.927	26	12	259	12	1.06056e+09	1.15396e+09	1.07845e+09	1.06906e+09	1.09057e+09	1.08846e+09	9.66895e+08	8.98195e+08	1.17364e+09	0
ENSBGRP00000013623.1	malate dehydrogenase 2	MDH2	35.7	pep primary_assembly:LU_Bosgru_v3.0:26:9145777:9159244:-1 gene:ENSBGRG00000008546.1 transcript:ENSBGRT00000015718.1 gene_biotype:protein_coding transcript_biotype:protein_coding gene_symbol:MDH2 description:malate dehydrogenase 2 [Source:HGNC Symbol;Acc:HGNC:6971]	168.747	56	16	119	16	6.91163e+08	6.5806e+08	5.58284e+08	5.7888e+08	4.60826e+08	6.56109e+08	5.52241e+08	6.12128e+08	6.34656e+08	0
ENSBGRP00000016001.1	solute carrier family 25 member 12	SLC25A12	74.7	pep primary_assembly:LU_Bosgru_v3.0:2:122951230:123157816:-1 gene:ENSBGRG00000009957.1 transcript:ENSBGRT00000018497.1 gene_biotype:protein_coding transcript_biotype:protein_coding gene_symbol:SLC25A12 description:solute carrier family 25 member 12 [Source:HGNC Symbol;Acc:HGNC:10982]	167.337	28	21	91	17	8.15773e+07	7.67796e+07	8.10578e+07	1.07671e+08	9.97869e+07	1.17507e+08	9.76638e+07	8.50476e+07	1.00114e+08	0
ENSBGRP00000006150.1	prolyl 4-hydroxylase subunit beta	P4HB	63.3	pep primary_assembly:LU_Bosgru_v3.0:19:14088691:14101041:-1 gene:ENSBGRG00000003814.1 transcript:ENSBGRT00000007053.1 gene_biotype:protein_coding transcript_biotype:protein_coding gene_symbol:P4HB description:prolyl 4-hydroxylase subunit beta [Source:HGNC Symbol;Acc:HGNC:8548]	166.946	36	22	119	22	1.02114e+08	9.81906e+07	9.9573e+07	8.72101e+07	9.57837e+07	8.11554e+07	9.48849e+07	9.71998e+07	1.06803e+08	0
ENSBGRP00000031120.1	acyl-CoA synthetase long chain family member 1	ACSL1	81.5	pep primary_assembly:LU_Bosgru_v3.0:28:40904732:40968138:1 gene:ENSBGRG00000019548.1 transcript:ENSBGRT00000035992.1 gene_biotype:protein_coding transcript_biotype:protein_coding gene_symbol:ACSL1 description:acyl-CoA synthetase long chain family member 1 [Source:HGNC Symbol;Acc:HGNC:3569]	165.407	32	26	103	25	1.72928e+08	1.51349e+08	1.42639e+08	1.89002e+08	1.56819e+08	2.12517e+08	2.08088e+08	1.48468e+08	1.62101e+08	0
ENSBGRP00000029725.1	fibrinogen gamma chain	FGG	50.2	pep primary_assembly:LU_Bosgru_v3.0:16:12555318:12563854:-1 gene:ENSBGRG00000018677.1 transcript:ENSBGRT00000034415.1 gene_biotype:protein_coding transcript_biotype:protein_coding gene_symbol:FGG description:fibrinogen gamma chain [Source:HGNC Symbol;Acc:HGNC:3694]	163.918	33	15	121	15	2.15628e+08	2.48553e+08	3.07392e+08	1.68984e+08	2.01462e+08	1.54449e+08	1.39612e+08	3.01059e+08	1.48803e+08	0
ENSBGRP00000018043.1	pep primary_assembly:LU_Bosgru_v3.0:5:30430409:30446676:1 gene:ENSBGRG00000011406.1 transcript:ENSBGRT00000020898.1 gene_biotype:protein_coding transcript_biotype:protein_coding		30	pep primary_assembly:LU_Bosgru_v3.0:5:30430409:30446676:1 gene:ENSBGRG00000011406.1 transcript:ENSBGRT00000020898.1 gene_biotype:protein_coding transcript_biotype:protein_coding	162.878	33	9	289	9	1.18643e+09	1.34002e+09	1.59416e+09	1.27669e+09	1.0332e+09	1.32244e+09	1.12635e+09	8.07488e+08	1.36957e+09	0
ENSBGRP00000022225.1	heat shock protein family A (Hsp70) member 2	HSPA2	69.8	pep primary_assembly:LU_Bosgru_v3.0:11:66177034:66179695:1 gene:ENSBGRG00000013924.1 transcript:ENSBGRT00000025648.1 gene_biotype:protein_coding transcript_biotype:protein_coding gene_symbol:HSPA2 description:heat shock protein family A (Hsp70) member 2 [Source:HGNC Symbol;Acc:HGNC:5235]	162.453	37	23	161	11	1.21411e+07	1.4758e+07	1.95902e+07	1.31305e+07	1.54061e+07	1.00399e+07	1.28974e+07	1.11227e+07	1.55557e+07	0
ENSBGRP00000022307.1	tyrosine 3-monooxygenase/tryptophan 5-monooxygenase activation protein epsilon	YWHAE	29.2	pep primary_assembly:LU_Bosgru_v3.0:19:46148718:46187033:1 gene:ENSBGRG00000013928.1 transcript:ENSBGRT00000025745.1 gene_biotype:protein_coding transcript_biotype:protein_coding gene_symbol:YWHAE description:tyrosine 3-monooxygenase/tryptophan 5-monooxygenase activation protein epsilon [Source:HGNC Symbol;Acc:HGNC:12851]	161.705	64	18	152	15	3.60112e+08	3.54715e+08	3.64306e+08	3.45182e+08	3.32014e+08	3.40115e+08	3.01539e+08	2.99313e+08	3.24282e+08	0
ENSBGRP00000016191.1	caveolae associated protein 1	CAVIN1	50.1	pep primary_assembly:LU_Bosgru_v3.0:19:23519028:23533236:1 gene:ENSBGRG00000010194.1 transcript:ENSBGRT00000018715.1 gene_biotype:protein_coding transcript_biotype:protein_coding gene_symbol:CAVIN1 description:caveolae associated protein 1 [Source:HGNC Symbol;Acc:HGNC:9688]	160.472	27	12	92	12	1.3137e+08	1.29226e+08	1.20032e+08	1.10094e+08	9.44021e+07	1.23686e+08	1.08478e+08	9.87138e+07	1.17185e+08	0
ENSBGRP00000032835.1	ATPase sarcoplasmic/endoplasmic reticulum Ca2+ transporting 3	ATP2A3	113.6	pep primary_assembly:LU_Bosgru_v3.0:19:43817483:43855392:1 gene:ENSBGRG00000019027.1 transcript:ENSBGRT00000037952.1 gene_biotype:protein_coding transcript_biotype:protein_coding gene_symbol:ATP2A3 description:ATPase sarcoplasmic/endoplasmic reticulum Ca2+ transporting 3 [Source:HGNC Symbol;Acc:HGNC:813]	159.77	12	12	148	4	943999	1.03794e+06	1.18594e+06	1.3419e+06	1.6014e+06	1.131e+06	1.90785e+06	1.24918e+06	1.25011e+06	0
ENSBGRP00000034720.1	myosin XVIIIA	MYO18A	232.6	pep primary_assembly:LU_Bosgru_v3.0:19:48438159:48541409:1 gene:ENSBGRG00000021707.1 transcript:ENSBGRT00000040138.1 gene_biotype:protein_coding transcript_biotype:protein_coding gene_symbol:MYO18A description:myosin XVIIIA [Source:HGNC Symbol;Acc:HGNC:31104]	159.124	15	28	70	28	3.63255e+07	3.9417e+07	4.78332e+07	4.31401e+07	4.72595e+07	3.75627e+07	3.55047e+07	3.61449e+07	4.1258e+07	0
ENSBGRP00000019491.1	hydroxyacyl-CoA dehydrogenase trifunctional multienzyme complex subunit beta	HADHB	52.7	pep primary_assembly:LU_Bosgru_v3.0:9:97841650:97872774:-1 gene:ENSBGRG00000011944.1 transcript:ENSBGRT00000022569.1 gene_biotype:protein_coding transcript_biotype:protein_coding gene_symbol:HADHB description:hydroxyacyl-CoA dehydrogenase trifunctional multienzyme complex subunit beta [Source:HGNC Symbol;Acc:HGNC:4803]	158.968	36	17	111	17	1.96045e+08	1.69955e+08	1.50216e+08	1.79588e+08	1.5059e+08	2.02278e+08	1.9182e+08	1.4265e+08	1.60238e+08	0
ENSBGRP00000028696.1	PDZ and LIM domain 3	PDLIM3	30.3	pep primary_assembly:LU_Bosgru_v3.0:28:40350785:40387613:1 gene:ENSBGRG00000017566.1 transcript:ENSBGRT00000033233.1 gene_biotype:protein_coding transcript_biotype:protein_coding gene_symbol:PDLIM3 description:PDZ and LIM domain 3 [Source:HGNC Symbol;Acc:HGNC:20767]	158.79	45	10	120	1	829302	862540	909872	843364	799282	912543	749080	721702	1.1662e+06	0
ENSBGRP00000033511.1	calcium voltage-gated channel auxiliary subunit alpha2delta 1	CACNA2D1	124.4	pep primary_assembly:LU_Bosgru_v3.0:4:89338253:89905805:-1 gene:ENSBGRG00000020514.1 transcript:ENSBGRT00000038727.1 gene_biotype:protein_coding transcript_biotype:protein_coding gene_symbol:CACNA2D1 description:calcium voltage-gated channel auxiliary subunit alpha2delta 1 [Source:HGNC Symbol;Acc:HGNC:1399]	158.238	19	18	81	18	6.64232e+07	6.75316e+07	7.4355e+07	7.26753e+07	8.00523e+07	6.71728e+07	6.27465e+07	5.97897e+07	7.28483e+07	0
ENSBGRP00000014472.1	lamin B1	LMNB1	66.4	pep primary_assembly:LU_Bosgru_v3.0:8:28983835:29039903:-1 gene:ENSBGRG00000009066.1 transcript:ENSBGRT00000016657.1 gene_biotype:protein_coding transcript_biotype:protein_coding gene_symbol:LMNB1 description:lamin B1 [Source:HGNC Symbol;Acc:HGNC:6637]	158.153	42	25	70	23	5.80974e+07	5.27407e+07	4.73714e+07	4.51042e+07	4.46966e+07	4.62384e+07	5.59172e+07	5.13661e+07	4.43503e+07	0
ENSBGRP00000028229.1	laminin subunit beta 2	LAMB2	195.9	pep primary_assembly:LU_Bosgru_v3.0:22:11308845:11335319:-1 gene:ENSBGRG00000016632.1 transcript:ENSBGRT00000032687.1 gene_biotype:protein_coding transcript_biotype:protein_coding gene_symbol:LAMB2 description:laminin subunit beta 2 [Source:HGNC Symbol;Acc:HGNC:6487]	157.199	19	30	69	30	6.99203e+07	7.10533e+07	7.74024e+07	7.51831e+07	7.75092e+07	6.80613e+07	7.46053e+07	5.85573e+07	6.23665e+07	0
ENSBGRP00000013363.1	pep primary_assembly:LU_Bosgru_v3.0:17:75924071:76023630:-1 gene:ENSBGRG00000008342.1 transcript:ENSBGRT00000015414.1 gene_biotype:protein_coding transcript_biotype:protein_coding		49.6	pep primary_assembly:LU_Bosgru_v3.0:17:75924071:76023630:-1 gene:ENSBGRG00000008342.1 transcript:ENSBGRT00000015414.1 gene_biotype:protein_coding transcript_biotype:protein_coding	156.594	20	8	88	6	1.12078e+08	1.25483e+08	1.5451e+08	1.06765e+08	1.34834e+08	8.8103e+07	1.32669e+08	1.28545e+08	9.88346e+07	0
ENSBGRP00000020084.1	fumarate hydratase	FH	54.7	pep primary_assembly:LU_Bosgru_v3.0:14:31296899:31324817:1 gene:ENSBGRG00000012621.1 transcript:ENSBGRT00000023241.1 gene_biotype:protein_coding transcript_biotype:protein_coding gene_symbol:FH description:fumarate hydratase [Source:HGNC Symbol;Acc:HGNC:3700]	155.486	39	16	83	16	1.4079e+08	1.2467e+08	1.18465e+08	1.39605e+08	1.1587e+08	1.5997e+08	1.49879e+08	1.216e+08	1.3676e+08	0
ENSBGRP00000003666.1	decorin	DCN	39.9	pep primary_assembly:LU_Bosgru_v3.0:5:87218845:87259467:1 gene:ENSBGRG00000002168.1 transcript:ENSBGRT00000004204.1 gene_biotype:protein_coding transcript_biotype:protein_coding gene_symbol:DCN description:decorin [Source:HGNC Symbol;Acc:HGNC:2705]	155.306	31	11	180	11	6.81725e+08	6.1124e+08	5.45809e+08	2.75295e+08	2.00729e+08	3.31747e+08	3.91821e+08	7.11173e+08	2.41639e+08	0
ENSBGRP00000035511.1	glucose-6-phosphate isomerase	GPI	63.6	pep primary_assembly:LU_Bosgru_v3.0:20:524716:556204:-1 gene:ENSBGRG00000022167.1 transcript:ENSBGRT00000041069.1 gene_biotype:protein_coding transcript_biotype:protein_coding gene_symbol:GPI description:glucose-6-phosphate isomerase [Source:HGNC Symbol;Acc:HGNC:4458]	153.992	28	17	127	17	2.78197e+08	2.34154e+08	2.06746e+08	2.89653e+08	2.34872e+08	3.40004e+08	2.26146e+08	3.07448e+08	3.38077e+08	0
ENSBGRP00000010366.1	isocitrate dehydrogenase (NADP(+)) 2	IDH2	50.7	pep primary_assembly:LU_Bosgru_v3.0:17:22116258:22134622:-1 gene:ENSBGRG00000006356.1 transcript:ENSBGRT00000011929.1 gene_biotype:protein_coding transcript_biotype:protein_coding gene_symbol:IDH2 description:isocitrate dehydrogenase (NADP(+)) 2 [Source:HGNC Symbol;Acc:HGNC:5383]	153.02	39	18	111	16	2.95808e+08	2.47963e+08	2.21406e+08	2.27289e+08	1.98161e+08	2.44313e+08	2.84367e+08	1.95807e+08	3.04787e+08	0
ENSBGRP00000025736.1	sarcalumenin	SRL	54.4	pep primary_assembly:LU_Bosgru_v3.0:26:44041747:44077919:1 gene:ENSBGRG00000016134.1 transcript:ENSBGRT00000029711.1 gene_biotype:protein_coding transcript_biotype:protein_coding gene_symbol:SRL description:sarcalumenin [Source:HGNC Symbol;Acc:HGNC:11295]	152.407	31	13	104	13	3.59859e+08	3.03551e+08	2.72863e+08	3.04371e+08	2.53824e+08	3.29704e+08	3.37596e+08	2.42692e+08	2.54628e+08	0
ENSBGRP00000004761.1	glycerol-3-phosphate dehydrogenase 1	GPD1	37.6	pep primary_assembly:LU_Bosgru_v3.0:5:77757289:77763106:1 gene:ENSBGRG00000002916.1 transcript:ENSBGRT00000005454.1 gene_biotype:protein_coding transcript_biotype:protein_coding gene_symbol:GPD1 description:glycerol-3-phosphate dehydrogenase 1 [Source:HGNC Symbol;Acc:HGNC:4455]	150.528	42	16	104	12	2.55373e+08	2.17703e+08	2.01544e+08	2.90478e+08	2.00368e+08	3.6473e+08	2.56485e+08	3.12153e+08	2.88896e+08	0
ENSBGRP00000003851.1	bridging integrator 1	BIN1	47.5	pep primary_assembly:LU_Bosgru_v3.0:2:144195346:144256301:-1 gene:ENSBGRG00000000849.1 transcript:ENSBGRT00000004416.1 gene_biotype:protein_coding transcript_biotype:protein_coding gene_symbol:BIN1 description:bridging integrator 1 [Source:HGNC Symbol;Acc:HGNC:1052]	150.317	39	15	105	2	5.83488e+07	5.12631e+07	3.38709e+07	6.39333e+07	3.25312e+07	8.46563e+07	7.79409e+07	4.55036e+07	4.80953e+07	0
ENSBGRP00000023188.1	troponin I3, cardiac type	TNNI3	31.3	pep primary_assembly:LU_Bosgru_v3.0:20:51765773:51779787:1 gene:ENSBGRG00000014260.1 transcript:ENSBGRT00000026757.1 gene_biotype:protein_coding transcript_biotype:protein_coding gene_symbol:TNNI3 description:troponin I3, cardiac type [Source:HGNC Symbol;Acc:HGNC:11947]	149.118	33	13	243	10	1.08426e+09	1.14192e+09	1.07022e+09	1.14696e+09	1.09163e+09	1.12473e+09	1.05165e+09	9.2612e+08	9.8997e+08	0
ENSBGRP00000005848.1	pep primary_assembly:LU_Bosgru_v3.0:10:40229032:40230036:-1 gene:ENSBGRG00000003594.1 transcript:ENSBGRT00000006697.1 gene_biotype:protein_coding transcript_biotype:protein_coding		36.7	pep primary_assembly:LU_Bosgru_v3.0:10:40229032:40230036:-1 gene:ENSBGRG00000003594.1 transcript:ENSBGRT00000006697.1 gene_biotype:protein_coding transcript_biotype:protein_coding	148.678	33	13	111	13	5.40119e+08	4.42456e+08	3.75251e+08	4.30323e+08	3.50928e+08	4.88081e+08	3.52824e+08	3.74363e+08	6.02539e+08	0
ENSBGRP00000021551.1	valosin containing protein	VCP	87.2	pep primary_assembly:LU_Bosgru_v3.0:7:59289391:59305277:1 gene:ENSBGRG00000013399.1 transcript:ENSBGRT00000024857.1 gene_biotype:protein_coding transcript_biotype:protein_coding gene_symbol:VCP description:valosin containing protein [Source:HGNC Symbol;Acc:HGNC:12666]	148.659	30	21	105	21	1.1001e+08	1.07794e+08	1.15953e+08	1.07931e+08	1.15939e+08	1.0232e+08	9.52959e+07	9.87142e+07	1.23296e+08	0
ENSBGRP00000000823.1	heat shock protein family D (Hsp60) member 1		60.9	pep primary_assembly:LU_Bosgru_v3.0:2:55663553:55673581:1 gene:ENSBGRG00000000539.1 transcript:ENSBGRT00000000953.1 gene_biotype:protein_coding transcript_biotype:protein_coding description:heat shock protein family D (Hsp60) member 1 [Source:HGNC Symbol;Acc:HGNC:5261]	147.31	40	21	115	21	2.33894e+08	2.03003e+08	1.72619e+08	1.8584e+08	1.73603e+08	2.08166e+08	2.13819e+08	2.03266e+08	2.07076e+08	0
ENSBGRP00000015937.1	pep primary_assembly:LU_Bosgru_v3.0:29:1781559:1791871:1 gene:ENSBGRG00000010062.1 transcript:ENSBGRT00000018422.1 gene_biotype:protein_coding transcript_biotype:protein_coding		34.7	pep primary_assembly:LU_Bosgru_v3.0:29:1781559:1791871:1 gene:ENSBGRG00000010062.1 transcript:ENSBGRT00000018422.1 gene_biotype:protein_coding transcript_biotype:protein_coding	144.988	21	10	142	7	1.30962e+08	1.22207e+08	1.2285e+08	1.49466e+08	1.4527e+08	1.49495e+08	1.38042e+08	1.3767e+08	1.58773e+08	0
ENSBGRP00000037200.1	acetyl-CoA acyltransferase 2	ACAA2	68.3	pep primary_assembly:LU_Bosgru_v3.0:21:47266649:47304368:-1 gene:ENSBGRG00000023212.1 transcript:ENSBGRT00000043046.1 gene_biotype:protein_coding transcript_biotype:protein_coding gene_symbol:ACAA2 description:acetyl-CoA acyltransferase 2 [Source:HGNC Symbol;Acc:HGNC:83]	144.77	25	12	53	12	4.56304e+07	3.94231e+07	3.37867e+07	3.84809e+07	3.04477e+07	4.72206e+07	4.42438e+07	3.54697e+07	4.27906e+07	0
ENSBGRP00000016625.1	UDP-glucose pyrophosphorylase 2	UGP2	60.3	pep primary_assembly:LU_Bosgru_v3.0:9:85605283:85664229:1 gene:ENSBGRG00000010367.1 transcript:ENSBGRT00000019221.1 gene_biotype:protein_coding transcript_biotype:protein_coding gene_symbol:UGP2 description:UDP-glucose pyrophosphorylase 2 [Source:HGNC Symbol;Acc:HGNC:12527]	144.696	40	19	63	19	1.22881e+08	1.0588e+08	9.93942e+07	9.61225e+07	8.98157e+07	1.00957e+08	7.12995e+07	9.28192e+07	1.32942e+08	0
ENSBGRP00000002248.1	myosin light chain 6	MYL6	22.5	pep primary_assembly:LU_Bosgru_v3.0:5:47690115:47692317:1 gene:ENSBGRG00000001372.1 transcript:ENSBGRT00000002562.1 gene_biotype:protein_coding transcript_biotype:protein_coding gene_symbol:MYL6 description:myosin light chain 6 [Source:HGNC Symbol;Acc:HGNC:7587]	144.578	29	7	262	5	3.73084e+07	4.16072e+07	4.50341e+07	3.95099e+07	5.4615e+07	3.1266e+07	6.90927e+07	5.0672e+07	4.54955e+07	0
ENSBGRP00000024855.1	acetyl-CoA acetyltransferase 1	ACAT1	44.8	pep primary_assembly:LU_Bosgru_v3.0:13:71137025:71167837:-1 gene:ENSBGRG00000015383.1 transcript:ENSBGRT00000028674.1 gene_biotype:protein_coding transcript_biotype:protein_coding gene_symbol:ACAT1 description:acetyl-CoA acetyltransferase 1 [Source:HGNC Symbol;Acc:HGNC:93]	143.747	49	16	83	16	2.28533e+08	2.10409e+08	2.08495e+08	2.37253e+08	2.21112e+08	2.46861e+08	2.36423e+08	1.90304e+08	2.15662e+08	0
ENSBGRP00000013590.1	ATPase Na+/K+ transporting subunit alpha 1	ATP1A1	112.5	pep primary_assembly:LU_Bosgru_v3.0:3:46305203:46336941:1 gene:ENSBGRG00000008222.1 transcript:ENSBGRT00000015680.1 gene_biotype:protein_coding transcript_biotype:protein_coding gene_symbol:ATP1A1 description:ATPase Na+/K+ transporting subunit alpha 1 [Source:HGNC Symbol;Acc:HGNC:799]	143.618	18	15	63	5	5.22828e+06	4.68025e+06	4.98801e+06	4.49189e+06	4.24308e+06	4.41142e+06	4.7273e+06	4.76572e+06	3.8243e+06	0
ENSBGRP00000028309.1	SET and MYND domain containing 1	SMYD1	60.8	pep primary_assembly:LU_Bosgru_v3.0:9:70051441:70099729:-1 gene:ENSBGRG00000017869.1 transcript:ENSBGRT00000032787.1 gene_biotype:protein_coding transcript_biotype:protein_coding gene_symbol:SMYD1 description:SET and MYND domain containing 1 [Source:HGNC Symbol;Acc:HGNC:20986]	143.057	25	16	104	16	1.92805e+08	1.62406e+08	1.41377e+08	1.65574e+08	1.44385e+08	1.83824e+08	1.54334e+08	1.35829e+08	1.7908e+08	0
ENSBGRP00000018731.1	glutamic-oxaloacetic transaminase 2	GOT2	47.5	pep primary_assembly:LU_Bosgru_v3.0:20:20972730:20998057:1 gene:ENSBGRG00000011706.1 transcript:ENSBGRT00000021705.1 gene_biotype:protein_coding transcript_biotype:protein_coding gene_symbol:GOT2 description:glutamic-oxaloacetic transaminase 2 [Source:HGNC Symbol;Acc:HGNC:4433]	142.99	37	15	134	15	3.6653e+08	3.10601e+08	2.81158e+08	2.8761e+08	2.4542e+08	3.17012e+08	3.35768e+08	2.50788e+08	4.09368e+08	0
ENSBGRP00000041201.1	apoptosis inducing factor mitochondria associated 1	AIFM1	66.8	pep primary_assembly:LU_Bosgru_v3.0:X:9647119:9677528:1 gene:ENSBGRG00000025797.1 transcript:ENSBGRT00000047777.1 gene_biotype:protein_coding transcript_biotype:protein_coding gene_symbol:AIFM1 description:apoptosis inducing factor mitochondria associated 1 [Source:HGNC Symbol;Acc:HGNC:8768]	142.18	30	15	85	15	6.9583e+07	6.12355e+07	5.56365e+07	6.81012e+07	6.25651e+07	7.5014e+07	6.98424e+07	5.71507e+07	6.69195e+07	0
ENSBGRP00000013125.1	annexin A2	ANXA2	38.6	pep primary_assembly:LU_Bosgru_v3.0:11:36717651:36753224:1 gene:ENSBGRG00000008299.1 transcript:ENSBGRT00000015144.1 gene_biotype:protein_coding transcript_biotype:protein_coding gene_symbol:ANXA2 description:annexin A2 [Source:HGNC Symbol;Acc:HGNC:537]	141.907	47	18	116	18	2.37091e+08	2.50233e+08	2.90325e+08	1.89617e+08	1.82936e+08	2.04324e+08	2.34358e+08	2.86987e+08	1.87842e+08	0
ENSBGRP00000025576.1	phosphorylase kinase regulatory subunit beta	PHKB	124.9	pep primary_assembly:LU_Bosgru_v3.0:20:32598680:32849617:-1 gene:ENSBGRG00000015830.1 transcript:ENSBGRT00000029517.1 gene_biotype:protein_coding transcript_biotype:protein_coding gene_symbol:PHKB description:phosphorylase kinase regulatory subunit beta [Source:HGNC Symbol;Acc:HGNC:8927]	141.595	24	27	95	27	1.26321e+08	1.24469e+08	1.27127e+08	1.6392e+08	1.56814e+08	1.70844e+08	1.26264e+08	1.53492e+08	1.48935e+08	0
ENSBGRP00000015004.1	cofilin 2	CFL2	18.7	pep primary_assembly:LU_Bosgru_v3.0:17:48228215:48230807:-1 gene:ENSBGRG00000009349.1 transcript:ENSBGRT00000017282.1 gene_biotype:protein_coding transcript_biotype:protein_coding gene_symbol:CFL2 description:cofilin 2 [Source:HGNC Symbol;Acc:HGNC:1875]	140.4	62	13	101	11	1.37191e+08	1.27615e+08	1.25156e+08	1.2807e+08	1.22401e+08	1.36835e+08	1.17302e+08	1.01422e+08	1.34496e+08	0
ENSBGRP00000003749.1	bridging integrator 1	BIN1	64	pep primary_assembly:LU_Bosgru_v3.0:2:144195346:144256301:-1 gene:ENSBGRG00000000849.1 transcript:ENSBGRT00000004305.1 gene_biotype:protein_coding transcript_biotype:protein_coding gene_symbol:BIN1 description:bridging integrator 1 [Source:HGNC Symbol;Acc:HGNC:1052]	140.116	25	15	92	2	9.96715e+07	1.00595e+08	1.03174e+08	1.00563e+08	9.25467e+07	1.09668e+08	8.6188e+07	9.4024e+07	1.25886e+08	0
ENSBGRP00000005993.1	apolipoprotein A1	APOA1	30.3	pep primary_assembly:LU_Bosgru_v3.0:13:60238316:60239994:1 gene:ENSBGRG00000003668.1 transcript:ENSBGRT00000006868.1 gene_biotype:protein_coding transcript_biotype:protein_coding gene_symbol:APOA1 description:apolipoprotein A1 [Source:HGNC Symbol;Acc:HGNC:600]	140.045	63	16	90	16	2.51551e+08	3.5101e+08	4.13027e+08	2.65558e+08	3.1505e+08	1.72301e+08	2.78726e+08	2.26968e+08	1.69692e+08	0
ENSBGRP00000011381.1	voltage dependent anion channel 3		33.1	pep primary_assembly:LU_Bosgru_v3.0:28:16488563:16502398:-1 gene:ENSBGRG00000007025.1 transcript:ENSBGRT00000013099.1 gene_biotype:protein_coding transcript_biotype:protein_coding description:voltage dependent anion channel 3 [Source:HGNC Symbol;Acc:HGNC:12674]	139.159	44	10	65	9	1.43723e+08	1.28754e+08	1.30407e+08	1.30449e+08	1.25687e+08	1.32797e+08	1.28284e+08	1.05355e+08	1.28583e+08	0
ENSBGRP00000041909.1	pyruvate dehydrogenase E1 beta subunit	PDHB	39.1	pep primary_assembly:LU_Bosgru_v3.0:22:20232484:20237474:-1 gene:ENSBGRG00000026264.1 transcript:ENSBGRT00000048605.1 gene_biotype:protein_coding transcript_biotype:protein_coding gene_symbol:PDHB description:pyruvate dehydrogenase E1 beta subunit [Source:HGNC Symbol;Acc:HGNC:8808]	138.079	39	12	74	12	1.34797e+08	1.19415e+08	1.09468e+08	1.42269e+08	1.23343e+08	1.54427e+08	1.40076e+08	1.12512e+08	1.42764e+08	0
ENSBGRP00000031064.1	nidogen 1	NID1	135.9	pep primary_assembly:LU_Bosgru_v3.0:27:6628740:6737482:-1 gene:ENSBGRG00000019277.1 transcript:ENSBGRT00000035932.1 gene_biotype:protein_coding transcript_biotype:protein_coding gene_symbol:NID1 description:nidogen 1 [Source:HGNC Symbol;Acc:HGNC:7821]	137.857	16	20	75	20	7.13331e+07	7.05034e+07	7.49647e+07	7.88886e+07	7.89452e+07	7.35101e+07	6.06536e+07	6.6041e+07	6.0961e+07	0
ENSBGRP00000013640.1	pep primary_assembly:LU_Bosgru_v3.0:24:6752628:6757066:1 gene:ENSBGRG00000008599.1 transcript:ENSBGRT00000015740.1 gene_biotype:protein_coding transcript_biotype:protein_coding		49.6	pep primary_assembly:LU_Bosgru_v3.0:24:6752628:6757066:1 gene:ENSBGRG00000008599.1 transcript:ENSBGRT00000015740.1 gene_biotype:protein_coding transcript_biotype:protein_coding	134.408	29	12	92	3	1.6603e+08	1.68658e+08	1.89726e+08	1.89651e+08	2.08764e+08	1.80421e+08	1.75603e+08	1.7909e+08	2.19072e+08	0
ENSBGRP00000036440.1	pep primary_assembly:LU_Bosgru_v3.0:15:192259:324703:-1 gene:ENSBGRG00000020630.1 transcript:ENSBGRT00000042165.1 gene_biotype:protein_coding transcript_biotype:protein_coding		148.1	pep primary_assembly:LU_Bosgru_v3.0:15:192259:324703:-1 gene:ENSBGRG00000020630.1 transcript:ENSBGRT00000042165.1 gene_biotype:protein_coding transcript_biotype:protein_coding	134.162	17	21	46	19	2.70823e+07	2.67217e+07	2.89487e+07	2.75262e+07	3.0268e+07	2.44859e+07	3.03203e+07	2.42848e+07	2.24794e+07	0
ENSBGRP00000039799.1	phosphorylase kinase regulatory subunit alpha 1	PHKA1	135.2	pep primary_assembly:LU_Bosgru_v3.0:X:84642304:84835077:1 gene:ENSBGRG00000024454.1 transcript:ENSBGRT00000046173.1 gene_biotype:protein_coding transcript_biotype:protein_coding gene_symbol:PHKA1 description:phosphorylase kinase regulatory subunit alpha 1 [Source:HGNC Symbol;Acc:HGNC:8925]	133.924	19	22	78	2	9.35633e+07	8.83597e+07	8.55737e+07	1.09515e+08	1.02419e+08	1.1361e+08	9.02463e+07	1.06776e+08	1.11292e+08	0
ENSBGRP00000020390.1	gelsolin	GSN	85.4	pep primary_assembly:LU_Bosgru_v3.0:7:50003346:50039336:1 gene:ENSBGRG00000012611.1 transcript:ENSBGRT00000023591.1 gene_biotype:protein_coding transcript_biotype:protein_coding gene_symbol:GSN description:gelsolin [Source:HGNC Symbol;Acc:HGNC:4620]	133.871	24	17	82	17	1.18819e+08	1.36355e+08	1.64622e+08	1.26014e+08	1.48605e+08	1.03242e+08	1.47735e+08	1.10693e+08	1.096e+08	0
ENSBGRP00000006842.1	tropomyosin 1		28.6	pep primary_assembly:LU_Bosgru_v3.0:11:33546117:33562875:-1 gene:ENSBGRG00000003979.1 transcript:ENSBGRT00000007853.1 gene_biotype:protein_coding transcript_biotype:protein_coding description:tropomyosin 1 [Source:HGNC Symbol;Acc:HGNC:12010]	133.831	54	19	201	1	181067	254625	273174	260143	366038	174906	435902	188212	161621	0
ENSBGRP00000015157.1	cyclase associated actin cytoskeleton regulatory protein 2	CAP2	53.6	pep primary_assembly:LU_Bosgru_v3.0:24:43375922:43498488:-1 gene:ENSBGRG00000009414.1 transcript:ENSBGRT00000017460.1 gene_biotype:protein_coding transcript_biotype:protein_coding gene_symbol:CAP2 description:cyclase associated actin cytoskeleton regulatory protein 2 [Source:HGNC Symbol;Acc:HGNC:20039]	133.134	33	14	62	13	1.1627e+08	1.1598e+08	1.13658e+08	1.28036e+08	1.28944e+08	1.19475e+08	1.11028e+08	1.01897e+08	1.15826e+08	0
ENSBGRP00000023590.1	collagen type I alpha 2 chain	COL1A2	129	pep primary_assembly:LU_Bosgru_v3.0:4:118027787:118072551:-1 gene:ENSBGRG00000013466.1 transcript:ENSBGRT00000027197.1 gene_biotype:protein_coding transcript_biotype:protein_coding gene_symbol:COL1A2 description:collagen type I alpha 2 chain [Source:HGNC Symbol;Acc:HGNC:2198]	132.906	21	22	91	22	4.60365e+07	5.40542e+07	8.07125e+07	4.744e+07	4.13524e+07	6.17274e+07	3.95037e+07	1.71405e+08	3.09031e+07	0
ENSBGRP00000040817.1	ankyrin 3	ANK3	478.3	pep primary_assembly:LU_Bosgru_v3.0:27:14377638:14771085:-1 gene:ENSBGRG00000025327.1 transcript:ENSBGRT00000047329.1 gene_biotype:protein_coding transcript_biotype:protein_coding gene_symbol:ANK3 description:ankyrin 3 [Source:HGNC Symbol;Acc:HGNC:494]	132.747	7	26	66	22	3.46988e+07	3.27995e+07	3.33531e+07	3.57544e+07	3.39237e+07	3.46013e+07	3.25011e+07	3.11521e+07	3.28378e+07	0
ENSBGRP00000020335.1	protein disulfide isomerase family A member 3	PDIA3	56.9	pep primary_assembly:LU_Bosgru_v3.0:17:59513993:59537799:1 gene:ENSBGRG00000012583.1 transcript:ENSBGRT00000023525.1 gene_biotype:protein_coding transcript_biotype:protein_coding gene_symbol:PDIA3 description:protein disulfide isomerase family A member 3 [Source:HGNC Symbol;Acc:HGNC:4606]	132.643	33	17	92	17	9.55476e+07	9.53302e+07	9.4919e+07	8.94687e+07	9.39724e+07	8.87019e+07	8.86021e+07	9.3421e+07	9.07425e+07	0
ENSBGRP00000016078.1	pep primary_assembly:LU_Bosgru_v3.0:2:22813149:22816069:-1 gene:ENSBGRG00000010142.1 transcript:ENSBGRT00000018582.1 gene_biotype:protein_coding transcript_biotype:protein_coding		62.4	pep primary_assembly:LU_Bosgru_v3.0:2:22813149:22816069:-1 gene:ENSBGRG00000010142.1 transcript:ENSBGRT00000018582.1 gene_biotype:protein_coding transcript_biotype:protein_coding	132.505	29	23	72	23	1.451e+08	1.37099e+08	1.20345e+08	1.36583e+08	1.27868e+08	1.45166e+08	1.21527e+08	1.22423e+08	1.47982e+08	0
ENSBGRP00000015159.1	crystallin alpha B	CRYAB	20	pep primary_assembly:LU_Bosgru_v3.0:13:66213757:66218492:1 gene:ENSBGRG00000009486.1 transcript:ENSBGRT00000017462.1 gene_biotype:protein_coding transcript_biotype:protein_coding gene_symbol:CRYAB description:crystallin alpha B [Source:HGNC Symbol;Acc:HGNC:2389]	132.222	49	7	115	7	5.54604e+08	5.08707e+08	5.07557e+08	4.37128e+08	3.49846e+08	4.37262e+08	3.54116e+08	3.26003e+08	3.66118e+08	0
ENSBGRP00000022368.1	pep primary_assembly:LU_Bosgru_v3.0:18:69992600:70012242:-1 gene:ENSBGRG00000014049.1 transcript:ENSBGRT00000025823.1 gene_biotype:protein_coding transcript_biotype:protein_coding		29.1	pep primary_assembly:LU_Bosgru_v3.0:18:69992600:70012242:-1 gene:ENSBGRG00000014049.1 transcript:ENSBGRT00000025823.1 gene_biotype:protein_coding transcript_biotype:protein_coding	132.177	54	11	94	11	1.26138e+08	1.57117e+08	2.36732e+08	1.15805e+08	1.50769e+08	7.92659e+07	1.91321e+08	8.05803e+07	1.11102e+08	0
ENSBGRP00000031424.1	catalase	CAT	59.7	pep primary_assembly:LU_Bosgru_v3.0:13:16491716:16531268:1 gene:ENSBGRG00000019772.1 transcript:ENSBGRT00000036351.1 gene_biotype:protein_coding transcript_biotype:protein_coding gene_symbol:CAT description:catalase [Source:HGNC Symbol;Acc:HGNC:1516]	131.388	35	17	82	17	9.2398e+07	8.67198e+07	8.22163e+07	7.96742e+07	7.54051e+07	8.0787e+07	7.958e+07	6.17185e+07	8.4211e+07	0
ENSBGRP00000000738.1	PDZ and LIM domain 5	PDLIM5	64.7	pep primary_assembly:LU_Bosgru_v3.0:6:95943910:96192340:1 gene:ENSBGRG00000000397.1 transcript:ENSBGRT00000000853.1 gene_biotype:protein_coding transcript_biotype:protein_coding gene_symbol:PDLIM5 description:PDZ and LIM domain 5 [Source:HGNC Symbol;Acc:HGNC:17468]	130.669	26	16	156	2	7.36954e+08	6.88117e+08	6.55666e+08	6.66816e+08	6.68813e+08	6.10614e+08	6.28433e+08	4.92962e+08	7.13136e+08	0
ENSBGRP00000035090.1	clathrin heavy chain	CLTC	191.5	pep primary_assembly:LU_Bosgru_v3.0:19:59594348:59666239:-1 gene:ENSBGRG00000021305.1 transcript:ENSBGRT00000040581.1 gene_biotype:protein_coding transcript_biotype:protein_coding gene_symbol:CLTC description:clathrin heavy chain [Source:HGNC Symbol;Acc:HGNC:2092]	130.382	16	22	52	22	4.92561e+07	4.86347e+07	4.89368e+07	5.15899e+07	5.37879e+07	4.98548e+07	4.62929e+07	4.7098e+07	4.98652e+07	0
ENSBGRP00000004066.1	capping actin protein of muscle Z-line subunit alpha 2	CAPZA2	35.9	pep primary_assembly:LU_Bosgru_v3.0:4:75226883:75330080:1 gene:ENSBGRG00000002497.1 transcript:ENSBGRT00000004655.1 gene_biotype:protein_coding transcript_biotype:protein_coding gene_symbol:CAPZA2 description:capping actin protein of muscle Z-line subunit alpha 2 [Source:HGNC Symbol;Acc:HGNC:1490]	130.2	40	8	63	6	1.02817e+08	1.00802e+08	9.55812e+07	1.03125e+08	1.04217e+08	9.70238e+07	9.39405e+07	9.11548e+07	8.92403e+07	0
ENSBGRP00000000947.1	dihydropyrimidinase like 2	DPYSL2	73.4	pep primary_assembly:LU_Bosgru_v3.0:7:9157540:9290740:1 gene:ENSBGRG00000000520.1 transcript:ENSBGRT00000001101.1 gene_biotype:protein_coding transcript_biotype:protein_coding gene_symbol:DPYSL2 description:dihydropyrimidinase like 2 [Source:HGNC Symbol;Acc:HGNC:3014]	128.694	24	13	57	9	1.61938e+07	1.53999e+07	1.52742e+07	1.3268e+07	1.27459e+07	1.39725e+07	1.27282e+07	1.439e+07	1.35637e+07	0
ENSBGRP00000016141.1	IQ motif containing GTPase activating protein 1	IQGAP1	189.1	pep primary_assembly:LU_Bosgru_v3.0:17:22848044:22960291:-1 gene:ENSBGRG00000009693.1 transcript:ENSBGRT00000018663.1 gene_biotype:protein_coding transcript_biotype:protein_coding gene_symbol:IQGAP1 description:IQ motif containing GTPase activating protein 1 [Source:HGNC Symbol;Acc:HGNC:6110]	127.442	17	25	46	24	2.38262e+07	2.41764e+07	2.66048e+07	2.31681e+07	2.49977e+07	2.32436e+07	2.36126e+07	2.75989e+07	2.39694e+07	0
ENSBGRP00000029156.1	ankyrin repeat domain 2	ANKRD2	39.3	pep primary_assembly:LU_Bosgru_v3.0:25:20219488:20230647:1 gene:ENSBGRG00000018070.1 transcript:ENSBGRT00000033762.1 gene_biotype:protein_coding transcript_biotype:protein_coding gene_symbol:ANKRD2 description:ankyrin repeat domain 2 [Source:HGNC Symbol;Acc:HGNC:495]	127.056	47	14	59	14	5.1246e+07	5.33583e+07	5.71938e+07	3.40646e+07	3.32597e+07	3.11184e+07	2.7086e+07	2.93587e+07	4.37454e+07	0
ENSBGRP00000039828.1	phosphorylase kinase regulatory subunit alpha 1	PHKA1	128.8	pep primary_assembly:LU_Bosgru_v3.0:X:84642304:84835077:1 gene:ENSBGRG00000024454.1 transcript:ENSBGRT00000046203.1 gene_biotype:protein_coding transcript_biotype:protein_coding gene_symbol:PHKA1 description:phosphorylase kinase regulatory subunit alpha 1 [Source:HGNC Symbol;Acc:HGNC:8925]	126.844	20	21	75	1	710670	692772	634336	728402	750444	674962	584050	576922	768971	0
ENSBGRP00000014794.1	moesin	MSN	77.6	pep primary_assembly:LU_Bosgru_v3.0:X:102691033:102773079:-1 gene:ENSBGRG00000009295.1 transcript:ENSBGRT00000017039.1 gene_biotype:protein_coding transcript_biotype:protein_coding gene_symbol:MSN description:moesin [Source:HGNC Symbol;Acc:HGNC:7373]	126.504	28	23	64	17	5.98516e+07	5.90043e+07	5.93353e+07	5.43095e+07	6.0149e+07	5.70732e+07	5.42611e+07	6.67275e+07	6.90715e+07	0
ENSBGRP00000029283.1	pep primary_assembly:LU_Bosgru_v3.0:16:63024739:63029001:-1 gene:ENSBGRG00000018498.1 transcript:ENSBGRT00000033902.1 gene_biotype:protein_coding transcript_biotype:protein_coding		21	pep primary_assembly:LU_Bosgru_v3.0:16:63024739:63029001:-1 gene:ENSBGRG00000018498.1 transcript:ENSBGRT00000033902.1 gene_biotype:protein_coding transcript_biotype:protein_coding	126.207	55	7	61	7	1.05416e+08	1.06123e+08	1.23143e+08	1.08039e+08	1.2036e+08	9.22615e+07	1.34388e+08	1.15992e+08	1.89973e+08	0
ENSBGRP00000024074.1	myosin XVIIIB	MYO18B	277.7	pep primary_assembly:LU_Bosgru_v3.0:16:72773172:73023037:1 gene:ENSBGRG00000014327.1 transcript:ENSBGRT00000027757.1 gene_biotype:protein_coding transcript_biotype:protein_coding gene_symbol:MYO18B description:myosin XVIIIB [Source:HGNC Symbol;Acc:HGNC:18150]	125.978	12	29	48	29	2.764e+07	2.87835e+07	3.56945e+07	3.43535e+07	3.5527e+07	3.1346e+07	2.64982e+07	2.71603e+07	3.39222e+07	0
ENSBGRP00000023407.1	pep primary_assembly:LU_Bosgru_v3.0:26:47737327:47738056:-1 gene:ENSBGRG00000014632.1 transcript:ENSBGRT00000026993.1 gene_biotype:protein_coding transcript_biotype:protein_coding		15.2	pep primary_assembly:LU_Bosgru_v3.0:26:47737327:47738056:-1 gene:ENSBGRG00000014632.1 transcript:ENSBGRT00000026993.1 gene_biotype:protein_coding transcript_biotype:protein_coding	125.726	69	9	448	2	2.33617e+10	2.85838e+10	3.62596e+10	2.34858e+10	3.38306e+10	9.66473e+09	3.78156e+10	1.62654e+10	1.29028e+10	0
ENSBGRP00000020970.1	calcium/calmodulin dependent protein kinase II beta	CAMK2B	81.1	pep primary_assembly:LU_Bosgru_v3.0:4:46981868:47093099:-1 gene:ENSBGRG00000012404.1 transcript:ENSBGRT00000024209.1 gene_biotype:protein_coding transcript_biotype:protein_coding gene_symbol:CAMK2B description:calcium/calmodulin dependent protein kinase II beta [Source:HGNC Symbol;Acc:HGNC:1461]	125.679	25	15	51	10	5.1146e+07	5.17369e+07	5.75156e+07	6.01284e+07	6.07291e+07	5.69558e+07	5.10495e+07	4.93068e+07	6.21145e+07	0
ENSBGRP00000039889.1	3-oxoacid CoA-transferase 1	OXCT1	56.4	pep primary_assembly:LU_Bosgru_v3.0:23:50748866:50917925:-1 gene:ENSBGRG00000025043.1 transcript:ENSBGRT00000046268.1 gene_biotype:protein_coding transcript_biotype:protein_coding gene_symbol:OXCT1 description:3-oxoacid CoA-transferase 1 [Source:HGNC Symbol;Acc:HGNC:8527]	125.66	28	11	58	11	1.22293e+08	9.21683e+07	6.27581e+07	7.13406e+07	5.26704e+07	9.04223e+07	1.13405e+08	7.03832e+07	8.00345e+07	0
ENSBGRP00000014193.1	tubulin beta 2A class IIa	TUBB2A	49.9	pep primary_assembly:LU_Bosgru_v3.0:24:55518731:55523994:1 gene:ENSBGRG00000008862.1 transcript:ENSBGRT00000016349.1 gene_biotype:protein_coding transcript_biotype:protein_coding gene_symbol:TUBB2A description:tubulin beta 2A class IIa [Source:HGNC Symbol;Acc:HGNC:12412]	125.212	26	11	87	1	1.67389e+06	1.68877e+06	2.01384e+06	1.63911e+06	1.6829e+06	1.56379e+06	1.73388e+06	1.92494e+06	2.082e+06	0
ENSBGRP00000002407.1	tubulin alpha 1b	TUBA1B	49.9	pep primary_assembly:LU_Bosgru_v3.0:5:76793381:76796686:-1 gene:ENSBGRG00000001452.1 transcript:ENSBGRT00000002740.1 gene_biotype:protein_coding transcript_biotype:protein_coding gene_symbol:TUBA1B description:tubulin alpha 1b [Source:HGNC Symbol;Acc:HGNC:18809]	124.927	35	12	76	1	1.30322e+08	1.45349e+08	1.65967e+08	1.38175e+08	1.57067e+08	1.32166e+08	1.50134e+08	1.54506e+08	1.58586e+08	0
ENSBGRP00000018490.1	SH3 domain binding glutamate rich protein	SH3BGR	22.7	pep primary_assembly:LU_Bosgru_v3.0:1:152065179:152144752:1 gene:ENSBGRG00000011752.1 transcript:ENSBGRT00000021424.1 gene_biotype:protein_coding transcript_biotype:protein_coding gene_symbol:SH3BGR description:SH3 domain binding glutamate rich protein [Source:HGNC Symbol;Acc:HGNC:10822]	124.144	62	11	72	11	5.87107e+07	5.44749e+07	5.02909e+07	5.57334e+07	5.20529e+07	5.91206e+07	4.80136e+07	4.82947e+07	5.98961e+07	0
ENSBGRP00000000644.1	PDZ and LIM domain 5	PDLIM5	26.4	pep primary_assembly:LU_Bosgru_v3.0:6:95939965:96100049:1 gene:ENSBGRG00000000397.1 transcript:ENSBGRT00000000752.1 gene_biotype:protein_coding transcript_biotype:protein_coding gene_symbol:PDLIM5 description:PDZ and LIM domain 5 [Source:HGNC Symbol;Acc:HGNC:17468]	124.13	56	16	156	4	1.36623e+07	8.03866e+06	1.11263e+07	1.87671e+07	1.00411e+07	1.10462e+07	9.15074e+06	1.00848e+07	8.27935e+06	0
ENSBGRP00000009751.1	glutamyl-prolyl-tRNA synthetase 1	EPRS1	169.9	pep primary_assembly:LU_Bosgru_v3.0:14:18230943:18300965:-1 gene:ENSBGRG00000005865.1 transcript:ENSBGRT00000011207.1 gene_biotype:protein_coding transcript_biotype:protein_coding gene_symbol:EPRS1 description:glutamyl-prolyl-tRNA synthetase 1 [Source:HGNC Symbol;Acc:HGNC:3418]	123.826	15	21	46	21	2.41417e+07	2.53126e+07	2.72716e+07	2.81195e+07	2.80967e+07	2.76812e+07	2.35542e+07	2.48684e+07	2.58618e+07	0
ENSBGRP00000003998.1	nexilin F-actin binding protein	NEXN	81	pep primary_assembly:LU_Bosgru_v3.0:3:72157370:72223927:-1 gene:ENSBGRG00000002452.1 transcript:ENSBGRT00000004581.1 gene_biotype:protein_coding transcript_biotype:protein_coding gene_symbol:NEXN description:nexilin F-actin binding protein [Source:HGNC Symbol;Acc:HGNC:29557]	123.706	29	21	63	21	3.01309e+07	3.44441e+07	4.10004e+07	4.26264e+07	4.49157e+07	3.9888e+07	3.43044e+07	3.58005e+07	4.26746e+07	0
ENSBGRP00000013399.1	myopalladin	MYPN	143.5	pep primary_assembly:LU_Bosgru_v3.0:27:24080991:24177335:1 gene:ENSBGRG00000008236.1 transcript:ENSBGRT00000015458.1 gene_biotype:protein_coding transcript_biotype:protein_coding gene_symbol:MYPN description:myopalladin [Source:HGNC Symbol;Acc:HGNC:23246]	123.605	19	23	73	23	4.74562e+07	4.74551e+07	4.94585e+07	5.35492e+07	5.16481e+07	5.4991e+07	4.61143e+07	4.51113e+07	5.47443e+07	0
ENSBGRP00000000106.1	pep primary_assembly:LU_Bosgru_v3.0:1:31453238:31466719:-1 gene:ENSBGRG00000000078.1 transcript:ENSBGRT00000000137.1 gene_biotype:protein_coding transcript_biotype:protein_coding		59.6	pep primary_assembly:LU_Bosgru_v3.0:1:31453238:31466719:-1 gene:ENSBGRG00000000078.1 transcript:ENSBGRT00000000137.1 gene_biotype:protein_coding transcript_biotype:protein_coding	123.571	38	20	61	20	4.16268e+07	4.0109e+07	4.34919e+07	4.15838e+07	4.24883e+07	4.10756e+07	3.94066e+07	4.21028e+07	4.5551e+07	0
ENSBGRP00000018027.1	triadin	TRDN	80.3	pep primary_assembly:LU_Bosgru_v3.0:10:64451120:64901549:-1 gene:ENSBGRG00000010492.1 transcript:ENSBGRT00000020879.1 gene_biotype:protein_coding transcript_biotype:protein_coding gene_symbol:TRDN description:triadin [Source:HGNC Symbol;Acc:HGNC:12261]	123.547	22	23	129	23	3.60148e+08	3.91474e+08	3.17482e+08	3.80578e+08	3.75241e+08	3.77382e+08	3.40425e+08	3.20231e+08	3.63232e+08	0
ENSBGRP00000031838.1	heat shock protein 90 beta family member 1	HSP90B1	92.4	pep primary_assembly:LU_Bosgru_v3.0:5:37423027:37443296:-1 gene:ENSBGRG00000020036.1 transcript:ENSBGRT00000036839.1 gene_biotype:protein_coding transcript_biotype:protein_coding gene_symbol:HSP90B1 description:heat shock protein 90 beta family member 1 [Source:HGNC Symbol;Acc:HGNC:12028]	123.047	25	21	99	20	7.32981e+07	7.39304e+07	8.00715e+07	7.76083e+07	9.0413e+07	7.26706e+07	8.0798e+07	9.58877e+07	8.46336e+07	0
ENSBGRP00000010099.1	fructose-bisphosphatase 2	FBP2	38.9	pep primary_assembly:LU_Bosgru_v3.0:7:16959163:17193697:-1 gene:ENSBGRG00000006288.1 transcript:ENSBGRT00000011592.1 gene_biotype:protein_coding transcript_biotype:protein_coding gene_symbol:FBP2 description:fructose-bisphosphatase 2 [Source:HGNC Symbol;Acc:HGNC:3607]	122.998	28	12	60	12	8.77054e+07	7.25958e+07	7.88342e+07	7.0884e+07	6.14638e+07	8.17194e+07	5.82787e+07	7.66092e+07	1.08334e+08	0
ENSBGRP00000037201.1	apolipoprotein B mRNA editing enzyme catalytic subunit 2	APOBEC2	25.9	pep primary_assembly:LU_Bosgru_v3.0:24:20744219:20755755:-1 gene:ENSBGRG00000023289.1 transcript:ENSBGRT00000043049.1 gene_biotype:protein_coding transcript_biotype:protein_coding gene_symbol:APOBEC2 description:apolipoprotein B mRNA editing enzyme catalytic subunit 2 [Source:HGNC Symbol;Acc:HGNC:605]	122.444	32	6	110	6	7.78297e+07	7.06215e+07	6.63275e+07	7.22794e+07	6.95791e+07	7.38954e+07	7.76114e+07	5.43969e+07	7.08332e+07	0
ENSBGRP00000014928.1	nuclear mitotic apparatus protein 1	NUMA1	236.8	pep primary_assembly:LU_Bosgru_v3.0:13:35024912:35090362:1 gene:ENSBGRG00000009339.1 transcript:ENSBGRT00000017194.1 gene_biotype:protein_coding transcript_biotype:protein_coding gene_symbol:NUMA1 description:nuclear mitotic apparatus protein 1 [Source:HGNC Symbol;Acc:HGNC:8059]	122.36	16	30	39	30	2.02776e+07	1.83814e+07	1.97539e+07	1.68042e+07	2.13507e+07	1.69804e+07	1.8584e+07	2.53167e+07	1.84533e+07	0
ENSBGRP00000035645.1	ubiquinol-cytochrome c reductase core protein 1	UQCRC1	52.7	pep primary_assembly:LU_Bosgru_v3.0:22:10897690:10907553:-1 gene:ENSBGRG00000022247.1 transcript:ENSBGRT00000041224.1 gene_biotype:protein_coding transcript_biotype:protein_coding gene_symbol:UQCRC1 description:ubiquinol-cytochrome c reductase core protein 1 [Source:HGNC Symbol;Acc:HGNC:12585]	122.272	28	14	109	14	1.23292e+08	1.08981e+08	1.08377e+08	1.34335e+08	1.21539e+08	1.4833e+08	1.37364e+08	1.01891e+08	1.30176e+08	0
ENSBGRP00000020567.1	stomatin	STOM	31.3	pep primary_assembly:LU_Bosgru_v3.0:7:50046637:50089219:-1 gene:ENSBGRG00000013017.1 transcript:ENSBGRT00000023785.1 gene_biotype:protein_coding transcript_biotype:protein_coding gene_symbol:STOM description:stomatin [Source:HGNC Symbol;Acc:HGNC:3383]	121.993	40	10	47	10	2.76142e+07	2.94839e+07	3.30675e+07	3.13785e+07	3.71974e+07	2.46202e+07	3.76947e+07	2.54959e+07	2.61872e+07	0
ENSBGRP00000013195.1	tyrosine 3-monooxygenase/tryptophan 5-monooxygenase activation protein gamma	YWHAG	28.3	pep primary_assembly:LU_Bosgru_v3.0:26:9009116:9033009:1 gene:ENSBGRG00000008359.1 transcript:ENSBGRT00000015227.1 gene_biotype:protein_coding transcript_biotype:protein_coding gene_symbol:YWHAG description:tyrosine 3-monooxygenase/tryptophan 5-monooxygenase activation protein gamma [Source:HGNC Symbol;Acc:HGNC:12852]	121.649	62	14	143	8	1.01698e+08	1.01687e+08	1.03389e+08	9.83445e+07	9.31642e+07	9.58339e+07	8.57411e+07	8.66202e+07	9.4394e+07	0
ENSBGRP00000023330.1	pep primary_assembly:LU_Bosgru_v3.0:26:47734389:47735362:-1 gene:ENSBGRG00000014632.1 transcript:ENSBGRT00000026904.1 gene_biotype:protein_coding transcript_biotype:protein_coding		14	pep primary_assembly:LU_Bosgru_v3.0:26:47734389:47735362:-1 gene:ENSBGRG00000014632.1 transcript:ENSBGRT00000026904.1 gene_biotype:protein_coding transcript_biotype:protein_coding	121.486	75	9	433	2	2.7823e+07	3.04892e+07	3.27782e+07	3.22211e+07	3.03883e+07	2.21268e+07	5.48083e+07	1.71362e+07	2.33714e+07	0
ENSBGRP00000001466.1	collagen type VI alpha 2 chain	COL6A2	97	pep primary_assembly:LU_Bosgru_v3.0:1:159211124:159226185:1 gene:ENSBGRG00000000863.1 transcript:ENSBGRT00000001676.1 gene_biotype:protein_coding transcript_biotype:protein_coding gene_symbol:COL6A2 description:collagen type VI alpha 2 chain [Source:HGNC Symbol;Acc:HGNC:2212]	119.668	16	13	101	1	990802	1.0805e+06	1.3623e+06	620866	647127	642745	653395	1.50767e+06	501995	0
ENSBGRP00000033614.1	succinate dehydrogenase complex flavoprotein subunit A	SDHA	73	pep primary_assembly:LU_Bosgru_v3.0:23:7513153:7541051:1 gene:ENSBGRG00000020296.1 transcript:ENSBGRT00000038844.1 gene_biotype:protein_coding transcript_biotype:protein_coding gene_symbol:SDHA description:succinate dehydrogenase complex flavoprotein subunit A [Source:HGNC Symbol;Acc:HGNC:10680]	119.274	26	13	73	13	8.03535e+07	6.93485e+07	6.46058e+07	8.74343e+07	7.24558e+07	1.00551e+08	8.95447e+07	6.75042e+07	7.67972e+07	0
ENSBGRP00000014574.1	dihydrolipoamide S-acetyltransferase	DLAT	69	pep primary_assembly:LU_Bosgru_v3.0:13:66073172:66108914:-1 gene:ENSBGRG00000009073.1 transcript:ENSBGRT00000016773.1 gene_biotype:protein_coding transcript_biotype:protein_coding gene_symbol:DLAT description:dihydrolipoamide S-acetyltransferase [Source:HGNC Symbol;Acc:HGNC:2896]	119.235	25	13	50	13	1.14331e+08	1.03427e+08	1.00266e+08	1.20591e+08	1.17617e+08	1.22601e+08	1.13533e+08	9.94355e+07	1.27171e+08	0
ENSBGRP00000021744.1	ubiquitin like modifier activating enzyme 1	UBA1	117.6	pep primary_assembly:LU_Bosgru_v3.0:X:93185437:93204867:1 gene:ENSBGRG00000013460.1 transcript:ENSBGRT00000025077.1 gene_biotype:protein_coding transcript_biotype:protein_coding gene_symbol:UBA1 description:ubiquitin like modifier activating enzyme 1 [Source:HGNC Symbol;Acc:HGNC:12469]	117.401	17	16	55	16	6.0879e+07	5.1334e+07	5.11826e+07	5.7347e+07	5.29655e+07	6.26836e+07	5.80984e+07	5.3168e+07	7.1093e+07	0
ENSBGRP00000029816.1	eukaryotic translation elongation factor 2	EEF2	95.3	pep primary_assembly:LU_Bosgru_v3.0:8:21106542:21117545:1 gene:ENSBGRG00000018816.1 transcript:ENSBGRT00000034522.1 gene_biotype:protein_coding transcript_biotype:protein_coding gene_symbol:EEF2 description:eukaryotic translation elongation factor 2 [Source:HGNC Symbol;Acc:HGNC:3214]	117.372	31	26	84	25	1.24674e+08	1.20634e+08	1.20192e+08	1.28622e+08	1.27793e+08	1.44618e+08	1.23421e+08	1.37468e+08	1.57188e+08	0
ENSBGRP00000004589.1	phosphoglucomutase 5	PGM5	62.1	pep primary_assembly:LU_Bosgru_v3.0:7:75445503:75672127:-1 gene:ENSBGRG00000002775.1 transcript:ENSBGRT00000005263.1 gene_biotype:protein_coding transcript_biotype:protein_coding gene_symbol:PGM5 description:phosphoglucomutase 5 [Source:HGNC Symbol;Acc:HGNC:8908]	115.014	31	17	80	17	5.80077e+07	5.41641e+07	5.32177e+07	4.82478e+07	4.66573e+07	4.77291e+07	4.1712e+07	3.98953e+07	4.52714e+07	0
ENSBGRP00000042488.1	pep primary_assembly:LU_Bosgru_v3.0:27:43231182:43275444:-1 gene:ENSBGRG00000026591.1 transcript:ENSBGRT00000049261.1 gene_biotype:protein_coding transcript_biotype:protein_coding		61.6	pep primary_assembly:LU_Bosgru_v3.0:27:43231182:43275444:-1 gene:ENSBGRG00000026591.1 transcript:ENSBGRT00000049261.1 gene_biotype:protein_coding transcript_biotype:protein_coding	114.779	29	14	44	14	3.1067e+07	2.88209e+07	2.65523e+07	2.70041e+07	2.63569e+07	2.86075e+07	2.85784e+07	2.76162e+07	3.0526e+07	0
ENSBGRP00000029204.1	glycogen synthase 1	GYS1	83.7	pep primary_assembly:LU_Bosgru_v3.0:20:59620633:59637752:1 gene:ENSBGRG00000018346.1 transcript:ENSBGRT00000033812.1 gene_biotype:protein_coding transcript_biotype:protein_coding gene_symbol:GYS1 description:glycogen synthase 1 [Source:HGNC Symbol;Acc:HGNC:4706]	114.66	28	16	45	16	9.15846e+07	8.3506e+07	8.0003e+07	9.71394e+07	9.08652e+07	9.78257e+07	8.97379e+07	9.03479e+07	9.3265e+07	0
ENSBGRP00000006730.1	LIM domain 7	LMO7	184	pep primary_assembly:LU_Bosgru_v3.0:15:29116273:29362999:-1 gene:ENSBGRG00000003974.1 transcript:ENSBGRT00000007720.1 gene_biotype:protein_coding transcript_biotype:protein_coding gene_symbol:LMO7 description:LIM domain 7 [Source:HGNC Symbol;Acc:HGNC:6646]	112.76	14	22	37	22	1.71084e+07	1.73296e+07	1.80347e+07	1.80756e+07	1.81023e+07	1.77725e+07	1.62237e+07	1.60029e+07	1.86437e+07	0
ENSBGRP00000001170.1	pep primary_assembly:LU_Bosgru_v3.0:1:44023621:44024976:1 gene:ENSBGRG00000000751.1 transcript:ENSBGRT00000001352.1 gene_biotype:protein_coding transcript_biotype:protein_coding		50	pep primary_assembly:LU_Bosgru_v3.0:1:44023621:44024976:1 gene:ENSBGRG00000000751.1 transcript:ENSBGRT00000001352.1 gene_biotype:protein_coding transcript_biotype:protein_coding	112.332	25	9	67	1	1.86402e+06	2.39836e+06	2.5678e+06	2.53515e+06	3.25942e+06	2.58836e+06	1.98769e+06	2.70941e+06	2.63744e+06	0
ENSBGRP00000010469.1	pep primary_assembly:LU_Bosgru_v3.0:11:94315266:94323564:1 gene:ENSBGRG00000006481.1 transcript:ENSBGRT00000012043.1 gene_biotype:protein_coding transcript_biotype:protein_coding		36.9	pep primary_assembly:LU_Bosgru_v3.0:11:94315266:94323564:1 gene:ENSBGRG00000006481.1 transcript:ENSBGRT00000012043.1 gene_biotype:protein_coding transcript_biotype:protein_coding	111.394	24	10	115	9	1.09357e+08	1.18279e+08	1.04908e+08	1.27488e+08	1.12021e+08	1.43916e+08	1.22342e+08	1.30885e+08	1.19189e+08	0
ENSBGRP00000016282.1	malate dehydrogenase 1	MDH1	36.4	pep primary_assembly:LU_Bosgru_v3.0:9:85308186:85332909:1 gene:ENSBGRG00000010198.1 transcript:ENSBGRT00000018825.1 gene_biotype:protein_coding transcript_biotype:protein_coding gene_symbol:MDH1 description:malate dehydrogenase 1 [Source:HGNC Symbol;Acc:HGNC:6970]	111.364	40	15	101	15	3.8913e+08	3.28972e+08	2.80628e+08	3.09309e+08	2.38493e+08	3.59474e+08	2.80283e+08	2.60765e+08	4.93315e+08	0
ENSBGRP00000014760.1	Tu translation elongation factor, mitochondrial	TUFM	49.7	pep primary_assembly:LU_Bosgru_v3.0:26:18556539:18561794:-1 gene:ENSBGRG00000009208.1 transcript:ENSBGRT00000017000.1 gene_biotype:protein_coding transcript_biotype:protein_coding gene_symbol:TUFM description:Tu translation elongation factor, mitochondrial [Source:HGNC Symbol;Acc:HGNC:12420]	111.256	33	14	42	14	5.39552e+07	4.54979e+07	4.93411e+07	5.04037e+07	4.64368e+07	5.33491e+07	5.46386e+07	4.42772e+07	5.29439e+07	0
ENSBGRP00000002868.1	tropomodulin 4	TMOD4	39.2	pep primary_assembly:LU_Bosgru_v3.0:3:21603431:21607680:-1 gene:ENSBGRG00000001770.1 transcript:ENSBGRT00000003266.1 gene_biotype:protein_coding transcript_biotype:protein_coding gene_symbol:TMOD4 description:tropomodulin 4 [Source:HGNC Symbol;Acc:HGNC:11874]	111.231	28	12	108	12	1.71132e+08	1.58376e+08	1.4656e+08	1.68996e+08	1.70268e+08	1.59422e+08	1.47373e+08	1.38941e+08	1.47796e+08	0
ENSBGRP00000000853.1	PDZ and LIM domain 5	PDLIM5	49.2	pep primary_assembly:LU_Bosgru_v3.0:6:96023165:96192340:1 gene:ENSBGRG00000000397.1 transcript:ENSBGRT00000000990.1 gene_biotype:protein_coding transcript_biotype:protein_coding gene_symbol:PDLIM5 description:PDZ and LIM domain 5 [Source:HGNC Symbol;Acc:HGNC:17468]	110.74	26	14	158	2	2.29261e+08	2.05454e+08	2.02013e+08	2.09593e+08	2.08381e+08	1.93549e+08	1.96353e+08	1.51334e+08	2.2109e+08	0
ENSBGRP00000003521.1	tensin 1	TNS1	199.8	pep primary_assembly:LU_Bosgru_v3.0:2:33592222:33840431:1 gene:ENSBGRG00000001914.1 transcript:ENSBGRT00000004018.1 gene_biotype:protein_coding transcript_biotype:protein_coding gene_symbol:TNS1 description:tensin 1 [Source:HGNC Symbol;Acc:HGNC:11973]	110.567	14	24	45	1	3.25144e+07	2.85948e+07	2.57108e+07	2.38123e+07	2.23391e+07	2.50286e+07	2.33268e+07	2.40215e+07	2.71227e+07	0
ENSBGRP00000038134.1	muscular LMNA interacting protein	MLIP	94	pep primary_assembly:LU_Bosgru_v3.0:24:30370976:30678330:1 gene:ENSBGRG00000023693.1 transcript:ENSBGRT00000044169.1 gene_biotype:protein_coding transcript_biotype:protein_coding gene_symbol:MLIP description:muscular LMNA interacting protein [Source:HGNC Symbol;Acc:HGNC:21355]	110.174	25	18	40	13	3.82981e+07	3.70082e+07	3.66049e+07	3.69689e+07	3.5321e+07	3.61916e+07	3.32562e+07	3.25699e+07	3.95331e+07	0
ENSBGRP00000020842.1	methylenetetrahydrofolate dehydrogenase, cyclohydrolase and formyltetrahydrofolate synthetase 1	MTHFD1	101.1	pep primary_assembly:LU_Bosgru_v3.0:11:66029649:66092119:1 gene:ENSBGRG00000013123.1 transcript:ENSBGRT00000024082.1 gene_biotype:protein_coding transcript_biotype:protein_coding gene_symbol:MTHFD1 description:methylenetetrahydrofolate dehydrogenase, cyclohydrolase and formyltetrahydrofolate synthetase 1 [Source:HGNC Symbol;Acc:HGNC:7432]	110.094	24	22	40	22	2.76373e+07	2.97187e+07	3.49948e+07	3.51458e+07	3.15253e+07	3.87785e+07	3.21355e+07	2.88699e+07	3.68437e+07	0
ENSBGRP00000032133.1	leucine aminopeptidase 3	LAP3	56.2	pep primary_assembly:LU_Bosgru_v3.0:6:88333496:88358712:-1 gene:ENSBGRG00000020079.1 transcript:ENSBGRT00000037182.1 gene_biotype:protein_coding transcript_biotype:protein_coding gene_symbol:LAP3 description:leucine aminopeptidase 3 [Source:HGNC Symbol;Acc:HGNC:18449]	109.635	37	17	48	17	2.87348e+07	2.797e+07	2.96274e+07	2.69208e+07	2.68132e+07	2.68852e+07	2.51955e+07	2.55404e+07	3.24564e+07	0
ENSBGRP00000036228.1	tripartite motif containing 72	TRIM72	53.2	pep primary_assembly:LU_Bosgru_v3.0:26:17075242:17083186:-1 gene:ENSBGRG00000022698.1 transcript:ENSBGRT00000041916.1 gene_biotype:protein_coding transcript_biotype:protein_coding gene_symbol:TRIM72 description:tripartite motif containing 72 [Source:HGNC Symbol;Acc:HGNC:32671]	109.314	28	12	58	12	1.61325e+08	1.46604e+08	1.44773e+08	1.41734e+08	1.11758e+08	1.67923e+08	1.002e+08	1.26961e+08	1.73544e+08	0
ENSBGRP00000014652.1	WD repeat domain 1	WDR1	96.4	pep primary_assembly:LU_Bosgru_v3.0:6:13919875:13969634:1 gene:ENSBGRG00000009119.1 transcript:ENSBGRT00000016858.1 gene_biotype:protein_coding transcript_biotype:protein_coding gene_symbol:WDR1 description:WD repeat domain 1 [Source:HGNC Symbol;Acc:HGNC:12754]	109.264	17	15	61	15	1.28392e+08	1.19433e+08	1.22245e+08	1.25149e+08	1.23227e+08	1.22122e+08	1.14413e+08	9.86421e+07	1.3025e+08	0
ENSBGRP00000036547.1	proteasome 26S subunit, non-ATPase 1	PSMD1	105.8	pep primary_assembly:LU_Bosgru_v3.0:2:19391883:19483454:-1 gene:ENSBGRG00000022636.1 transcript:ENSBGRT00000042287.1 gene_biotype:protein_coding transcript_biotype:protein_coding gene_symbol:PSMD1 description:proteasome 26S subunit, non-ATPase 1 [Source:HGNC Symbol;Acc:HGNC:9554]	108.868	20	18	31	18	3.11947e+07	2.92673e+07	2.80795e+07	3.05268e+07	2.91045e+07	2.97605e+07	2.65605e+07	2.71059e+07	3.04483e+07	0
ENSBGRP00000002720.1	pep primary_assembly:LU_Bosgru_v3.0:1:87505785:87511768:-1 gene:ENSBGRG00000001653.1 transcript:ENSBGRT00000003091.1 gene_biotype:protein_coding transcript_biotype:protein_coding		46.5	pep primary_assembly:LU_Bosgru_v3.0:1:87505785:87511768:-1 gene:ENSBGRG00000001653.1 transcript:ENSBGRT00000003091.1 gene_biotype:protein_coding transcript_biotype:protein_coding	108.58	38	16	52	8	6.59931e+07	6.38797e+07	6.58005e+07	6.60471e+07	6.63217e+07	6.66813e+07	5.89738e+07	6.41259e+07	6.7028e+07	0
ENSBGRP00000039240.1	pep primary_assembly:LU_Bosgru_v3.0:20:25897992:25901636:1 gene:ENSBGRG00000024677.1 transcript:ENSBGRT00000045526.1 gene_biotype:protein_coding transcript_biotype:protein_coding		39.7	pep primary_assembly:LU_Bosgru_v3.0:20:25897992:25901636:1 gene:ENSBGRG00000024677.1 transcript:ENSBGRT00000045526.1 gene_biotype:protein_coding transcript_biotype:protein_coding	108.18	38	10	62	10	1.20617e+08	1.10892e+08	1.10853e+08	1.25574e+08	1.19223e+08	1.32881e+08	1.31237e+08	9.97973e+07	1.18873e+08	0
ENSBGRP00000003331.1	FMR1 autosomal homolog 1	FXR1	73.1	pep primary_assembly:LU_Bosgru_v3.0:1:93724375:93808102:-1 gene:ENSBGRG00000001900.1 transcript:ENSBGRT00000003792.1 gene_biotype:protein_coding transcript_biotype:protein_coding gene_symbol:FXR1 description:FMR1 autosomal homolog 1 [Source:HGNC Symbol;Acc:HGNC:4023]	107.822	27	15	62	11	2.98956e+07	3.09444e+07	3.15391e+07	3.34458e+07	3.25349e+07	3.54893e+07	3.26683e+07	3.15371e+07	3.46842e+07	0
ENSBGRP00000032659.1	protein kinase cAMP-dependent type I regulatory subunit alpha	PRKAR1A	42.9	pep primary_assembly:LU_Bosgru_v3.0:19:2061169:2074362:1 gene:ENSBGRG00000020508.1 transcript:ENSBGRT00000037766.1 gene_biotype:protein_coding transcript_biotype:protein_coding gene_symbol:PRKAR1A description:protein kinase cAMP-dependent type I regulatory subunit alpha [Source:HGNC Symbol;Acc:HGNC:9388]	107.762	35	15	41	15	3.89099e+07	3.81083e+07	3.72736e+07	3.7516e+07	3.38056e+07	3.74225e+07	3.3507e+07	3.30661e+07	4.03981e+07	0
ENSBGRP00000003465.1	tensin 1	TNS1	185.9	pep primary_assembly:LU_Bosgru_v3.0:2:33592222:33840431:1 gene:ENSBGRG00000001914.1 transcript:ENSBGRT00000003950.1 gene_biotype:protein_coding transcript_biotype:protein_coding gene_symbol:TNS1 description:tensin 1 [Source:HGNC Symbol;Acc:HGNC:11973]	107.667	15	24	45	1	269246	288186	253118	211076	244824	238455	211075	232035	245791	0
ENSBGRP00000007368.1	capping actin protein of muscle Z-line subunit beta	CAPZB	31.3	pep primary_assembly:LU_Bosgru_v3.0:2:3286771:3448637:-1 gene:ENSBGRG00000004529.1 transcript:ENSBGRT00000008462.1 gene_biotype:protein_coding transcript_biotype:protein_coding gene_symbol:CAPZB description:capping actin protein of muscle Z-line subunit beta [Source:HGNC Symbol;Acc:HGNC:1491]	107.611	35	11	94	2	8.71359e+07	7.19448e+07	6.61444e+07	7.9033e+07	7.5898e+07	8.17735e+07	7.13639e+07	6.63806e+07	6.81359e+07	0
ENSBGRP00000004068.1	LIM and calponin homology domains 1	LIMCH1	165	pep primary_assembly:LU_Bosgru_v3.0:6:62779993:63164545:-1 gene:ENSBGRG00000002320.1 transcript:ENSBGRT00000004657.1 gene_biotype:protein_coding transcript_biotype:protein_coding gene_symbol:LIMCH1 description:LIM and calponin homology domains 1 [Source:HGNC Symbol;Acc:HGNC:29191]	106.905	18	21	45	7	2.24856e+07	2.29976e+07	2.29282e+07	2.27078e+07	2.22314e+07	2.2433e+07	2.11145e+07	1.9603e+07	2.19113e+07	0
ENSBGRP00000008091.1	eukaryotic translation initiation factor 4 gamma 1	EIF4G1	172.1	pep primary_assembly:LU_Bosgru_v3.0:1:90192428:90215836:-1 gene:ENSBGRG00000003743.1 transcript:ENSBGRT00000009313.1 gene_biotype:protein_coding transcript_biotype:protein_coding gene_symbol:EIF4G1 description:eukaryotic translation initiation factor 4 gamma 1 [Source:HGNC Symbol;Acc:HGNC:3296]	106.199	15	24	57	22	3.06524e+07	2.9615e+07	2.71302e+07	2.89259e+07	2.64594e+07	3.00944e+07	2.65939e+07	2.73419e+07	2.98859e+07	0
ENSBGRP00000001285.1	heat shock protein family A (Hsp70) member 4	HSPA4	94.4	pep primary_assembly:LU_Bosgru_v3.0:8:48308521:48364639:1 gene:ENSBGRG00000000648.1 transcript:ENSBGRT00000001476.1 gene_biotype:protein_coding transcript_biotype:protein_coding gene_symbol:HSPA4 description:heat shock protein family A (Hsp70) member 4 [Source:HGNC Symbol;Acc:HGNC:5237]	105.772	29	24	48	24	3.48875e+07	3.3028e+07	3.27344e+07	3.323e+07	3.32115e+07	3.24402e+07	2.97451e+07	3.08959e+07	3.65498e+07	0
ENSBGRP00000024167.1	dihydropyrimidinase like 3	DPYSL3	74	pep primary_assembly:LU_Bosgru_v3.0:8:63943971:64077529:-1 gene:ENSBGRG00000015158.1 transcript:ENSBGRT00000027873.1 gene_biotype:protein_coding transcript_biotype:protein_coding gene_symbol:DPYSL3 description:dihydropyrimidinase like 3 [Source:HGNC Symbol;Acc:HGNC:3015]	105.333	23	14	50	11	3.54238e+07	3.48258e+07	4.01633e+07	3.48284e+07	3.49766e+07	3.63071e+07	3.08871e+07	3.28026e+07	3.89152e+07	0
ENSBGRP00000041704.1	troponin I1, slow skeletal type	TNNI1	23.6	pep primary_assembly:LU_Bosgru_v3.0:14:82707466:82713309:1 gene:ENSBGRG00000026141.1 transcript:ENSBGRT00000048368.1 gene_biotype:protein_coding transcript_biotype:protein_coding gene_symbol:TNNI1 description:troponin I1, slow skeletal type [Source:HGNC Symbol;Acc:HGNC:11945]	105.234	31	9	226	9	2.27408e+09	2.16718e+09	1.92482e+09	1.9917e+09	1.5979e+09	2.03747e+09	1.91308e+09	1.26715e+09	9.98235e+08	0
ENSBGRP00000025380.1	cullin 5	CUL5	90.9	pep primary_assembly:LU_Bosgru_v3.0:13:71183993:71317611:-1 gene:ENSBGRG00000015749.1 transcript:ENSBGRT00000029293.1 gene_biotype:protein_coding transcript_biotype:protein_coding gene_symbol:CUL5 description:cullin 5 [Source:HGNC Symbol;Acc:HGNC:2556]	104.526	24	21	42	21	4.52946e+07	4.42665e+07	4.52372e+07	4.85973e+07	4.88326e+07	4.69074e+07	4.05783e+07	4.11525e+07	4.66803e+07	0
ENSBGRP00000012286.1	proline and arginine rich end leucine rich repeat protein	PRELP	43.7	pep primary_assembly:LU_Bosgru_v3.0:14:83496370:83502889:1 gene:ENSBGRG00000007735.1 transcript:ENSBGRT00000014162.1 gene_biotype:protein_coding transcript_biotype:protein_coding gene_symbol:PRELP description:proline and arginine rich end leucine rich repeat protein [Source:HGNC Symbol;Acc:HGNC:9357]	104.376	34	12	69	12	1.09697e+08	1.08795e+08	1.13763e+08	7.28108e+07	7.06442e+07	7.24281e+07	7.95043e+07	1.12929e+08	5.9157e+07	0
ENSBGRP00000034574.1	BCL2 associated athanogene 3	BAG3	62	pep primary_assembly:LU_Bosgru_v3.0:25:43235824:43262590:1 gene:ENSBGRG00000021665.1 transcript:ENSBGRT00000039979.1 gene_biotype:protein_coding transcript_biotype:protein_coding gene_symbol:BAG3 description:BCL2 associated athanogene 3 [Source:HGNC Symbol;Acc:HGNC:939]	104.095	32	15	37	15	1.70023e+07	1.78386e+07	1.93658e+07	1.8016e+07	1.77381e+07	1.93119e+07	1.71733e+07	1.79498e+07	2.17996e+07	0
ENSBGRP00000018712.1	NSFL1 cofactor	NSFL1C	40.9	pep primary_assembly:LU_Bosgru_v3.0:12:53445390:53466845:1 gene:ENSBGRG00000011719.1 transcript:ENSBGRT00000021684.1 gene_biotype:protein_coding transcript_biotype:protein_coding gene_symbol:NSFL1C description:NSFL1 cofactor [Source:HGNC Symbol;Acc:HGNC:15912]	104.044	50	15	57	15	3.16453e+07	3.01475e+07	2.97398e+07	2.92188e+07	2.83044e+07	2.99002e+07	2.58596e+07	2.74077e+07	3.50734e+07	0
ENSBGRP00000034023.1	pep primary_assembly:LU_Bosgru_v3.0:2:32372989:32392840:1 gene:ENSBGRG00000021241.1 transcript:ENSBGRT00000039328.1 gene_biotype:protein_coding transcript_biotype:protein_coding		120.7	pep primary_assembly:LU_Bosgru_v3.0:2:32372989:32392840:1 gene:ENSBGRG00000021241.1 transcript:ENSBGRT00000039328.1 gene_biotype:protein_coding transcript_biotype:protein_coding	103.691	13	11	86	3	5.73794e+07	6.01955e+07	7.3813e+07	6.65444e+07	7.16311e+07	5.99382e+07	6.66958e+07	5.57228e+07	7.28933e+07	0
ENSBGRP00000026150.1	pep primary_assembly:LU_Bosgru_v3.0:25:20084974:20090976:1 gene:ENSBGRG00000016427.1 transcript:ENSBGRT00000030189.1 gene_biotype:protein_coding transcript_biotype:protein_coding		28.8	pep primary_assembly:LU_Bosgru_v3.0:25:20084974:20090976:1 gene:ENSBGRG00000016427.1 transcript:ENSBGRT00000030189.1 gene_biotype:protein_coding transcript_biotype:protein_coding	103.503	33	8	69	8	1.11476e+08	1.02883e+08	9.69642e+07	1.05535e+08	8.61353e+07	1.17436e+08	8.92481e+07	1.05781e+08	1.17572e+08	0
ENSBGRP00000000238.1	proteasome 26S subunit, non-ATPase 2	PSMD2	100.2	pep primary_assembly:LU_Bosgru_v3.0:1:90221538:90230690:-1 gene:ENSBGRG00000000173.1 transcript:ENSBGRT00000000288.1 gene_biotype:protein_coding transcript_biotype:protein_coding gene_symbol:PSMD2 description:proteasome 26S subunit, non-ATPase 2 [Source:HGNC Symbol;Acc:HGNC:9559]	103.061	23	20	47	20	4.0903e+07	3.74131e+07	3.77455e+07	3.78212e+07	3.90184e+07	3.71172e+07	3.43457e+07	3.52067e+07	3.50762e+07	0
ENSBGRP00000033320.1	proteasome 26S subunit, non-ATPase 3	PSMD3	60.9	pep primary_assembly:LU_Bosgru_v3.0:19:26034494:26049847:-1 gene:ENSBGRG00000020866.1 transcript:ENSBGRT00000038518.1 gene_biotype:protein_coding transcript_biotype:protein_coding gene_symbol:PSMD3 description:proteasome 26S subunit, non-ATPase 3 [Source:HGNC Symbol;Acc:HGNC:9560]	102.926	29	14	48	14	2.33072e+07	2.31233e+07	2.32125e+07	2.26265e+07	2.28076e+07	2.3309e+07	2.0481e+07	2.19156e+07	2.11787e+07	0
ENSBGRP00000007219.1	kinectin 1	KTN1	157	pep primary_assembly:LU_Bosgru_v3.0:11:56674623:56765340:1 gene:ENSBGRG00000004134.1 transcript:ENSBGRT00000008283.1 gene_biotype:protein_coding transcript_biotype:protein_coding gene_symbol:KTN1 description:kinectin 1 [Source:HGNC Symbol;Acc:HGNC:6467]	101.965	21	27	35	27	2.07894e+07	2.14859e+07	2.24622e+07	2.15638e+07	2.14052e+07	2.1837e+07	1.91317e+07	2.10133e+07	2.07783e+07	0
ENSBGRP00000002151.1	tropomodulin 1	TMOD1	60.4	pep primary_assembly:LU_Bosgru_v3.0:7:55422976:55526154:-1 gene:ENSBGRG00000001338.1 transcript:ENSBGRT00000002452.1 gene_biotype:protein_coding transcript_biotype:protein_coding gene_symbol:TMOD1 description:tropomodulin 1 [Source:HGNC Symbol;Acc:HGNC:11871]	101.614	27	14	62	13	1.49119e+08	1.31171e+08	1.00863e+08	1.06323e+08	8.53794e+07	1.23815e+08	1.49048e+08	1.53762e+08	8.17123e+07	0
ENSBGRP00000003819.1	LIM and calponin homology domains 1	LIMCH1	122.2	pep primary_assembly:LU_Bosgru_v3.0:6:62779993:63165130:-1 gene:ENSBGRG00000002320.1 transcript:ENSBGRT00000004381.1 gene_biotype:protein_coding transcript_biotype:protein_coding gene_symbol:LIMCH1 description:LIM and calponin homology domains 1 [Source:HGNC Symbol;Acc:HGNC:29191]	101.411	19	16	38	2	1.09002e+06	1.14384e+06	1.1804e+06	1.2012e+06	1.15573e+06	1.16405e+06	1.14938e+06	962014	1.00502e+06	0
ENSBGRP00000028621.1	ceruloplasmin	CP	124.3	pep primary_assembly:LU_Bosgru_v3.0:1:129552840:129619871:1 gene:ENSBGRG00000017687.1 transcript:ENSBGRT00000033137.1 gene_biotype:protein_coding transcript_biotype:protein_coding gene_symbol:CP description:ceruloplasmin [Source:HGNC Symbol;Acc:HGNC:2295]	100.543	13	10	39	10	9.21727e+06	1.06873e+07	1.33943e+07	1.09e+07	1.27299e+07	8.60008e+06	1.32673e+07	1.10212e+07	9.98905e+06	0
ENSBGRP00000041716.1	aldehyde dehydrogenase 2 family member	ALDH2	56.6	pep primary_assembly:LU_Bosgru_v3.0:16:69022486:69051155:-1 gene:ENSBGRG00000026145.1 transcript:ENSBGRT00000048384.1 gene_biotype:protein_coding transcript_biotype:protein_coding gene_symbol:ALDH2 description:aldehyde dehydrogenase 2 family member [Source:HGNC Symbol;Acc:HGNC:404]	100.104	27	11	41	11	6.39155e+07	5.94718e+07	5.59413e+07	5.859e+07	4.97768e+07	6.61916e+07	6.71943e+07	6.53836e+07	7.20794e+07	0
ENSBGRP00000031580.1	pep primary_assembly:LU_Bosgru_v3.0:2:32149094:32177978:-1 gene:ENSBGRG00000019838.1 transcript:ENSBGRT00000036528.1 gene_biotype:protein_coding transcript_biotype:protein_coding		93.1	pep primary_assembly:LU_Bosgru_v3.0:2:32149094:32177978:-1 gene:ENSBGRG00000019838.1 transcript:ENSBGRT00000036528.1 gene_biotype:protein_coding transcript_biotype:protein_coding	100.047	21	16	35	16	1.11831e+07	1.08218e+07	1.14574e+07	1.23299e+07	1.19256e+07	1.22353e+07	1.01543e+07	1.08208e+07	1.16653e+07	0
ENSBGRP00000023053.1	starch binding domain 1	STBD1	36	pep primary_assembly:LU_Bosgru_v3.0:6:29577905:29583180:-1 gene:ENSBGRG00000014491.1 transcript:ENSBGRT00000026605.1 gene_biotype:protein_coding transcript_biotype:protein_coding gene_symbol:STBD1 description:starch binding domain 1 [Source:HGNC Symbol;Acc:HGNC:24854]	100.041	45	12	71	12	5.85743e+07	5.76667e+07	5.94251e+07	6.7745e+07	6.5389e+07	6.51022e+07	5.63783e+07	5.51103e+07	6.50768e+07	0
ENSBGRP00000023884.1	succinate-CoA ligase GDP-forming beta subunit	SUCLG2	46.6	pep primary_assembly:LU_Bosgru_v3.0:22:29995826:30286321:-1 gene:ENSBGRG00000014669.1 transcript:ENSBGRT00000027536.1 gene_biotype:protein_coding transcript_biotype:protein_coding gene_symbol:SUCLG2 description:succinate-CoA ligase GDP-forming beta subunit [Source:HGNC Symbol;Acc:HGNC:11450]	99.805	43	17	45	17	5.80954e+07	5.09294e+07	4.30523e+07	4.28651e+07	3.41513e+07	5.07782e+07	4.87174e+07	3.98297e+07	4.52271e+07	0
ENSBGRP00000007346.1	capping actin protein of muscle Z-line subunit beta	CAPZB	33.7	pep primary_assembly:LU_Bosgru_v3.0:2:3284228:3446316:-1 gene:ENSBGRG00000004529.1 transcript:ENSBGRT00000008435.1 gene_biotype:protein_coding transcript_biotype:protein_coding gene_symbol:CAPZB description:capping actin protein of muscle Z-line subunit beta [Source:HGNC Symbol;Acc:HGNC:1491]	99.726	31	11	88	2	9.02816e+07	8.80489e+07	8.71022e+07	9.10914e+07	9.6098e+07	8.87875e+07	8.74684e+07	7.54649e+07	7.79732e+07	0
ENSBGRP00000003535.1	creatine kinase, mitochondrial 2	CKMT2	47.2	pep primary_assembly:LU_Bosgru_v3.0:8:88571629:88589791:1 gene:ENSBGRG00000002164.1 transcript:ENSBGRT00000004032.1 gene_biotype:protein_coding transcript_biotype:protein_coding gene_symbol:CKMT2 description:creatine kinase, mitochondrial 2 [Source:HGNC Symbol;Acc:HGNC:1996]	98.408	26	10	108	10	1.15585e+08	1.01708e+08	9.04421e+07	1.44943e+08	1.06703e+08	1.72213e+08	1.32495e+08	1.2669e+08	1.32992e+08	0
ENSBGRP00000036077.1	unc-45 myosin chaperone B	UNC45B	103.2	pep primary_assembly:LU_Bosgru_v3.0:19:54787525:54822844:1 gene:ENSBGRG00000022051.1 transcript:ENSBGRT00000041747.1 gene_biotype:protein_coding transcript_biotype:protein_coding gene_symbol:UNC45B description:unc-45 myosin chaperone B [Source:HGNC Symbol;Acc:HGNC:14304]	98.405	19	18	38	18	3.66829e+07	3.38789e+07	3.67432e+07	3.5329e+07	3.38255e+07	3.57523e+07	3.61619e+07	3.37663e+07	3.39693e+07	0
ENSBGRP00000006723.1	calnexin	CANX	67.7	pep primary_assembly:LU_Bosgru_v3.0:8:8907526:8938571:1 gene:ENSBGRG00000004174.1 transcript:ENSBGRT00000007714.1 gene_biotype:protein_coding transcript_biotype:protein_coding gene_symbol:CANX description:calnexin [Source:HGNC Symbol;Acc:HGNC:1473]	98.11	29	15	59	15	4.39602e+07	4.04478e+07	4.36913e+07	3.83306e+07	4.14097e+07	3.7576e+07	4.34554e+07	4.01794e+07	3.68113e+07	0
ENSBGRP00000033205.1	succinate-CoA ligase ADP-forming beta subunit	SUCLA2	50.1	pep primary_assembly:LU_Bosgru_v3.0:15:65760218:65807437:1 gene:ENSBGRG00000020790.1 transcript:ENSBGRT00000038375.1 gene_biotype:protein_coding transcript_biotype:protein_coding gene_symbol:SUCLA2 description:succinate-CoA ligase ADP-forming beta subunit [Source:HGNC Symbol;Acc:HGNC:11448]	98.055	35	16	38	16	6.56547e+07	5.87895e+07	5.67122e+07	6.1523e+07	5.33032e+07	6.8846e+07	6.32682e+07	5.88171e+07	7.74908e+07	0
ENSBGRP00000027474.1	syntrophin beta 1	SNTB1	56	pep primary_assembly:LU_Bosgru_v3.0:18:75241254:75516617:-1 gene:ENSBGRG00000017320.1 transcript:ENSBGRT00000031728.1 gene_biotype:protein_coding transcript_biotype:protein_coding gene_symbol:SNTB1 description:syntrophin beta 1 [Source:HGNC Symbol;Acc:HGNC:11168]	97.991	39	20	46	18	6.71229e+07	5.81454e+07	5.40918e+07	5.78294e+07	5.62097e+07	6.15798e+07	6.28782e+07	5.65631e+07	7.07353e+07	0
ENSBGRP00000038335.1	chaperonin containing TCP1 subunit 3	CCT3	60.6	pep primary_assembly:LU_Bosgru_v3.0:3:2776201:2794026:-1 gene:ENSBGRG00000023849.1 transcript:ENSBGRT00000044422.1 gene_biotype:protein_coding transcript_biotype:protein_coding gene_symbol:CCT3 description:chaperonin containing TCP1 subunit 3 [Source:HGNC Symbol;Acc:HGNC:1616]	97.567	35	20	37	20	3.1982e+07	3.08631e+07	3.15889e+07	3.13832e+07	3.37415e+07	3.17622e+07	3.04464e+07	3.32238e+07	3.30387e+07	0
ENSBGRP00000027877.1	leiomodin 3	LMOD3	64.1	pep primary_assembly:LU_Bosgru_v3.0:22:31840477:31856875:-1 gene:ENSBGRG00000017594.1 transcript:ENSBGRT00000032240.1 gene_biotype:protein_coding transcript_biotype:protein_coding gene_symbol:LMOD3 description:leiomodin 3 [Source:HGNC Symbol;Acc:HGNC:6649]	97.204	30	17	51	17	5.57184e+07	5.97615e+07	6.64349e+07	6.24193e+07	6.07881e+07	6.07575e+07	5.74335e+07	5.00806e+07	6.43869e+07	0
ENSBGRP00000027402.1	cytoskeleton associated protein 4	CKAP4	64.5	pep primary_assembly:LU_Bosgru_v3.0:5:35120581:35130414:1 gene:ENSBGRG00000017276.1 transcript:ENSBGRT00000031646.1 gene_biotype:protein_coding transcript_biotype:protein_coding gene_symbol:CKAP4 description:cytoskeleton associated protein 4 [Source:HGNC Symbol;Acc:HGNC:16991]	95.665	26	14	31	14	7.63397e+06	9.1004e+06	1.10849e+07	8.56195e+06	8.67991e+06	8.89158e+06	8.79506e+06	1.24656e+07	7.51133e+06	0
ENSBGRP00000005476.1	acyl-CoA dehydrogenase medium chain	ACADM	46.8	pep primary_assembly:LU_Bosgru_v3.0:3:74717617:74758277:-1 gene:ENSBGRG00000003324.1 transcript:ENSBGRT00000006277.1 gene_biotype:protein_coding transcript_biotype:protein_coding gene_symbol:ACADM description:acyl-CoA dehydrogenase medium chain [Source:HGNC Symbol;Acc:HGNC:89]	95.442	33	14	80	14	1.9212e+08	1.64105e+08	1.4135e+08	1.49542e+08	1.24288e+08	1.70138e+08	1.5797e+08	1.37394e+08	1.60967e+08	0
ENSBGRP00000035548.1	glutamic-oxaloacetic transaminase 1	GOT1	46.4	pep primary_assembly:LU_Bosgru_v3.0:25:22085854:22110617:-1 gene:ENSBGRG00000022227.1 transcript:ENSBGRT00000041112.1 gene_biotype:protein_coding transcript_biotype:protein_coding gene_symbol:GOT1 description:glutamic-oxaloacetic transaminase 1 [Source:HGNC Symbol;Acc:HGNC:4432]	94.801	38	15	67	15	2.20075e+08	1.85139e+08	1.54795e+08	1.81406e+08	1.44729e+08	2.18979e+08	1.69888e+08	1.54838e+08	2.57124e+08	0
ENSBGRP00000039583.1	nestin	NES	194.9	pep primary_assembly:LU_Bosgru_v3.0:3:3180923:3189839:-1 gene:ENSBGRG00000024887.1 transcript:ENSBGRT00000045937.1 gene_biotype:protein_coding transcript_biotype:protein_coding gene_symbol:NES description:nestin [Source:HGNC Symbol;Acc:HGNC:7756]	94.753	14	18	29	18	1.18333e+07	1.37834e+07	1.61411e+07	1.13897e+07	1.14757e+07	1.06271e+07	9.55575e+06	1.53897e+07	1.3833e+07	0
ENSBGRP00000029482.1	cadherin 13	CDH13	78.2	pep primary_assembly:LU_Bosgru_v3.0:20:39389433:40529030:-1 gene:ENSBGRG00000018217.1 transcript:ENSBGRT00000034136.1 gene_biotype:protein_coding transcript_biotype:protein_coding gene_symbol:CDH13 description:cadherin 13 [Source:HGNC Symbol;Acc:HGNC:1753]	94.362	17	10	46	10	3.73701e+07	3.61635e+07	3.49897e+07	3.26472e+07	3.29927e+07	3.37645e+07	3.1102e+07	2.96181e+07	3.75403e+07	0
ENSBGRP00000021564.1	myosin IC	MYO1C	119.8	pep primary_assembly:LU_Bosgru_v3.0:19:46077628:46096201:1 gene:ENSBGRG00000012977.1 transcript:ENSBGRT00000024871.1 gene_biotype:protein_coding transcript_biotype:protein_coding gene_symbol:MYO1C description:myosin IC [Source:HGNC Symbol;Acc:HGNC:7597]	93.682	19	21	54	21	3.24421e+07	3.08483e+07	3.17668e+07	2.99173e+07	3.05859e+07	2.82732e+07	3.06653e+07	2.96968e+07	3.12245e+07	0
ENSBGRP00000004369.1	protein phosphatase 3 catalytic subunit alpha	PPP3CA	67.4	pep primary_assembly:LU_Bosgru_v3.0:6:102889913:103275264:-1 gene:ENSBGRG00000002633.1 transcript:ENSBGRT00000005003.1 gene_biotype:protein_coding transcript_biotype:protein_coding gene_symbol:PPP3CA description:protein phosphatase 3 catalytic subunit alpha [Source:HGNC Symbol;Acc:HGNC:9314]	93.313	19	10	38	6	4.27722e+07	4.33729e+07	4.79019e+07	4.89922e+07	4.69993e+07	5.08396e+07	3.98815e+07	4.55675e+07	5.47774e+07	0
ENSBGRP00000035011.1	peroxiredoxin 6	PRDX6	25.1	pep primary_assembly:LU_Bosgru_v3.0:14:53514281:53526352:1 gene:ENSBGRG00000021918.1 transcript:ENSBGRT00000040487.1 gene_biotype:protein_coding transcript_biotype:protein_coding gene_symbol:PRDX6 description:peroxiredoxin 6 [Source:HGNC Symbol;Acc:HGNC:16753]	93.296	42	9	60	9	5.51663e+07	4.57043e+07	4.04189e+07	4.11303e+07	3.34405e+07	4.40098e+07	3.86254e+07	3.58307e+07	4.29446e+07	0
ENSBGRP00000014247.1	pep primary_assembly:LU_Bosgru_v3.0:X:121968267:122178246:1 gene:ENSBGRG00000008907.1 transcript:ENSBGRT00000016407.1 gene_biotype:protein_coding transcript_biotype:protein_coding		38.2	pep primary_assembly:LU_Bosgru_v3.0:X:121968267:122178246:1 gene:ENSBGRG00000008907.1 transcript:ENSBGRT00000016407.1 gene_biotype:protein_coding transcript_biotype:protein_coding	93.244	36	13	46	13	3.97564e+07	4.02193e+07	4.1268e+07	3.97888e+07	3.93788e+07	3.8439e+07	3.37668e+07	3.22557e+07	4.04227e+07	0
ENSBGRP00000032403.1	pyruvate dehydrogenase complex component X	PDHX	53.8	pep primary_assembly:LU_Bosgru_v3.0:13:17000391:17076395:1 gene:ENSBGRG00000020368.1 transcript:ENSBGRT00000037482.1 gene_biotype:protein_coding transcript_biotype:protein_coding gene_symbol:PDHX description:pyruvate dehydrogenase complex component X [Source:HGNC Symbol;Acc:HGNC:21350]	93.22	26	12	48	12	6.18012e+07	5.637e+07	5.33248e+07	5.85012e+07	5.64642e+07	5.5428e+07	5.57229e+07	4.82052e+07	6.22654e+07	0
ENSBGRP00000002594.1	pep primary_assembly:LU_Bosgru_v3.0:1:87430394:87464579:-1 gene:ENSBGRG00000001590.1 transcript:ENSBGRT00000002947.1 gene_biotype:protein_coding transcript_biotype:protein_coding		35.6	pep primary_assembly:LU_Bosgru_v3.0:1:87430394:87464579:-1 gene:ENSBGRG00000001590.1 transcript:ENSBGRT00000002947.1 gene_biotype:protein_coding transcript_biotype:protein_coding	93.148	24	8	146	5	2.79137e+08	2.74261e+08	2.81098e+08	2.68265e+08	2.82988e+08	2.46271e+08	2.97225e+08	2.43238e+08	2.79239e+08	0
ENSBGRP00000037889.1	phosphoglycerate kinase 2	PGK2	44.7	pep primary_assembly:LU_Bosgru_v3.0:24:12577441:12578694:1 gene:ENSBGRG00000023754.1 transcript:ENSBGRT00000043877.1 gene_biotype:protein_coding transcript_biotype:protein_coding gene_symbol:PGK2 description:phosphoglycerate kinase 2 [Source:HGNC Symbol;Acc:HGNC:8898]	92.878	22	8	111	1	152692	163976	185162	203309	159056	230485	152448	222216	244026	0
ENSBGRP00000029208.1	aminopeptidase puromycin sensitive	NPEPPS	103.5	pep primary_assembly:LU_Bosgru_v3.0:19:27629393:27739035:1 gene:ENSBGRG00000018276.1 transcript:ENSBGRT00000033821.1 gene_biotype:protein_coding transcript_biotype:protein_coding gene_symbol:NPEPPS description:aminopeptidase puromycin sensitive [Source:HGNC Symbol;Acc:HGNC:7900]	92.229	23	20	46	20	6.89789e+07	6.24892e+07	6.04885e+07	6.58428e+07	6.17456e+07	6.82856e+07	5.94555e+07	5.78684e+07	6.94094e+07	0
ENSBGRP00000017185.1	tropomyosin 4	TPM4	36.3	pep primary_assembly:LU_Bosgru_v3.0:8:2845746:2858774:1 gene:ENSBGRG00000010734.1 transcript:ENSBGRT00000019870.1 gene_biotype:protein_coding transcript_biotype:protein_coding gene_symbol:TPM4 description:tropomyosin 4 [Source:HGNC Symbol;Acc:HGNC:12013]	91.897	35	15	155	4	4.05324e+06	5.28554e+06	5.72779e+06	5.13152e+06	4.9896e+06	4.52524e+06	8.90124e+06	8.79613e+06	7.39073e+06	0
ENSBGRP00000040605.1	PDZ and LIM domain 1	PDLIM1	35.8	pep primary_assembly:LU_Bosgru_v3.0:25:17952863:17996110:-1 gene:ENSBGRG00000025457.1 transcript:ENSBGRT00000047068.1 gene_biotype:protein_coding transcript_biotype:protein_coding gene_symbol:PDLIM1 description:PDZ and LIM domain 1 [Source:HGNC Symbol;Acc:HGNC:2067]	91.733	49	12	43	12	6.4411e+07	6.14905e+07	5.9235e+07	5.87412e+07	5.24615e+07	6.50447e+07	6.68721e+07	4.7471e+07	5.02419e+07	0
ENSBGRP00000003742.1	lumican	LUM	38.8	pep primary_assembly:LU_Bosgru_v3.0:5:87302720:87308801:1 gene:ENSBGRG00000002309.1 transcript:ENSBGRT00000004298.1 gene_biotype:protein_coding transcript_biotype:protein_coding gene_symbol:LUM description:lumican [Source:HGNC Symbol;Acc:HGNC:6724]	91.335	24	8	91	8	3.13719e+08	2.71291e+08	1.79749e+08	1.77627e+08	1.28606e+08	2.19609e+08	2.66674e+08	3.27727e+08	1.46892e+08	0
ENSBGRP00000017454.1	dehydrogenase/reductase 7B	DHRS7B	39.1	pep primary_assembly:LU_Bosgru_v3.0:19:31849004:31872009:-1 gene:ENSBGRG00000010901.1 transcript:ENSBGRT00000020195.1 gene_biotype:protein_coding transcript_biotype:protein_coding gene_symbol:DHRS7B description:dehydrogenase/reductase 7B [Source:HGNC Symbol;Acc:HGNC:24547]	90.803	32	11	39	11	3.18312e+07	2.98149e+07	3.03612e+07	3.24672e+07	3.14967e+07	3.21817e+07	3.17341e+07	2.64843e+07	2.79392e+07	0
ENSBGRP00000039738.1	calcium voltage-gated channel subunit alpha1 S	CACNA1S	210.9	pep primary_assembly:LU_Bosgru_v3.0:14:81188876:81258233:-1 gene:ENSBGRG00000024684.1 transcript:ENSBGRT00000046104.1 gene_biotype:protein_coding transcript_biotype:protein_coding gene_symbol:CACNA1S description:calcium voltage-gated channel subunit alpha1 S [Source:HGNC Symbol;Acc:HGNC:1397]	90.732	9	18	50	18	4.45886e+07	4.14584e+07	4.22571e+07	4.79212e+07	4.82836e+07	4.86031e+07	4.29134e+07	4.15977e+07	4.57743e+07	0
ENSBGRP00000027763.1	carnitine O-acetyltransferase	CRAT	71	pep primary_assembly:LU_Bosgru_v3.0:9:8386780:8398937:-1 gene:ENSBGRG00000017531.1 transcript:ENSBGRT00000032092.1 gene_biotype:protein_coding transcript_biotype:protein_coding gene_symbol:CRAT description:carnitine O-acetyltransferase [Source:HGNC Symbol;Acc:HGNC:2342]	90.185	21	12	48	12	5.43809e+07	5.01681e+07	5.16908e+07	5.88793e+07	5.06929e+07	6.5814e+07	5.99725e+07	4.69073e+07	7.12764e+07	0
ENSBGRP00000010079.1	peroxiredoxin 2	PRDX2	27.2	pep primary_assembly:LU_Bosgru_v3.0:8:11523367:11525211:-1 gene:ENSBGRG00000006234.1 transcript:ENSBGRT00000011570.1 gene_biotype:protein_coding transcript_biotype:protein_coding gene_symbol:PRDX2 description:peroxiredoxin 2 [Source:HGNC Symbol;Acc:HGNC:9353]	90.046	34	9	82	9	2.04108e+08	2.02977e+08	2.21879e+08	1.95024e+08	2.16697e+08	1.59398e+08	2.25569e+08	1.5852e+08	1.86961e+08	0
ENSBGRP00000009019.1	dihydrolipoamide dehydrogenase	DLD	54.2	pep primary_assembly:LU_Bosgru_v3.0:4:78062155:78090234:-1 gene:ENSBGRG00000005619.1 transcript:ENSBGRT00000010378.1 gene_biotype:protein_coding transcript_biotype:protein_coding gene_symbol:DLD description:dihydrolipoamide dehydrogenase [Source:HGNC Symbol;Acc:HGNC:2898]	89.96	21	12	99	12	2.17093e+08	1.92888e+08	1.81382e+08	2.14256e+08	1.87269e+08	2.29886e+08	2.06361e+08	1.92e+08	2.56536e+08	0
ENSBGRP00000025048.1	junctophilin 1	JPH1	71.5	pep primary_assembly:LU_Bosgru_v3.0:18:26639429:26737731:-1 gene:ENSBGRG00000015605.1 transcript:ENSBGRT00000028896.1 gene_biotype:protein_coding transcript_biotype:protein_coding gene_symbol:JPH1 description:junctophilin 1 [Source:HGNC Symbol;Acc:HGNC:14201]	89.821	31	21	68	21	9.42291e+07	9.38277e+07	9.57323e+07	9.57149e+07	1.00645e+08	8.90185e+07	8.28366e+07	8.09647e+07	9.73774e+07	0
ENSBGRP00000025292.1	protein kinase C and casein kinase substrate in neurons 3	PACSIN3	48.5	pep primary_assembly:LU_Bosgru_v3.0:13:30068065:30075610:-1 gene:ENSBGRG00000015878.1 transcript:ENSBGRT00000029186.1 gene_biotype:protein_coding transcript_biotype:protein_coding gene_symbol:PACSIN3 description:protein kinase C and casein kinase substrate in neurons 3 [Source:HGNC Symbol;Acc:HGNC:8572]	89.808	33	13	54	13	3.12998e+07	3.27835e+07	3.38898e+07	3.04195e+07	2.86565e+07	3.314e+07	2.63361e+07	2.6278e+07	3.0966e+07	0
ENSBGRP00000004023.1	ATPase plasma membrane Ca2+ transporting 1	ATP2B1	137.8	pep primary_assembly:LU_Bosgru_v3.0:5:88893190:88968433:1 gene:ENSBGRG00000002414.1 transcript:ENSBGRT00000004607.1 gene_biotype:protein_coding transcript_biotype:protein_coding gene_symbol:ATP2B1 description:ATPase plasma membrane Ca2+ transporting 1 [Source:HGNC Symbol;Acc:HGNC:814]	89.701	13	14	23	6	2.75689e+07	2.65651e+07	2.67499e+07	2.68056e+07	2.59381e+07	2.52958e+07	2.19708e+07	2.249e+07	2.45067e+07	0
ENSBGRP00000003569.1	3-hydroxyisobutyrate dehydrogenase	HIBADH	35.4	pep primary_assembly:LU_Bosgru_v3.0:4:56440491:56554772:-1 gene:ENSBGRG00000002143.1 transcript:ENSBGRT00000004073.1 gene_biotype:protein_coding transcript_biotype:protein_coding gene_symbol:HIBADH description:3-hydroxyisobutyrate dehydrogenase [Source:HGNC Symbol;Acc:HGNC:4907]	89.095	25	6	15	6	1.24486e+07	1.01044e+07	9.28116e+06	1.02636e+07	9.19455e+06	1.07244e+07	1.08563e+07	1.0916e+07	1.17845e+07	0
ENSBGRP00000015392.1	dynactin subunit 1	DCTN1	141.3	pep primary_assembly:LU_Bosgru_v3.0:9:28650901:28673081:1 gene:ENSBGRG00000008018.1 transcript:ENSBGRT00000017744.1 gene_biotype:protein_coding transcript_biotype:protein_coding gene_symbol:DCTN1 description:dynactin subunit 1 [Source:HGNC Symbol;Acc:HGNC:2711]	87.941	17	20	35	20	2.52043e+07	2.61303e+07	2.84995e+07	2.67757e+07	2.94572e+07	2.62476e+07	2.39544e+07	2.70572e+07	2.66595e+07	0
ENSBGRP00000004944.1	5-aminoimidazole-4-carboxamide ribonucleotide formyltransferase/IMP cyclohydrolase	ATIC	64.4	pep primary_assembly:LU_Bosgru_v3.0:2:36699987:36725237:-1 gene:ENSBGRG00000002957.1 transcript:ENSBGRT00000005660.1 gene_biotype:protein_coding transcript_biotype:protein_coding gene_symbol:ATIC description:5-aminoimidazole-4-carboxamide ribonucleotide formyltransferase/IMP cyclohydrolase [Source:HGNC Symbol;Acc:HGNC:794]	87.793	21	11	48	11	3.31713e+07	3.2002e+07	3.14511e+07	3.10741e+07	3.07476e+07	3.13234e+07	2.62623e+07	2.92413e+07	3.3363e+07	0
ENSBGRP00000033856.1	pep primary_assembly:LU_Bosgru_v3.0:2:32352511:32354996:-1 gene:ENSBGRG00000021181.1 transcript:ENSBGRT00000039133.1 gene_biotype:protein_coding transcript_biotype:protein_coding		33.2	pep primary_assembly:LU_Bosgru_v3.0:2:32352511:32354996:-1 gene:ENSBGRG00000021181.1 transcript:ENSBGRT00000039133.1 gene_biotype:protein_coding transcript_biotype:protein_coding	87.394	41	9	55	1	182635	234997	237189	169877	660407	149443	184186	533871	444369	0
ENSBGRP00000041866.1	profilin 1	PFN1	15	pep primary_assembly:LU_Bosgru_v3.0:19:41685607:41688057:-1 gene:ENSBGRG00000026249.1 transcript:ENSBGRT00000048555.1 gene_biotype:protein_coding transcript_biotype:protein_coding gene_symbol:PFN1 description:profilin 1 [Source:HGNC Symbol;Acc:HGNC:8881]	87.228	48	5	37	5	3.14003e+07	3.12619e+07	3.10139e+07	2.9739e+07	2.92144e+07	2.99421e+07	3.04222e+07	2.74574e+07	3.39291e+07	0
ENSBGRP00000004119.1	citrate synthase		51.7	pep primary_assembly:LU_Bosgru_v3.0:5:47806642:47836824:-1 gene:ENSBGRG00000002491.1 transcript:ENSBGRT00000004712.1 gene_biotype:protein_coding transcript_biotype:protein_coding description:citrate synthase [Source:HGNC Symbol;Acc:HGNC:2422]	87.066	30	13	67	13	1.83037e+08	1.59669e+08	1.34006e+08	1.61086e+08	1.25599e+08	1.74566e+08	1.61584e+08	1.40464e+08	1.61724e+08	0
ENSBGRP00000012484.1	Fatty acid-binding protein, heart	H-FABP	19.2	pep primary_assembly:LU_Bosgru_v3.0:2:15831809:15840196:-1 gene:ENSBGRG00000007849.1 transcript:ENSBGRT00000014397.1 gene_biotype:protein_coding transcript_biotype:protein_coding gene_symbol:H-FABP description:Fatty acid-binding protein, heart [Source:UniProtKB/Swiss-Prot;Acc:Q4TZH2]	86.949	45	8	79	7	3.15676e+08	2.27336e+08	1.01001e+08	2.15362e+08	1.01725e+08	3.28353e+08	2.77467e+08	1.85715e+08	1.41377e+08	0
ENSBGRP00000039452.1	pep primary_assembly:LU_Bosgru_v3.0:9:112934150:112961634:1 gene:ENSBGRG00000024734.1 transcript:ENSBGRT00000045780.1 gene_biotype:protein_coding transcript_biotype:protein_coding		48.1	pep primary_assembly:LU_Bosgru_v3.0:9:112934150:112961634:1 gene:ENSBGRG00000024734.1 transcript:ENSBGRT00000045780.1 gene_biotype:protein_coding transcript_biotype:protein_coding	86.907	27	11	38	11	2.83574e+07	3.62514e+07	3.39976e+07	2.78902e+07	3.2744e+07	2.5877e+07	3.3948e+07	3.37596e+07	2.9231e+07	0
ENSBGRP00000013769.1	aldehyde dehydrogenase 7 family member A1	ALDH7A1	58.3	pep primary_assembly:LU_Bosgru_v3.0:8:29154570:29193860:1 gene:ENSBGRG00000008505.1 transcript:ENSBGRT00000015880.1 gene_biotype:protein_coding transcript_biotype:protein_coding gene_symbol:ALDH7A1 description:aldehyde dehydrogenase 7 family member A1 [Source:HGNC Symbol;Acc:HGNC:877]	86.731	21	9	35	9	4.49176e+07	3.56448e+07	3.21379e+07	3.57583e+07	3.18426e+07	3.63283e+07	3.44384e+07	2.88673e+07	3.72256e+07	0
ENSBGRP00000009668.1	transglutaminase 2	TGM2	84.7	pep primary_assembly:LU_Bosgru_v3.0:12:61628148:61655630:-1 gene:ENSBGRG00000005996.1 transcript:ENSBGRT00000011113.1 gene_biotype:protein_coding transcript_biotype:protein_coding gene_symbol:TGM2 description:transglutaminase 2 [Source:HGNC Symbol;Acc:HGNC:11778]	86.198	17	13	49	13	4.25692e+07	3.83529e+07	3.46644e+07	3.78631e+07	3.29141e+07	4.22385e+07	4.10188e+07	3.63797e+07	3.87594e+07	0
ENSBGRP00000009781.1	syntrophin alpha 1	SNTA1	54	pep primary_assembly:LU_Bosgru_v3.0:12:57007890:57039108:-1 gene:ENSBGRG00000006075.1 transcript:ENSBGRT00000011242.1 gene_biotype:protein_coding transcript_biotype:protein_coding gene_symbol:SNTA1 description:syntrophin alpha 1 [Source:HGNC Symbol;Acc:HGNC:11167]	86.16	26	11	25	10	3.29396e+07	3.313e+07	3.22825e+07	3.33112e+07	3.15209e+07	3.61766e+07	3.39371e+07	3.40404e+07	3.79738e+07	0
ENSBGRP00000026216.1	myosin light chain kinase 2	MYLK2	64.7	pep primary_assembly:LU_Bosgru_v3.0:12:55313812:55329663:1 gene:ENSBGRG00000016487.1 transcript:ENSBGRT00000030265.1 gene_biotype:protein_coding transcript_biotype:protein_coding gene_symbol:MYLK2 description:myosin light chain kinase 2 [Source:HGNC Symbol;Acc:HGNC:16243]	86.069	29	13	53	12	4.39554e+07	4.12856e+07	3.92998e+07	4.16517e+07	3.83467e+07	4.39008e+07	3.24016e+07	3.99839e+07	4.89574e+07	0
ENSBGRP00000014127.1	heterogeneous nuclear ribonucleoprotein U	HNRNPU	90.4	pep primary_assembly:LU_Bosgru_v3.0:14:28151857:28161028:1 gene:ENSBGRG00000007853.1 transcript:ENSBGRT00000016274.1 gene_biotype:protein_coding transcript_biotype:protein_coding gene_symbol:HNRNPU description:heterogeneous nuclear ribonucleoprotein U [Source:HGNC Symbol;Acc:HGNC:5048]	85.999	21	15	41	2	1.89759e+07	1.83927e+07	1.68383e+07	1.67726e+07	1.62966e+07	1.77633e+07	1.57226e+07	1.8778e+07	1.84474e+07	0
ENSBGRP00000002353.1	lon peptidase 1, mitochondrial	LONP1	113.8	pep primary_assembly:LU_Bosgru_v3.0:8:19442686:19463297:1 gene:ENSBGRG00000001424.1 transcript:ENSBGRT00000002674.1 gene_biotype:protein_coding transcript_biotype:protein_coding gene_symbol:LONP1 description:lon peptidase 1, mitochondrial [Source:HGNC Symbol;Acc:HGNC:9479]	85.724	15	15	31	15	3.02793e+07	2.93405e+07	2.96119e+07	3.0882e+07	3.01423e+07	2.91115e+07	2.86917e+07	2.60346e+07	3.02011e+07	0
ENSBGRP00000009377.1	adducin 2	ADD2	82.7	pep primary_assembly:LU_Bosgru_v3.0:9:32419447:32563746:1 gene:ENSBGRG00000005804.1 transcript:ENSBGRT00000010797.1 gene_biotype:protein_coding transcript_biotype:protein_coding gene_symbol:ADD2 description:adducin 2 [Source:HGNC Symbol;Acc:HGNC:244]	85.667	23	15	37	14	2.03892e+07	2.17318e+07	2.38527e+07	2.57184e+07	3.25769e+07	1.92944e+07	2.95094e+07	1.90825e+07	1.72781e+07	0
ENSBGRP00000009921.1	ST13 Hsp70 interacting protein	ST13	41.4	pep primary_assembly:LU_Bosgru_v3.0:5:120429306:120451786:-1 gene:ENSBGRG00000006165.1 transcript:ENSBGRT00000011399.1 gene_biotype:protein_coding transcript_biotype:protein_coding gene_symbol:ST13 description:ST13 Hsp70 interacting protein [Source:HGNC Symbol;Acc:HGNC:11343]	85.229	26	10	42	10	9.23805e+07	8.70562e+07	7.73954e+07	7.95821e+07	7.44103e+07	7.95428e+07	6.68316e+07	6.9477e+07	1.01032e+08	0
ENSBGRP00000035453.1	pep primary_assembly:LU_Bosgru_v3.0:7:70487025:70545707:1 gene:ENSBGRG00000022195.1 transcript:ENSBGRT00000041000.1 gene_biotype:protein_coding transcript_biotype:protein_coding		54.7	pep primary_assembly:LU_Bosgru_v3.0:7:70487025:70545707:1 gene:ENSBGRG00000022195.1 transcript:ENSBGRT00000041000.1 gene_biotype:protein_coding transcript_biotype:protein_coding	85.139	30	14	26	13	3.48024e+07	3.56895e+07	3.79238e+07	3.9343e+07	3.53824e+07	4.24756e+07	2.77917e+07	3.92408e+07	4.66881e+07	0
ENSBGRP00000020640.1	radixin	RDX	71	pep primary_assembly:LU_Bosgru_v3.0:13:68313053:68404539:1 gene:ENSBGRG00000012922.1 transcript:ENSBGRT00000023864.1 gene_biotype:protein_coding transcript_biotype:protein_coding gene_symbol:RDX description:radixin [Source:HGNC Symbol;Acc:HGNC:9944]	84.791	31	23	67	17	3.69618e+07	3.67126e+07	3.6575e+07	3.7016e+07	3.41267e+07	3.96513e+07	3.04066e+07	3.55877e+07	4.09559e+07	0
ENSBGRP00000026053.1	SAMM50 sorting and assembly machinery component	SAMM50	61.8	pep primary_assembly:LU_Bosgru_v3.0:5:123398272:123440915:1 gene:ENSBGRG00000016233.1 transcript:ENSBGRT00000030065.1 gene_biotype:protein_coding transcript_biotype:protein_coding gene_symbol:SAMM50 description:SAMM50 sorting and assembly machinery component [Source:HGNC Symbol;Acc:HGNC:24276]	84.766	27	14	24	14	3.72732e+07	3.21325e+07	2.81276e+07	3.37383e+07	3.14211e+07	3.48339e+07	3.26064e+07	2.65852e+07	3.18483e+07	0
ENSBGRP00000021936.1	RNA 2',3'-cyclic phosphate and 5'-OH ligase	RTCB	55.2	pep primary_assembly:LU_Bosgru_v3.0:5:33557974:33580737:1 gene:ENSBGRG00000013813.1 transcript:ENSBGRT00000025311.1 gene_biotype:protein_coding transcript_biotype:protein_coding gene_symbol:RTCB description:RNA 2',3'-cyclic phosphate and 5'-OH ligase [Source:HGNC Symbol;Acc:HGNC:26935]	84.76	31	14	32	14	3.04249e+07	3.17002e+07	3.47908e+07	3.60697e+07	3.65012e+07	3.3522e+07	2.96994e+07	3.17223e+07	3.69832e+07	0
ENSBGRP00000018289.1	annexin A3	ANXA3	36.1	pep primary_assembly:LU_Bosgru_v3.0:6:27189914:27265860:-1 gene:ENSBGRG00000011623.1 transcript:ENSBGRT00000021191.1 gene_biotype:protein_coding transcript_biotype:protein_coding gene_symbol:ANXA3 description:annexin A3 [Source:HGNC Symbol;Acc:HGNC:541]	84.742	37	12	39	11	1.70728e+07	1.75342e+07	1.84304e+07	1.74789e+07	1.94374e+07	1.71258e+07	1.96207e+07	1.59323e+07	1.96224e+07	0
ENSBGRP00000011864.1	adenylate kinase 1	AK1	25.2	pep primary_assembly:LU_Bosgru_v3.0:9:7212705:7219500:-1 gene:ENSBGRG00000007407.1 transcript:ENSBGRT00000013689.1 gene_biotype:protein_coding transcript_biotype:protein_coding gene_symbol:AK1 description:adenylate kinase 1 [Source:HGNC Symbol;Acc:HGNC:361]	84.399	42	10	103	10	5.12401e+08	4.47867e+08	3.92274e+08	4.24515e+08	3.59971e+08	5.02364e+08	3.44501e+08	4.42846e+08	7.16683e+08	0
ENSBGRP00000033189.1	dystrobrevin alpha	DTNA	84.1	pep primary_assembly:LU_Bosgru_v3.0:21:17014701:17286571:-1 gene:ENSBGRG00000020416.1 transcript:ENSBGRT00000038358.1 gene_biotype:protein_coding transcript_biotype:protein_coding gene_symbol:DTNA description:dystrobrevin alpha [Source:HGNC Symbol;Acc:HGNC:3057]	84.147	22	14	34	14	3.51097e+07	3.42261e+07	3.50444e+07	3.40758e+07	3.27471e+07	3.36402e+07	2.97829e+07	2.95909e+07	3.5953e+07	0
ENSBGRP00000037996.1	erythrocyte membrane protein band 4.1 like 2	EPB41L2	107.1	pep primary_assembly:LU_Bosgru_v3.0:10:19594342:19710155:1 gene:ENSBGRG00000022788.1 transcript:ENSBGRT00000044010.1 gene_biotype:protein_coding transcript_biotype:protein_coding gene_symbol:EPB41L2 description:erythrocyte membrane protein band 4.1 like 2 [Source:HGNC Symbol;Acc:HGNC:3379]	84.145	22	15	33	1	1.09869e+07	1.12793e+07	1.24362e+07	8.83763e+06	8.68732e+06	8.9709e+06	8.84617e+06	1.17238e+07	9.97344e+06	0
ENSBGRP00000037750.1	protein kinase cAMP-activated catalytic subunit alpha	PRKACA	40.6	pep primary_assembly:LU_Bosgru_v3.0:8:12839066:12858017:-1 gene:ENSBGRG00000023559.1 transcript:ENSBGRT00000043717.1 gene_biotype:protein_coding transcript_biotype:protein_coding gene_symbol:PRKACA description:protein kinase cAMP-activated catalytic subunit alpha [Source:HGNC Symbol;Acc:HGNC:9380]	83.859	28	12	46	7	8.76591e+07	7.89385e+07	7.54104e+07	7.99114e+07	6.93976e+07	8.35506e+07	7.16724e+07	7.04277e+07	9.00609e+07	0
ENSBGRP00000007865.1	ribosome binding protein 1	RRBP1	101.4	pep primary_assembly:LU_Bosgru_v3.0:12:29270703:29299012:-1 gene:ENSBGRG00000004547.1 transcript:ENSBGRT00000009052.1 gene_biotype:protein_coding transcript_biotype:protein_coding gene_symbol:RRBP1 description:ribosome binding protein 1 [Source:HGNC Symbol;Acc:HGNC:10448]	83.854	25	23	31	23	1.32494e+07	1.63133e+07	1.8261e+07	1.52159e+07	1.51527e+07	1.71119e+07	1.41136e+07	2.385e+07	1.4665e+07	0
ENSBGRP00000035192.1	Y-box binding protein 3	YBX3	37.6	pep primary_assembly:LU_Bosgru_v3.0:5:2969665:2996663:-1 gene:ENSBGRG00000021806.1 transcript:ENSBGRT00000040690.1 gene_biotype:protein_coding transcript_biotype:protein_coding gene_symbol:YBX3 description:Y-box binding protein 3 [Source:HGNC Symbol;Acc:HGNC:2428]	83.805	38	7	26	2	1.02254e+07	1.0584e+07	9.73415e+06	9.08891e+06	9.08358e+06	9.9058e+06	7.85838e+06	9.08304e+06	1.18933e+07	0
ENSBGRP00000013900.1	heterogeneous nuclear ribonucleoprotein U	HNRNPU	88.1	pep primary_assembly:LU_Bosgru_v3.0:14:28151857:28169014:1 gene:ENSBGRG00000007853.1 transcript:ENSBGRT00000016025.1 gene_biotype:protein_coding transcript_biotype:protein_coding gene_symbol:HNRNPU description:heterogeneous nuclear ribonucleoprotein U [Source:HGNC Symbol;Acc:HGNC:5048]	83.773	19	14	40	1	1.88753e+06	3.71086e+06	1.31998e+06	1.55994e+06	606772	551079	355739	480933	407996	0
ENSBGRP00000008386.1	solute carrier family 25 member 3	SLC25A3	40.1	pep primary_assembly:LU_Bosgru_v3.0:5:42809534:42815901:-1 gene:ENSBGRG00000005230.1 transcript:ENSBGRT00000009656.1 gene_biotype:protein_coding transcript_biotype:protein_coding gene_symbol:SLC25A3 description:solute carrier family 25 member 3 [Source:HGNC Symbol;Acc:HGNC:10989]	83.737	31	13	69	13	2.3895e+08	1.95058e+08	1.87096e+08	2.68892e+08	2.13651e+08	3.06844e+08	2.74584e+08	2.08528e+08	2.63627e+08	0
ENSBGRP00000028800.1	translocated promoter region, nuclear basket protein	TPR	267.1	pep primary_assembly:LU_Bosgru_v3.0:14:67447725:67517441:-1 gene:ENSBGRG00000018185.1 transcript:ENSBGRT00000033354.1 gene_biotype:protein_coding transcript_biotype:protein_coding gene_symbol:TPR description:translocated promoter region, nuclear basket protein [Source:HGNC Symbol;Acc:HGNC:12017]	83.563	10	26	34	26	1.38442e+07	1.31314e+07	1.24692e+07	1.25185e+07	1.23711e+07	1.22305e+07	1.25775e+07	1.23263e+07	1.16974e+07	0
ENSBGRP00000002785.1	junctional sarcoplasmic reticulum protein 1	JSRP1	33.7	pep primary_assembly:LU_Bosgru_v3.0:8:22700399:22717579:-1 gene:ENSBGRG00000001703.1 transcript:ENSBGRT00000003170.1 gene_biotype:protein_coding transcript_biotype:protein_coding gene_symbol:JSRP1 description:junctional sarcoplasmic reticulum protein 1 [Source:HGNC Symbol;Acc:HGNC:24963]	83.263	39	10	47	10	2.95446e+07	3.16886e+07	3.02868e+07	3.13085e+07	3.16475e+07	3.02767e+07	2.8935e+07	2.69596e+07	3.39357e+07	0
ENSBGRP00000028179.1	inter-alpha-trypsin inhibitor heavy chain 4	ITIH4	97.2	pep primary_assembly:LU_Bosgru_v3.0:22:14506292:14523915:-1 gene:ENSBGRG00000017598.1 transcript:ENSBGRT00000032615.1 gene_biotype:protein_coding transcript_biotype:protein_coding gene_symbol:ITIH4 description:inter-alpha-trypsin inhibitor heavy chain 4 [Source:HGNC Symbol;Acc:HGNC:6169]	83.224	17	15	44	15	6.34333e+07	6.1839e+07	7.00211e+07	5.60522e+07	6.22792e+07	4.73449e+07	5.91497e+07	5.33594e+07	5.48154e+07	0
ENSBGRP00000008471.1	adenylosuccinate synthase 1	ADSS1	58.7	pep primary_assembly:LU_Bosgru_v3.0:17:75099482:75116880:1 gene:ENSBGRG00000005277.1 transcript:ENSBGRT00000009747.1 gene_biotype:protein_coding transcript_biotype:protein_coding gene_symbol:ADSS1 description:adenylosuccinate synthase 1 [Source:HGNC Symbol;Acc:HGNC:20093]	83.125	23	10	27	10	3.14745e+07	3.22085e+07	3.53513e+07	3.53576e+07	3.38138e+07	3.76793e+07	3.13411e+07	3.3546e+07	4.81582e+07	0
ENSBGRP00000020473.1	junctophilin 2	JPH2	69.8	pep primary_assembly:LU_Bosgru_v3.0:12:67951546:68042102:-1 gene:ENSBGRG00000012878.1 transcript:ENSBGRT00000023679.1 gene_biotype:protein_coding transcript_biotype:protein_coding gene_symbol:JPH2 description:junctophilin 2 [Source:HGNC Symbol;Acc:HGNC:14202]	83.073	15	10	50	8	2.70419e+07	2.73901e+07	2.70439e+07	3.05768e+07	3.05335e+07	3.06922e+07	2.77162e+07	2.81931e+07	3.06686e+07	0
ENSBGRP00000007744.1	annexin A4	ANXA4	36.1	pep primary_assembly:LU_Bosgru_v3.0:9:92066396:92146631:1 gene:ENSBGRG00000004840.1 transcript:ENSBGRT00000008915.1 gene_biotype:protein_coding transcript_biotype:protein_coding gene_symbol:ANXA4 description:annexin A4 [Source:HGNC Symbol;Acc:HGNC:542]	82.801	37	11	41	11	2.05082e+07	2.27054e+07	2.63266e+07	2.07228e+07	2.46652e+07	1.70842e+07	2.16562e+07	2.16622e+07	1.9206e+07	0
ENSBGRP00000020982.1	Parkinsonism associated deglycase	PARK7	20	pep primary_assembly:LU_Bosgru_v3.0:14:42699510:42717276:-1 gene:ENSBGRG00000013214.1 transcript:ENSBGRT00000024228.1 gene_biotype:protein_coding transcript_biotype:protein_coding gene_symbol:PARK7 description:Parkinsonism associated deglycase [Source:HGNC Symbol;Acc:HGNC:16369]	82.629	64	11	66	11	1.36424e+08	1.20592e+08	1.0607e+08	1.04126e+08	8.92583e+07	1.14799e+08	9.19789e+07	9.34272e+07	1.29074e+08	0
ENSBGRP00000033625.1	electron transfer flavoprotein subunit alpha	ETFA	35	pep primary_assembly:LU_Bosgru_v3.0:17:33409627:33480013:-1 gene:ENSBGRG00000020641.1 transcript:ENSBGRT00000038859.1 gene_biotype:protein_coding transcript_biotype:protein_coding gene_symbol:ETFA description:electron transfer flavoprotein subunit alpha [Source:HGNC Symbol;Acc:HGNC:3481]	82.212	26	7	26	7	5.47328e+07	4.81554e+07	4.29181e+07	4.46824e+07	3.85682e+07	4.63405e+07	4.76066e+07	3.96592e+07	5.27132e+07	0
ENSBGRP00000006043.1	apolipoprotein A4	APOA4	40.1	pep primary_assembly:LU_Bosgru_v3.0:13:60266111:60271048:1 gene:ENSBGRG00000003731.1 transcript:ENSBGRT00000006925.1 gene_biotype:protein_coding transcript_biotype:protein_coding gene_symbol:APOA4 description:apolipoprotein A4 [Source:HGNC Symbol;Acc:HGNC:602]	81.895	42	16	33	16	2.0736e+07	2.41466e+07	2.62285e+07	2.36908e+07	2.35343e+07	2.31276e+07	2.84107e+07	2.23949e+07	1.86173e+07	0
ENSBGRP00000021428.1	calcium voltage-gated channel auxiliary subunit beta 1	CACNB1	66.8	pep primary_assembly:LU_Bosgru_v3.0:19:26762907:26783117:1 gene:ENSBGRG00000013326.1 transcript:ENSBGRT00000024719.1 gene_biotype:protein_coding transcript_biotype:protein_coding gene_symbol:CACNB1 description:calcium voltage-gated channel auxiliary subunit beta 1 [Source:HGNC Symbol;Acc:HGNC:1401]	81.816	24	11	33	11	4.67729e+07	4.28604e+07	4.52644e+07	4.94438e+07	4.83182e+07	5.21106e+07	5.76783e+07	4.30888e+07	5.36589e+07	0
ENSBGRP00000002092.1	aspartyl-tRNA synthetase 1	DARS1	57.1	pep primary_assembly:LU_Bosgru_v3.0:2:82629725:82700692:-1 gene:ENSBGRG00000001296.1 transcript:ENSBGRT00000002388.1 gene_biotype:protein_coding transcript_biotype:protein_coding gene_symbol:DARS1 description:aspartyl-tRNA synthetase 1 [Source:HGNC Symbol;Acc:HGNC:2678]	81.773	33	15	48	15	3.05399e+07	2.80464e+07	2.80849e+07	2.73177e+07	2.62391e+07	2.82296e+07	2.49236e+07	2.73915e+07	3.23909e+07	0
ENSBGRP00000008803.1	poly(ADP-ribose) polymerase 1	PARP1	113.3	pep primary_assembly:LU_Bosgru_v3.0:14:24755771:24802923:-1 gene:ENSBGRG00000005223.1 transcript:ENSBGRT00000010128.1 gene_biotype:protein_coding transcript_biotype:protein_coding gene_symbol:PARP1 description:poly(ADP-ribose) polymerase 1 [Source:HGNC Symbol;Acc:HGNC:270]	81.431	15	16	24	16	2.0224e+07	1.74654e+07	1.88553e+07	2.06418e+07	2.02547e+07	2.10132e+07	2.26665e+07	2.12304e+07	1.93164e+07	0
ENSBGRP00000009974.1	hexokinase 2	HK2	102.3	pep primary_assembly:LU_Bosgru_v3.0:9:28083276:28163125:-1 gene:ENSBGRG00000006169.1 transcript:ENSBGRT00000011457.1 gene_biotype:protein_coding transcript_biotype:protein_coding gene_symbol:HK2 description:hexokinase 2 [Source:HGNC Symbol;Acc:HGNC:4923]	81.106	20	17	29	17	2.14289e+07	2.06312e+07	2.14592e+07	2.23931e+07	2.26978e+07	2.08999e+07	1.81447e+07	1.90927e+07	2.54024e+07	0
ENSBGRP00000013759.1	flotillin 1	FLOT1	57.4	pep primary_assembly:LU_Bosgru_v3.0:24:6760631:6773725:-1 gene:ENSBGRG00000008680.1 transcript:ENSBGRT00000015871.1 gene_biotype:protein_coding transcript_biotype:protein_coding gene_symbol:FLOT1 description:flotillin 1 [Source:HGNC Symbol;Acc:HGNC:3757]	81.004	27	12	25	12	2.28814e+07	2.14699e+07	2.07203e+07	2.07113e+07	2.13091e+07	1.91676e+07	1.97573e+07	1.91413e+07	1.96248e+07	0
ENSBGRP00000037109.1	methyl-CpG binding protein 2	MECP2	53	pep primary_assembly:LU_Bosgru_v3.0:X:39742018:39811659:-1 gene:ENSBGRG00000023220.1 transcript:ENSBGRT00000042943.1 gene_biotype:protein_coding transcript_biotype:protein_coding gene_symbol:MECP2 description:methyl-CpG binding protein 2 [Source:HGNC Symbol;Acc:HGNC:6990]	80.722	32	13	23	13	1.95169e+07	1.81293e+07	1.52718e+07	1.29674e+07	1.35202e+07	1.31691e+07	1.37693e+07	1.53876e+07	1.51977e+07	0
ENSBGRP00000039027.1	aldolase, fructose-bisphosphate C	ALDOC	39.4	pep primary_assembly:LU_Bosgru_v3.0:19:49009169:49011606:1 gene:ENSBGRG00000024501.1 transcript:ENSBGRT00000045251.1 gene_biotype:protein_coding transcript_biotype:protein_coding gene_symbol:ALDOC description:aldolase, fructose-bisphosphate C [Source:HGNC Symbol;Acc:HGNC:418]	80.534	23	9	120	3	2.74781e+07	2.39123e+07	2.66818e+07	2.8594e+07	2.65811e+07	3.57625e+07	2.28058e+07	3.58234e+07	4.00082e+07	0
ENSBGRP00000023641.1	TATA-box binding protein associated factor 3	TAF3	33.9	pep primary_assembly:LU_Bosgru_v3.0:12:5262658:5292693:-1 gene:ENSBGRG00000014569.1 transcript:ENSBGRT00000027257.1 gene_biotype:protein_coding transcript_biotype:protein_coding gene_symbol:TAF3 description:TATA-box binding protein associated factor 3 [Source:HGNC Symbol;Acc:HGNC:17303]	80.415	26	8	60	8	9.30345e+07	8.46658e+07	7.56134e+07	9.73067e+07	8.09925e+07	1.13001e+08	9.51924e+07	7.38845e+07	8.09011e+07	0
ENSBGRP00000014487.1	actin binding LIM protein family member 2	ABLIM2	79.7	pep primary_assembly:LU_Bosgru_v3.0:6:1466209:1608070:-1 gene:ENSBGRG00000008458.1 transcript:ENSBGRT00000016674.1 gene_biotype:protein_coding transcript_biotype:protein_coding gene_symbol:ABLIM2 description:actin binding LIM protein family member 2 [Source:HGNC Symbol;Acc:HGNC:19195]	80.153	21	12	43	11	3.2731e+07	3.13959e+07	3.05025e+07	3.1937e+07	3.12962e+07	3.16845e+07	2.93673e+07	2.49301e+07	2.98434e+07	0
ENSBGRP00000025357.1	eukaryotic translation initiation factor 4A1	EIF4A1	46.1	pep primary_assembly:LU_Bosgru_v3.0:19:40779873:40785466:-1 gene:ENSBGRG00000015731.1 transcript:ENSBGRT00000029264.1 gene_biotype:protein_coding transcript_biotype:protein_coding gene_symbol:EIF4A1 description:eukaryotic translation initiation factor 4A1 [Source:HGNC Symbol;Acc:HGNC:3282]	80.14	32	14	40	6	1.04911e+07	1.10577e+07	1.13157e+07	1.10748e+07	1.43682e+07	9.86971e+06	1.03414e+07	1.23857e+07	1.35666e+07	0
ENSBGRP00000041554.1	annexin A11	ANXA11	33.1	pep primary_assembly:LU_Bosgru_v3.0:27:36074650:36088702:1 gene:ENSBGRG00000026044.1 transcript:ENSBGRT00000048190.1 gene_biotype:protein_coding transcript_biotype:protein_coding gene_symbol:ANXA11 description:annexin A11 [Source:HGNC Symbol;Acc:HGNC:535]	79.81	44	13	39	12	4.95015e+07	4.76133e+07	4.68175e+07	5.23935e+07	5.02268e+07	5.5132e+07	5.5091e+07	4.91514e+07	4.64127e+07	0
ENSBGRP00000025868.1	pep primary_assembly:LU_Bosgru_v3.0:9:69274006:69335173:1 gene:ENSBGRG00000016163.1 transcript:ENSBGRT00000029857.1 gene_biotype:protein_coding transcript_biotype:protein_coding		26.1	pep primary_assembly:LU_Bosgru_v3.0:9:69274006:69335173:1 gene:ENSBGRG00000016163.1 transcript:ENSBGRT00000029857.1 gene_biotype:protein_coding transcript_biotype:protein_coding	79.587	21	5	25	5	3.64667e+07	3.53507e+07	3.61883e+07	3.78975e+07	4.4537e+07	3.04362e+07	4.03646e+07	2.91516e+07	3.35299e+07	0
ENSBGRP00000025541.1	dimethylarginine dimethylaminohydrolase 2	DDAH2	29.8	pep primary_assembly:LU_Bosgru_v3.0:24:7540201:7543531:-1 gene:ENSBGRG00000016025.1 transcript:ENSBGRT00000029479.1 gene_biotype:protein_coding transcript_biotype:protein_coding gene_symbol:DDAH2 description:dimethylarginine dimethylaminohydrolase 2 [Source:HGNC Symbol;Acc:HGNC:2716]	79.538	36	8	29	7	3.00287e+07	2.89555e+07	3.44754e+07	2.98293e+07	3.69949e+07	2.252e+07	4.87257e+07	2.70385e+07	2.69542e+07	0
ENSBGRP00000035246.1	Y-box binding protein 3	YBX3	30.2	pep primary_assembly:LU_Bosgru_v3.0:5:2971882:2996663:-1 gene:ENSBGRG00000021806.1 transcript:ENSBGRT00000040762.1 gene_biotype:protein_coding transcript_biotype:protein_coding gene_symbol:YBX3 description:Y-box binding protein 3 [Source:HGNC Symbol;Acc:HGNC:2428]	79.365	40	6	27	1	5.0449e+06	5.20829e+06	4.8853e+06	4.45282e+06	4.61752e+06	4.55652e+06	3.82053e+06	4.33855e+06	5.8503e+06	0
ENSBGRP00000029542.1	ubiquitin specific peptidase 14	USP14	56	pep primary_assembly:LU_Bosgru_v3.0:21:31381126:31420351:1 gene:ENSBGRG00000018352.1 transcript:ENSBGRT00000034211.1 gene_biotype:protein_coding transcript_biotype:protein_coding gene_symbol:USP14 description:ubiquitin specific peptidase 14 [Source:HGNC Symbol;Acc:HGNC:12612]	79.328	29	14	23	14	1.87112e+07	1.78769e+07	1.76254e+07	1.78397e+07	1.76435e+07	1.80785e+07	1.6281e+07	1.66223e+07	2.0645e+07	0
ENSBGRP00000035229.1	glycogen phosphorylase L	PYGL	97.3	pep primary_assembly:LU_Bosgru_v3.0:11:29957946:30003372:-1 gene:ENSBGRG00000021692.1 transcript:ENSBGRT00000040741.1 gene_biotype:protein_coding transcript_biotype:protein_coding gene_symbol:PYGL description:glycogen phosphorylase L [Source:HGNC Symbol;Acc:HGNC:9725]	79.198	19	16	76	12	3.56602e+08	3.25607e+08	3.13739e+08	4.17544e+08	3.78013e+08	4.63048e+08	3.42986e+08	3.98583e+08	4.38539e+08	0
ENSBGRP00000004636.1	peroxiredoxin 1		27.1	pep primary_assembly:LU_Bosgru_v3.0:3:109555852:109560073:1 gene:ENSBGRG00000002832.1 transcript:ENSBGRT00000005319.1 gene_biotype:protein_coding transcript_biotype:protein_coding description:peroxiredoxin 1 [Source:HGNC Symbol;Acc:HGNC:9352]	79.049	37	10	70	7	1.83559e+08	1.71145e+08	1.62415e+08	1.45728e+08	1.43148e+08	1.48492e+08	1.34062e+08	1.41042e+08	1.88025e+08	0
ENSBGRP00000013269.1	adenylosuccinate lyase	ADSL	54.8	pep primary_assembly:LU_Bosgru_v3.0:5:119956812:119978043:1 gene:ENSBGRG00000008001.1 transcript:ENSBGRT00000015310.1 gene_biotype:protein_coding transcript_biotype:protein_coding gene_symbol:ADSL description:adenylosuccinate lyase [Source:HGNC Symbol;Acc:HGNC:291]	78.942	24	9	31	9	3.04546e+07	2.92944e+07	3.08528e+07	2.85781e+07	2.78157e+07	2.76497e+07	2.41199e+07	2.45218e+07	4.07239e+07	0
ENSBGRP00000028832.1	H2B clustered histone 15	H2BC15	21.6	pep primary_assembly:LU_Bosgru_v3.0:24:4053358:4086476:1 gene:ENSBGRG00000018262.1 transcript:ENSBGRT00000033388.1 gene_biotype:protein_coding transcript_biotype:protein_coding gene_symbol:H2BC15 description:H2B clustered histone 15 [Source:HGNC Symbol;Acc:HGNC:4749]	78.802	34	8	107	6	1.75923e+09	1.857e+09	1.31496e+09	1.18607e+09	1.15159e+09	1.10594e+09	1.41878e+09	1.27725e+09	9.33164e+08	0
ENSBGRP00000031730.1	eukaryotic translation initiation factor 3 subunit A	EIF3A	165.9	pep primary_assembly:LU_Bosgru_v3.0:25:42627720:42661686:-1 gene:ENSBGRG00000019771.1 transcript:ENSBGRT00000036714.1 gene_biotype:protein_coding transcript_biotype:protein_coding gene_symbol:EIF3A description:eukaryotic translation initiation factor 3 subunit A [Source:HGNC Symbol;Acc:HGNC:3271]	78.377	15	24	40	24	2.0155e+07	2.01203e+07	2.11425e+07	2.08736e+07	2.17007e+07	2.09101e+07	1.86786e+07	2.01041e+07	2.17203e+07	0
ENSBGRP00000023270.1	adducin 1	ADD1	72.4	pep primary_assembly:LU_Bosgru_v3.0:6:3230685:3337116:-1 gene:ENSBGRG00000014564.1 transcript:ENSBGRT00000026843.1 gene_biotype:protein_coding transcript_biotype:protein_coding gene_symbol:ADD1 description:adducin 1 [Source:HGNC Symbol;Acc:HGNC:243]	77.999	22	12	30	1	469031	450421	500496	541255	691841	390912	657465	505334	374998	0
ENSBGRP00000016697.1	proteasome 26S subunit, ATPase 2	PSMC2	48.6	pep primary_assembly:LU_Bosgru_v3.0:4:82893404:82906645:-1 gene:ENSBGRG00000010387.1 transcript:ENSBGRT00000019301.1 gene_biotype:protein_coding transcript_biotype:protein_coding gene_symbol:PSMC2 description:proteasome 26S subunit, ATPase 2 [Source:HGNC Symbol;Acc:HGNC:9548]	77.727	36	15	36	15	2.85067e+07	2.73623e+07	2.69527e+07	2.75566e+07	2.72e+07	2.78053e+07	2.48303e+07	2.46291e+07	2.65531e+07	0
ENSBGRP00000030019.1	coagulation factor XIII A chain	F13A1	82.6	pep primary_assembly:LU_Bosgru_v3.0:24:53434721:53603515:1 gene:ENSBGRG00000018916.1 transcript:ENSBGRT00000034748.1 gene_biotype:protein_coding transcript_biotype:protein_coding gene_symbol:F13A1 description:coagulation factor XIII A chain [Source:HGNC Symbol;Acc:HGNC:3531]	77.698	18	13	28	13	3.39453e+07	3.86782e+07	4.76166e+07	5.82989e+07	8.195e+07	3.34981e+07	1.30977e+08	4.35554e+07	4.40136e+07	0
ENSBGRP00000005529.1	collagen type III alpha 1 chain	COL3A1	138.2	pep primary_assembly:LU_Bosgru_v3.0:2:142061714:142104378:1 gene:ENSBGRG00000003247.1 transcript:ENSBGRT00000006337.1 gene_biotype:protein_coding transcript_biotype:protein_coding gene_symbol:COL3A1 description:collagen type III alpha 1 chain [Source:HGNC Symbol;Acc:HGNC:2201]	77.68	8	10	35	9	6.71226e+06	7.43112e+06	7.1162e+06	7.27182e+06	6.98124e+06	9.01442e+06	7.12303e+06	1.60966e+07	5.94924e+06	0
ENSBGRP00000041956.1	myosin binding protein H	MYBPH	53.1	pep primary_assembly:LU_Bosgru_v3.0:14:83178425:83186642:-1 gene:ENSBGRG00000026302.1 transcript:ENSBGRT00000048664.1 gene_biotype:protein_coding transcript_biotype:protein_coding gene_symbol:MYBPH description:myosin binding protein H [Source:HGNC Symbol;Acc:HGNC:7552]	77.495	24	10	39	10	8.15742e+07	6.34903e+07	5.19609e+07	7.31314e+07	5.80032e+07	8.14959e+07	7.25187e+07	5.03026e+07	5.80487e+07	0
ENSBGRP00000033082.1	prohibitin 2	PHB2	33.3	pep primary_assembly:LU_Bosgru_v3.0:5:110500629:110504817:1 gene:ENSBGRG00000020632.1 transcript:ENSBGRT00000038231.1 gene_biotype:protein_coding transcript_biotype:protein_coding gene_symbol:PHB2 description:prohibitin 2 [Source:HGNC Symbol;Acc:HGNC:30306]	77.19	40	12	36	12	4.68253e+07	4.29203e+07	4.36268e+07	4.79441e+07	4.77205e+07	4.88716e+07	4.94576e+07	3.85217e+07	4.42782e+07	0
ENSBGRP00000023576.1	serpin family A member 1	SERPINA1	46.1	pep primary_assembly:LU_Bosgru_v3.0:17:63584087:63600981:-1 gene:ENSBGRG00000014752.1 transcript:ENSBGRT00000027183.1 gene_biotype:protein_coding transcript_biotype:protein_coding gene_symbol:SERPINA1 description:serpin family A member 1 [Source:HGNC Symbol;Acc:HGNC:8941]	77.14	27	13	73	13	2.66628e+08	2.86353e+08	2.78984e+08	1.94523e+08	2.29723e+08	1.45792e+08	2.31994e+08	2.34521e+08	1.61399e+08	0
ENSBGRP00000028288.1	kelch like family member 40	KLHL40	69.6	pep primary_assembly:LU_Bosgru_v3.0:22:51456177:51464768:-1 gene:ENSBGRG00000017838.1 transcript:ENSBGRT00000032758.1 gene_biotype:protein_coding transcript_biotype:protein_coding gene_symbol:KLHL40 description:kelch like family member 40 [Source:HGNC Symbol;Acc:HGNC:30372]	77.078	21	12	40	12	5.00706e+07	5.24392e+07	5.91993e+07	5.35417e+07	5.55356e+07	4.99434e+07	4.78412e+07	4.38174e+07	4.99431e+07	0
ENSBGRP00000002480.1	heterogeneous nuclear ribonucleoprotein A2/B1		37.4	pep primary_assembly:LU_Bosgru_v3.0:4:55137968:55147274:-1 gene:ENSBGRG00000001515.1 transcript:ENSBGRT00000002816.1 gene_biotype:protein_coding transcript_biotype:protein_coding description:heterogeneous nuclear ribonucleoprotein A2/B1 [Source:HGNC Symbol;Acc:HGNC:5033]	76.965	39	12	45	10	3.56124e+07	3.48626e+07	3.30031e+07	3.44852e+07	3.5942e+07	3.66554e+07	3.22615e+07	4.01677e+07	3.75547e+07	0
ENSBGRP00000039237.1	leiomodin 2	LMOD2	62.1	pep primary_assembly:LU_Bosgru_v3.0:4:35029789:35043037:-1 gene:ENSBGRG00000024670.1 transcript:ENSBGRT00000045522.1 gene_biotype:protein_coding transcript_biotype:protein_coding gene_symbol:LMOD2 description:leiomodin 2 [Source:HGNC Symbol;Acc:HGNC:6648]	76.815	31	16	42	16	2.53092e+07	2.31359e+07	2.5036e+07	2.77648e+07	2.95288e+07	2.81879e+07	3.00267e+07	2.35444e+07	3.02358e+07	0
ENSBGRP00000029759.1	ubiquitin specific peptidase 9 X-linked	USP9X	286.9	pep primary_assembly:LU_Bosgru_v3.0:X:111149193:111240499:-1 gene:ENSBGRG00000018694.1 transcript:ENSBGRT00000034455.1 gene_biotype:protein_coding transcript_biotype:protein_coding gene_symbol:USP9X description:ubiquitin specific peptidase 9 X-linked [Source:HGNC Symbol;Acc:HGNC:12632]	76.706	9	20	33	8	2.29281e+07	2.32962e+07	2.40464e+07	2.48158e+07	2.69646e+07	2.27777e+07	2.33804e+07	2.02283e+07	2.33039e+07	0
ENSBGRP00000026070.1	keratin 10	KRT10	55.6	pep primary_assembly:LU_Bosgru_v3.0:19:25237326:25241335:1 gene:ENSBGRG00000016347.1 transcript:ENSBGRT00000030091.1 gene_biotype:protein_coding transcript_biotype:protein_coding gene_symbol:KRT10 description:keratin 10 [Source:HGNC Symbol;Acc:HGNC:6413]	76.108	17	11	78	5	3.83113e+07	5.58337e+07	5.14413e+07	7.23104e+07	4.18206e+07	4.17096e+07	4.76214e+07	3.92094e+07	5.6393e+07	0
ENSBGRP00000009910.1	aldehyde dehydrogenase 6 family member A1	ALDH6A1	58	pep primary_assembly:LU_Bosgru_v3.0:11:75913688:75933381:-1 gene:ENSBGRG00000006095.1 transcript:ENSBGRT00000011388.1 gene_biotype:protein_coding transcript_biotype:protein_coding gene_symbol:ALDH6A1 description:aldehyde dehydrogenase 6 family member A1 [Source:HGNC Symbol;Acc:HGNC:7179]	76.042	25	11	27	11	1.76734e+07	1.57945e+07	1.45244e+07	1.588e+07	1.43475e+07	1.67668e+07	1.6201e+07	1.51263e+07	1.60225e+07	0
ENSBGRP00000010633.1	isocitrate dehydrogenase (NADP(+)) 1	IDH1	46.7	pep primary_assembly:LU_Bosgru_v3.0:2:44134303:44155217:1 gene:ENSBGRG00000006637.1 transcript:ENSBGRT00000012224.1 gene_biotype:protein_coding transcript_biotype:protein_coding gene_symbol:IDH1 description:isocitrate dehydrogenase (NADP(+)) 1 [Source:HGNC Symbol;Acc:HGNC:5382]	75.98	27	10	28	8	1.25928e+07	1.12849e+07	1.03026e+07	1.16978e+07	1.21764e+07	1.173e+07	1.33196e+07	1.16626e+07	1.26123e+07	0
ENSBGRP00000008595.1	metadherin	MTDH	68.4	pep primary_assembly:LU_Bosgru_v3.0:18:58381745:58443033:-1 gene:ENSBGRG00000005120.1 transcript:ENSBGRT00000009899.1 gene_biotype:protein_coding transcript_biotype:protein_coding gene_symbol:MTDH description:metadherin [Source:HGNC Symbol;Acc:HGNC:29608]	75.808	20	10	20	10	3.24616e+06	3.85517e+06	4.5188e+06	3.27616e+06	3.29513e+06	3.09702e+06	2.71981e+06	3.61887e+06	3.28354e+06	0
ENSBGRP00000026738.1	eukaryotic translation elongation factor 1 alpha 2	EEF1A2	50.4	pep primary_assembly:LU_Bosgru_v3.0:12:47072685:47081102:1 gene:ENSBGRG00000016759.1 transcript:ENSBGRT00000030861.1 gene_biotype:protein_coding transcript_biotype:protein_coding gene_symbol:EEF1A2 description:eukaryotic translation elongation factor 1 alpha 2 [Source:HGNC Symbol;Acc:HGNC:3192]	75.728	35	14	71	8	4.62545e+08	4.44441e+08	4.71274e+08	5.07333e+08	4.44061e+08	5.58207e+08	4.31919e+08	5.0138e+08	6.71084e+08	0
ENSBGRP00000023101.1	pyruvate dehydrogenase E1 alpha 1 subunit	PDHA1	43.4	pep primary_assembly:LU_Bosgru_v3.0:X:135651062:135674000:-1 gene:ENSBGRG00000014128.1 transcript:ENSBGRT00000026657.1 gene_biotype:protein_coding transcript_biotype:protein_coding gene_symbol:PDHA1 description:pyruvate dehydrogenase E1 alpha 1 subunit [Source:HGNC Symbol;Acc:HGNC:8806]	75.723	35	15	72	7	1.62393e+08	1.43996e+08	1.26865e+08	1.62481e+08	1.48068e+08	1.81812e+08	1.60696e+08	1.3309e+08	1.58974e+08	0
ENSBGRP00000030779.1	tyrosine 3-monooxygenase/tryptophan 5-monooxygenase activation protein eta	YWHAH	28.2	pep primary_assembly:LU_Bosgru_v3.0:16:78243982:78253599:1 gene:ENSBGRG00000019376.1 transcript:ENSBGRT00000035602.1 gene_biotype:protein_coding transcript_biotype:protein_coding gene_symbol:YWHAH description:tyrosine 3-monooxygenase/tryptophan 5-monooxygenase activation protein eta [Source:HGNC Symbol;Acc:HGNC:12853]	75.631	46	11	54	6	2.29899e+07	2.33957e+07	2.61285e+07	2.35543e+07	2.43618e+07	2.2157e+07	2.27935e+07	2.06703e+07	2.41667e+07	0
ENSBGRP00000022519.1	protein disulfide isomerase family A member 4	PDIA4	70.9	pep primary_assembly:LU_Bosgru_v3.0:4:7482648:7501467:-1 gene:ENSBGRG00000013991.1 transcript:ENSBGRT00000025996.1 gene_biotype:protein_coding transcript_biotype:protein_coding gene_symbol:PDIA4 description:protein disulfide isomerase family A member 4 [Source:HGNC Symbol;Acc:HGNC:30167]	75.472	24	16	36	16	4.86604e+07	4.52206e+07	4.75475e+07	4.25409e+07	4.33601e+07	4.05621e+07	4.70037e+07	4.63998e+07	4.73944e+07	0
ENSBGRP00000014027.1	VAMP associated protein B and C		27.1	pep primary_assembly:LU_Bosgru_v3.0:12:51416124:51466992:-1 gene:ENSBGRG00000008788.1 transcript:ENSBGRT00000016165.1 gene_biotype:protein_coding transcript_biotype:protein_coding description:VAMP associated protein B and C [Source:HGNC Symbol;Acc:HGNC:12649]	75.451	30	7	33	6	5.11855e+07	4.7428e+07	4.62303e+07	4.90352e+07	4.68269e+07	5.01065e+07	5.04275e+07	4.34275e+07	5.27338e+07	0
ENSBGRP00000040203.1	sarcolemma associated protein	SLMAP	85.8	pep primary_assembly:LU_Bosgru_v3.0:22:19608056:19764618:1 gene:ENSBGRG00000024830.1 transcript:ENSBGRT00000046611.1 gene_biotype:protein_coding transcript_biotype:protein_coding gene_symbol:SLMAP description:sarcolemma associated protein [Source:HGNC Symbol;Acc:HGNC:16643]	75.02	17	15	35	15	3.09214e+07	3.16576e+07	3.66611e+07	3.37351e+07	3.4604e+07	2.70647e+07	2.58742e+07	2.22688e+07	2.3039e+07	0
ENSBGRP00000021370.1	electron transfer flavoprotein dehydrogenase	ETFDH	69.7	pep primary_assembly:LU_Bosgru_v3.0:16:44176275:44256210:-1 gene:ENSBGRG00000013455.1 transcript:ENSBGRT00000024649.1 gene_biotype:protein_coding transcript_biotype:protein_coding gene_symbol:ETFDH description:electron transfer flavoprotein dehydrogenase [Source:HGNC Symbol;Acc:HGNC:3483]	74.955	18	13	56	13	5.23923e+07	4.79632e+07	4.55891e+07	5.83099e+07	4.75307e+07	6.59406e+07	4.75676e+07	4.66031e+07	4.80319e+07	0
ENSBGRP00000040787.1	protein phosphatase 1 regulatory subunit 12B	PPP1R12B	109.1	pep primary_assembly:LU_Bosgru_v3.0:14:81794190:81988010:-1 gene:ENSBGRG00000025577.1 transcript:ENSBGRT00000047290.1 gene_biotype:protein_coding transcript_biotype:protein_coding gene_symbol:PPP1R12B description:protein phosphatase 1 regulatory subunit 12B [Source:HGNC Symbol;Acc:HGNC:7619]	74.935	19	14	30	14	1.25226e+07	1.20161e+07	1.17968e+07	1.26323e+07	1.27449e+07	1.27216e+07	1.21917e+07	1.17049e+07	1.27564e+07	0
ENSBGRP00000024728.1	H1.2 linker histone, cluster member	H1-2	19.4	pep primary_assembly:LU_Bosgru_v3.0:24:3117317:3117958:-1 gene:ENSBGRG00000015537.1 transcript:ENSBGRT00000028528.1 gene_biotype:protein_coding transcript_biotype:protein_coding gene_symbol:H1-2 description:H1.2 linker histone, cluster member [Source:HGNC Symbol;Acc:HGNC:4716]	74.843	35	10	60	3	2.22724e+07	1.99793e+07	1.52052e+07	1.21475e+07	1.12154e+07	1.25476e+07	1.5253e+07	1.47518e+07	1.11657e+07	0
ENSBGRP00000013350.1	eukaryotic translation initiation factor 3 subunit J	EIF3J	29.2	pep primary_assembly:LU_Bosgru_v3.0:11:95382182:95405247:1 gene:ENSBGRG00000008225.1 transcript:ENSBGRT00000015395.1 gene_biotype:protein_coding transcript_biotype:protein_coding gene_symbol:EIF3J description:eukaryotic translation initiation factor 3 subunit J [Source:HGNC Symbol;Acc:HGNC:3270]	74.435	32	9	30	9	1.56991e+07	1.74349e+07	1.67116e+07	1.64007e+07	1.64282e+07	1.58938e+07	1.46655e+07	1.39877e+07	2.10946e+07	0
ENSBGRP00000006279.1	calcium/calmodulin dependent protein kinase II delta	CAMK2D	60	pep primary_assembly:LU_Bosgru_v3.0:6:115658828:115990244:-1 gene:ENSBGRG00000003179.1 transcript:ENSBGRT00000007198.1 gene_biotype:protein_coding transcript_biotype:protein_coding gene_symbol:CAMK2D description:calcium/calmodulin dependent protein kinase II delta [Source:HGNC Symbol;Acc:HGNC:1462]	74.361	27	12	40	8	1.90209e+07	1.90711e+07	2.12783e+07	2.28884e+07	2.35668e+07	2.16548e+07	1.90923e+07	1.91921e+07	2.36417e+07	0
ENSBGRP00000006437.1	pep primary_assembly:LU_Bosgru_v3.0:4:23065001:23109522:-1 gene:ENSBGRG00000004004.1 transcript:ENSBGRT00000007386.1 gene_biotype:protein_coding transcript_biotype:protein_coding		126.4	pep primary_assembly:LU_Bosgru_v3.0:4:23065001:23109522:-1 gene:ENSBGRG00000004004.1 transcript:ENSBGRT00000007386.1 gene_biotype:protein_coding transcript_biotype:protein_coding	74.348	9	12	29	12	1.09929e+07	1.14726e+07	1.18076e+07	1.07073e+07	1.23716e+07	9.95145e+06	1.42225e+07	1.33458e+07	1.19151e+07	0
ENSBGRP00000036530.1	serpin family H member 1	SERPINH1	46.5	pep primary_assembly:LU_Bosgru_v3.0:13:31604242:31619010:-1 gene:ENSBGRG00000022881.1 transcript:ENSBGRT00000042263.1 gene_biotype:protein_coding transcript_biotype:protein_coding gene_symbol:SERPINH1 description:serpin family H member 1 [Source:HGNC Symbol;Acc:HGNC:1546]	74.163	28	12	29	12	2.17582e+07	2.4766e+07	3.05143e+07	2.44377e+07	2.73615e+07	2.71184e+07	2.64381e+07	4.60072e+07	2.8106e+07	0
ENSBGRP00000002145.1	keratin 1	KRT1	63.9	pep primary_assembly:LU_Bosgru_v3.0:5:80341481:80346765:-1 gene:ENSBGRG00000001328.1 transcript:ENSBGRT00000002443.1 gene_biotype:protein_coding transcript_biotype:protein_coding gene_symbol:KRT1 description:keratin 1 [Source:HGNC Symbol;Acc:HGNC:6412]	73.976	12	10	45	5	4.64596e+07	8.76452e+07	7.89994e+07	7.93222e+07	5.74321e+07	4.44901e+07	5.5769e+07	5.34526e+07	8.31206e+07	0
ENSBGRP00000011260.1	adenosylhomocysteinase	AHCY	47.8	pep primary_assembly:LU_Bosgru_v3.0:12:57906350:57924337:-1 gene:ENSBGRG00000006978.1 transcript:ENSBGRT00000012956.1 gene_biotype:protein_coding transcript_biotype:protein_coding gene_symbol:AHCY description:adenosylhomocysteinase [Source:HGNC Symbol;Acc:HGNC:343]	73.972	37	16	31	15	6.22114e+07	5.4125e+07	4.90454e+07	4.95559e+07	4.33469e+07	5.48573e+07	4.546e+07	4.66753e+07	6.91312e+07	0
ENSBGRP00000040290.1	solute carrier family 27 member 1	SLC27A1	71.6	pep primary_assembly:LU_Bosgru_v3.0:8:4304003:4345257:1 gene:ENSBGRG00000025244.1 transcript:ENSBGRT00000046709.1 gene_biotype:protein_coding transcript_biotype:protein_coding gene_symbol:SLC27A1 description:solute carrier family 27 member 1 [Source:HGNC Symbol;Acc:HGNC:10995]	73.92	20	10	30	10	2.24706e+07	2.20144e+07	1.95775e+07	2.10406e+07	1.90199e+07	2.31511e+07	2.25792e+07	1.96526e+07	1.96906e+07	0
ENSBGRP00000001533.1	tubulin alpha 8	TUBA8	50	pep primary_assembly:LU_Bosgru_v3.0:5:117279154:117300426:1 gene:ENSBGRG00000000932.1 transcript:ENSBGRT00000001751.1 gene_biotype:protein_coding transcript_biotype:protein_coding gene_symbol:TUBA8 description:tubulin alpha 8 [Source:HGNC Symbol;Acc:HGNC:12410]	73.747	27	10	53	5	8.65406e+07	7.92161e+07	8.38349e+07	9.5545e+07	9.24207e+07	8.99186e+07	7.47866e+07	7.29237e+07	9.46422e+07	0
ENSBGRP00000013899.1	immunoglobulin heavy constant mu		54.9	pep primary_assembly:LU_Bosgru_v3.0:17:76015080:76023123:-1 gene:ENSBGRG00000008676.1 transcript:ENSBGRT00000016024.1 gene_biotype:protein_coding transcript_biotype:protein_coding description:immunoglobulin heavy constant mu [Source:HGNC Symbol;Acc:HGNC:5541]	73.737	16	6	36	6	4.48217e+07	4.57376e+07	4.76687e+07	4.39126e+07	5.68419e+07	2.95149e+07	4.16121e+07	3.82089e+07	4.1213e+07	0
ENSBGRP00000032103.1	collagen type XV alpha 1 chain	COL15A1	139.7	pep primary_assembly:LU_Bosgru_v3.0:7:52772404:52895203:1 gene:ENSBGRG00000020183.1 transcript:ENSBGRT00000037147.1 gene_biotype:protein_coding transcript_biotype:protein_coding gene_symbol:COL15A1 description:collagen type XV alpha 1 chain [Source:HGNC Symbol;Acc:HGNC:2192]	73.73	10	11	24	11	3.66117e+07	3.32065e+07	3.65639e+07	3.79796e+07	3.93511e+07	3.69006e+07	3.39307e+07	3.29793e+07	3.7132e+07	0
ENSBGRP00000012831.1	chaperonin containing TCP1 subunit 2	CCT2	57.4	pep primary_assembly:LU_Bosgru_v3.0:5:62310636:62326850:1 gene:ENSBGRG00000007901.1 transcript:ENSBGRT00000014800.1 gene_biotype:protein_coding transcript_biotype:protein_coding gene_symbol:CCT2 description:chaperonin containing TCP1 subunit 2 [Source:HGNC Symbol;Acc:HGNC:1615]	73.566	23	11	31	11	3.51208e+07	3.33598e+07	3.34674e+07	3.67013e+07	3.65322e+07	3.53432e+07	3.70906e+07	3.43973e+07	3.43829e+07	0
ENSBGRP00000003684.1	DnaJ heat shock protein family (Hsp40) member B4	DNAJB4	37.8	pep primary_assembly:LU_Bosgru_v3.0:3:72072699:72081331:-1 gene:ENSBGRG00000002265.1 transcript:ENSBGRT00000004223.1 gene_biotype:protein_coding transcript_biotype:protein_coding gene_symbol:DNAJB4 description:DnaJ heat shock protein family (Hsp40) member B4 [Source:HGNC Symbol;Acc:HGNC:14886]	73.406	31	10	33	10	2.5975e+07	2.33764e+07	2.22103e+07	2.43437e+07	2.40157e+07	2.49179e+07	2.24219e+07	2.24109e+07	2.53606e+07	0
ENSBGRP00000023394.1	adducin 1	ADD1	72.5	pep primary_assembly:LU_Bosgru_v3.0:6:3230685:3337116:-1 gene:ENSBGRG00000014564.1 transcript:ENSBGRT00000026980.1 gene_biotype:protein_coding transcript_biotype:protein_coding gene_symbol:ADD1 description:adducin 1 [Source:HGNC Symbol;Acc:HGNC:243]	73.221	21	12	32	1	1.54895e+07	1.66451e+07	1.81674e+07	1.81539e+07	2.11593e+07	1.52342e+07	2.23488e+07	1.57052e+07	2.00896e+07	0
ENSBGRP00000033254.1	NADH:ubiquinone oxidoreductase subunit S4	NDUFS4	24.2	pep primary_assembly:LU_Bosgru_v3.0:23:58795216:58865453:1 gene:ENSBGRG00000020781.1 transcript:ENSBGRT00000038433.1 gene_biotype:protein_coding transcript_biotype:protein_coding gene_symbol:NDUFS4 description:NADH:ubiquinone oxidoreductase subunit S4 [Source:HGNC Symbol;Acc:HGNC:7711]	73.149	31	6	54	6	5.33289e+07	4.93385e+07	4.49962e+07	5.56288e+07	4.95013e+07	6.0412e+07	6.43059e+07	4.19949e+07	5.37391e+07	0
ENSBGRP00000038987.1	Rho associated coiled-coil containing protein kinase 2	ROCK2	160.6	pep primary_assembly:LU_Bosgru_v3.0:9:112516234:112660822:1 gene:ENSBGRG00000024309.1 transcript:ENSBGRT00000045205.1 gene_biotype:protein_coding transcript_biotype:protein_coding gene_symbol:ROCK2 description:Rho associated coiled-coil containing protein kinase 2 [Source:HGNC Symbol;Acc:HGNC:10252]	73.036	12	17	29	17	1.10777e+07	1.72966e+07	1.34952e+07	1.42454e+07	1.39264e+07	1.32705e+07	1.07734e+07	1.25106e+07	1.22989e+07	0
ENSBGRP00000004572.1	peptidyl arginine deiminase 2	PADI2	75.4	pep primary_assembly:LU_Bosgru_v3.0:2:715039:783144:-1 gene:ENSBGRG00000002780.1 transcript:ENSBGRT00000005246.1 gene_biotype:protein_coding transcript_biotype:protein_coding gene_symbol:PADI2 description:peptidyl arginine deiminase 2 [Source:HGNC Symbol;Acc:HGNC:18341]	72.483	13	8	37	8	1.49983e+07	2.64553e+07	4.60266e+07	2.94949e+07	4.25715e+07	1.68932e+07	1.65044e+07	1.81003e+07	3.4157e+07	0
ENSBGRP00000022942.1	tyrosine 3-monooxygenase/tryptophan 5-monooxygenase activation protein beta		28.1	pep primary_assembly:LU_Bosgru_v3.0:12:68757823:68764796:1 gene:ENSBGRG00000014421.1 transcript:ENSBGRT00000026475.1 gene_biotype:protein_coding transcript_biotype:protein_coding description:tyrosine 3-monooxygenase/tryptophan 5-monooxygenase activation protein beta [Source:HGNC Symbol;Acc:HGNC:12849]	72.237	52	11	76	5	1.19157e+07	1.15345e+07	1.13423e+07	1.2074e+07	1.21946e+07	1.18979e+07	1.25542e+07	1.23549e+07	1.34013e+07	0
ENSBGRP00000036449.1	DEAD-box helicase 1	DDX1	82.4	pep primary_assembly:LU_Bosgru_v3.0:9:108425346:108460400:-1 gene:ENSBGRG00000022559.1 transcript:ENSBGRT00000042175.1 gene_biotype:protein_coding transcript_biotype:protein_coding gene_symbol:DDX1 description:DEAD-box helicase 1 [Source:HGNC Symbol;Acc:HGNC:2734]	72.237	25	17	38	17	3.64918e+07	3.7322e+07	4.17584e+07	4.10352e+07	4.21904e+07	4.07231e+07	3.6811e+07	4.04268e+07	4.47649e+07	0
ENSBGRP00000031163.1	myosin light chain 4	MYL4	24.6	pep primary_assembly:LU_Bosgru_v3.0:19:19270583:19285356:-1 gene:ENSBGRG00000019590.1 transcript:ENSBGRT00000036040.1 gene_biotype:protein_coding transcript_biotype:protein_coding gene_symbol:MYL4 description:myosin light chain 4 [Source:HGNC Symbol;Acc:HGNC:7585]	72.209	26	5	79	4	3.6237e+06	3.22382e+06	2.28273e+06	3.19276e+06	2.57962e+06	2.66962e+06	3.02462e+06	2.5063e+06	2.31524e+06	0
ENSBGRP00000015471.1	pep primary_assembly:LU_Bosgru_v3.0:X:122252422:122428352:1 gene:ENSBGRG00000009057.1 transcript:ENSBGRT00000017836.1 gene_biotype:protein_coding transcript_biotype:protein_coding		71.9	pep primary_assembly:LU_Bosgru_v3.0:X:122252422:122428352:1 gene:ENSBGRG00000009057.1 transcript:ENSBGRT00000017836.1 gene_biotype:protein_coding transcript_biotype:protein_coding	72.174	20	11	37	8	1.62669e+07	1.46659e+07	1.4725e+07	1.28687e+07	1.42435e+07	1.30416e+07	1.35302e+07	1.3999e+07	1.62047e+07	0
ENSBGRP00000040481.1	annexin A7	ANXA7	49.8	pep primary_assembly:LU_Bosgru_v3.0:27:29555331:29584561:-1 gene:ENSBGRG00000025380.1 transcript:ENSBGRT00000046931.1 gene_biotype:protein_coding transcript_biotype:protein_coding gene_symbol:ANXA7 description:annexin A7 [Source:HGNC Symbol;Acc:HGNC:545]	71.897	24	10	31	10	3.53229e+07	3.42817e+07	3.5308e+07	3.35942e+07	3.23248e+07	3.21324e+07	3.39396e+07	2.76161e+07	2.63754e+07	0
ENSBGRP00000010239.1	A-kinase anchoring protein 12	AKAP12	185	pep primary_assembly:LU_Bosgru_v3.0:10:113170760:113299532:-1 gene:ENSBGRG00000006364.1 transcript:ENSBGRT00000011783.1 gene_biotype:protein_coding transcript_biotype:protein_coding gene_symbol:AKAP12 description:A-kinase anchoring protein 12 [Source:HGNC Symbol;Acc:HGNC:370]	71.769	12	20	29	20	1.52357e+07	1.58287e+07	1.62261e+07	1.10384e+07	1.09996e+07	1.12542e+07	1.10701e+07	1.88573e+07	1.323e+07	0
ENSBGRP00000041706.1	AFG3 like matrix AAA peptidase subunit 2	AFG3L2	89.3	pep primary_assembly:LU_Bosgru_v3.0:21:39969069:39991822:-1 gene:ENSBGRG00000026151.1 transcript:ENSBGRT00000048370.1 gene_biotype:protein_coding transcript_biotype:protein_coding gene_symbol:AFG3L2 description:AFG3 like matrix AAA peptidase subunit 2 [Source:HGNC Symbol;Acc:HGNC:315]	71.667	22	19	34	19	3.203e+07	3.1166e+07	3.26558e+07	3.56232e+07	3.38131e+07	3.67826e+07	3.43117e+07	3.06611e+07	3.31958e+07	0
ENSBGRP00000000697.1	phospholipase A2 activating protein	PLAA	87.1	pep primary_assembly:LU_Bosgru_v3.0:7:105172659:105215444:-1 gene:ENSBGRG00000000455.1 transcript:ENSBGRT00000000806.1 gene_biotype:protein_coding transcript_biotype:protein_coding gene_symbol:PLAA description:phospholipase A2 activating protein [Source:HGNC Symbol;Acc:HGNC:9043]	71.56	18	14	27	14	2.54031e+07	2.20365e+07	2.24676e+07	2.13381e+07	1.96447e+07	2.33222e+07	2.1268e+07	2.11955e+07	2.39553e+07	0
ENSBGRP00000024663.1	inter-alpha-trypsin inhibitor heavy chain 2	ITIH2	106	pep primary_assembly:LU_Bosgru_v3.0:12:5328292:5364704:-1 gene:ENSBGRG00000015293.1 transcript:ENSBGRT00000028448.1 gene_biotype:protein_coding transcript_biotype:protein_coding gene_symbol:ITIH2 description:inter-alpha-trypsin inhibitor heavy chain 2 [Source:HGNC Symbol;Acc:HGNC:6167]	71.521	17	16	37	16	2.65381e+07	2.91334e+07	3.58988e+07	3.12442e+07	3.48103e+07	2.74111e+07	3.28191e+07	3.16904e+07	2.61482e+07	0
ENSBGRP00000041699.1	pep primary_assembly:LU_Bosgru_v3.0:21:39965323:39966313:1 gene:ENSBGRG00000026146.1 transcript:ENSBGRT00000048363.1 gene_biotype:protein_coding transcript_biotype:protein_coding		26.1	pep primary_assembly:LU_Bosgru_v3.0:21:39965323:39966313:1 gene:ENSBGRG00000026146.1 transcript:ENSBGRT00000048363.1 gene_biotype:protein_coding transcript_biotype:protein_coding	71.489	35	8	49	2	2.64869e+07	2.55338e+07	3.0085e+07	2.55698e+07	2.6557e+07	2.53503e+07	2.45754e+07	2.51252e+07	3.42703e+07	0
ENSBGRP00000035541.1	pep primary_assembly:LU_Bosgru_v3.0:1:157294024:157306742:1 gene:ENSBGRG00000022271.1 transcript:ENSBGRT00000041105.1 gene_biotype:protein_coding transcript_biotype:protein_coding		46.3	pep primary_assembly:LU_Bosgru_v3.0:1:157294024:157306742:1 gene:ENSBGRG00000022271.1 transcript:ENSBGRT00000041105.1 gene_biotype:protein_coding transcript_biotype:protein_coding	71.452	19	8	24	8	2.71949e+07	2.62939e+07	2.58874e+07	2.52125e+07	2.33569e+07	2.50539e+07	2.5815e+07	2.25798e+07	2.69825e+07	0
ENSBGRP00000014971.1	pep primary_assembly:LU_Bosgru_v3.0:12:34779681:34809795:1 gene:ENSBGRG00000009364.1 transcript:ENSBGRT00000017245.1 gene_biotype:protein_coding transcript_biotype:protein_coding		50.5	pep primary_assembly:LU_Bosgru_v3.0:12:34779681:34809795:1 gene:ENSBGRG00000009364.1 transcript:ENSBGRT00000017245.1 gene_biotype:protein_coding transcript_biotype:protein_coding	71.042	32	12	34	8	4.96508e+07	4.71829e+07	4.66666e+07	4.54233e+07	4.53508e+07	4.55812e+07	4.60995e+07	4.10052e+07	4.55086e+07	0
ENSBGRP00000001866.1	proliferation-associated 2G4	PA2G4	43.8	pep primary_assembly:LU_Bosgru_v3.0:5:47633294:47639854:1 gene:ENSBGRG00000001097.1 transcript:ENSBGRT00000002120.1 gene_biotype:protein_coding transcript_biotype:protein_coding gene_symbol:PA2G4 description:proliferation-associated 2G4 [Source:HGNC Symbol;Acc:HGNC:8550]	70.715	28	11	40	11	2.52018e+07	2.3939e+07	2.44423e+07	2.3294e+07	2.45155e+07	2.33661e+07	2.18352e+07	2.24154e+07	2.55905e+07	0
ENSBGRP00000008771.1	leucine rich pentatricopeptide repeat containing	LRPPRC	158	pep primary_assembly:LU_Bosgru_v3.0:9:46152562:46258899:-1 gene:ENSBGRG00000005444.1 transcript:ENSBGRT00000010093.1 gene_biotype:protein_coding transcript_biotype:protein_coding gene_symbol:LRPPRC description:leucine rich pentatricopeptide repeat containing [Source:HGNC Symbol;Acc:HGNC:15714]	70.531	11	18	37	18	3.58264e+07	3.69041e+07	3.79693e+07	4.43621e+07	3.76802e+07	4.93855e+07	4.01083e+07	4.09396e+07	3.63047e+07	0
ENSBGRP00000037783.1	propionyl-CoA carboxylase subunit alpha	PCCA	80.2	pep primary_assembly:LU_Bosgru_v3.0:15:9337552:9746794:1 gene:ENSBGRG00000023546.1 transcript:ENSBGRT00000043755.1 gene_biotype:protein_coding transcript_biotype:protein_coding gene_symbol:PCCA description:propionyl-CoA carboxylase subunit alpha [Source:HGNC Symbol;Acc:HGNC:8653]	70.459	23	16	27	16	1.50769e+07	1.46391e+07	1.51236e+07	1.65239e+07	1.50802e+07	1.76226e+07	1.7562e+07	1.417e+07	1.50546e+07	0
ENSBGRP00000001307.1	RAB5B, member RAS oncogene family	RAB5B	23.7	pep primary_assembly:LU_Bosgru_v3.0:5:47505168:47508152:1 gene:ENSBGRG00000000822.1 transcript:ENSBGRT00000001505.1 gene_biotype:protein_coding transcript_biotype:protein_coding gene_symbol:RAB5B description:RAB5B, member RAS oncogene family [Source:HGNC Symbol;Acc:HGNC:9784]	70.392	43	7	19	5	1.51697e+07	1.44053e+07	1.57704e+07	1.52183e+07	1.53476e+07	1.55558e+07	1.45142e+07	1.45452e+07	1.4561e+07	0
ENSBGRP00000037211.1	ribosomal protein S3	RPS3	31	pep primary_assembly:LU_Bosgru_v3.0:13:31786919:31792421:-1 gene:ENSBGRG00000023214.1 transcript:ENSBGRT00000043060.1 gene_biotype:protein_coding transcript_biotype:protein_coding gene_symbol:RPS3 description:ribosomal protein S3 [Source:HGNC Symbol;Acc:HGNC:10420]	70.271	48	13	50	13	7.79111e+07	7.63879e+07	8.01483e+07	7.83301e+07	8.05532e+07	7.61087e+07	7.21412e+07	7.79734e+07	7.84553e+07	0
ENSBGRP00000007935.1	hydroxysteroid dehydrogenase like 2	HSDL2	45.1	pep primary_assembly:LU_Bosgru_v3.0:7:39900417:39964796:1 gene:ENSBGRG00000004880.1 transcript:ENSBGRT00000009130.1 gene_biotype:protein_coding transcript_biotype:protein_coding gene_symbol:HSDL2 description:hydroxysteroid dehydrogenase like 2 [Source:HGNC Symbol;Acc:HGNC:18572]	70.221	31	13	34	13	3.97772e+07	3.55515e+07	3.07229e+07	2.84587e+07	2.34071e+07	3.20349e+07	2.97876e+07	2.75609e+07	2.83111e+07	0
ENSBGRP00000029867.1	pep primary_assembly:LU_Bosgru_v3.0:29:45292416:45293159:-1 gene:ENSBGRG00000018859.1 transcript:ENSBGRT00000034576.1 gene_biotype:protein_coding transcript_biotype:protein_coding		28.8	pep primary_assembly:LU_Bosgru_v3.0:29:45292416:45293159:-1 gene:ENSBGRG00000018859.1 transcript:ENSBGRT00000034576.1 gene_biotype:protein_coding transcript_biotype:protein_coding	69.954	34	11	86	1	311757	302851	317102	330639	358295	292547	306068	318167	338430	0
ENSBGRP00000021914.1	electron transfer flavoprotein subunit beta	ETFB	32.9	pep primary_assembly:LU_Bosgru_v3.0:20:57581343:57595073:1 gene:ENSBGRG00000013749.1 transcript:ENSBGRT00000025286.1 gene_biotype:protein_coding transcript_biotype:protein_coding gene_symbol:ETFB description:electron transfer flavoprotein subunit beta [Source:HGNC Symbol;Acc:HGNC:3482]	69.851	35	11	50	11	9.17114e+07	8.54964e+07	7.59624e+07	8.27591e+07	7.19936e+07	7.65808e+07	7.61662e+07	6.40474e+07	8.28523e+07	0
ENSBGRP00000026642.1	protein phosphatase 2 scaffold subunit Aalpha		65.4	pep primary_assembly:LU_Bosgru_v3.0:20:56882338:56910546:-1 gene:ENSBGRG00000016648.1 transcript:ENSBGRT00000030747.1 gene_biotype:protein_coding transcript_biotype:protein_coding description:protein phosphatase 2 scaffold subunit Aalpha [Source:HGNC Symbol;Acc:HGNC:9302]	69.84	20	11	35	10	4.93899e+07	4.69255e+07	4.39079e+07	4.69375e+07	4.20078e+07	4.79314e+07	4.25342e+07	4.09603e+07	4.28512e+07	0
ENSBGRP00000006580.1	heterogeneous nuclear ribonucleoprotein K	HNRNPK	51	pep primary_assembly:LU_Bosgru_v3.0:7:12960732:12970945:-1 gene:ENSBGRG00000004043.1 transcript:ENSBGRT00000007550.1 gene_biotype:protein_coding transcript_biotype:protein_coding gene_symbol:HNRNPK description:heterogeneous nuclear ribonucleoprotein K [Source:HGNC Symbol;Acc:HGNC:5044]	69.661	22	10	29	10	2.56008e+07	2.44586e+07	2.29733e+07	2.18738e+07	2.21785e+07	2.47954e+07	2.15427e+07	2.52027e+07	2.61068e+07	0
ENSBGRP00000036372.1	synaptopodin	SYNPO	91.9	pep primary_assembly:LU_Bosgru_v3.0:8:67782637:67794002:1 gene:ENSBGRG00000022770.1 transcript:ENSBGRT00000042088.1 gene_biotype:protein_coding transcript_biotype:protein_coding gene_symbol:SYNPO description:synaptopodin [Source:HGNC Symbol;Acc:HGNC:30672]	69.509	19	12	36	12	3.74585e+07	3.65326e+07	3.74539e+07	3.84901e+07	3.93907e+07	3.58017e+07	3.35726e+07	3.11456e+07	4.23519e+07	0
ENSBGRP00000037244.1	prohibitin	PHB1	29.9	pep primary_assembly:LU_Bosgru_v3.0:19:29579508:29594157:-1 gene:ENSBGRG00000023342.1 transcript:ENSBGRT00000043106.1 gene_biotype:protein_coding transcript_biotype:protein_coding gene_symbol:PHB1 description:prohibitin [Source:HGNC Symbol;Acc:HGNC:8912]	69.328	44	12	45	12	5.45924e+07	5.16925e+07	4.83388e+07	5.56528e+07	5.2933e+07	5.48738e+07	4.94888e+07	4.40433e+07	4.73701e+07	0
ENSBGRP00000030658.1	solute carrier family 25 member 4	SLC25A4	32.9	pep primary_assembly:LU_Bosgru_v3.0:28:40627393:40630949:-1 gene:ENSBGRG00000019340.1 transcript:ENSBGRT00000035466.1 gene_biotype:protein_coding transcript_biotype:protein_coding gene_symbol:SLC25A4 description:solute carrier family 25 member 4 [Source:HGNC Symbol;Acc:HGNC:10990]	69.317	39	12	89	6	8.67288e+08	7.50769e+08	7.28189e+08	9.73711e+08	8.24538e+08	1.02592e+09	9.86823e+08	6.88861e+08	8.68366e+08	0
ENSBGRP00000037516.1	staphylococcal nuclease and tudor domain containing 1	SND1	101.9	pep primary_assembly:LU_Bosgru_v3.0:4:30267824:30748812:-1 gene:ENSBGRG00000023300.1 transcript:ENSBGRT00000043442.1 gene_biotype:protein_coding transcript_biotype:protein_coding gene_symbol:SND1 description:staphylococcal nuclease and tudor domain containing 1 [Source:HGNC Symbol;Acc:HGNC:30646]	69.151	18	15	23	15	1.80817e+07	1.73303e+07	1.98339e+07	1.72811e+07	1.87558e+07	1.78384e+07	1.67944e+07	2.05028e+07	2.3305e+07	0
ENSBGRP00000040116.1	chromosome segregation 1 like	CSE1L	110.5	pep primary_assembly:LU_Bosgru_v3.0:12:73181750:73212303:1 gene:ENSBGRG00000025002.1 transcript:ENSBGRT00000046521.1 gene_biotype:protein_coding transcript_biotype:protein_coding gene_symbol:CSE1L description:chromosome segregation 1 like [Source:HGNC Symbol;Acc:HGNC:2431]	69.045	11	9	12	9	7.06186e+06	7.04932e+06	7.16122e+06	6.5972e+06	6.98965e+06	6.51158e+06	6.34601e+06	6.556e+06	6.47138e+06	0
ENSBGRP00000035461.1	ubiquitin specific peptidase 5	USP5	95.7	pep primary_assembly:LU_Bosgru_v3.0:5:110614696:110630016:-1 gene:ENSBGRG00000022011.1 transcript:ENSBGRT00000041012.1 gene_biotype:protein_coding transcript_biotype:protein_coding gene_symbol:USP5 description:ubiquitin specific peptidase 5 [Source:HGNC Symbol;Acc:HGNC:12628]	69.012	18	12	23	12	6.69299e+06	6.5865e+06	6.53296e+06	6.26146e+06	6.09947e+06	6.57679e+06	6.40882e+06	6.53227e+06	6.96485e+06	0
ENSBGRP00000019079.1	complement C5	C5	188.5	pep primary_assembly:LU_Bosgru_v3.0:7:49601195:49707099:-1 gene:ENSBGRG00000011687.1 transcript:ENSBGRT00000022112.1 gene_biotype:protein_coding transcript_biotype:protein_coding gene_symbol:C5 description:complement C5 [Source:HGNC Symbol;Acc:HGNC:1331]	68.943	9	15	27	15	2.47487e+07	3.16097e+07	3.13393e+07	3.01771e+07	3.12564e+07	2.97547e+07	2.90025e+07	2.38073e+07	2.55194e+07	0
ENSBGRP00000012516.1	ATPase plasma membrane Ca2+ transporting 4	ATP2B4	133.7	pep primary_assembly:LU_Bosgru_v3.0:14:83724834:83786840:1 gene:ENSBGRG00000007893.1 transcript:ENSBGRT00000014435.1 gene_biotype:protein_coding transcript_biotype:protein_coding gene_symbol:ATP2B4 description:ATPase plasma membrane Ca2+ transporting 4 [Source:HGNC Symbol;Acc:HGNC:817]	68.766	10	9	15	2	352726	384312	365128	414867	368229	430050	324471	354361	352889	0
ENSBGRP00000024198.1	ATPase Na+/K+ transporting subunit alpha 4	ATP1A4	113.5	pep primary_assembly:LU_Bosgru_v3.0:3:7876086:7913819:1 gene:ENSBGRG00000014914.1 transcript:ENSBGRT00000027908.1 gene_biotype:protein_coding transcript_biotype:protein_coding gene_symbol:ATP1A4 description:ATPase Na+/K+ transporting subunit alpha 4 [Source:HGNC Symbol;Acc:HGNC:14073]	68.706	7	8	26	1	1.06708e+06	1.03119e+06	935087	1.18434e+06	1.19972e+06	1.17325e+06	1.04464e+06	1.0332e+06	1.26902e+06	0
ENSBGRP00000040956.1	actin binding LIM protein 1	ABLIM1	84.3	pep primary_assembly:LU_Bosgru_v3.0:25:37816972:38090322:-1 gene:ENSBGRG00000025403.1 transcript:ENSBGRT00000047499.1 gene_biotype:protein_coding transcript_biotype:protein_coding gene_symbol:ABLIM1 description:actin binding LIM protein 1 [Source:HGNC Symbol;Acc:HGNC:78]	68.686	18	13	31	12	3.9037e+07	3.77883e+07	3.73325e+07	4.23432e+07	3.75837e+07	4.63227e+07	3.69737e+07	3.2704e+07	3.37593e+07	0
ENSBGRP00000019848.1	chaperonin containing TCP1 subunit 7	CCT7	59.4	pep primary_assembly:LU_Bosgru_v3.0:9:29681482:29698757:-1 gene:ENSBGRG00000012276.1 transcript:ENSBGRT00000022980.1 gene_biotype:protein_coding transcript_biotype:protein_coding gene_symbol:CCT7 description:chaperonin containing TCP1 subunit 7 [Source:HGNC Symbol;Acc:HGNC:1622]	68.664	22	10	20	10	1.72975e+07	1.62549e+07	1.64325e+07	1.76846e+07	1.70525e+07	1.80835e+07	1.56349e+07	1.79149e+07	1.79166e+07	0
ENSBGRP00000012209.1	dihydrolipoamide S-succinyltransferase	DLST	56.6	pep primary_assembly:LU_Bosgru_v3.0:11:76726742:76747914:1 gene:ENSBGRG00000007671.1 transcript:ENSBGRT00000014073.1 gene_biotype:protein_coding transcript_biotype:protein_coding gene_symbol:DLST description:dihydrolipoamide S-succinyltransferase [Source:HGNC Symbol;Acc:HGNC:2911]	68.652	18	10	65	10	1.18136e+08	1.0775e+08	9.91622e+07	1.16381e+08	9.97565e+07	1.25571e+08	1.22872e+08	9.55115e+07	1.26093e+08	0
ENSBGRP00000001605.1	fibulin 1	FBLN1	74.2	pep primary_assembly:LU_Bosgru_v3.0:5:124782506:124884621:1 gene:ENSBGRG00000000902.1 transcript:ENSBGRT00000001832.1 gene_biotype:protein_coding transcript_biotype:protein_coding gene_symbol:FBLN1 description:fibulin 1 [Source:HGNC Symbol;Acc:HGNC:3600]	68.314	16	8	31	8	1.01918e+07	1.1534e+07	1.40185e+07	1.2027e+07	1.37798e+07	1.10668e+07	1.53653e+07	1.40983e+07	9.75776e+06	0
ENSBGRP00000018448.1	2,4-dienoyl-CoA reductase 1	DECR1	35.3	pep primary_assembly:LU_Bosgru_v3.0:18:66372286:66419113:-1 gene:ENSBGRG00000011742.1 transcript:ENSBGRT00000021374.1 gene_biotype:protein_coding transcript_biotype:protein_coding gene_symbol:DECR1 description:2,4-dienoyl-CoA reductase 1 [Source:HGNC Symbol;Acc:HGNC:2753]	68.173	30	8	26	8	3.08567e+07	2.64707e+07	2.38065e+07	2.45002e+07	2.2399e+07	2.5491e+07	2.67582e+07	2.29388e+07	2.44087e+07	0
ENSBGRP00000040745.1	sorbin and SH3 domain containing 1	SORBS1	138.9	pep primary_assembly:LU_Bosgru_v3.0:25:18034318:18224331:-1 gene:ENSBGRG00000025498.1 transcript:ENSBGRT00000047236.1 gene_biotype:protein_coding transcript_biotype:protein_coding gene_symbol:SORBS1 description:sorbin and SH3 domain containing 1 [Source:HGNC Symbol;Acc:HGNC:14565]	68.015	11	12	25	2	2.22404e+07	2.06783e+07	1.80774e+07	1.84614e+07	1.82121e+07	1.91411e+07	1.73451e+07	1.77942e+07	1.84037e+07	0
ENSBGRP00000033797.1	pep primary_assembly:LU_Bosgru_v3.0:2:19048305:19059111:1 gene:ENSBGRG00000021053.1 transcript:ENSBGRT00000039057.1 gene_biotype:protein_coding transcript_biotype:protein_coding		77.8	pep primary_assembly:LU_Bosgru_v3.0:2:19048305:19059111:1 gene:ENSBGRG00000021053.1 transcript:ENSBGRT00000039057.1 gene_biotype:protein_coding transcript_biotype:protein_coding	67.913	17	14	46	14	4.78519e+07	4.93851e+07	4.19524e+07	3.83409e+07	3.96536e+07	3.75916e+07	3.38927e+07	4.28495e+07	4.47868e+07	0
ENSBGRP00000029897.1	karyopherin subunit beta 1	KPNB1	97.2	pep primary_assembly:LU_Bosgru_v3.0:19:27772443:27795290:1 gene:ENSBGRG00000018571.1 transcript:ENSBGRT00000034609.1 gene_biotype:protein_coding transcript_biotype:protein_coding gene_symbol:KPNB1 description:karyopherin subunit beta 1 [Source:HGNC Symbol;Acc:HGNC:6400]	67.711	13	11	26	11	2.55839e+07	2.56465e+07	2.59409e+07	2.64149e+07	2.63878e+07	2.61477e+07	2.32162e+07	2.66052e+07	3.00758e+07	0
ENSBGRP00000021436.1	transgelin 2	TAGLN2	24.9	pep primary_assembly:LU_Bosgru_v3.0:3:7591176:7597257:-1 gene:ENSBGRG00000013398.1 transcript:ENSBGRT00000024732.1 gene_biotype:protein_coding transcript_biotype:protein_coding gene_symbol:TAGLN2 description:transgelin 2 [Source:HGNC Symbol;Acc:HGNC:11554]	67.656	45	9	23	8	4.13991e+07	4.0259e+07	3.77754e+07	4.92143e+07	4.62036e+07	4.95313e+07	6.15839e+07	6.27988e+07	3.89505e+07	0
ENSBGRP00000014445.1	pep primary_assembly:LU_Bosgru_v3.0:26:18490134:18514345:1 gene:ENSBGRG00000009059.1 transcript:ENSBGRT00000016625.1 gene_biotype:protein_coding transcript_biotype:protein_coding		105.3	pep primary_assembly:LU_Bosgru_v3.0:26:18490134:18514345:1 gene:ENSBGRG00000009059.1 transcript:ENSBGRT00000016625.1 gene_biotype:protein_coding transcript_biotype:protein_coding	67.581	17	14	25	14	1.79851e+07	1.93859e+07	1.92617e+07	1.98324e+07	1.95828e+07	1.97926e+07	1.65874e+07	1.7891e+07	1.93883e+07	0
ENSBGRP00000014937.1	chaperonin containing TCP1 subunit 4	CCT4	58.4	pep primary_assembly:LU_Bosgru_v3.0:9:83617054:83629357:-1 gene:ENSBGRG00000009171.1 transcript:ENSBGRT00000017206.1 gene_biotype:protein_coding transcript_biotype:protein_coding gene_symbol:CCT4 description:chaperonin containing TCP1 subunit 4 [Source:HGNC Symbol;Acc:HGNC:1617]	67.466	27	13	40	13	3.04404e+07	2.96297e+07	2.88313e+07	3.12052e+07	3.15155e+07	3.37101e+07	2.7562e+07	3.40225e+07	3.47289e+07	0
ENSBGRP00000040674.1	pep primary_assembly:LU_Bosgru_v3.0:24:7788337:7802802:1 gene:ENSBGRG00000021276.1 transcript:ENSBGRT00000047160.1 gene_biotype:protein_coding transcript_biotype:protein_coding		184.4	pep primary_assembly:LU_Bosgru_v3.0:24:7788337:7802802:1 gene:ENSBGRG00000021276.1 transcript:ENSBGRT00000047160.1 gene_biotype:protein_coding transcript_biotype:protein_coding	66.994	11	17	29	2	5.23217e+07	5.0714e+07	5.23915e+07	5.76769e+07	5.32966e+07	5.37135e+07	7.50508e+07	6.56283e+07	3.88609e+07	0
ENSBGRP00000035895.1	flotillin 2	FLOT2	58	pep primary_assembly:LU_Bosgru_v3.0:19:48749203:48755243:1 gene:ENSBGRG00000022383.1 transcript:ENSBGRT00000041525.1 gene_biotype:protein_coding transcript_biotype:protein_coding gene_symbol:FLOT2 description:flotillin 2 [Source:HGNC Symbol;Acc:HGNC:3758]	66.867	17	9	33	9	2.21208e+07	2.21863e+07	2.4628e+07	2.44988e+07	2.61211e+07	2.4769e+07	2.40866e+07	2.21631e+07	2.65624e+07	0
ENSBGRP00000027762.1	pep primary_assembly:LU_Bosgru_v3.0:26:16629411:16663641:-1 gene:ENSBGRG00000017525.1 transcript:ENSBGRT00000032091.1 gene_biotype:protein_coding transcript_biotype:protein_coding		33.4	pep primary_assembly:LU_Bosgru_v3.0:26:16629411:16663641:-1 gene:ENSBGRG00000017525.1 transcript:ENSBGRT00000032091.1 gene_biotype:protein_coding transcript_biotype:protein_coding	66.737	23	10	50	10	8.55259e+07	7.2765e+07	6.40306e+07	7.24449e+07	6.13954e+07	8.13961e+07	7.30765e+07	6.4062e+07	7.09897e+07	0
ENSBGRP00000013147.1	glycerol-3-phosphate dehydrogenase 2	GPD2	80.7	pep primary_assembly:LU_Bosgru_v3.0:2:106406860:106531859:1 gene:ENSBGRG00000008160.1 transcript:ENSBGRT00000015169.1 gene_biotype:protein_coding transcript_biotype:protein_coding gene_symbol:GPD2 description:glycerol-3-phosphate dehydrogenase 2 [Source:HGNC Symbol;Acc:HGNC:4456]	66.444	18	14	45	14	4.70274e+07	4.31732e+07	3.98773e+07	4.46865e+07	4.2448e+07	4.53562e+07	4.18522e+07	3.52735e+07	4.03799e+07	0
ENSBGRP00000015339.1	syntrophin beta 2	SNTB2	60.7	pep primary_assembly:LU_Bosgru_v3.0:20:9918983:9992780:-1 gene:ENSBGRG00000009610.1 transcript:ENSBGRT00000017683.1 gene_biotype:protein_coding transcript_biotype:protein_coding gene_symbol:SNTB2 description:syntrophin beta 2 [Source:HGNC Symbol;Acc:HGNC:11169]	66.435	27	13	25	11	2.11507e+07	2.02338e+07	2.02661e+07	2.14307e+07	2.13997e+07	2.07433e+07	1.78114e+07	1.74781e+07	2.00797e+07	0
ENSBGRP00000029416.1	proteasome 26S subunit, ATPase 3	PSMC3	51.9	pep primary_assembly:LU_Bosgru_v3.0:13:30275104:30281322:-1 gene:ENSBGRG00000018446.1 transcript:ENSBGRT00000034059.1 gene_biotype:protein_coding transcript_biotype:protein_coding gene_symbol:PSMC3 description:proteasome 26S subunit, ATPase 3 [Source:HGNC Symbol;Acc:HGNC:9549]	66.3	30	12	28	12	2.15044e+07	2.03987e+07	2.00884e+07	2.01186e+07	1.92574e+07	2.07455e+07	1.81523e+07	1.88718e+07	1.92264e+07	0
ENSBGRP00000011772.1	proteasome 20S subunit alpha 1	PSMA1	30.3	pep primary_assembly:LU_Bosgru_v3.0:13:48198693:48308247:-1 gene:ENSBGRG00000007331.1 transcript:ENSBGRT00000013582.1 gene_biotype:protein_coding transcript_biotype:protein_coding gene_symbol:PSMA1 description:proteasome 20S subunit alpha 1 [Source:HGNC Symbol;Acc:HGNC:9530]	66.295	35	10	31	10	2.39448e+07	2.34795e+07	2.38169e+07	2.48728e+07	2.37327e+07	2.45862e+07	2.07226e+07	2.11941e+07	2.21886e+07	0
ENSBGRP00000003370.1	heat shock protein family B (small) member 7	HSPB7	18.4	pep primary_assembly:LU_Bosgru_v3.0:2:88956:92522:-1 gene:ENSBGRG00000002063.1 transcript:ENSBGRT00000003844.1 gene_biotype:protein_coding transcript_biotype:protein_coding gene_symbol:HSPB7 description:heat shock protein family B (small) member 7 [Source:HGNC Symbol;Acc:HGNC:5249]	66.198	36	6	38	6	5.64732e+07	5.9069e+07	6.61544e+07	6.22426e+07	6.37596e+07	5.43336e+07	5.9895e+07	4.45405e+07	6.29345e+07	0
ENSBGRP00000015475.1	tyrosine 3-monooxygenase/tryptophan 5-monooxygenase activation protein zeta		27.7	pep primary_assembly:LU_Bosgru_v3.0:18:54917658:54953575:1 gene:ENSBGRG00000009704.1 transcript:ENSBGRT00000017842.1 gene_biotype:protein_coding transcript_biotype:protein_coding description:tyrosine 3-monooxygenase/tryptophan 5-monooxygenase activation protein zeta [Source:HGNC Symbol;Acc:HGNC:12855]	66.123	53	11	52	7	1.06085e+07	1.05574e+07	1.1207e+07	1.07754e+07	1.15751e+07	9.44567e+06	1.2537e+07	1.00811e+07	1.04894e+07	0
ENSBGRP00000032928.1	RPS10-NUDT3 readthrough	RPS10	18.9	pep primary_assembly:LU_Bosgru_v3.0:24:28093936:28100845:1 gene:ENSBGRG00000020664.1 transcript:ENSBGRT00000038056.1 gene_biotype:protein_coding transcript_biotype:protein_coding gene_symbol:RPS10 description:RPS10-NUDT3 readthrough [Source:HGNC Symbol;Acc:HGNC:49181]	66.104	48	9	34	9	1.84808e+07	1.83224e+07	1.99079e+07	1.90357e+07	1.96979e+07	1.98346e+07	1.69546e+07	1.99696e+07	2.04766e+07	0
ENSBGRP00000042163.1	acyl-CoA dehydrogenase short chain	ACADS	44.5	pep primary_assembly:LU_Bosgru_v3.0:16:69780710:69801360:1 gene:ENSBGRG00000026412.1 transcript:ENSBGRT00000048890.1 gene_biotype:protein_coding transcript_biotype:protein_coding gene_symbol:ACADS description:acyl-CoA dehydrogenase short chain [Source:HGNC Symbol;Acc:HGNC:90]	66.087	26	10	30	10	5.59249e+07	4.7953e+07	4.54912e+07	4.99283e+07	3.91845e+07	5.11178e+07	5.08968e+07	4.69868e+07	4.00972e+07	0
ENSBGRP00000027610.1	alanyl-tRNA synthetase 1	AARS1	106.5	pep primary_assembly:LU_Bosgru_v3.0:20:48797340:48815754:-1 gene:ENSBGRG00000017391.1 transcript:ENSBGRT00000031901.1 gene_biotype:protein_coding transcript_biotype:protein_coding gene_symbol:AARS1 description:alanyl-tRNA synthetase 1 [Source:HGNC Symbol;Acc:HGNC:20]	65.933	18	16	29	16	1.707e+07	1.59815e+07	1.57543e+07	1.57928e+07	1.73043e+07	1.67686e+07	1.45101e+07	1.81341e+07	1.86835e+07	0
ENSBGRP00000003679.1	pep primary_assembly:LU_Bosgru_v3.0:8:19476673:19510991:-1 gene:ENSBGRG00000001800.1 transcript:ENSBGRT00000004218.1 gene_biotype:protein_coding transcript_biotype:protein_coding		99.2	pep primary_assembly:LU_Bosgru_v3.0:8:19476673:19510991:-1 gene:ENSBGRG00000001800.1 transcript:ENSBGRT00000004218.1 gene_biotype:protein_coding transcript_biotype:protein_coding	65.788	17	14	21	13	1.08834e+07	1.05982e+07	9.89921e+06	1.03216e+07	9.14649e+06	1.00509e+07	9.78659e+06	1.01267e+07	1.00054e+07	0
ENSBGRP00000028140.1	hedgehog acyltransferase like	HHATL	56.6	pep primary_assembly:LU_Bosgru_v3.0:22:51446973:51455833:1 gene:ENSBGRG00000017673.1 transcript:ENSBGRT00000032569.1 gene_biotype:protein_coding transcript_biotype:protein_coding gene_symbol:HHATL description:hedgehog acyltransferase like [Source:HGNC Symbol;Acc:HGNC:13242]	65.427	18	9	46	9	5.59838e+07	5.16521e+07	5.94732e+07	5.77531e+07	6.20633e+07	5.15762e+07	5.59436e+07	4.58341e+07	5.7128e+07	0
ENSBGRP00000041831.1	solute carrier family 25 member 11	SLC25A11	34.2	pep primary_assembly:LU_Bosgru_v3.0:19:41677805:41680022:-1 gene:ENSBGRG00000026226.1 transcript:ENSBGRT00000048518.1 gene_biotype:protein_coding transcript_biotype:protein_coding gene_symbol:SLC25A11 description:solute carrier family 25 member 11 [Source:HGNC Symbol;Acc:HGNC:10981]	65.171	41	11	45	11	9.24152e+07	9.03609e+07	9.50093e+07	1.11595e+08	1.05211e+08	1.11504e+08	1.08371e+08	7.97001e+07	9.65019e+07	0
ENSBGRP00000006390.1	ATP synthase peripheral stalk-membrane subunit b	ATP5PB	30.4	pep primary_assembly:LU_Bosgru_v3.0:3:40779517:40835601:1 gene:ENSBGRG00000003935.1 transcript:ENSBGRT00000007333.1 gene_biotype:protein_coding transcript_biotype:protein_coding gene_symbol:ATP5PB description:ATP synthase peripheral stalk-membrane subunit b [Source:HGNC Symbol;Acc:HGNC:840]	64.973	21	7	39	7	1.49986e+08	1.31757e+08	1.18035e+08	1.58565e+08	1.09812e+08	1.55245e+08	1.3922e+08	1.06083e+08	1.08758e+08	0
ENSBGRP00000040015.1	pep primary_assembly:LU_Bosgru_v3.0:17:35827361:35837732:1 gene:ENSBGRG00000025093.1 transcript:ENSBGRT00000046408.1 gene_biotype:protein_coding transcript_biotype:protein_coding		18	pep primary_assembly:LU_Bosgru_v3.0:17:35827361:35837732:1 gene:ENSBGRG00000025093.1 transcript:ENSBGRT00000046408.1 gene_biotype:protein_coding transcript_biotype:protein_coding	64.947	20	5	47	5	9.31391e+07	8.99522e+07	8.41693e+07	1.01221e+08	9.35515e+07	1.05903e+08	1.16676e+08	7.89191e+07	9.83244e+07	0
ENSBGRP00000027070.1	reticulon 4	RTN4	130	pep primary_assembly:LU_Bosgru_v3.0:9:58724607:58808112:-1 gene:ENSBGRG00000016653.1 transcript:ENSBGRT00000031236.1 gene_biotype:protein_coding transcript_biotype:protein_coding gene_symbol:RTN4 description:reticulon 4 [Source:HGNC Symbol;Acc:HGNC:14085]	64.829	8	9	26	5	3.50564e+07	3.4526e+07	3.42748e+07	3.53743e+07	3.67604e+07	3.31363e+07	3.33861e+07	3.00311e+07	3.06265e+07	0
ENSBGRP00000025413.1	pep primary_assembly:LU_Bosgru_v3.0:5:1204509:1269086:-1 gene:ENSBGRG00000012659.1 transcript:ENSBGRT00000029334.1 gene_biotype:protein_coding transcript_biotype:protein_coding		159.4	pep primary_assembly:LU_Bosgru_v3.0:5:1204509:1269086:-1 gene:ENSBGRG00000012659.1 transcript:ENSBGRT00000029334.1 gene_biotype:protein_coding transcript_biotype:protein_coding	64.647	11	16	32	15	3.19048e+07	3.0645e+07	3.15323e+07	2.62654e+07	3.14519e+07	2.15435e+07	2.86694e+07	2.3141e+07	2.86375e+07	0
ENSBGRP00000003364.1	selenium binding protein 1	SELENBP1	55.2	pep primary_assembly:LU_Bosgru_v3.0:3:21825246:21834513:-1 gene:ENSBGRG00000001985.1 transcript:ENSBGRT00000003839.1 gene_biotype:protein_coding transcript_biotype:protein_coding gene_symbol:SELENBP1 description:selenium binding protein 1 [Source:HGNC Symbol;Acc:HGNC:10719]	64.633	19	8	20	8	1.26094e+07	1.22115e+07	1.23604e+07	1.08324e+07	1.07977e+07	1.02944e+07	1.07936e+07	9.27725e+06	1.07322e+07	0
ENSBGRP00000014591.1	eukaryotic translation elongation factor 1 alpha 1		50.1	pep primary_assembly:LU_Bosgru_v3.0:10:81067559:81069683:1 gene:ENSBGRG00000009070.1 transcript:ENSBGRT00000016793.1 gene_biotype:protein_coding transcript_biotype:protein_coding description:eukaryotic translation elongation factor 1 alpha 1 [Source:HGNC Symbol;Acc:HGNC:3189]	64.507	26	11	49	5	2.8872e+07	2.90146e+07	3.49792e+07	2.70193e+07	3.18829e+07	2.91561e+07	2.86246e+07	4.50526e+07	3.56772e+07	0
ENSBGRP00000031136.1	NADH:ubiquinone oxidoreductase core subunit S3	NDUFS3	31.2	pep primary_assembly:LU_Bosgru_v3.0:13:30431818:30436935:1 gene:ENSBGRG00000019602.1 transcript:ENSBGRT00000036008.1 gene_biotype:protein_coding transcript_biotype:protein_coding gene_symbol:NDUFS3 description:NADH:ubiquinone oxidoreductase core subunit S3 [Source:HGNC Symbol;Acc:HGNC:7710]	64.495	34	8	40	8	4.83356e+07	4.45001e+07	4.05808e+07	5.35504e+07	4.68094e+07	5.51107e+07	5.57728e+07	3.87678e+07	4.84504e+07	0
ENSBGRP00000001816.1	keratin 5		62	pep primary_assembly:LU_Bosgru_v3.0:5:80184525:80191435:-1 gene:ENSBGRG00000001103.1 transcript:ENSBGRT00000002058.1 gene_biotype:protein_coding transcript_biotype:protein_coding description:keratin 5 [Source:HGNC Symbol;Acc:HGNC:6442]	64.36	18	15	47	10	4.0147e+07	6.88546e+07	6.64236e+07	6.03091e+07	4.60709e+07	3.83715e+07	3.78923e+07	4.71792e+07	5.82078e+07	0
ENSBGRP00000016768.1	taxilin beta	TXLNB	82.2	pep primary_assembly:LU_Bosgru_v3.0:10:11015266:11071045:1 gene:ENSBGRG00000010570.1 transcript:ENSBGRT00000019374.1 gene_biotype:protein_coding transcript_biotype:protein_coding gene_symbol:TXLNB description:taxilin beta [Source:HGNC Symbol;Acc:HGNC:21617]	64.283	18	12	27	12	7.16771e+06	7.93126e+06	9.63375e+06	8.53837e+06	9.16815e+06	8.21604e+06	7.8298e+06	7.34675e+06	8.51582e+06	0
ENSBGRP00000006720.1	crystallin zeta	CRYZ	35.4	pep primary_assembly:LU_Bosgru_v3.0:3:75708352:75736869:1 gene:ENSBGRG00000004089.1 transcript:ENSBGRT00000007709.1 gene_biotype:protein_coding transcript_biotype:protein_coding gene_symbol:CRYZ description:crystallin zeta [Source:HGNC Symbol;Acc:HGNC:2419]	64.279	32	10	39	10	5.28178e+07	5.06325e+07	5.14016e+07	4.25206e+07	3.93363e+07	4.58467e+07	4.00939e+07	3.46138e+07	5.82538e+07	0
ENSBGRP00000032558.1	four and a half LIM domains 1	FHL1	34.9	pep primary_assembly:LU_Bosgru_v3.0:X:33305998:33316643:-1 gene:ENSBGRG00000020148.1 transcript:ENSBGRT00000037657.1 gene_biotype:protein_coding transcript_biotype:protein_coding gene_symbol:FHL1 description:four and a half LIM domains 1 [Source:HGNC Symbol;Acc:HGNC:3702]	64.254	18	5	53	5	3.65503e+09	3.13682e+09	2.70483e+09	3.1977e+09	2.66759e+09	3.5437e+09	2.7897e+09	2.10899e+09	3.76482e+09	0
ENSBGRP00000032583.1	LRR binding FLII interacting protein 1		72.7	pep primary_assembly:LU_Bosgru_v3.0:3:128265065:128446508:1 gene:ENSBGRG00000020281.1 transcript:ENSBGRT00000037682.1 gene_biotype:protein_coding transcript_biotype:protein_coding description:LRR binding FLII interacting protein 1 [Source:HGNC Symbol;Acc:HGNC:6702]	64.205	19	11	22	10	3.61218e+06	4.50921e+06	5.32262e+06	5.56883e+06	5.83571e+06	5.58632e+06	1.21988e+07	5.87248e+06	5.99663e+06	0
ENSBGRP00000001559.1	pep primary_assembly:LU_Bosgru_v3.0:3:116156648:116170196:1 gene:ENSBGRG00000000845.1 transcript:ENSBGRT00000001779.1 gene_biotype:protein_coding transcript_biotype:protein_coding		72.4	pep primary_assembly:LU_Bosgru_v3.0:3:116156648:116170196:1 gene:ENSBGRG00000000845.1 transcript:ENSBGRT00000001779.1 gene_biotype:protein_coding transcript_biotype:protein_coding	64.193	22	16	34	12	2.11281e+07	2.14662e+07	2.19276e+07	2.24778e+07	2.18557e+07	2.38215e+07	2.04842e+07	2.26e+07	2.38949e+07	0
ENSBGRP00000000147.1	Superoxide dismutase [Cu-Zn]	SOD1	15.6	pep primary_assembly:LU_Bosgru_v3.0:1:35088954:35098559:1 gene:ENSBGRG00000000117.1 transcript:ENSBGRT00000000186.1 gene_biotype:protein_coding transcript_biotype:protein_coding gene_symbol:SOD1 description:Superoxide dismutase [Cu-Zn] [Source:UniProtKB/Swiss-Prot;Acc:Q52RN5]	64.042	43	6	44	6	6.19624e+07	5.5998e+07	5.85965e+07	5.01277e+07	5.30901e+07	4.77895e+07	5.22425e+07	4.62994e+07	6.39843e+07	0
ENSBGRP00000025514.1	H1.4 linker histone, cluster member	H1-4	19.1	pep primary_assembly:LU_Bosgru_v3.0:24:3204842:3205500:1 gene:ENSBGRG00000016028.1 transcript:ENSBGRT00000029448.1 gene_biotype:protein_coding transcript_biotype:protein_coding gene_symbol:H1-4 description:H1.4 linker histone, cluster member [Source:HGNC Symbol;Acc:HGNC:4718]	63.757	35	10	50	1	4.80849e+08	4.68039e+08	3.41558e+08	2.91716e+08	2.71207e+08	2.85979e+08	3.51309e+08	3.06956e+08	2.7092e+08	0
ENSBGRP00000039515.1	tubulin beta 1 class VI	TUBB1	49.9	pep primary_assembly:LU_Bosgru_v3.0:12:50777319:50783237:-1 gene:ENSBGRG00000024823.1 transcript:ENSBGRT00000045848.1 gene_biotype:protein_coding transcript_biotype:protein_coding gene_symbol:TUBB1 description:tubulin beta 1 class VI [Source:HGNC Symbol;Acc:HGNC:16257]	63.576	18	8	47	4	1.54678e+06	1.92531e+06	2.37077e+06	2.39815e+06	3.37762e+06	1.2804e+06	4.77158e+06	2.13969e+06	1.39333e+06	0
ENSBGRP00000022163.1	calpastatin	CAST	85.1	pep primary_assembly:LU_Bosgru_v3.0:8:104715863:104863767:1 gene:ENSBGRG00000012119.1 transcript:ENSBGRT00000025567.1 gene_biotype:protein_coding transcript_biotype:protein_coding gene_symbol:CAST description:calpastatin [Source:HGNC Symbol;Acc:HGNC:1515]	63.535	21	14	29	14	9.69139e+06	1.12082e+07	1.13457e+07	9.51952e+06	8.72095e+06	1.03252e+07	8.44413e+06	1.04174e+07	1.26336e+07	0
ENSBGRP00000004830.1	translocase of outer mitochondrial membrane 70	TOMM70	67.6	pep primary_assembly:LU_Bosgru_v3.0:1:48088685:48127063:-1 gene:ENSBGRG00000002944.1 transcript:ENSBGRT00000005529.1 gene_biotype:protein_coding transcript_biotype:protein_coding gene_symbol:TOMM70 description:translocase of outer mitochondrial membrane 70 [Source:HGNC Symbol;Acc:HGNC:11985]	63.528	20	14	34	14	4.27259e+07	4.29693e+07	4.60173e+07	4.83697e+07	4.6564e+07	4.90311e+07	5.05188e+07	4.4301e+07	4.26569e+07	0
ENSBGRP00000014641.1	SERPINE1 mRNA binding protein 1	SERBP1	44.8	pep primary_assembly:LU_Bosgru_v3.0:3:84324678:84340048:1 gene:ENSBGRG00000009099.1 transcript:ENSBGRT00000016846.1 gene_biotype:protein_coding transcript_biotype:protein_coding gene_symbol:SERBP1 description:SERPINE1 mRNA binding protein 1 [Source:HGNC Symbol;Acc:HGNC:17860]	63.464	29	11	27	11	2.51182e+07	2.50049e+07	2.51451e+07	2.58748e+07	2.63794e+07	2.66166e+07	2.38805e+07	2.64054e+07	2.76639e+07	0
ENSBGRP00000005531.1	pep primary_assembly:LU_Bosgru_v3.0:8:7803305:7859350:1 gene:ENSBGRG00000003415.1 transcript:ENSBGRT00000006341.1 gene_biotype:protein_coding transcript_biotype:protein_coding		21.7	pep primary_assembly:LU_Bosgru_v3.0:8:7803305:7859350:1 gene:ENSBGRG00000003415.1 transcript:ENSBGRT00000006341.1 gene_biotype:protein_coding transcript_biotype:protein_coding	63.45	22	5	42	3	5.14086e+07	4.88517e+07	3.76994e+07	3.38267e+07	3.44279e+07	3.70428e+07	3.63336e+07	3.43277e+07	3.23051e+07	0
ENSBGRP00000037436.1	proteasome 20S subunit beta 1	PSMB1	26.3	pep primary_assembly:LU_Bosgru_v3.0:10:95298969:95321572:1 gene:ENSBGRG00000023439.1 transcript:ENSBGRT00000043342.1 gene_biotype:protein_coding transcript_biotype:protein_coding gene_symbol:PSMB1 description:proteasome 20S subunit beta 1 [Source:HGNC Symbol;Acc:HGNC:9537]	63.419	32	8	29	8	3.19672e+07	2.94171e+07	2.90152e+07	2.97955e+07	3.14007e+07	2.95842e+07	2.49572e+07	2.58518e+07	3.22305e+07	0
ENSBGRP00000020854.1	pep primary_assembly:LU_Bosgru_v3.0:22:1831467:1832690:1 gene:ENSBGRG00000013189.1 transcript:ENSBGRT00000024096.1 gene_biotype:protein_coding transcript_biotype:protein_coding		42.5	pep primary_assembly:LU_Bosgru_v3.0:22:1831467:1832690:1 gene:ENSBGRG00000013189.1 transcript:ENSBGRT00000024096.1 gene_biotype:protein_coding transcript_biotype:protein_coding	63.311	43	11	47	11	5.57954e+07	5.40717e+07	4.5638e+07	4.05014e+07	3.79099e+07	4.2073e+07	4.23806e+07	4.39748e+07	4.11382e+07	0
ENSBGRP00000040458.1	pep primary_assembly:LU_Bosgru_v3.0:24:7788337:7802802:1 gene:ENSBGRG00000021276.1 transcript:ENSBGRT00000046906.1 gene_biotype:protein_coding transcript_biotype:protein_coding		189.1	pep primary_assembly:LU_Bosgru_v3.0:24:7788337:7802802:1 gene:ENSBGRG00000021276.1 transcript:ENSBGRT00000046906.1 gene_biotype:protein_coding transcript_biotype:protein_coding	63.117	10	16	29	1	3.24808e+06	3.41511e+06	3.91945e+06	3.25314e+06	3.42234e+06	3.07592e+06	4.70696e+06	3.54955e+06	2.97363e+06	0
ENSBGRP00000004844.1	carnitine palmitoyltransferase 2	CPT2	74.4	pep primary_assembly:LU_Bosgru_v3.0:3:101241509:101266168:-1 gene:ENSBGRG00000002941.1 transcript:ENSBGRT00000005545.1 gene_biotype:protein_coding transcript_biotype:protein_coding gene_symbol:CPT2 description:carnitine palmitoyltransferase 2 [Source:HGNC Symbol;Acc:HGNC:2330]	63.113	22	13	26	13	1.89514e+07	1.75074e+07	1.62182e+07	1.84452e+07	1.67023e+07	1.94542e+07	2.05564e+07	1.51304e+07	1.53679e+07	0
ENSBGRP00000031927.1	ubiquinol-cytochrome c reductase, Rieske iron-sulfur polypeptide 1	UQCRFS1	50.8	pep primary_assembly:LU_Bosgru_v3.0:20:49713951:49721203:1 gene:ENSBGRG00000020069.1 transcript:ENSBGRT00000036936.1 gene_biotype:protein_coding transcript_biotype:protein_coding gene_symbol:UQCRFS1 description:ubiquinol-cytochrome c reductase, Rieske iron-sulfur polypeptide 1 [Source:HGNC Symbol;Acc:HGNC:12587]	62.986	18	8	37	8	5.48371e+07	4.86886e+07	4.36835e+07	5.77206e+07	4.96924e+07	6.91931e+07	6.24879e+07	4.51989e+07	5.41581e+07	0
ENSBGRP00000039097.1	heat shock protein family B (small) member 6	HSPB6	21	pep primary_assembly:LU_Bosgru_v3.0:20:70059568:70062790:1 gene:ENSBGRG00000024566.1 transcript:ENSBGRT00000045346.1 gene_biotype:protein_coding transcript_biotype:protein_coding gene_symbol:HSPB6 description:heat shock protein family B (small) member 6 [Source:HGNC Symbol;Acc:HGNC:26511]	62.871	45	5	43	5	3.49392e+07	3.41689e+07	3.89752e+07	3.4496e+07	3.31209e+07	3.38962e+07	3.1753e+07	2.7579e+07	2.98038e+07	0
ENSBGRP00000008124.1	carnitine palmitoyltransferase 1B	CPT1B	88.4	pep primary_assembly:LU_Bosgru_v3.0:5:129516417:129528100:-1 gene:ENSBGRG00000004887.1 transcript:ENSBGRT00000009351.1 gene_biotype:protein_coding transcript_biotype:protein_coding gene_symbol:CPT1B description:carnitine palmitoyltransferase 1B [Source:HGNC Symbol;Acc:HGNC:2329]	62.629	17	13	40	13	3.58565e+07	3.63651e+07	3.34762e+07	3.53619e+07	3.14034e+07	3.75392e+07	3.69275e+07	3.07889e+07	2.91906e+07	0
ENSBGRP00000011411.1	calreticulin	CALR	48	pep primary_assembly:LU_Bosgru_v3.0:8:11645433:11648610:1 gene:ENSBGRG00000007159.1 transcript:ENSBGRT00000013137.1 gene_biotype:protein_coding transcript_biotype:protein_coding gene_symbol:CALR description:calreticulin [Source:HGNC Symbol;Acc:HGNC:1455]	62.596	28	11	48	11	2.59522e+07	2.73852e+07	2.80601e+07	2.6024e+07	3.20787e+07	2.51721e+07	3.01804e+07	3.4573e+07	3.36703e+07	0
ENSBGRP00000037441.1	cullin associated and neddylation dissociated 2 (putative)	CAND2	134.6	pep primary_assembly:LU_Bosgru_v3.0:22:5088568:5120389:1 gene:ENSBGRG00000023333.1 transcript:ENSBGRT00000043349.1 gene_biotype:protein_coding transcript_biotype:protein_coding gene_symbol:CAND2 description:cullin associated and neddylation dissociated 2 (putative) [Source:HGNC Symbol;Acc:HGNC:30689]	62.526	13	15	36	12	2.45896e+07	2.45759e+07	2.41436e+07	2.53988e+07	2.21241e+07	2.72091e+07	2.59608e+07	2.40936e+07	2.36675e+07	0
ENSBGRP00000025715.1	pep primary_assembly:LU_Bosgru_v3.0:25:56995027:57057273:-1 gene:ENSBGRG00000016166.1 transcript:ENSBGRT00000029690.1 gene_biotype:protein_coding transcript_biotype:protein_coding		53.7	pep primary_assembly:LU_Bosgru_v3.0:25:56995027:57057273:-1 gene:ENSBGRG00000016166.1 transcript:ENSBGRT00000029690.1 gene_biotype:protein_coding transcript_biotype:protein_coding	62.473	18	10	21	10	9.07196e+07	7.85936e+07	7.00308e+07	6.43844e+07	5.93064e+07	6.8406e+07	7.8721e+07	5.39469e+07	6.98482e+07	0
ENSBGRP00000040350.1	transgelin	TAGLN	22.6	pep primary_assembly:LU_Bosgru_v3.0:13:59814314:59816663:-1 gene:ENSBGRG00000025309.1 transcript:ENSBGRT00000046781.1 gene_biotype:protein_coding transcript_biotype:protein_coding gene_symbol:TAGLN description:transgelin [Source:HGNC Symbol;Acc:HGNC:11553]	62.232	46	11	45	11	5.91704e+07	5.63107e+07	4.9671e+07	5.38947e+07	6.84855e+07	3.84182e+07	1.03962e+08	4.63782e+07	6.8658e+07	0
ENSBGRP00000010461.1	leukotriene A4 hydrolase	LTA4H	69.3	pep primary_assembly:LU_Bosgru_v3.0:5:45487972:45521534:1 gene:ENSBGRG00000006246.1 transcript:ENSBGRT00000012033.1 gene_biotype:protein_coding transcript_biotype:protein_coding gene_symbol:LTA4H description:leukotriene A4 hydrolase [Source:HGNC Symbol;Acc:HGNC:6710]	62.117	24	12	26	12	2.37535e+07	2.12452e+07	1.92629e+07	1.94719e+07	1.90233e+07	1.8869e+07	1.72492e+07	1.76348e+07	2.48113e+07	0
ENSBGRP00000008604.1	thymopoietin		42.8	pep primary_assembly:LU_Bosgru_v3.0:5:42854602:42883723:-1 gene:ENSBGRG00000005328.1 transcript:ENSBGRT00000009909.1 gene_biotype:protein_coding transcript_biotype:protein_coding description:thymopoietin [Source:HGNC Symbol;Acc:HGNC:11875]	62.018	27	8	17	1	2.48725e+06	2.38724e+06	2.34344e+06	2.72482e+06	2.32891e+06	2.94356e+06	2.1069e+06	2.78758e+06	3.19941e+06	0
ENSBGRP00000010680.1	pep primary_assembly:LU_Bosgru_v3.0:19:23111483:23117814:-1 gene:ENSBGRG00000006626.1 transcript:ENSBGRT00000012274.1 gene_biotype:protein_coding transcript_biotype:protein_coding		84.5	pep primary_assembly:LU_Bosgru_v3.0:19:23111483:23117814:-1 gene:ENSBGRG00000006626.1 transcript:ENSBGRT00000012274.1 gene_biotype:protein_coding transcript_biotype:protein_coding	61.89	10	8	18	3	2.0713e+07	2.10506e+07	2.19475e+07	2.27442e+07	2.34952e+07	2.08757e+07	1.95207e+07	1.89756e+07	2.19843e+07	0
ENSBGRP00000003527.1	caveolin 1	CAV1	24.5	pep primary_assembly:LU_Bosgru_v3.0:4:74883672:74972716:1 gene:ENSBGRG00000002134.1 transcript:ENSBGRT00000004024.1 gene_biotype:protein_coding transcript_biotype:protein_coding gene_symbol:CAV1 description:caveolin 1 [Source:HGNC Symbol;Acc:HGNC:1527]	61.61	33	8	93	6	1.24569e+08	1.08266e+08	1.16592e+08	1.05695e+08	9.45449e+07	1.0773e+08	1.0217e+08	9.04131e+07	9.67375e+07	0
ENSBGRP00000002504.1	pep primary_assembly:LU_Bosgru_v3.0:5:80549320:80579303:-1 gene:ENSBGRG00000001509.1 transcript:ENSBGRT00000002840.1 gene_biotype:protein_coding transcript_biotype:protein_coding		55.8	pep primary_assembly:LU_Bosgru_v3.0:5:80549320:80579303:-1 gene:ENSBGRG00000001509.1 transcript:ENSBGRT00000002840.1 gene_biotype:protein_coding transcript_biotype:protein_coding	61.486	25	14	50	10	1.46144e+07	1.41587e+07	1.32974e+07	1.07078e+07	1.15251e+07	1.08224e+07	2.3113e+07	1.32535e+07	1.22395e+07	0
ENSBGRP00000027893.1	USO1 vesicle transport factor	USO1	108.6	pep primary_assembly:LU_Bosgru_v3.0:6:30233303:30314433:-1 gene:ENSBGRG00000017022.1 transcript:ENSBGRT00000032264.1 gene_biotype:protein_coding transcript_biotype:protein_coding gene_symbol:USO1 description:USO1 vesicle transport factor [Source:HGNC Symbol;Acc:HGNC:30904]	61.152	13	13	23	13	1.84134e+07	1.7903e+07	1.91519e+07	1.9581e+07	1.98755e+07	1.96724e+07	1.86579e+07	1.89843e+07	1.79098e+07	0
ENSBGRP00000041751.1	pep primary_assembly:LU_Bosgru_v3.0:22:46720942:46721929:1 gene:ENSBGRG00000026180.1 transcript:ENSBGRT00000048420.1 gene_biotype:protein_coding transcript_biotype:protein_coding		28.8	pep primary_assembly:LU_Bosgru_v3.0:22:46720942:46721929:1 gene:ENSBGRG00000026180.1 transcript:ENSBGRT00000048420.1 gene_biotype:protein_coding transcript_biotype:protein_coding	61.106	29	11	80	1	1.11535e+07	1.17976e+07	1.23909e+07	1.33027e+07	1.10805e+07	1.11338e+07	1.10445e+07	9.2945e+06	7.65889e+06	0
ENSBGRP00000042431.1	pep primary_assembly:LU_Bosgru_v3.0:10:104644754:104654984:1 gene:ENSBGRG00000026571.1 transcript:ENSBGRT00000049198.1 gene_biotype:protein_coding transcript_biotype:protein_coding		51.8	pep primary_assembly:LU_Bosgru_v3.0:10:104644754:104654984:1 gene:ENSBGRG00000026571.1 transcript:ENSBGRT00000049198.1 gene_biotype:protein_coding transcript_biotype:protein_coding	61.047	9	4	23	1	6.67222e+07	5.37786e+07	4.54668e+07	5.37425e+07	4.29881e+07	6.37258e+07	6.27951e+07	4.72817e+07	6.78792e+07	0
ENSBGRP00000024435.1	cullin 3	CUL3	88.8	pep primary_assembly:LU_Bosgru_v3.0:2:26265918:26383647:1 gene:ENSBGRG00000015353.1 transcript:ENSBGRT00000028184.1 gene_biotype:protein_coding transcript_biotype:protein_coding gene_symbol:CUL3 description:cullin 3 [Source:HGNC Symbol;Acc:HGNC:2553]	60.782	20	14	26	14	1.56525e+07	1.5907e+07	1.61601e+07	1.66036e+07	1.604e+07	1.70917e+07	1.39007e+07	1.58087e+07	1.77536e+07	0
ENSBGRP00000012671.1	enoyl-CoA delta isomerase 2	ECI2	42.6	pep primary_assembly:LU_Bosgru_v3.0:24:54934752:54952090:1 gene:ENSBGRG00000007960.1 transcript:ENSBGRT00000014616.1 gene_biotype:protein_coding transcript_biotype:protein_coding gene_symbol:ECI2 description:enoyl-CoA delta isomerase 2 [Source:HGNC Symbol;Acc:HGNC:14601]	60.52	24	9	23	9	2.47298e+07	2.23554e+07	2.33615e+07	2.33235e+07	2.4752e+07	2.31671e+07	2.79517e+07	2.21231e+07	2.54113e+07	0
ENSBGRP00000020341.1	ribophorin I	RPN1	77.8	pep primary_assembly:LU_Bosgru_v3.0:22:1689050:1705230:-1 gene:ENSBGRG00000012844.1 transcript:ENSBGRT00000023532.1 gene_biotype:protein_coding transcript_biotype:protein_coding gene_symbol:RPN1 description:ribophorin I [Source:HGNC Symbol;Acc:HGNC:10381]	60.495	17	12	32	12	2.0386e+07	2.03329e+07	2.25141e+07	2.19658e+07	2.21819e+07	2.24092e+07	2.29929e+07	2.51037e+07	2.06728e+07	0
ENSBGRP00000029098.1	pep primary_assembly:LU_Bosgru_v3.0:22:58983484:59063101:-1 gene:ENSBGRG00000018051.1 transcript:ENSBGRT00000033693.1 gene_biotype:protein_coding transcript_biotype:protein_coding		96.8	pep primary_assembly:LU_Bosgru_v3.0:22:58983484:59063101:-1 gene:ENSBGRG00000018051.1 transcript:ENSBGRT00000033693.1 gene_biotype:protein_coding transcript_biotype:protein_coding	60.445	20	18	33	18	2.30898e+07	2.16703e+07	2.32222e+07	2.24819e+07	2.30962e+07	2.27359e+07	2.25626e+07	2.14228e+07	2.54797e+07	0
ENSBGRP00000010918.1	succinate-CoA ligase alpha subunit	SUCLG1	36.1	pep primary_assembly:LU_Bosgru_v3.0:9:72843532:72881336:1 gene:ENSBGRG00000006774.1 transcript:ENSBGRT00000012540.1 gene_biotype:protein_coding transcript_biotype:protein_coding gene_symbol:SUCLG1 description:succinate-CoA ligase alpha subunit [Source:HGNC Symbol;Acc:HGNC:11449]	60.31	26	6	19	6	4.16977e+07	3.74927e+07	3.49358e+07	3.82117e+07	3.40721e+07	4.0947e+07	3.67535e+07	3.2357e+07	4.0729e+07	0
ENSBGRP00000020610.1	chaperonin containing TCP1 subunit 5	CCT5	59.6	pep primary_assembly:LU_Bosgru_v3.0:23:17603471:17617072:1 gene:ENSBGRG00000012720.1 transcript:ENSBGRT00000023833.1 gene_biotype:protein_coding transcript_biotype:protein_coding gene_symbol:CCT5 description:chaperonin containing TCP1 subunit 5 [Source:HGNC Symbol;Acc:HGNC:1618]	60.31	28	17	52	17	8.09361e+07	7.4738e+07	7.76834e+07	8.25781e+07	7.91863e+07	8.14478e+07	7.42518e+07	7.42886e+07	7.56162e+07	0
ENSBGRP00000020732.1	RAB7A, member RAS oncogene family	RAB7A	26.3	pep primary_assembly:LU_Bosgru_v3.0:22:1797633:1807897:1 gene:ENSBGRG00000013027.1 transcript:ENSBGRT00000023966.1 gene_biotype:protein_coding transcript_biotype:protein_coding gene_symbol:RAB7A description:RAB7A, member RAS oncogene family [Source:HGNC Symbol;Acc:HGNC:9788]	60.26	35	8	17	1	1.26305e+07	1.20402e+07	1.36007e+07	1.41207e+07	1.45071e+07	1.40923e+07	1.40232e+07	1.46404e+07	1.44588e+07	0
ENSBGRP00000035132.1	pep primary_assembly:LU_Bosgru_v3.0:7:70233077:70247565:-1 gene:ENSBGRG00000021968.1 transcript:ENSBGRT00000040625.1 gene_biotype:protein_coding transcript_biotype:protein_coding		38.9	pep primary_assembly:LU_Bosgru_v3.0:7:70233077:70247565:-1 gene:ENSBGRG00000021968.1 transcript:ENSBGRT00000040625.1 gene_biotype:protein_coding transcript_biotype:protein_coding	60.178	31	10	35	1	518686	519536	555152	519943	516864	449095	692586	552329	490958	0
ENSBGRP00000010032.1	proteasome 26S subunit, ATPase 1	PSMC1	49.2	pep primary_assembly:LU_Bosgru_v3.0:11:94151196:94166254:1 gene:ENSBGRG00000006191.1 transcript:ENSBGRT00000011520.1 gene_biotype:protein_coding transcript_biotype:protein_coding gene_symbol:PSMC1 description:proteasome 26S subunit, ATPase 1 [Source:HGNC Symbol;Acc:HGNC:9547]	60.004	28	14	27	14	2.35523e+07	2.17184e+07	2.09099e+07	2.21932e+07	2.22327e+07	2.22894e+07	2.03777e+07	2.0679e+07	2.05233e+07	0
ENSBGRP00000009219.1	adenylate kinase 3	AK3	25.7	pep primary_assembly:LU_Bosgru_v3.0:7:80714769:80734935:-1 gene:ENSBGRG00000005727.1 transcript:ENSBGRT00000010600.1 gene_biotype:protein_coding transcript_biotype:protein_coding gene_symbol:AK3 description:adenylate kinase 3 [Source:HGNC Symbol;Acc:HGNC:17376]	60.001	48	10	32	10	4.21925e+07	3.72933e+07	2.87101e+07	3.50895e+07	2.60107e+07	4.0534e+07	5.42495e+07	2.99765e+07	2.73772e+07	0
ENSBGRP00000040730.1	protein phosphatase 3 catalytic subunit beta	PPP3CB	59.1	pep primary_assembly:LU_Bosgru_v3.0:27:29606502:29656691:-1 gene:ENSBGRG00000025441.1 transcript:ENSBGRT00000047220.1 gene_biotype:protein_coding transcript_biotype:protein_coding gene_symbol:PPP3CB description:protein phosphatase 3 catalytic subunit beta [Source:HGNC Symbol;Acc:HGNC:9315]	59.715	22	9	26	5	4.42904e+06	4.49453e+06	4.47529e+06	4.83268e+06	4.47953e+06	4.98573e+06	4.32118e+06	4.31297e+06	4.18425e+06	0
ENSBGRP00000020767.1	RAB7A, member RAS oncogene family	RAB7A	28	pep primary_assembly:LU_Bosgru_v3.0:22:1799610:1810733:1 gene:ENSBGRG00000013027.1 transcript:ENSBGRT00000024002.1 gene_biotype:protein_coding transcript_biotype:protein_coding gene_symbol:RAB7A description:RAB7A, member RAS oncogene family [Source:HGNC Symbol;Acc:HGNC:9788]	59.572	36	8	17	1	581533	553193	567397	674552	721017	546487	587132	527733	670526	0
ENSBGRP00000021228.1	laminin subunit alpha 4	LAMA4	202.6	pep primary_assembly:LU_Bosgru_v3.0:10:53187971:53360135:-1 gene:ENSBGRG00000012696.1 transcript:ENSBGRT00000024497.1 gene_biotype:protein_coding transcript_biotype:protein_coding gene_symbol:LAMA4 description:laminin subunit alpha 4 [Source:HGNC Symbol;Acc:HGNC:6484]	59.402	8	15	31	15	2.18414e+07	2.21182e+07	2.29242e+07	2.35433e+07	2.29571e+07	2.46145e+07	2.26693e+07	2.39729e+07	1.90786e+07	0
ENSBGRP00000018080.1	chromosome 10 open reading frame 71	C10orf71	155.6	pep primary_assembly:LU_Bosgru_v3.0:27:45398374:45402681:1 gene:ENSBGRG00000011489.1 transcript:ENSBGRT00000020945.1 gene_biotype:protein_coding transcript_biotype:protein_coding gene_symbol:C10orf71 description:chromosome 10 open reading frame 71 [Source:HGNC Symbol;Acc:HGNC:26973]	59.25	9	13	20	13	7.04517e+06	8.3458e+06	8.71558e+06	7.50087e+06	7.31091e+06	8.03061e+06	5.99361e+06	6.52717e+06	9.06959e+06	0
ENSBGRP00000006995.1	eukaryotic translation initiation factor 3 subunit H	EIF3H	39.9	pep primary_assembly:LU_Bosgru_v3.0:18:37653276:37757537:1 gene:ENSBGRG00000004195.1 transcript:ENSBGRT00000008029.1 gene_biotype:protein_coding transcript_biotype:protein_coding gene_symbol:EIF3H description:eukaryotic translation initiation factor 3 subunit H [Source:HGNC Symbol;Acc:HGNC:3273]	59.168	20	7	18	7	7.91263e+06	8.04774e+06	8.78458e+06	7.75477e+06	7.82995e+06	7.62072e+06	6.72634e+06	7.40411e+06	7.73166e+06	0
ENSBGRP00000011442.1	high mobility group box 1		24.9	pep primary_assembly:LU_Bosgru_v3.0:15:51896889:51904829:-1 gene:ENSBGRG00000007092.1 transcript:ENSBGRT00000013169.1 gene_biotype:protein_coding transcript_biotype:protein_coding description:high mobility group box 1 [Source:HGNC Symbol;Acc:HGNC:4983]	59.142	37	11	24	10	3.00077e+07	2.9714e+07	2.59249e+07	2.42105e+07	2.36494e+07	2.32069e+07	2.65165e+07	2.30615e+07	2.53863e+07	0
ENSBGRP00000040723.1	sorbin and SH3 domain containing 1	SORBS1	142.1	pep primary_assembly:LU_Bosgru_v3.0:25:18034318:18224331:-1 gene:ENSBGRG00000025498.1 transcript:ENSBGRT00000047213.1 gene_biotype:protein_coding transcript_biotype:protein_coding gene_symbol:SORBS1 description:sorbin and SH3 domain containing 1 [Source:HGNC Symbol;Acc:HGNC:14565]	59.032	10	11	23	1	423229	374974	447318	444469	506034	373753	301467	290054	527511	0
ENSBGRP00000021573.1	myristoylated alanine rich protein kinase C substrate	MARCKS	31.6	pep primary_assembly:LU_Bosgru_v3.0:10:55145665:55149285:1 gene:ENSBGRG00000013546.1 transcript:ENSBGRT00000024883.1 gene_biotype:protein_coding transcript_biotype:protein_coding gene_symbol:MARCKS description:myristoylated alanine rich protein kinase C substrate [Source:HGNC Symbol;Acc:HGNC:6759]	58.983	29	7	21	7	6.88232e+06	7.6265e+06	8.63723e+06	7.0744e+06	7.6567e+06	7.16431e+06	6.57301e+06	9.79391e+06	7.19172e+06	0
ENSBGRP00000032448.1	aspartyl aminopeptidase	DNPEP	54.1	pep primary_assembly:LU_Bosgru_v3.0:2:32221218:32251594:1 gene:ENSBGRG00000020162.1 transcript:ENSBGRT00000037532.1 gene_biotype:protein_coding transcript_biotype:protein_coding gene_symbol:DNPEP description:aspartyl aminopeptidase [Source:HGNC Symbol;Acc:HGNC:2981]	58.927	16	7	21	7	1.81381e+07	1.67658e+07	1.6791e+07	1.61641e+07	1.62788e+07	1.5498e+07	1.31574e+07	1.37673e+07	1.93625e+07	0
ENSBGRP00000008199.1	capping actin protein of muscle Z-line subunit alpha 1	CAPZA1	33.8	pep primary_assembly:LU_Bosgru_v3.0:3:42125861:42148254:1 gene:ENSBGRG00000005101.1 transcript:ENSBGRT00000009441.1 gene_biotype:protein_coding transcript_biotype:protein_coding gene_symbol:CAPZA1 description:capping actin protein of muscle Z-line subunit alpha 1 [Source:HGNC Symbol;Acc:HGNC:1488]	58.875	33	6	20	4	2.28966e+06	2.24137e+06	2.30492e+06	2.50078e+06	2.41613e+06	2.42763e+06	2.48183e+06	2.24659e+06	2.12348e+06	0
ENSBGRP00000010002.1	parvin alpha	PARVA	50	pep primary_assembly:LU_Bosgru_v3.0:13:45835658:46034943:1 gene:ENSBGRG00000006152.1 transcript:ENSBGRT00000011488.1 gene_biotype:protein_coding transcript_biotype:protein_coding gene_symbol:PARVA description:parvin alpha [Source:HGNC Symbol;Acc:HGNC:14652]	58.699	18	7	15	6	1.08466e+07	1.13635e+07	1.16597e+07	1.04038e+07	1.047e+07	9.26205e+06	1.0123e+07	9.46176e+06	9.72992e+06	0
ENSBGRP00000041644.1	hydroxyacylglutathione hydrolase	HAGH	34.1	pep primary_assembly:LU_Bosgru_v3.0:26:46361690:46373448:1 gene:ENSBGRG00000026102.1 transcript:ENSBGRT00000048301.1 gene_biotype:protein_coding transcript_biotype:protein_coding gene_symbol:HAGH description:hydroxyacylglutathione hydrolase [Source:HGNC Symbol;Acc:HGNC:4805]	58.361	24	7	32	7	1.54854e+07	1.59826e+07	1.63833e+07	1.7382e+07	1.75841e+07	1.31545e+07	1.25235e+07	1.19547e+07	1.85562e+07	0
ENSBGRP00000005405.1	pep primary_assembly:LU_Bosgru_v3.0:3:14832895:14863998:-1 gene:ENSBGRG00000003312.1 transcript:ENSBGRT00000006191.1 gene_biotype:protein_coding transcript_biotype:protein_coding		60.9	pep primary_assembly:LU_Bosgru_v3.0:3:14832895:14863998:-1 gene:ENSBGRG00000003312.1 transcript:ENSBGRT00000006191.1 gene_biotype:protein_coding transcript_biotype:protein_coding	58.32	19	10	29	10	2.07039e+07	1.8084e+07	1.78781e+07	1.74366e+07	1.54459e+07	2.02223e+07	1.49785e+07	1.68873e+07	2.08452e+07	0
ENSBGRP00000032020.1	biliverdin reductase B	BLVRB	22.1	pep primary_assembly:LU_Bosgru_v3.0:20:66298784:66318432:1 gene:ENSBGRG00000020147.1 transcript:ENSBGRT00000037044.1 gene_biotype:protein_coding transcript_biotype:protein_coding gene_symbol:BLVRB description:biliverdin reductase B [Source:HGNC Symbol;Acc:HGNC:1063]	58.05	32	6	37	6	6.99603e+07	6.85462e+07	8.07415e+07	6.52591e+07	7.14287e+07	5.23327e+07	7.60776e+07	5.2612e+07	6.56457e+07	0
ENSBGRP00000035051.1	importin 5	IPO5	123.5	pep primary_assembly:LU_Bosgru_v3.0:15:7268471:7332683:1 gene:ENSBGRG00000021703.1 transcript:ENSBGRT00000040533.1 gene_biotype:protein_coding transcript_biotype:protein_coding gene_symbol:IPO5 description:importin 5 [Source:HGNC Symbol;Acc:HGNC:6402]	58.034	9	8	24	8	3.28217e+07	3.14281e+07	2.74994e+07	3.11679e+07	2.71199e+07	3.3966e+07	2.74595e+07	2.98499e+07	2.73752e+07	0
ENSBGRP00000041467.1	hydroxysteroid 17-beta dehydrogenase 10	HSD17B10	27	pep primary_assembly:LU_Bosgru_v3.0:X:98500503:98504468:-1 gene:ENSBGRG00000025993.1 transcript:ENSBGRT00000048085.1 gene_biotype:protein_coding transcript_biotype:protein_coding gene_symbol:HSD17B10 description:hydroxysteroid 17-beta dehydrogenase 10 [Source:HGNC Symbol;Acc:HGNC:4800]	57.947	24	4	17	4	7.99704e+06	8.39852e+06	7.79993e+06	7.95471e+06	7.80852e+06	7.84087e+06	7.19714e+06	7.62717e+06	6.90507e+06	0
ENSBGRP00000002618.1	pep primary_assembly:LU_Bosgru_v3.0:1:87449858:87464579:-1 gene:ENSBGRG00000001590.1 transcript:ENSBGRT00000002978.1 gene_biotype:protein_coding transcript_biotype:protein_coding		35	pep primary_assembly:LU_Bosgru_v3.0:1:87449858:87464579:-1 gene:ENSBGRG00000001590.1 transcript:ENSBGRT00000002978.1 gene_biotype:protein_coding transcript_biotype:protein_coding	57.667	19	5	25	2	1.97498e+07	1.7913e+07	1.81858e+07	1.62998e+07	1.53405e+07	1.75257e+07	1.54967e+07	1.27487e+07	1.6128e+07	0
ENSBGRP00000038666.1	periostin	POSTN	93.2	pep primary_assembly:LU_Bosgru_v3.0:15:58687412:58727569:-1 gene:ENSBGRG00000021859.1 transcript:ENSBGRT00000044830.1 gene_biotype:protein_coding transcript_biotype:protein_coding gene_symbol:POSTN description:periostin [Source:HGNC Symbol;Acc:HGNC:16953]	57.654	14	10	20	1	954222	728728	530732	947919	612414	1.49242e+06	1.04718e+06	1.86614e+06	489153	0
ENSBGRP00000033232.1	dystroglycan 1	DAG1	75.8	pep primary_assembly:LU_Bosgru_v3.0:22:11635810:11637894:1 gene:ENSBGRG00000020861.1 transcript:ENSBGRT00000038408.1 gene_biotype:protein_coding transcript_biotype:protein_coding gene_symbol:DAG1 description:dystroglycan 1 [Source:HGNC Symbol;Acc:HGNC:2666]	57.581	9	6	40	6	4.90649e+07	5.01926e+07	4.73163e+07	4.39786e+07	4.44456e+07	4.28355e+07	4.23621e+07	4.06383e+07	4.60378e+07	0
ENSBGRP00000003132.1	early endosome antigen 1	EEA1	166.6	pep primary_assembly:LU_Bosgru_v3.0:5:85331258:85465945:1 gene:ENSBGRG00000001904.1 transcript:ENSBGRT00000003560.1 gene_biotype:protein_coding transcript_biotype:protein_coding gene_symbol:EEA1 description:early endosome antigen 1 [Source:HGNC Symbol;Acc:HGNC:3185]	57.505	10	14	23	14	1.83475e+07	1.40359e+07	8.40514e+06	1.80795e+07	1.21472e+07	2.36672e+07	1.86517e+07	2.34837e+07	9.24139e+06	0
ENSBGRP00000025409.1	pep primary_assembly:LU_Bosgru_v3.0:24:3153248:3279765:-1 gene:ENSBGRG00000015917.1 transcript:ENSBGRT00000029330.1 gene_biotype:protein_coding transcript_biotype:protein_coding		21.8	pep primary_assembly:LU_Bosgru_v3.0:24:3153248:3279765:-1 gene:ENSBGRG00000015917.1 transcript:ENSBGRT00000029330.1 gene_biotype:protein_coding transcript_biotype:protein_coding	57.378	28	9	46	2	4.9938e+06	5.26719e+06	4.03947e+06	3.77357e+06	4.0027e+06	3.92062e+06	4.115e+06	3.57016e+06	3.8542e+06	0
ENSBGRP00000042552.1	dehydrogenase/reductase 7C	DHRS7C	34.5	pep primary_assembly:LU_Bosgru_v3.0:19:38876610:38892203:1 gene:ENSBGRG00000026619.1 transcript:ENSBGRT00000049334.1 gene_biotype:protein_coding transcript_biotype:protein_coding gene_symbol:DHRS7C description:dehydrogenase/reductase 7C [Source:HGNC Symbol;Acc:HGNC:32423]	57.343	28	8	19	8	3.48169e+07	3.17773e+07	3.18215e+07	3.4136e+07	3.12627e+07	3.47899e+07	3.09413e+07	2.82759e+07	2.67412e+07	0
ENSBGRP00000008846.1	SH3 and cysteine rich domain 3	STAC3	41.4	pep primary_assembly:LU_Bosgru_v3.0:5:48809242:48814111:-1 gene:ENSBGRG00000005393.1 transcript:ENSBGRT00000010177.1 gene_biotype:protein_coding transcript_biotype:protein_coding gene_symbol:STAC3 description:SH3 and cysteine rich domain 3 [Source:HGNC Symbol;Acc:HGNC:28423]	57.281	31	12	40	12	3.93591e+07	3.79043e+07	4.07566e+07	4.42354e+07	4.31712e+07	4.49196e+07	4.24564e+07	4.13955e+07	5.35456e+07	0
ENSBGRP00000034790.1	cytoplasmic linker associated protein 2	CLASP2	165.7	pep primary_assembly:LU_Bosgru_v3.0:22:59188495:59381564:1 gene:ENSBGRG00000018586.1 transcript:ENSBGRT00000040215.1 gene_biotype:protein_coding transcript_biotype:protein_coding gene_symbol:CLASP2 description:cytoplasmic linker associated protein 2 [Source:HGNC Symbol;Acc:HGNC:17078]	57.197	9	11	23	10	5.28791e+06	5.35338e+06	5.41056e+06	5.87035e+06	5.59259e+06	6.07625e+06	5.43245e+06	5.72698e+06	5.97069e+06	0
ENSBGRP00000012891.1	dematin actin binding protein	DMTN	45.4	pep primary_assembly:LU_Bosgru_v3.0:7:4211683:4228047:1 gene:ENSBGRG00000007906.1 transcript:ENSBGRT00000014873.1 gene_biotype:protein_coding transcript_biotype:protein_coding gene_symbol:DMTN description:dematin actin binding protein [Source:HGNC Symbol;Acc:HGNC:3382]	57.172	32	12	25	4	1.25995e+07	1.20344e+07	1.41883e+07	1.51203e+07	1.80496e+07	1.09979e+07	1.69453e+07	1.03201e+07	1.13463e+07	0
ENSBGRP00000019418.1	keratin 15	KRT15	48.9	pep primary_assembly:LU_Bosgru_v3.0:19:24462214:24467852:1 gene:ENSBGRG00000012171.1 transcript:ENSBGRT00000022483.1 gene_biotype:protein_coding transcript_biotype:protein_coding gene_symbol:KRT15 description:keratin 15 [Source:HGNC Symbol;Acc:HGNC:6421]	57.141	16	9	42	1	815727	1.21716e+06	1.0515e+06	1.74967e+06	739466	705877	1.00407e+06	793690	1.17607e+06	0
ENSBGRP00000003565.1	macroH2A.1 histone	MACROH2A1	41.3	pep primary_assembly:LU_Bosgru_v3.0:8:50734856:50832219:-1 gene:ENSBGRG00000002073.1 transcript:ENSBGRT00000004068.1 gene_biotype:protein_coding transcript_biotype:protein_coding gene_symbol:MACROH2A1 description:macroH2A.1 histone [Source:HGNC Symbol;Acc:HGNC:4740]	57.109	30	9	18	9	2.55296e+07	2.62228e+07	2.37833e+07	2.60663e+07	2.52615e+07	2.41029e+07	2.34556e+07	2.27592e+07	2.22937e+07	0
ENSBGRP00000015773.1	pep primary_assembly:LU_Bosgru_v3.0:29:1708606:1710799:1 gene:ENSBGRG00000009727.1 transcript:ENSBGRT00000018220.1 gene_biotype:protein_coding transcript_biotype:protein_coding		20.6	pep primary_assembly:LU_Bosgru_v3.0:29:1708606:1710799:1 gene:ENSBGRG00000009727.1 transcript:ENSBGRT00000018220.1 gene_biotype:protein_coding transcript_biotype:protein_coding	57.105	23	6	173	6	1.64718e+09	1.82284e+09	1.85114e+09	2.13581e+09	2.15578e+09	1.92049e+09	1.65062e+09	1.65167e+09	1.55294e+09	0
ENSBGRP00000017781.1	pep primary_assembly:LU_Bosgru_v3.0:13:37179477:37180986:1 gene:ENSBGRG00000011277.1 transcript:ENSBGRT00000020595.1 gene_biotype:protein_coding transcript_biotype:protein_coding		15.8	pep primary_assembly:LU_Bosgru_v3.0:13:37179477:37180986:1 gene:ENSBGRG00000011277.1 transcript:ENSBGRT00000020595.1 gene_biotype:protein_coding transcript_biotype:protein_coding	57.098	27	5	633	5	1.61214e+10	1.95868e+10	2.5939e+10	1.65654e+10	2.24209e+10	6.66767e+09	2.61203e+10	1.04351e+10	6.52395e+09	0
ENSBGRP00000006537.1	serpin family C member 1	SERPINC1	52.3	pep primary_assembly:LU_Bosgru_v3.0:14:53884025:53896765:-1 gene:ENSBGRG00000004062.1 transcript:ENSBGRT00000007498.1 gene_biotype:protein_coding transcript_biotype:protein_coding gene_symbol:SERPINC1 description:serpin family C member 1 [Source:HGNC Symbol;Acc:HGNC:775]	57.009	21	11	41	11	1.29498e+08	1.28379e+08	1.30114e+08	1.42329e+08	1.34008e+08	1.48417e+08	1.79048e+08	1.55302e+08	8.6529e+07	0
ENSBGRP00000010987.1	pep primary_assembly:LU_Bosgru_v3.0:3:44431328:44461844:-1 gene:ENSBGRG00000006823.1 transcript:ENSBGRT00000012620.1 gene_biotype:protein_coding transcript_biotype:protein_coding		93.7	pep primary_assembly:LU_Bosgru_v3.0:3:44431328:44461844:-1 gene:ENSBGRG00000006823.1 transcript:ENSBGRT00000012620.1 gene_biotype:protein_coding transcript_biotype:protein_coding	56.876	16	15	31	15	1.90121e+07	1.93688e+07	2.13085e+07	1.95868e+07	1.99569e+07	2.05524e+07	1.74889e+07	1.8765e+07	2.15956e+07	0
ENSBGRP00000026437.1	protein-L-isoaspartate (D-aspartate) O-methyltransferase	PCMT1	30.3	pep primary_assembly:LU_Bosgru_v3.0:10:167402:212801:-1 gene:ENSBGRG00000016357.1 transcript:ENSBGRT00000030514.1 gene_biotype:protein_coding transcript_biotype:protein_coding gene_symbol:PCMT1 description:protein-L-isoaspartate (D-aspartate) O-methyltransferase [Source:HGNC Symbol;Acc:HGNC:8728]	56.873	38	9	40	9	6.42903e+07	6.20268e+07	6.52609e+07	6.49895e+07	6.48145e+07	6.26597e+07	6.08626e+07	5.15177e+07	6.81328e+07	0
ENSBGRP00000024922.1	ubiquitin specific peptidase 9 Y-linked	USP9Y	290.7	pep primary_assembly:LU_Bosgru_v3.0:Y:985966:1142948:-1 gene:ENSBGRG00000015615.1 transcript:ENSBGRT00000028752.1 gene_biotype:protein_coding transcript_biotype:protein_coding gene_symbol:USP9Y description:ubiquitin specific peptidase 9 Y-linked [Source:HGNC Symbol;Acc:HGNC:12633]	56.856	6	16	25	4	802905	783516	1.0246e+06	901016	931129	915601	757130	830732	758019	0
ENSBGRP00000041394.1	leiomodin 1	LMOD1	63.6	pep primary_assembly:LU_Bosgru_v3.0:14:82281263:82311671:1 gene:ENSBGRG00000025951.1 transcript:ENSBGRT00000047999.1 gene_biotype:protein_coding transcript_biotype:protein_coding gene_symbol:LMOD1 description:leiomodin 1 [Source:HGNC Symbol;Acc:HGNC:6647]	56.799	27	16	29	16	1.6239e+07	1.51761e+07	1.29159e+07	1.61622e+07	1.52135e+07	1.78765e+07	1.71865e+07	1.65537e+07	1.3807e+07	0
ENSBGRP00000008135.1	poly(rC) binding protein 1	PCBP1	36.2	pep primary_assembly:LU_Bosgru_v3.0:9:92418823:92419915:1 gene:ENSBGRG00000005086.1 transcript:ENSBGRT00000009363.1 gene_biotype:protein_coding transcript_biotype:protein_coding gene_symbol:PCBP1 description:poly(rC) binding protein 1 [Source:HGNC Symbol;Acc:HGNC:8647]	56.757	26	7	33	3	2.98215e+07	2.85527e+07	2.78327e+07	2.92268e+07	2.62603e+07	3.34227e+07	2.72787e+07	2.94391e+07	3.26109e+07	0
ENSBGRP00000011745.1	ATP binding cassette subfamily F member 1	ABCF1	99.4	pep primary_assembly:LU_Bosgru_v3.0:24:6627534:6640516:1 gene:ENSBGRG00000006969.1 transcript:ENSBGRT00000013550.1 gene_biotype:protein_coding transcript_biotype:protein_coding gene_symbol:ABCF1 description:ATP binding cassette subfamily F member 1 [Source:HGNC Symbol;Acc:HGNC:70]	56.716	16	10	19	10	3.36461e+06	3.57119e+06	3.61064e+06	3.55142e+06	3.42182e+06	3.65e+06	2.87289e+06	3.15117e+06	3.57038e+06	0
ENSBGRP00000032461.1	DEAD-box helicase 6	DDX6	54.3	pep primary_assembly:LU_Bosgru_v3.0:13:58124646:58147833:1 gene:ENSBGRG00000020405.1 transcript:ENSBGRT00000037547.1 gene_biotype:protein_coding transcript_biotype:protein_coding gene_symbol:DDX6 description:DEAD-box helicase 6 [Source:HGNC Symbol;Acc:HGNC:2747]	56.7	30	9	13	9	6.79935e+06	8.89763e+06	6.11183e+06	7.24932e+06	6.51968e+06	7.88927e+06	7.21307e+06	6.85474e+06	7.12413e+06	0
ENSBGRP00000024423.1	palladin, cytoskeletal associated protein	PALLD	82.9	pep primary_assembly:LU_Bosgru_v3.0:7:123120634:123355204:-1 gene:ENSBGRG00000015322.1 transcript:ENSBGRT00000028168.1 gene_biotype:protein_coding transcript_biotype:protein_coding gene_symbol:PALLD description:palladin, cytoskeletal associated protein [Source:HGNC Symbol;Acc:HGNC:17068]	56.585	16	11	33	11	1.28638e+07	1.34433e+07	1.41768e+07	1.5133e+07	1.56503e+07	1.52811e+07	1.36041e+07	1.43184e+07	1.54776e+07	0
ENSBGRP00000021591.1	pep primary_assembly:LU_Bosgru_v3.0:20:37512463:37519403:-1 gene:ENSBGRG00000013514.1 transcript:ENSBGRT00000024903.1 gene_biotype:protein_coding transcript_biotype:protein_coding		19.6	pep primary_assembly:LU_Bosgru_v3.0:20:37512463:37519403:-1 gene:ENSBGRG00000013514.1 transcript:ENSBGRT00000024903.1 gene_biotype:protein_coding transcript_biotype:protein_coding	56.495	45	9	80	9	1.98996e+08	1.87509e+08	1.77783e+08	2.25241e+08	1.91085e+08	2.26522e+08	2.52722e+08	1.64943e+08	1.74089e+08	0
ENSBGRP00000004627.1	Sad1 and UNC84 domain containing 2	SUN2	81.3	pep primary_assembly:LU_Bosgru_v3.0:5:118439257:118454393:-1 gene:ENSBGRG00000002838.1 transcript:ENSBGRT00000005308.1 gene_biotype:protein_coding transcript_biotype:protein_coding gene_symbol:SUN2 description:Sad1 and UNC84 domain containing 2 [Source:HGNC Symbol;Acc:HGNC:14210]	56.403	14	10	28	10	2.59511e+07	2.51615e+07	2.58071e+07	2.13132e+07	2.08918e+07	2.08386e+07	2.16708e+07	2.26777e+07	2.02206e+07	0
ENSBGRP00000017052.1	ankyrin 1	ANK1	20.1	pep primary_assembly:LU_Bosgru_v3.0:28:17278033:17291016:1 gene:ENSBGRG00000009277.1 transcript:ENSBGRT00000019717.1 gene_biotype:protein_coding transcript_biotype:protein_coding gene_symbol:ANK1 description:ankyrin 1 [Source:HGNC Symbol;Acc:HGNC:492]	56.396	55	7	18	4	3.70858e+06	2.97124e+06	3.29047e+06	3.91357e+06	3.31877e+06	3.52221e+06	3.5656e+06	2.97868e+06	3.92181e+06	0
ENSBGRP00000040063.1	serpin family F member 1	SERPINF1	52.4	pep primary_assembly:LU_Bosgru_v3.0:19:45797673:45804142:-1 gene:ENSBGRG00000025121.1 transcript:ENSBGRT00000046461.1 gene_biotype:protein_coding transcript_biotype:protein_coding gene_symbol:SERPINF1 description:serpin family F member 1 [Source:HGNC Symbol;Acc:HGNC:8824]	56.294	18	8	20	8	1.47236e+07	2.07011e+07	3.17671e+07	1.8107e+07	1.94366e+07	1.81919e+07	2.17148e+07	2.84112e+07	1.51821e+07	0
ENSBGRP00000034200.1	utrophin	UTRN	393.8	pep primary_assembly:LU_Bosgru_v3.0:10:5296910:5890662:-1 gene:ENSBGRG00000020833.1 transcript:ENSBGRT00000039538.1 gene_biotype:protein_coding transcript_biotype:protein_coding gene_symbol:UTRN description:utrophin [Source:HGNC Symbol;Acc:HGNC:12635]	56.277	4	13	24	10	9.4691e+06	9.91302e+06	1.03923e+07	8.96092e+06	8.86055e+06	9.43134e+06	8.43495e+06	1.02168e+07	8.81174e+06	0
ENSBGRP00000003221.1	ribosomal protein S6		28.6	pep primary_assembly:LU_Bosgru_v3.0:7:97014711:97018892:-1 gene:ENSBGRG00000001942.1 transcript:ENSBGRT00000003663.1 gene_biotype:protein_coding transcript_biotype:protein_coding description:ribosomal protein S6 [Source:HGNC Symbol;Acc:HGNC:10429]	56.19	27	8	40	8	1.83273e+07	1.95838e+07	1.95149e+07	1.80888e+07	2.22693e+07	1.8072e+07	1.78783e+07	1.99388e+07	2.20906e+07	0
ENSBGRP00000010327.1	pep primary_assembly:LU_Bosgru_v3.0:6:124965434:124998046:-1 gene:ENSBGRG00000006272.1 transcript:ENSBGRT00000011881.1 gene_biotype:protein_coding transcript_biotype:protein_coding		36.1	pep primary_assembly:LU_Bosgru_v3.0:6:124965434:124998046:-1 gene:ENSBGRG00000006272.1 transcript:ENSBGRT00000011881.1 gene_biotype:protein_coding transcript_biotype:protein_coding	56.184	31	12	55	11	7.26514e+07	7.62925e+07	8.73126e+07	6.17119e+07	6.45592e+07	6.50448e+07	9.29829e+07	8.74077e+07	6.2122e+07	0
ENSBGRP00000027076.1	parvin beta	PARVB	41.6	pep primary_assembly:LU_Bosgru_v3.0:5:123474390:123604352:1 gene:ENSBGRG00000016641.1 transcript:ENSBGRT00000031244.1 gene_biotype:protein_coding transcript_biotype:protein_coding gene_symbol:PARVB description:parvin beta [Source:HGNC Symbol;Acc:HGNC:14653]	56.106	21	7	23	6	9.97371e+06	1.01599e+07	1.03161e+07	9.50146e+06	9.56466e+06	8.65718e+06	9.62446e+06	7.95144e+06	8.8774e+06	0
ENSBGRP00000026843.1	inter-alpha-trypsin inhibitor heavy chain 1	ITIH1	101.4	pep primary_assembly:LU_Bosgru_v3.0:22:14455899:14478439:1 gene:ENSBGRG00000016526.1 transcript:ENSBGRT00000030975.1 gene_biotype:protein_coding transcript_biotype:protein_coding gene_symbol:ITIH1 description:inter-alpha-trypsin inhibitor heavy chain 1 [Source:HGNC Symbol;Acc:HGNC:6166]	55.732	11	10	23	10	1.61773e+07	1.73012e+07	2.02131e+07	1.82851e+07	2.04264e+07	1.59457e+07	1.76146e+07	1.65451e+07	1.37456e+07	0
ENSBGRP00000018192.1	cytochrome c1	CYC1	35.3	pep primary_assembly:LU_Bosgru_v3.0:18:21140276:21143498:1 gene:ENSBGRG00000011564.1 transcript:ENSBGRT00000021084.1 gene_biotype:protein_coding transcript_biotype:protein_coding gene_symbol:CYC1 description:cytochrome c1 [Source:HGNC Symbol;Acc:HGNC:2579]	55.693	25	6	33	6	1.7003e+07	1.6857e+07	1.92233e+07	1.88e+07	2.23451e+07	2.05958e+07	1.93408e+07	1.74866e+07	1.93203e+07	0
ENSBGRP00000009836.1	vesicle amine transport 1	VAT1	44.9	pep primary_assembly:LU_Bosgru_v3.0:19:22893061:22898692:1 gene:ENSBGRG00000006099.1 transcript:ENSBGRT00000011301.1 gene_biotype:protein_coding transcript_biotype:protein_coding gene_symbol:VAT1 description:vesicle amine transport 1 [Source:HGNC Symbol;Acc:HGNC:16919]	55.684	19	5	10	5	7.08981e+06	7.23851e+06	7.7847e+06	7.65645e+06	7.54306e+06	7.62038e+06	6.91486e+06	7.81399e+06	7.06249e+06	0
ENSBGRP00000040325.1	EH domain containing 2	EHD2	61.2	pep primary_assembly:LU_Bosgru_v3.0:20:60727891:60747199:-1 gene:ENSBGRG00000025286.1 transcript:ENSBGRT00000046751.1 gene_biotype:protein_coding transcript_biotype:protein_coding gene_symbol:EHD2 description:EH domain containing 2 [Source:HGNC Symbol;Acc:HGNC:3243]	55.593	24	12	30	11	4.61833e+07	4.07554e+07	4.00039e+07	3.46996e+07	3.29914e+07	3.66572e+07	3.52663e+07	3.41393e+07	4.36192e+07	0
ENSBGRP00000008761.1	ribophorin II	RPN2	71	pep primary_assembly:LU_Bosgru_v3.0:12:60647124:60706371:1 gene:ENSBGRG00000005212.1 transcript:ENSBGRT00000010081.1 gene_biotype:protein_coding transcript_biotype:protein_coding gene_symbol:RPN2 description:ribophorin II [Source:HGNC Symbol;Acc:HGNC:10382]	55.565	19	10	24	10	1.47293e+07	1.48895e+07	1.57164e+07	1.52744e+07	1.46611e+07	1.52105e+07	1.46212e+07	1.44505e+07	1.3207e+07	0
ENSBGRP00000030238.1	calpain small subunit 1	CAPNS1	39.4	pep primary_assembly:LU_Bosgru_v3.0:20:69680462:69686804:-1 gene:ENSBGRG00000019028.1 transcript:ENSBGRT00000034990.1 gene_biotype:protein_coding transcript_biotype:protein_coding gene_symbol:CAPNS1 description:calpain small subunit 1 [Source:HGNC Symbol;Acc:HGNC:1481]	55.35	20	6	26	6	3.18632e+07	3.4512e+07	3.59338e+07	3.41065e+07	3.43518e+07	3.25849e+07	3.07577e+07	2.89768e+07	3.60621e+07	0
ENSBGRP00000012316.1	calsequestrin 2	CASQ2	49.9	pep primary_assembly:LU_Bosgru_v3.0:3:45533956:45615364:-1 gene:ENSBGRG00000007757.1 transcript:ENSBGRT00000014198.1 gene_biotype:protein_coding transcript_biotype:protein_coding gene_symbol:CASQ2 description:calsequestrin 2 [Source:HGNC Symbol;Acc:HGNC:1513]	55.237	17	7	27	7	4.71702e+07	4.97058e+07	5.63933e+07	4.80029e+07	5.50861e+07	3.73273e+07	4.51316e+07	3.098e+07	4.3532e+07	0
ENSBGRP00000014463.1	von Willebrand factor	VWF	308.4	pep primary_assembly:LU_Bosgru_v3.0:5:111349208:111492772:1 gene:ENSBGRG00000002102.1 transcript:ENSBGRT00000016647.1 gene_biotype:protein_coding transcript_biotype:protein_coding gene_symbol:VWF description:von Willebrand factor [Source:HGNC Symbol;Acc:HGNC:12726]	54.956	6	15	33	15	2.05725e+07	2.04748e+07	2.26933e+07	2.0342e+07	2.27436e+07	1.7479e+07	2.99167e+07	2.33096e+07	1.82173e+07	0
ENSBGRP00000004258.1	DEAD-box helicase 17	DDX17	80.2	pep primary_assembly:LU_Bosgru_v3.0:5:118218387:118235904:-1 gene:ENSBGRG00000002557.1 transcript:ENSBGRT00000004885.1 gene_biotype:protein_coding transcript_biotype:protein_coding gene_symbol:DDX17 description:DEAD-box helicase 17 [Source:HGNC Symbol;Acc:HGNC:2740]	54.729	16	11	21	8	1.32045e+07	1.23718e+07	1.17265e+07	1.16934e+07	1.34176e+07	1.24913e+07	1.05352e+07	1.40339e+07	1.35024e+07	0
ENSBGRP00000039543.1	NADH:ubiquinone oxidoreductase core subunit V2	NDUFV2	35.1	pep primary_assembly:LU_Bosgru_v3.0:21:38378001:38399025:1 gene:ENSBGRG00000024870.1 transcript:ENSBGRT00000045889.1 gene_biotype:protein_coding transcript_biotype:protein_coding gene_symbol:NDUFV2 description:NADH:ubiquinone oxidoreductase core subunit V2 [Source:HGNC Symbol;Acc:HGNC:7717]	54.687	24	7	32	7	4.37937e+07	4.14191e+07	4.5876e+07	4.69122e+07	4.39096e+07	4.48086e+07	5.07131e+07	2.86744e+07	4.09639e+07	0
ENSBGRP00000027091.1	pep primary_assembly:LU_Bosgru_v3.0:18:31073612:31074893:1 gene:ENSBGRG00000017028.1 transcript:ENSBGRT00000031264.1 gene_biotype:protein_coding transcript_biotype:protein_coding		35	pep primary_assembly:LU_Bosgru_v3.0:18:31073612:31074893:1 gene:ENSBGRG00000017028.1 transcript:ENSBGRT00000031264.1 gene_biotype:protein_coding transcript_biotype:protein_coding	54.657	31	11	35	2	1.38205e+07	1.55078e+07	1.83945e+07	1.26009e+07	1.60627e+07	1.09826e+07	2.21115e+07	1.8577e+07	1.18886e+07	0
ENSBGRP00000030396.1	glycogenin 1	GYG1	45.2	pep primary_assembly:LU_Bosgru_v3.0:1:129770324:129814903:-1 gene:ENSBGRG00000019043.1 transcript:ENSBGRT00000035157.1 gene_biotype:protein_coding transcript_biotype:protein_coding gene_symbol:GYG1 description:glycogenin 1 [Source:HGNC Symbol;Acc:HGNC:4699]	54.632	14	5	24	5	4.49969e+07	4.42064e+07	4.18806e+07	4.72226e+07	4.87443e+07	4.62937e+07	4.12712e+07	3.78089e+07	5.62904e+07	0
ENSBGRP00000004493.1	succinate dehydrogenase complex iron sulfur subunit B	SDHB	32	pep primary_assembly:LU_Bosgru_v3.0:2:652991:692656:-1 gene:ENSBGRG00000002755.1 transcript:ENSBGRT00000005153.1 gene_biotype:protein_coding transcript_biotype:protein_coding gene_symbol:SDHB description:succinate dehydrogenase complex iron sulfur subunit B [Source:HGNC Symbol;Acc:HGNC:10681]	54.571	24	11	48	11	6.57877e+07	5.7154e+07	5.17536e+07	7.25803e+07	6.13255e+07	8.15765e+07	7.52687e+07	5.83511e+07	5.9957e+07	0
ENSBGRP00000013256.1	mitofusin 2	MFN2	90.3	pep primary_assembly:LU_Bosgru_v3.0:14:38457207:38478767:-1 gene:ENSBGRG00000008405.1 transcript:ENSBGRT00000015297.1 gene_biotype:protein_coding transcript_biotype:protein_coding gene_symbol:MFN2 description:mitofusin 2 [Source:HGNC Symbol;Acc:HGNC:16877]	54.395	13	8	16	8	4.77217e+06	4.50658e+06	4.37061e+06	4.81818e+06	4.79584e+06	4.96323e+06	5.12818e+06	4.00931e+06	4.57688e+06	0
ENSBGRP00000040834.1	heterogeneous nuclear ribonucleoprotein L	HNRNPL	78.9	pep primary_assembly:LU_Bosgru_v3.0:20:67686352:67702124:1 gene:ENSBGRG00000025608.1 transcript:ENSBGRT00000047348.1 gene_biotype:protein_coding transcript_biotype:protein_coding gene_symbol:HNRNPL description:heterogeneous nuclear ribonucleoprotein L [Source:HGNC Symbol;Acc:HGNC:5045]	54.368	16	7	16	7	9.11382e+06	8.66633e+06	8.65615e+06	8.84539e+06	8.66762e+06	9.58536e+06	8.9062e+06	9.02863e+06	9.28314e+06	0
ENSBGRP00000032306.1	periaxin	PRX	142	pep primary_assembly:LU_Bosgru_v3.0:20:66356633:66365589:1 gene:ENSBGRG00000020297.1 transcript:ENSBGRT00000037375.1 gene_biotype:protein_coding transcript_biotype:protein_coding gene_symbol:PRX description:periaxin [Source:HGNC Symbol;Acc:HGNC:13797]	54.347	12	11	15	11	4.69446e+06	4.31949e+06	3.78092e+06	3.48908e+06	3.36064e+06	3.73777e+06	7.97404e+06	3.65894e+06	3.44225e+06	0
ENSBGRP00000008731.1	sarcoglycan alpha	SGCA	47	pep primary_assembly:LU_Bosgru_v3.0:19:30409126:30418867:1 gene:ENSBGRG00000005458.1 transcript:ENSBGRT00000010050.1 gene_biotype:protein_coding transcript_biotype:protein_coding gene_symbol:SGCA description:sarcoglycan alpha [Source:HGNC Symbol;Acc:HGNC:10805]	54.32	19	6	26	6	7.41255e+06	7.74211e+06	7.76877e+06	7.21244e+06	7.65848e+06	7.46966e+06	7.00823e+06	6.72569e+06	7.29182e+06	0
ENSBGRP00000022149.1	tight junction protein 1	TJP1	206	pep primary_assembly:LU_Bosgru_v3.0:17:29988447:30267707:-1 gene:ENSBGRG00000012231.1 transcript:ENSBGRT00000025551.1 gene_biotype:protein_coding transcript_biotype:protein_coding gene_symbol:TJP1 description:tight junction protein 1 [Source:HGNC Symbol;Acc:HGNC:11827]	53.904	7	13	18	13	6.12769e+06	5.96011e+06	5.72249e+06	5.52538e+06	5.23059e+06	6.0201e+06	5.52442e+06	5.34772e+06	5.80204e+06	0
ENSBGRP00000005545.1	poly(rC) binding protein 2	PCBP2	38.6	pep primary_assembly:LU_Bosgru_v3.0:5:81112207:81131627:1 gene:ENSBGRG00000003386.1 transcript:ENSBGRT00000006357.1 gene_biotype:protein_coding transcript_biotype:protein_coding gene_symbol:PCBP2 description:poly(rC) binding protein 2 [Source:HGNC Symbol;Acc:HGNC:8648]	53.846	19	6	33	2	3.24874e+06	3.85353e+06	4.03641e+06	3.98244e+06	4.07228e+06	4.00382e+06	3.10402e+06	4.17776e+06	4.1205e+06	0
ENSBGRP00000022180.1	pep primary_assembly:LU_Bosgru_v3.0:8:43691462:43697064:-1 gene:ENSBGRG00000013560.1 transcript:ENSBGRT00000025593.1 gene_biotype:protein_coding transcript_biotype:protein_coding		35.1	pep primary_assembly:LU_Bosgru_v3.0:8:43691462:43697064:-1 gene:ENSBGRG00000013560.1 transcript:ENSBGRT00000025593.1 gene_biotype:protein_coding transcript_biotype:protein_coding	53.566	27	7	35	7	2.66874e+07	2.77775e+07	2.74641e+07	2.63969e+07	3.08658e+07	2.57045e+07	2.49475e+07	3.23879e+07	2.78631e+07	0
ENSBGRP00000021471.1	proteasome 26S subunit, ATPase 5	PSMC5	45.6	pep primary_assembly:LU_Bosgru_v3.0:19:17288362:17294072:-1 gene:ENSBGRG00000013405.1 transcript:ENSBGRT00000024772.1 gene_biotype:protein_coding transcript_biotype:protein_coding gene_symbol:PSMC5 description:proteasome 26S subunit, ATPase 5 [Source:HGNC Symbol;Acc:HGNC:9552]	53.528	31	11	30	11	4.73163e+07	4.06192e+07	4.25182e+07	3.92664e+07	4.47111e+07	3.78992e+07	4.11128e+07	4.21866e+07	4.93192e+07	0
ENSBGRP00000030164.1	biglycan	BGN	41.6	pep primary_assembly:LU_Bosgru_v3.0:X:39142883:39157459:1 gene:ENSBGRG00000019034.1 transcript:ENSBGRT00000034907.1 gene_biotype:protein_coding transcript_biotype:protein_coding gene_symbol:BGN description:biglycan [Source:HGNC Symbol;Acc:HGNC:1044]	53.429	22	6	24	6	2.89554e+07	2.88484e+07	2.91447e+07	2.65866e+07	2.46982e+07	2.92352e+07	2.23229e+07	3.61894e+07	1.72155e+07	0
ENSBGRP00000039280.1	periostin	POSTN	89.8	pep primary_assembly:LU_Bosgru_v3.0:15:58687412:58727569:-1 gene:ENSBGRG00000021859.1 transcript:ENSBGRT00000045571.1 gene_biotype:protein_coding transcript_biotype:protein_coding gene_symbol:POSTN description:periostin [Source:HGNC Symbol;Acc:HGNC:16953]	53.426	13	10	19	1	1.63268e+07	1.63111e+07	1.76428e+07	1.58087e+07	1.36922e+07	1.76815e+07	1.35482e+07	3.73957e+07	1.45527e+07	0
ENSBGRP00000004933.1	pep primary_assembly:LU_Bosgru_v3.0:6:115126834:115528877:1 gene:ENSBGRG00000002655.1 transcript:ENSBGRT00000005648.1 gene_biotype:protein_coding transcript_biotype:protein_coding		205.1	pep primary_assembly:LU_Bosgru_v3.0:6:115126834:115528877:1 gene:ENSBGRG00000002655.1 transcript:ENSBGRT00000005648.1 gene_biotype:protein_coding transcript_biotype:protein_coding	53.274	8	14	25	10	5.27781e+06	5.00763e+06	5.10302e+06	4.70965e+06	4.53132e+06	5.10751e+06	4.19542e+06	4.89207e+06	4.16088e+06	0
ENSBGRP00000008927.1	protein phosphatase, Mg2+/Mn2+ dependent 1B	PPM1B	42.8	pep primary_assembly:LU_Bosgru_v3.0:9:46503764:46531435:1 gene:ENSBGRG00000005560.1 transcript:ENSBGRT00000010270.1 gene_biotype:protein_coding transcript_biotype:protein_coding gene_symbol:PPM1B description:protein phosphatase, Mg2+/Mn2+ dependent 1B [Source:HGNC Symbol;Acc:HGNC:9276]	53.248	33	11	20	10	1.52323e+07	1.38922e+07	1.29465e+07	1.32696e+07	1.22986e+07	1.46008e+07	1.14158e+07	1.22386e+07	1.52518e+07	0
ENSBGRP00000017574.1	complement C1q binding protein	C1QBP	30.6	pep primary_assembly:LU_Bosgru_v3.0:19:42064028:42070096:-1 gene:ENSBGRG00000011114.1 transcript:ENSBGRT00000020345.1 gene_biotype:protein_coding transcript_biotype:protein_coding gene_symbol:C1QBP description:complement C1q binding protein [Source:HGNC Symbol;Acc:HGNC:1243]	53.246	22	4	11	4	3.85989e+06	3.76059e+06	3.4711e+06	3.69377e+06	3.13269e+06	4.49569e+06	3.94522e+06	3.27829e+06	3.87253e+06	0
ENSBGRP00000032095.1	zinc finger protein 703	ZNF703	91.6	pep primary_assembly:LU_Bosgru_v3.0:28:21229854:21288797:-1 gene:ENSBGRG00000019985.1 transcript:ENSBGRT00000037135.1 gene_biotype:protein_coding transcript_biotype:protein_coding gene_symbol:ZNF703 description:zinc finger protein 703 [Source:HGNC Symbol;Acc:HGNC:25883]	53.117	11	10	25	7	2.1909e+07	2.02401e+07	1.98518e+07	1.78276e+07	1.80637e+07	1.7522e+07	1.78908e+07	1.63619e+07	1.69543e+07	0
ENSBGRP00000026937.1	COPI coat complex subunit alpha		139.1	pep primary_assembly:LU_Bosgru_v3.0:3:8023831:8070114:-1 gene:ENSBGRG00000015754.1 transcript:ENSBGRT00000031080.1 gene_biotype:protein_coding transcript_biotype:protein_coding description:COPI coat complex subunit alpha [Source:HGNC Symbol;Acc:HGNC:2230]	52.918	11	12	20	12	1.11915e+07	1.15795e+07	1.26288e+07	1.23851e+07	1.40325e+07	1.14895e+07	1.11319e+07	1.36265e+07	1.2471e+07	0
ENSBGRP00000040195.1	heterogeneous nuclear ribonucleoprotein M	HNRNPM	77.4	pep primary_assembly:LU_Bosgru_v3.0:8:17769122:17811024:1 gene:ENSBGRG00000025188.1 transcript:ENSBGRT00000046602.1 gene_biotype:protein_coding transcript_biotype:protein_coding gene_symbol:HNRNPM description:heterogeneous nuclear ribonucleoprotein M [Source:HGNC Symbol;Acc:HGNC:5046]	52.867	16	10	23	10	3.30809e+07	3.24434e+07	2.84972e+07	3.42856e+07	3.18055e+07	3.34784e+07	3.34155e+07	2.56597e+07	3.08527e+07	0
ENSBGRP00000032057.1	pep primary_assembly:LU_Bosgru_v3.0:22:10574833:10575816:1 gene:ENSBGRG00000019951.1 transcript:ENSBGRT00000037087.1 gene_biotype:protein_coding transcript_biotype:protein_coding gene_symbol:CATHL6	CATHL6	22.6	pep primary_assembly:LU_Bosgru_v3.0:22:10574833:10575816:1 gene:ENSBGRG00000019951.1 transcript:ENSBGRT00000037087.1 gene_biotype:protein_coding transcript_biotype:protein_coding gene_symbol:CATHL6	52.661	17	3	37	3	2.49088e+06	2.67753e+06	2.99747e+06	3.90559e+06	4.63544e+06	2.6273e+06	6.78799e+06	2.75995e+06	2.25049e+06	0
ENSBGRP00000027496.1	calcium/calmodulin dependent protein kinase II gamma	CAMK2G	64	pep primary_assembly:LU_Bosgru_v3.0:27:29916448:29982686:-1 gene:ENSBGRG00000014580.1 transcript:ENSBGRT00000031759.1 gene_biotype:protein_coding transcript_biotype:protein_coding gene_symbol:CAMK2G description:calcium/calmodulin dependent protein kinase II gamma [Source:HGNC Symbol;Acc:HGNC:1463]	52.59	14	7	22	3	6.33837e+06	5.87646e+06	5.61585e+06	6.28933e+06	5.91775e+06	6.56863e+06	5.92177e+06	5.23668e+06	5.95765e+06	0
ENSBGRP00000034495.1	enolase 2	ENO2	47.2	pep primary_assembly:LU_Bosgru_v3.0:5:110558830:110567655:-1 gene:ENSBGRG00000021376.1 transcript:ENSBGRT00000039883.1 gene_biotype:protein_coding transcript_biotype:protein_coding gene_symbol:ENO2 description:enolase 2 [Source:HGNC Symbol;Acc:HGNC:3353]	52.58	12	5	51	1	1.37541e+06	816106	1.00795e+06	1.33515e+06	863164	1.98907e+06	1.18423e+06	1.38555e+06	2.3444e+06	0
ENSBGRP00000008659.1	proteasome 20S subunit beta 5	PSMB5	28.6	pep primary_assembly:LU_Bosgru_v3.0:11:1473456:1478399:-1 gene:ENSBGRG00000005400.1 transcript:ENSBGRT00000009968.1 gene_biotype:protein_coding transcript_biotype:protein_coding gene_symbol:PSMB5 description:proteasome 20S subunit beta 5 [Source:HGNC Symbol;Acc:HGNC:9542]	52.476	28	7	23	7	2.70006e+07	2.41664e+07	2.47021e+07	2.58609e+07	2.60076e+07	2.76691e+07	2.22212e+07	2.25025e+07	2.64164e+07	0
ENSBGRP00000037693.1	protein kinase cAMP-dependent type II regulatory subunit alpha	PRKAR2A	45.1	pep primary_assembly:LU_Bosgru_v3.0:22:11043154:11118405:-1 gene:ENSBGRG00000023547.1 transcript:ENSBGRT00000043646.1 gene_biotype:protein_coding transcript_biotype:protein_coding gene_symbol:PRKAR2A description:protein kinase cAMP-dependent type II regulatory subunit alpha [Source:HGNC Symbol;Acc:HGNC:9391]	52.242	22	9	34	8	5.50323e+07	4.6107e+07	4.14528e+07	4.50908e+07	3.92737e+07	5.1082e+07	4.32466e+07	3.75344e+07	4.51121e+07	0
ENSBGRP00000021066.1	proteasome 26S subunit, non-ATPase 13	PSMD13	31.9	pep primary_assembly:LU_Bosgru_v3.0:29:75022:79769:1 gene:ENSBGRG00000013182.1 transcript:ENSBGRT00000024318.1 gene_biotype:protein_coding transcript_biotype:protein_coding gene_symbol:PSMD13 description:proteasome 26S subunit, non-ATPase 13 [Source:HGNC Symbol;Acc:HGNC:9558]	52.148	32	9	23	9	2.60674e+07	2.81401e+07	2.65969e+07	2.57922e+07	2.55622e+07	2.54627e+07	3.42572e+07	2.22287e+07	3.11263e+07	0
ENSBGRP00000006107.1	ubiquitin protein ligase E3 component n-recognin 4	UBR4	571.6	pep primary_assembly:LU_Bosgru_v3.0:2:2988748:3148040:-1 gene:ENSBGRG00000003531.1 transcript:ENSBGRT00000007006.1 gene_biotype:protein_coding transcript_biotype:protein_coding gene_symbol:UBR4 description:ubiquitin protein ligase E3 component n-recognin 4 [Source:HGNC Symbol;Acc:HGNC:30313]	52.138	3	16	21	16	9.45148e+06	9.3575e+06	9.74913e+06	1.05002e+07	1.05635e+07	1.0751e+07	9.30382e+06	9.35794e+06	1.0317e+07	0
ENSBGRP00000008076.1	prolyl endopeptidase	PREP	80.7	pep primary_assembly:LU_Bosgru_v3.0:10:46118223:46263937:-1 gene:ENSBGRG00000005031.1 transcript:ENSBGRT00000009294.1 gene_biotype:protein_coding transcript_biotype:protein_coding gene_symbol:PREP description:prolyl endopeptidase [Source:HGNC Symbol;Acc:HGNC:9358]	52.083	16	10	22	10	1.90989e+07	1.75887e+07	1.68604e+07	1.4428e+07	1.49115e+07	1.42214e+07	1.23977e+07	1.41019e+07	2.30212e+07	0
ENSBGRP00000038238.1	eukaryotic translation initiation factor 3 subunit B	EIF3B	89	pep primary_assembly:LU_Bosgru_v3.0:26:5876654:5899376:-1 gene:ENSBGRG00000024004.1 transcript:ENSBGRT00000044300.1 gene_biotype:protein_coding transcript_biotype:protein_coding gene_symbol:EIF3B description:eukaryotic translation initiation factor 3 subunit B [Source:HGNC Symbol;Acc:HGNC:3280]	52.013	15	10	21	10	2.19276e+07	2.35895e+07	2.32838e+07	2.22522e+07	2.21951e+07	2.34442e+07	1.93329e+07	2.48047e+07	2.60777e+07	0
ENSBGRP00000035878.1	ribosomal protein S14		16.3	pep primary_assembly:LU_Bosgru_v3.0:8:67494897:67499068:-1 gene:ENSBGRG00000022490.1 transcript:ENSBGRT00000041507.1 gene_biotype:protein_coding transcript_biotype:protein_coding description:ribosomal protein S14 [Source:HGNC Symbol;Acc:HGNC:10387]	51.845	36	5	31	5	1.0636e+07	1.2067e+07	1.12111e+07	1.16621e+07	1.26011e+07	1.23945e+07	1.07263e+07	1.33116e+07	1.42202e+07	0
ENSBGRP00000003052.1	eukaryotic translation initiation factor 3 subunit L	EIF3L	70.8	pep primary_assembly:LU_Bosgru_v3.0:5:117617574:117639353:1 gene:ENSBGRG00000001799.1 transcript:ENSBGRT00000003471.1 gene_biotype:protein_coding transcript_biotype:protein_coding gene_symbol:EIF3L description:eukaryotic translation initiation factor 3 subunit L [Source:HGNC Symbol;Acc:HGNC:18138]	51.668	20	12	16	12	8.36638e+06	8.58521e+06	8.91215e+06	9.1575e+06	8.97957e+06	9.07697e+06	8.52141e+06	8.22244e+06	7.95287e+06	0
ENSBGRP00000041499.1	ribosomal protein L3 like	RPL3L	46.4	pep primary_assembly:LU_Bosgru_v3.0:26:46223892:46232821:1 gene:ENSBGRG00000026001.1 transcript:ENSBGRT00000048123.1 gene_biotype:protein_coding transcript_biotype:protein_coding gene_symbol:RPL3L description:ribosomal protein L3 like [Source:HGNC Symbol;Acc:HGNC:10351]	51.55	17	7	20	7	1.25136e+07	1.22826e+07	1.28409e+07	1.45777e+07	1.3848e+07	1.47938e+07	1.27153e+07	1.3115e+07	1.45099e+07	0
ENSBGRP00000023652.1	regulator of chromosome condensation 1	RCC1	48.9	pep primary_assembly:LU_Bosgru_v3.0:2:12891151:12899924:1 gene:ENSBGRG00000014760.1 transcript:ENSBGRT00000027270.1 gene_biotype:protein_coding transcript_biotype:protein_coding gene_symbol:RCC1 description:regulator of chromosome condensation 1 [Source:HGNC Symbol;Acc:HGNC:1913]	51.54	17	6	16	6	1.19639e+07	1.11542e+07	1.05806e+07	1.13797e+07	1.13253e+07	1.03954e+07	9.01241e+06	8.35471e+06	1.29206e+07	0
ENSBGRP00000029228.1	DEAD-box helicase 3 X-linked	DDX3X	71.3	pep primary_assembly:LU_Bosgru_v3.0:X:111020816:111034570:-1 gene:ENSBGRG00000015328.1 transcript:ENSBGRT00000033840.1 gene_biotype:protein_coding transcript_biotype:protein_coding gene_symbol:DDX3X description:DEAD-box helicase 3 X-linked [Source:HGNC Symbol;Acc:HGNC:2745]	51.495	16	10	21	9	1.28067e+07	1.22376e+07	1.17332e+07	1.31829e+07	1.27628e+07	1.39113e+07	1.18204e+07	1.33126e+07	1.36521e+07	0
ENSBGRP00000026473.1	histidine rich calcium binding protein	HRC	98.7	pep primary_assembly:LU_Bosgru_v3.0:20:59495951:59501238:1 gene:ENSBGRG00000016562.1 transcript:ENSBGRT00000030551.1 gene_biotype:protein_coding transcript_biotype:protein_coding gene_symbol:HRC description:histidine rich calcium binding protein [Source:HGNC Symbol;Acc:HGNC:5178]	51.485	8	5	32	5	6.45632e+06	7.07866e+06	6.71611e+06	6.24275e+06	6.43953e+06	6.50698e+06	6.06306e+06	6.36042e+06	6.44891e+06	0
ENSBGRP00000008807.1	pep primary_assembly:LU_Bosgru_v3.0:8:46694160:46702191:1 gene:ENSBGRG00000005465.1 transcript:ENSBGRT00000010133.1 gene_biotype:protein_coding transcript_biotype:protein_coding		36	pep primary_assembly:LU_Bosgru_v3.0:8:46694160:46702191:1 gene:ENSBGRG00000005465.1 transcript:ENSBGRT00000010133.1 gene_biotype:protein_coding transcript_biotype:protein_coding	51.437	21	8	35	8	3.08747e+07	2.98035e+07	2.746e+07	2.96159e+07	2.64766e+07	3.14481e+07	2.87984e+07	2.52312e+07	2.59587e+07	0
ENSBGRP00000019120.1	keratin 14	KRT14	56.8	pep primary_assembly:LU_Bosgru_v3.0:19:24371780:24376603:1 gene:ENSBGRG00000012060.1 transcript:ENSBGRT00000022159.1 gene_biotype:protein_coding transcript_biotype:protein_coding gene_symbol:KRT14 description:keratin 14 [Source:HGNC Symbol;Acc:HGNC:6416]	51.427	26	12	37	6	3.23138e+07	4.41752e+07	3.85982e+07	4.51807e+07	3.18069e+07	3.24903e+07	3.37288e+07	2.98392e+07	4.21806e+07	0
ENSBGRP00000022088.1	COP9 signalosome subunit 2	COPS2	52.4	pep primary_assembly:LU_Bosgru_v3.0:11:49032964:49063705:1 gene:ENSBGRG00000013413.1 transcript:ENSBGRT00000025485.1 gene_biotype:protein_coding transcript_biotype:protein_coding gene_symbol:COPS2 description:COP9 signalosome subunit 2 [Source:HGNC Symbol;Acc:HGNC:30747]	51.382	21	9	26	9	2.83216e+07	2.59878e+07	2.03965e+07	3.02794e+07	2.40201e+07	3.25671e+07	2.56456e+07	2.97288e+07	2.15234e+07	0
ENSBGRP00000021177.1	asporin	ASPN	42.1	pep primary_assembly:LU_Bosgru_v3.0:7:20491004:20508322:-1 gene:ENSBGRG00000013260.1 transcript:ENSBGRT00000024438.1 gene_biotype:protein_coding transcript_biotype:protein_coding gene_symbol:ASPN description:asporin [Source:HGNC Symbol;Acc:HGNC:14872]	51.289	21	8	24	8	6.45581e+07	5.81508e+07	5.10622e+07	3.38305e+07	3.24468e+07	3.50665e+07	3.8229e+07	6.63804e+07	3.39233e+07	0
ENSBGRP00000042241.1	mitogen-activated protein kinase kinase 6	MAP2K6	38.4	pep primary_assembly:LU_Bosgru_v3.0:19:2690902:2738443:1 gene:ENSBGRG00000026459.1 transcript:ENSBGRT00000048977.1 gene_biotype:protein_coding transcript_biotype:protein_coding gene_symbol:MAP2K6 description:mitogen-activated protein kinase kinase 6 [Source:HGNC Symbol;Acc:HGNC:6846]	51.138	30	9	24	9	1.32056e+07	1.23367e+07	1.12897e+07	1.28779e+07	1.07743e+07	1.48353e+07	1.52676e+07	1.2359e+07	1.76265e+07	0
ENSBGRP00000007785.1	coiled-coil-helix-coiled-coil-helix domain containing 3	CHCHD3	31.9	pep primary_assembly:LU_Bosgru_v3.0:4:25211345:25494995:1 gene:ENSBGRG00000004798.1 transcript:ENSBGRT00000008961.1 gene_biotype:protein_coding transcript_biotype:protein_coding gene_symbol:CHCHD3 description:coiled-coil-helix-coiled-coil-helix domain containing 3 [Source:HGNC Symbol;Acc:HGNC:21906]	51.106	29	8	45	8	5.76413e+07	5.50398e+07	5.07192e+07	6.10025e+07	5.28579e+07	6.60931e+07	6.39673e+07	5.23171e+07	5.56764e+07	0
ENSBGRP00000041228.1	pep primary_assembly:LU_Bosgru_v3.0:1:80188096:80274036:-1 gene:ENSBGRG00000024652.1 transcript:ENSBGRT00000047806.1 gene_biotype:protein_coding transcript_biotype:protein_coding		117.5	pep primary_assembly:LU_Bosgru_v3.0:1:80188096:80274036:-1 gene:ENSBGRG00000024652.1 transcript:ENSBGRT00000047806.1 gene_biotype:protein_coding transcript_biotype:protein_coding	51.091	13	12	19	12	1.18245e+07	1.16363e+07	1.2367e+07	1.42859e+07	1.29456e+07	1.39563e+07	1.4089e+07	1.16213e+07	1.25839e+07	0
ENSBGRP00000010558.1	pep primary_assembly:LU_Bosgru_v3.0:19:23073110:23078196:-1 gene:ENSBGRG00000006548.1 transcript:ENSBGRT00000012143.1 gene_biotype:protein_coding transcript_biotype:protein_coding		82.2	pep primary_assembly:LU_Bosgru_v3.0:19:23073110:23078196:-1 gene:ENSBGRG00000006548.1 transcript:ENSBGRT00000012143.1 gene_biotype:protein_coding transcript_biotype:protein_coding	51.07	7	6	13	1	998765	1.05213e+06	1.64384e+06	1.25927e+06	1.35348e+06	541802	1.21007e+06	848150	695160	0
ENSBGRP00000000074.1	pep primary_assembly:LU_Bosgru_v3.0:1:27511939:27521313:-1 gene:ENSBGRG00000000060.1 transcript:ENSBGRT00000000098.1 gene_biotype:protein_coding transcript_biotype:protein_coding		30.3	pep primary_assembly:LU_Bosgru_v3.0:1:27511939:27521313:-1 gene:ENSBGRG00000000060.1 transcript:ENSBGRT00000000098.1 gene_biotype:protein_coding transcript_biotype:protein_coding	51.064	19	6	16	6	1.27773e+07	1.27711e+07	1.1828e+07	1.50088e+07	1.23688e+07	1.68305e+07	1.5044e+07	1.18393e+07	1.26137e+07	0
ENSBGRP00000013529.1	NAD(P)HX dehydratase	NAXD	34.7	pep primary_assembly:LU_Bosgru_v3.0:15:18821055:18835309:1 gene:ENSBGRG00000008539.1 transcript:ENSBGRT00000015607.1 gene_biotype:protein_coding transcript_biotype:protein_coding gene_symbol:NAXD description:NAD(P)HX dehydratase [Source:HGNC Symbol;Acc:HGNC:25576]	50.971	22	6	13	6	8.0355e+06	7.99359e+06	8.57165e+06	7.5216e+06	7.50852e+06	7.3529e+06	7.19489e+06	6.80203e+06	9.07643e+06	0
ENSBGRP00000042386.1	t-complex 1	TCP1	60.2	pep primary_assembly:LU_Bosgru_v3.0:10:104545550:104559422:1 gene:ENSBGRG00000026527.1 transcript:ENSBGRT00000049144.1 gene_biotype:protein_coding transcript_biotype:protein_coding gene_symbol:TCP1 description:t-complex 1 [Source:HGNC Symbol;Acc:HGNC:11655]	50.955	14	7	22	7	1.92751e+07	1.86672e+07	2.00085e+07	1.87139e+07	2.08677e+07	1.80642e+07	1.95235e+07	1.95663e+07	1.93277e+07	0
ENSBGRP00000032372.1	EMAP like 1	EML1	93.7	pep primary_assembly:LU_Bosgru_v3.0:17:69950315:70112111:1 gene:ENSBGRG00000020081.1 transcript:ENSBGRT00000037450.1 gene_biotype:protein_coding transcript_biotype:protein_coding gene_symbol:EML1 description:EMAP like 1 [Source:HGNC Symbol;Acc:HGNC:3330]	50.603	14	11	16	11	1.28395e+07	1.2753e+07	1.20562e+07	1.29139e+07	1.19385e+07	1.46574e+07	1.16378e+07	1.19819e+07	1.38473e+07	0
ENSBGRP00000019961.1	pep primary_assembly:LU_Bosgru_v3.0:3:112826204:112845476:-1 gene:ENSBGRG00000012514.1 transcript:ENSBGRT00000023105.1 gene_biotype:protein_coding transcript_biotype:protein_coding		35.9	pep primary_assembly:LU_Bosgru_v3.0:3:112826204:112845476:-1 gene:ENSBGRG00000012514.1 transcript:ENSBGRT00000023105.1 gene_biotype:protein_coding transcript_biotype:protein_coding	50.54	18	4	11	2	1.27712e+06	1.37492e+06	1.48727e+06	1.32479e+06	1.72716e+06	1.464e+06	1.46255e+06	1.59417e+06	1.82257e+06	0
ENSBGRP00000023196.1	sarcoglycan gamma	SGCG	32.2	pep primary_assembly:LU_Bosgru_v3.0:15:46927916:46960395:1 gene:ENSBGRG00000014518.1 transcript:ENSBGRT00000026765.1 gene_biotype:protein_coding transcript_biotype:protein_coding gene_symbol:SGCG description:sarcoglycan gamma [Source:HGNC Symbol;Acc:HGNC:10809]	50.516	39	8	21	8	2.68855e+07	2.55994e+07	2.62862e+07	2.53372e+07	2.52537e+07	2.35053e+07	2.3368e+07	2.02185e+07	2.56083e+07	0
ENSBGRP00000005115.1	sterol carrier protein 2	SCP2	58.6	pep primary_assembly:LU_Bosgru_v3.0:3:101511046:101645154:-1 gene:ENSBGRG00000003114.1 transcript:ENSBGRT00000005861.1 gene_biotype:protein_coding transcript_biotype:protein_coding gene_symbol:SCP2 description:sterol carrier protein 2 [Source:HGNC Symbol;Acc:HGNC:10606]	50.406	17	10	29	10	2.95754e+07	2.50987e+07	2.35226e+07	2.48159e+07	2.23721e+07	2.56553e+07	2.549e+07	2.07633e+07	2.4293e+07	0
ENSBGRP00000036635.1	myoferlin	MYOF	232.7	pep primary_assembly:LU_Bosgru_v3.0:25:15937769:16136468:-1 gene:ENSBGRG00000021992.1 transcript:ENSBGRT00000042385.1 gene_biotype:protein_coding transcript_biotype:protein_coding gene_symbol:MYOF description:myoferlin [Source:HGNC Symbol;Acc:HGNC:3656]	50.278	6	12	20	9	2.66976e+06	2.88088e+06	3.36011e+06	2.9256e+06	3.20458e+06	2.98197e+06	2.81473e+06	3.85482e+06	2.92493e+06	0
ENSBGRP00000000733.1	caveolae associated protein 4	CAVIN4	41.3	pep primary_assembly:LU_Bosgru_v3.0:7:27447316:27464204:1 gene:ENSBGRG00000000485.1 transcript:ENSBGRT00000000848.1 gene_biotype:protein_coding transcript_biotype:protein_coding gene_symbol:CAVIN4 description:caveolae associated protein 4 [Source:HGNC Symbol;Acc:HGNC:33742]	50.026	25	9	39	9	8.98196e+07	8.04702e+07	7.18656e+07	7.22414e+07	6.36193e+07	7.86693e+07	7.50178e+07	5.74693e+07	7.05467e+07	0
ENSBGRP00000018114.1	protein phosphatase 3 catalytic subunit gamma	PPP3CC	58.9	pep primary_assembly:LU_Bosgru_v3.0:7:4651869:4743042:1 gene:ENSBGRG00000010542.1 transcript:ENSBGRT00000020990.1 gene_biotype:protein_coding transcript_biotype:protein_coding gene_symbol:PPP3CC description:protein phosphatase 3 catalytic subunit gamma [Source:HGNC Symbol;Acc:HGNC:9316]	49.98	19	9	24	6	3.48789e+06	3.55383e+06	3.50361e+06	3.82653e+06	3.74871e+06	4.47232e+06	4.59246e+06	3.49311e+06	4.19926e+06	0
ENSBGRP00000002990.1	arginyl-tRNA synthetase 1	RARS1	75.5	pep primary_assembly:LU_Bosgru_v3.0:8:87715845:87754090:1 gene:ENSBGRG00000001810.1 transcript:ENSBGRT00000003398.1 gene_biotype:protein_coding transcript_biotype:protein_coding gene_symbol:RARS1 description:arginyl-tRNA synthetase 1 [Source:HGNC Symbol;Acc:HGNC:9870]	49.947	20	15	27	15	1.70378e+07	1.69153e+07	1.73593e+07	1.76955e+07	1.81959e+07	1.77998e+07	1.52931e+07	1.73577e+07	1.6864e+07	0
ENSBGRP00000038318.1	kinesin family member 5B	KIF5B	94.6	pep primary_assembly:LU_Bosgru_v3.0:12:24163189:24209354:1 gene:ENSBGRG00000023175.1 transcript:ENSBGRT00000044396.1 gene_biotype:protein_coding transcript_biotype:protein_coding gene_symbol:KIF5B description:kinesin family member 5B [Source:HGNC Symbol;Acc:HGNC:6324]	49.917	12	10	17	8	6.89881e+06	7.27152e+06	7.97043e+06	7.31061e+06	7.46802e+06	7.25608e+06	6.00572e+06	7.40783e+06	8.43179e+06	0
ENSBGRP00000020689.1	mitogen-activated protein kinase kinase kinase 20	MAP3K20	51.7	pep primary_assembly:LU_Bosgru_v3.0:2:124295246:124417124:1 gene:ENSBGRG00000013013.1 transcript:ENSBGRT00000023923.1 gene_biotype:protein_coding transcript_biotype:protein_coding gene_symbol:MAP3K20 description:mitogen-activated protein kinase kinase kinase 20 [Source:HGNC Symbol;Acc:HGNC:17797]	49.684	17	6	12	6	1.15227e+07	1.23503e+07	1.40262e+07	1.17681e+07	1.25543e+07	1.09555e+07	1.15779e+07	1.05635e+07	1.28922e+07	0
ENSBGRP00000022933.1	FKBP prolyl isomerase 4	FKBP4	51.5	pep primary_assembly:LU_Bosgru_v3.0:5:114460903:114470215:-1 gene:ENSBGRG00000014358.1 transcript:ENSBGRT00000026466.1 gene_biotype:protein_coding transcript_biotype:protein_coding gene_symbol:FKBP4 description:FKBP prolyl isomerase 4 [Source:HGNC Symbol;Acc:HGNC:3720]	49.674	26	12	23	12	1.36903e+07	1.20082e+07	1.16394e+07	1.16301e+07	1.0831e+07	1.28747e+07	1.1515e+07	1.21432e+07	1.37091e+07	0
ENSBGRP00000027281.1	reticulon 4	RTN4	22.4	pep primary_assembly:LU_Bosgru_v3.0:9:58724607:58765755:-1 gene:ENSBGRG00000016653.1 transcript:ENSBGRT00000031494.1 gene_biotype:protein_coding transcript_biotype:protein_coding gene_symbol:RTN4 description:reticulon 4 [Source:HGNC Symbol;Acc:HGNC:14085]	49.591	27	5	19	1	3.04876e+06	2.72187e+06	2.57048e+06	2.8e+06	2.65702e+06	2.89588e+06	2.9565e+06	2.18609e+06	2.10597e+06	0
ENSBGRP00000041402.1	VAMP associated protein A	VAPA	33.7	pep primary_assembly:LU_Bosgru_v3.0:21:38908857:38946812:1 gene:ENSBGRG00000025948.1 transcript:ENSBGRT00000048009.1 gene_biotype:protein_coding transcript_biotype:protein_coding gene_symbol:VAPA description:VAMP associated protein A [Source:HGNC Symbol;Acc:HGNC:12648]	49.401	18	6	32	5	4.08923e+07	4.20029e+07	4.67899e+07	4.68314e+07	5.02897e+07	4.23318e+07	3.96318e+07	4.1536e+07	4.89519e+07	0
ENSBGRP00000017048.1	serpin family D member 1	SERPIND1	55.1	pep primary_assembly:LU_Bosgru_v3.0:16:80056253:80060748:1 gene:ENSBGRG00000010706.1 transcript:ENSBGRT00000019712.1 gene_biotype:protein_coding transcript_biotype:protein_coding gene_symbol:SERPIND1 description:serpin family D member 1 [Source:HGNC Symbol;Acc:HGNC:4838]	49.328	20	8	31	8	3.86359e+07	4.04357e+07	4.40662e+07	3.26396e+07	3.90269e+07	2.5555e+07	4.72843e+07	3.89333e+07	2.95065e+07	0
ENSBGRP00000034734.1	calcium/calmodulin dependent protein kinase II alpha	CAMK2A	55.3	pep primary_assembly:LU_Bosgru_v3.0:8:67264695:67343827:-1 gene:ENSBGRG00000021420.1 transcript:ENSBGRT00000040156.1 gene_biotype:protein_coding transcript_biotype:protein_coding gene_symbol:CAMK2A description:calcium/calmodulin dependent protein kinase II alpha [Source:HGNC Symbol;Acc:HGNC:1460]	49.259	17	6	22	2	5.1415e+06	5.34826e+06	6.10006e+06	6.01875e+06	6.40561e+06	5.42271e+06	5.41916e+06	4.6352e+06	6.31621e+06	0
ENSBGRP00000009253.1	pep primary_assembly:LU_Bosgru_v3.0:12:30004015:30005079:-1 gene:ENSBGRG00000005768.1 transcript:ENSBGRT00000010638.1 gene_biotype:protein_coding transcript_biotype:protein_coding		36	pep primary_assembly:LU_Bosgru_v3.0:12:30004015:30005079:-1 gene:ENSBGRG00000005768.1 transcript:ENSBGRT00000010638.1 gene_biotype:protein_coding transcript_biotype:protein_coding	49.209	20	8	19	8	2.17786e+07	2.24997e+07	2.31388e+07	2.41045e+07	2.44735e+07	2.66334e+07	2.34718e+07	2.42509e+07	2.55419e+07	0
ENSBGRP00000039234.1	peptidylprolyl isomerase B	PPIB	23.7	pep primary_assembly:LU_Bosgru_v3.0:11:32219503:32225394:1 gene:ENSBGRG00000024663.1 transcript:ENSBGRT00000045518.1 gene_biotype:protein_coding transcript_biotype:protein_coding gene_symbol:PPIB description:peptidylprolyl isomerase B [Source:HGNC Symbol;Acc:HGNC:9255]	49.17	33	7	25	7	3.41403e+07	3.24942e+07	3.49806e+07	3.01017e+07	2.9933e+07	2.94128e+07	3.05108e+07	3.37233e+07	3.33618e+07	0
ENSBGRP00000034650.1	synaptotagmin binding cytoplasmic RNA interacting protein	SYNCRIP	88.4	pep primary_assembly:LU_Bosgru_v3.0:10:25296348:25325164:-1 gene:ENSBGRG00000021677.1 transcript:ENSBGRT00000040057.1 gene_biotype:protein_coding transcript_biotype:protein_coding gene_symbol:SYNCRIP description:synaptotagmin binding cytoplasmic RNA interacting protein [Source:HGNC Symbol;Acc:HGNC:16918]	49.164	11	8	16	6	1.89506e+07	2.00738e+07	1.95911e+07	1.96068e+07	1.90697e+07	2.11261e+07	1.7349e+07	1.99707e+07	2.09187e+07	0
ENSBGRP00000006278.1	collagen type VI alpha 6 chain	COL6A6	247.1	pep primary_assembly:LU_Bosgru_v3.0:1:165702980:165828976:-1 gene:ENSBGRG00000003893.1 transcript:ENSBGRT00000007197.1 gene_biotype:protein_coding transcript_biotype:protein_coding gene_symbol:COL6A6 description:collagen type VI alpha 6 chain [Source:HGNC Symbol;Acc:HGNC:27023]	48.846	6	14	27	14	1.51302e+07	1.64482e+07	1.77145e+07	1.89397e+07	1.48577e+07	2.43073e+07	1.52586e+07	2.69838e+07	1.58637e+07	0
ENSBGRP00000041404.1	ribosomal protein S2	RPS2	31.2	pep primary_assembly:LU_Bosgru_v3.0:26:46216552:46218556:1 gene:ENSBGRG00000025950.1 transcript:ENSBGRT00000048012.1 gene_biotype:protein_coding transcript_biotype:protein_coding gene_symbol:RPS2 description:ribosomal protein S2 [Source:HGNC Symbol;Acc:HGNC:10404]	48.74	28	9	22	9	2.65533e+07	2.82196e+07	2.76714e+07	2.81229e+07	2.9842e+07	3.03172e+07	2.65793e+07	3.021e+07	3.04011e+07	0
ENSBGRP00000032902.1	translocase of inner mitochondrial membrane 44	TIMM44	51.5	pep primary_assembly:LU_Bosgru_v3.0:8:17313764:17331105:-1 gene:ENSBGRG00000020570.1 transcript:ENSBGRT00000038026.1 gene_biotype:protein_coding transcript_biotype:protein_coding gene_symbol:TIMM44 description:translocase of inner mitochondrial membrane 44 [Source:HGNC Symbol;Acc:HGNC:17316]	48.662	24	12	23	12	9.93637e+06	1.00011e+07	1.02908e+07	1.13559e+07	9.6358e+06	1.24909e+07	1.07122e+07	9.72343e+06	1.01703e+07	0
ENSBGRP00000030935.1	proteasome 26S subunit, non-ATPase 11	PSMD11	47.4	pep primary_assembly:LU_Bosgru_v3.0:19:51612828:51644323:1 gene:ENSBGRG00000019390.1 transcript:ENSBGRT00000035785.1 gene_biotype:protein_coding transcript_biotype:protein_coding gene_symbol:PSMD11 description:proteasome 26S subunit, non-ATPase 11 [Source:HGNC Symbol;Acc:HGNC:9556]	48.548	26	10	24	10	1.71438e+07	1.62989e+07	1.72039e+07	1.69905e+07	1.72933e+07	1.63852e+07	1.58437e+07	1.58052e+07	1.55082e+07	0
ENSBGRP00000002920.1	kininogen 1	KNG1	70	pep primary_assembly:LU_Bosgru_v3.0:1:87548415:87571353:-1 gene:ENSBGRG00000001736.1 transcript:ENSBGRT00000003319.1 gene_biotype:protein_coding transcript_biotype:protein_coding gene_symbol:KNG1 description:kininogen 1 [Source:HGNC Symbol;Acc:HGNC:6383]	48.487	17	12	50	2	6.56061e+07	6.89343e+07	7.65505e+07	6.29765e+07	7.94151e+07	4.56532e+07	7.30493e+07	5.60935e+07	5.73715e+07	0
ENSBGRP00000026145.1	adenylate kinase 2	AK2	37.4	pep primary_assembly:LU_Bosgru_v3.0:2:17409578:17440583:-1 gene:ENSBGRG00000016106.1 transcript:ENSBGRT00000030183.1 gene_biotype:protein_coding transcript_biotype:protein_coding gene_symbol:AK2 description:adenylate kinase 2 [Source:HGNC Symbol;Acc:HGNC:362]	48.484	23	7	24	7	2.27897e+07	1.97626e+07	1.83478e+07	2.08042e+07	1.78233e+07	2.2421e+07	2.09952e+07	1.80497e+07	1.91107e+07	0
ENSBGRP00000033920.1	fermitin family member 2	FERMT2	80.7	pep primary_assembly:LU_Bosgru_v3.0:11:53907277:53990719:-1 gene:ENSBGRG00000021063.1 transcript:ENSBGRT00000039215.1 gene_biotype:protein_coding transcript_biotype:protein_coding gene_symbol:FERMT2 description:fermitin family member 2 [Source:HGNC Symbol;Acc:HGNC:15767]	48.478	15	11	24	11	1.99554e+07	1.80645e+07	1.82225e+07	1.78015e+07	1.78243e+07	1.87024e+07	1.75762e+07	1.68476e+07	2.3118e+07	0
ENSBGRP00000008176.1	pep primary_assembly:LU_Bosgru_v3.0:19:22244561:22257802:1 gene:ENSBGRG00000005117.1 transcript:ENSBGRT00000009414.1 gene_biotype:protein_coding transcript_biotype:protein_coding		22.6	pep primary_assembly:LU_Bosgru_v3.0:19:22244561:22257802:1 gene:ENSBGRG00000005117.1 transcript:ENSBGRT00000009414.1 gene_biotype:protein_coding transcript_biotype:protein_coding	48.442	35	6	11	6	1.66063e+07	1.46867e+07	1.4037e+07	1.50103e+07	1.42699e+07	1.53507e+07	1.37704e+07	1.62301e+07	1.70371e+07	0
ENSBGRP00000005817.1	prostaglandin reductase 1	PTGR1	35.6	pep primary_assembly:LU_Bosgru_v3.0:7:39044902:39074276:-1 gene:ENSBGRG00000003568.1 transcript:ENSBGRT00000006663.1 gene_biotype:protein_coding transcript_biotype:protein_coding gene_symbol:PTGR1 description:prostaglandin reductase 1 [Source:HGNC Symbol;Acc:HGNC:18429]	48.359	26	6	20	6	2.2582e+07	1.95334e+07	1.80492e+07	1.67992e+07	1.60994e+07	1.83389e+07	1.65681e+07	1.48544e+07	2.03632e+07	0
ENSBGRP00000002517.1	caveolae associated protein 2	CAVIN2	45.2	pep primary_assembly:LU_Bosgru_v3.0:2:61672960:61684861:1 gene:ENSBGRG00000001540.1 transcript:ENSBGRT00000002853.1 gene_biotype:protein_coding transcript_biotype:protein_coding gene_symbol:CAVIN2 description:caveolae associated protein 2 [Source:HGNC Symbol;Acc:HGNC:10690]	48.286	26	9	20	9	1.35774e+07	1.42659e+07	1.53243e+07	1.38276e+07	1.39284e+07	1.41888e+07	1.38285e+07	1.35154e+07	1.40538e+07	0
ENSBGRP00000025628.1	ATP synthase peripheral stalk subunit d	ATP5PD	16	pep primary_assembly:LU_Bosgru_v3.0:19:8045328:8049610:-1 gene:ENSBGRG00000016084.1 transcript:ENSBGRT00000029589.1 gene_biotype:protein_coding transcript_biotype:protein_coding gene_symbol:ATP5PD description:ATP synthase peripheral stalk subunit d [Source:HGNC Symbol;Acc:HGNC:845]	48.125	48	7	40	7	5.87581e+07	5.12655e+07	4.90153e+07	6.69923e+07	4.99591e+07	7.03691e+07	7.16779e+07	4.61345e+07	4.79875e+07	0
ENSBGRP00000009465.1	coenzyme Q8A	COQ8A	72	pep primary_assembly:LU_Bosgru_v3.0:14:25392413:25418019:1 gene:ENSBGRG00000005906.1 transcript:ENSBGRT00000010897.1 gene_biotype:protein_coding transcript_biotype:protein_coding gene_symbol:COQ8A description:coenzyme Q8A [Source:HGNC Symbol;Acc:HGNC:16812]	48.023	13	7	17	7	5.00617e+07	4.43952e+07	4.1137e+07	4.65772e+07	3.9468e+07	5.23402e+07	4.86546e+07	3.44602e+07	4.4674e+07	0
ENSBGRP00000033382.1	esterase D	ESD	49.2	pep primary_assembly:LU_Bosgru_v3.0:15:66967835:66989735:1 gene:ENSBGRG00000020909.1 transcript:ENSBGRT00000038585.1 gene_biotype:protein_coding transcript_biotype:protein_coding gene_symbol:ESD description:esterase D [Source:HGNC Symbol;Acc:HGNC:3465]	47.727	16	6	14	6	1.86514e+07	1.61248e+07	1.48401e+07	1.41734e+07	1.32829e+07	1.52871e+07	1.42932e+07	1.25727e+07	1.80103e+07	0
ENSBGRP00000041884.1	GC vitamin D binding protein	GC	53.2	pep primary_assembly:LU_Bosgru_v3.0:6:34217358:34258066:1 gene:ENSBGRG00000026251.1 transcript:ENSBGRT00000048577.1 gene_biotype:protein_coding transcript_biotype:protein_coding gene_symbol:GC description:GC vitamin D binding protein [Source:HGNC Symbol;Acc:HGNC:4187]	47.642	20	11	33	11	5.27832e+07	6.01395e+07	6.79467e+07	6.59257e+07	7.83669e+07	4.91018e+07	8.37143e+07	4.85884e+07	5.39212e+07	0
ENSBGRP00000042437.1	pep primary_assembly:LU_Bosgru_v3.0:10:104644754:104654984:1 gene:ENSBGRG00000026571.1 transcript:ENSBGRT00000049204.1 gene_biotype:protein_coding transcript_biotype:protein_coding		20.5	pep primary_assembly:LU_Bosgru_v3.0:10:104644754:104654984:1 gene:ENSBGRG00000026571.1 transcript:ENSBGRT00000049204.1 gene_biotype:protein_coding transcript_biotype:protein_coding	47.614	21	4	20	1	4.4684e+06	2.20454e+06	1.2583e+06	3.33298e+06	1.54537e+06	1.45508e+06	1.28234e+06	1.32209e+06	1.28578e+06	0
ENSBGRP00000017792.1	matrin 3	MATR3	94.4	pep primary_assembly:LU_Bosgru_v3.0:8:54986693:55003587:1 gene:ENSBGRG00000010557.1 transcript:ENSBGRT00000020606.1 gene_biotype:protein_coding transcript_biotype:protein_coding gene_symbol:MATR3 description:matrin 3 [Source:HGNC Symbol;Acc:HGNC:6912]	47.589	12	11	18	11	7.58583e+06	7.83336e+06	7.72666e+06	7.50425e+06	7.6071e+06	7.9932e+06	7.21432e+06	7.7132e+06	7.57873e+06	0
ENSBGRP00000028291.1	transferrin receptor	TFRC	85.3	pep primary_assembly:LU_Bosgru_v3.0:1:76662318:76830614:-1 gene:ENSBGRG00000017868.1 transcript:ENSBGRT00000032762.1 gene_biotype:protein_coding transcript_biotype:protein_coding gene_symbol:TFRC description:transferrin receptor [Source:HGNC Symbol;Acc:HGNC:11763]	47.583	14	12	17	12	9.4124e+06	1.05956e+07	1.33152e+07	1.40074e+07	1.44968e+07	1.25236e+07	1.3388e+07	1.08647e+07	1.39661e+07	0
ENSBGRP00000005729.1	Ecm29 proteasome adaptor and scaffold	ECPAS	202.2	pep primary_assembly:LU_Bosgru_v3.0:7:38865742:38989173:-1 gene:ENSBGRG00000003522.1 transcript:ENSBGRT00000006563.1 gene_biotype:protein_coding transcript_biotype:protein_coding gene_symbol:ECPAS description:Ecm29 proteasome adaptor and scaffold [Source:HGNC Symbol;Acc:HGNC:29020]	47.537	7	13	17	13	2.32085e+07	2.39892e+07	2.35591e+07	2.51711e+07	2.39886e+07	2.45369e+07	2.01135e+07	2.37127e+07	2.5754e+07	0
ENSBGRP00000036283.1	myosin light chain 12A	MYL12A	20.7	pep primary_assembly:LU_Bosgru_v3.0:21:33904913:33909334:1 gene:ENSBGRG00000022681.1 transcript:ENSBGRT00000041983.1 gene_biotype:protein_coding transcript_biotype:protein_coding gene_symbol:MYL12A description:myosin light chain 12A [Source:HGNC Symbol;Acc:HGNC:16701]	47.395	52	8	40	3	2.89891e+07	3.43651e+07	3.66616e+07	3.08508e+07	4.41211e+07	2.53261e+07	4.6638e+07	3.81133e+07	3.16843e+07	0
ENSBGRP00000042384.1	purine nucleoside phosphorylase	PNP	31.5	pep primary_assembly:LU_Bosgru_v3.0:6:35509984:35511710:-1 gene:ENSBGRG00000026534.1 transcript:ENSBGRT00000049142.1 gene_biotype:protein_coding transcript_biotype:protein_coding gene_symbol:PNP description:purine nucleoside phosphorylase [Source:HGNC Symbol;Acc:HGNC:7892]	47.384	19	4	12	4	1.21106e+07	1.16369e+07	1.19371e+07	9.04283e+06	8.73713e+06	9.189e+06	9.30367e+06	9.83778e+06	8.55173e+06	0
ENSBGRP00000036418.1	NADH:ubiquinone oxidoreductase subunit A10	NDUFA10	39.3	pep primary_assembly:LU_Bosgru_v3.0:3:130376583:130423463:-1 gene:ENSBGRG00000022816.1 transcript:ENSBGRT00000042140.1 gene_biotype:protein_coding transcript_biotype:protein_coding gene_symbol:NDUFA10 description:NADH:ubiquinone oxidoreductase subunit A10 [Source:HGNC Symbol;Acc:HGNC:7684]	47.286	20	8	32	8	7.70895e+07	7.02656e+07	6.28297e+07	7.76218e+07	6.97745e+07	8.86868e+07	8.3513e+07	5.90696e+07	7.76516e+07	0
ENSBGRP00000033977.1	N-ethylmaleimide sensitive factor, vesicle fusing ATPase	NSF	83.6	pep primary_assembly:LU_Bosgru_v3.0:19:20076919:20238888:1 gene:ENSBGRG00000021286.1 transcript:ENSBGRT00000039276.1 gene_biotype:protein_coding transcript_biotype:protein_coding gene_symbol:NSF description:N-ethylmaleimide sensitive factor, vesicle fusing ATPase [Source:HGNC Symbol;Acc:HGNC:8016]	47.215	14	11	19	10	1.14351e+07	1.13113e+07	1.10723e+07	1.09024e+07	1.12202e+07	1.13251e+07	1.14057e+07	1.27054e+07	1.14018e+07	0
ENSBGRP00000012374.1	HECT domain E3 ubiquitin protein ligase 1	HECTD1	289.2	pep primary_assembly:LU_Bosgru_v3.0:17:44490968:44572786:-1 gene:ENSBGRG00000007751.1 transcript:ENSBGRT00000014266.1 gene_biotype:protein_coding transcript_biotype:protein_coding gene_symbol:HECTD1 description:HECT domain E3 ubiquitin protein ligase 1 [Source:HGNC Symbol;Acc:HGNC:20157]	46.828	4	9	12	9	4.76812e+06	4.63053e+06	4.52076e+06	4.95609e+06	4.82544e+06	5.04659e+06	4.33693e+06	4.38674e+06	4.94978e+06	0
ENSBGRP00000035109.1	quinoid dihydropteridine reductase	QDPR	25.5	pep primary_assembly:LU_Bosgru_v3.0:6:5545013:5570694:1 gene:ENSBGRG00000021798.1 transcript:ENSBGRT00000040602.1 gene_biotype:protein_coding transcript_biotype:protein_coding gene_symbol:QDPR description:quinoid dihydropteridine reductase [Source:HGNC Symbol;Acc:HGNC:9752]	46.702	29	4	10	4	1.22242e+07	1.1832e+07	1.22666e+07	1.24755e+07	1.22618e+07	1.26522e+07	1.05298e+07	1.05352e+07	1.1457e+07	0
ENSBGRP00000041427.1	ribosomal protein L7a		36.2	pep primary_assembly:LU_Bosgru_v3.0:9:13829077:13832879:1 gene:ENSBGRG00000025968.1 transcript:ENSBGRT00000048040.1 gene_biotype:protein_coding transcript_biotype:protein_coding description:ribosomal protein L7a [Source:HGNC Symbol;Acc:HGNC:10364]	46.664	28	9	15	9	1.62299e+07	1.72306e+07	1.71229e+07	1.80756e+07	1.74143e+07	1.71915e+07	1.64557e+07	1.68008e+07	1.59947e+07	0
ENSBGRP00000022467.1	LIM and SH3 protein 1	LASP1	28.1	pep primary_assembly:LU_Bosgru_v3.0:19:26982548:27034363:-1 gene:ENSBGRG00000014082.1 transcript:ENSBGRT00000025938.1 gene_biotype:protein_coding transcript_biotype:protein_coding gene_symbol:LASP1 description:LIM and SH3 protein 1 [Source:HGNC Symbol;Acc:HGNC:6513]	46.63	32	8	24	2	9.70175e+06	1.09106e+07	1.16128e+07	1.1819e+07	1.44226e+07	1.16746e+07	1.33937e+07	1.4187e+07	1.22019e+07	0
ENSBGRP00000008546.1	thymopoietin		53.5	pep primary_assembly:LU_Bosgru_v3.0:5:42853751:42883150:-1 gene:ENSBGRG00000005328.1 transcript:ENSBGRT00000009839.1 gene_biotype:protein_coding transcript_biotype:protein_coding description:thymopoietin [Source:HGNC Symbol;Acc:HGNC:11875]	46.621	23	8	13	1	1.07828e+07	9.59472e+06	8.74486e+06	9.31489e+06	8.62816e+06	9.66282e+06	9.05019e+06	8.77323e+06	8.29904e+06	0
ENSBGRP00000008875.1	prenylcysteine oxidase 1	PCYOX1	56.8	pep primary_assembly:LU_Bosgru_v3.0:9:92614121:92629082:1 gene:ENSBGRG00000005537.1 transcript:ENSBGRT00000010214.1 gene_biotype:protein_coding transcript_biotype:protein_coding gene_symbol:PCYOX1 description:prenylcysteine oxidase 1 [Source:HGNC Symbol;Acc:HGNC:20588]	46.457	19	9	19	9	5.27823e+07	4.99817e+07	5.44185e+07	5.496e+07	5.63663e+07	4.8243e+07	5.08763e+07	4.0381e+07	5.69928e+07	0
ENSBGRP00000017022.1	proteasome 20S subunit beta 2	PSMB2	22.9	pep primary_assembly:LU_Bosgru_v3.0:3:120310426:120351541:1 gene:ENSBGRG00000010708.1 transcript:ENSBGRT00000019682.1 gene_biotype:protein_coding transcript_biotype:protein_coding gene_symbol:PSMB2 description:proteasome 20S subunit beta 2 [Source:HGNC Symbol;Acc:HGNC:9539]	46.429	22	4	16	4	1.33574e+07	1.27046e+07	1.24758e+07	1.23669e+07	1.2451e+07	1.28212e+07	1.10741e+07	1.13654e+07	1.20987e+07	0
ENSBGRP00000011322.1	RAS related 2	RRAS2	23.4	pep primary_assembly:LU_Bosgru_v3.0:13:47961475:48044193:-1 gene:ENSBGRG00000007061.1 transcript:ENSBGRT00000013026.1 gene_biotype:protein_coding transcript_biotype:protein_coding gene_symbol:RRAS2 description:RAS related 2 [Source:HGNC Symbol;Acc:HGNC:17271]	46.426	40	8	17	6	1.28504e+07	1.22467e+07	1.27566e+07	1.08822e+07	1.19747e+07	9.97559e+06	9.41798e+06	9.4437e+06	1.37345e+07	0
ENSBGRP00000000557.1	sarcoglycan beta	SGCB	38.6	pep primary_assembly:LU_Bosgru_v3.0:6:54756524:54781484:1 gene:ENSBGRG00000000392.1 transcript:ENSBGRT00000000656.1 gene_biotype:protein_coding transcript_biotype:protein_coding gene_symbol:SGCB description:sarcoglycan beta [Source:HGNC Symbol;Acc:HGNC:10806]	46.328	21	5	16	5	1.62313e+07	1.46836e+07	1.49726e+07	1.47515e+07	1.49839e+07	1.20117e+07	1.37867e+07	1.24209e+07	1.53047e+07	0
ENSBGRP00000002002.1	NADH:ubiquinone oxidoreductase core subunit S2	NDUFS2	57.4	pep primary_assembly:LU_Bosgru_v3.0:3:9198739:9211298:1 gene:ENSBGRG00000001256.1 transcript:ENSBGRT00000002291.1 gene_biotype:protein_coding transcript_biotype:protein_coding gene_symbol:NDUFS2 description:NADH:ubiquinone oxidoreductase core subunit S2 [Source:HGNC Symbol;Acc:HGNC:7708]	46.267	21	9	32	9	6.08826e+07	5.87965e+07	4.92511e+07	6.40938e+07	5.53158e+07	6.66902e+07	6.8665e+07	4.69286e+07	5.45662e+07	0
ENSBGRP00000005703.1	pep primary_assembly:LU_Bosgru_v3.0:5:48173282:48184795:-1 gene:ENSBGRG00000003514.1 transcript:ENSBGRT00000006533.1 gene_biotype:protein_coding transcript_biotype:protein_coding		24.5	pep primary_assembly:LU_Bosgru_v3.0:5:48173282:48184795:-1 gene:ENSBGRG00000003514.1 transcript:ENSBGRT00000006533.1 gene_biotype:protein_coding transcript_biotype:protein_coding	46.026	21	4	16	4	1.72918e+07	1.34684e+07	1.44639e+07	1.11078e+07	1.64024e+07	1.12199e+07	1.41282e+07	1.65097e+07	2.12589e+07	0
ENSBGRP00000000471.1	3-hydroxyisobutyryl-CoA hydrolase	HIBCH	43.3	pep primary_assembly:LU_Bosgru_v3.0:2:143498406:143627791:-1 gene:ENSBGRG00000000271.1 transcript:ENSBGRT00000000556.1 gene_biotype:protein_coding transcript_biotype:protein_coding gene_symbol:HIBCH description:3-hydroxyisobutyryl-CoA hydrolase [Source:HGNC Symbol;Acc:HGNC:4908]	45.98	22	8	16	8	6.52123e+06	5.86164e+06	5.32696e+06	5.61405e+06	4.9018e+06	6.22045e+06	5.85137e+06	5.63202e+06	6.71446e+06	0
ENSBGRP00000029941.1	hydroxysteroid 17-beta dehydrogenase 8	HSD17B8	26.5	pep primary_assembly:LU_Bosgru_v3.0:24:29383647:29385745:-1 gene:ENSBGRG00000018839.1 transcript:ENSBGRT00000034654.1 gene_biotype:protein_coding transcript_biotype:protein_coding gene_symbol:HSD17B8 description:hydroxysteroid 17-beta dehydrogenase 8 [Source:HGNC Symbol;Acc:HGNC:3554]	45.654	25	5	13	5	6.43647e+06	6.24626e+06	5.51624e+06	6.14222e+06	6.17355e+06	6.06341e+06	5.36088e+06	5.74219e+06	6.22333e+06	0
ENSBGRP00000040238.1	apolipoprotein O like	APOOL	34.3	pep primary_assembly:LU_Bosgru_v3.0:X:72974531:73126375:-1 gene:ENSBGRG00000025225.1 transcript:ENSBGRT00000046646.1 gene_biotype:protein_coding transcript_biotype:protein_coding gene_symbol:APOOL description:apolipoprotein O like [Source:HGNC Symbol;Acc:HGNC:24009]	45.493	24	5	17	5	6.79663e+06	6.38975e+06	6.73055e+06	6.94985e+06	6.80706e+06	7.30977e+06	7.01055e+06	6.74033e+06	7.06398e+06	0
ENSBGRP00000035847.1	reticulocalbin 2	RCN2	36.9	pep primary_assembly:LU_Bosgru_v3.0:17:34036571:34056095:1 gene:ENSBGRG00000022440.1 transcript:ENSBGRT00000041472.1 gene_biotype:protein_coding transcript_biotype:protein_coding gene_symbol:RCN2 description:reticulocalbin 2 [Source:HGNC Symbol;Acc:HGNC:9935]	45.282	21	7	14	7	4.08026e+06	4.49762e+06	4.41587e+06	4.39209e+06	4.34222e+06	4.28189e+06	4.10358e+06	4.01787e+06	4.64637e+06	0
ENSBGRP00000034512.1	RAP1B, member of RAS oncogene family		20.8	pep primary_assembly:LU_Bosgru_v3.0:5:61025559:61032545:1 gene:ENSBGRG00000021221.1 transcript:ENSBGRT00000039895.1 gene_biotype:protein_coding transcript_biotype:protein_coding description:RAP1B, member of RAS oncogene family [Source:HGNC Symbol;Acc:HGNC:9857]	45.266	24	5	15	2	4.765e+06	5.10071e+06	6.19775e+06	6.20779e+06	7.97274e+06	4.13153e+06	1.17021e+07	5.97341e+06	5.30906e+06	0
ENSBGRP00000006492.1	integrin linked kinase	ILK	51.4	pep primary_assembly:LU_Bosgru_v3.0:13:39077334:39085203:1 gene:ENSBGRG00000003873.1 transcript:ENSBGRT00000007450.1 gene_biotype:protein_coding transcript_biotype:protein_coding gene_symbol:ILK description:integrin linked kinase [Source:HGNC Symbol;Acc:HGNC:6040]	45.23	23	11	26	11	2.94649e+07	2.78832e+07	2.86573e+07	2.39255e+07	2.54601e+07	2.24498e+07	2.8366e+07	2.37016e+07	2.46351e+07	0
ENSBGRP00000013542.1	dynactin subunit 2	DCTN2	44.8	pep primary_assembly:LU_Bosgru_v3.0:5:49100694:49116435:-1 gene:ENSBGRG00000008064.1 transcript:ENSBGRT00000015621.1 gene_biotype:protein_coding transcript_biotype:protein_coding gene_symbol:DCTN2 description:dynactin subunit 2 [Source:HGNC Symbol;Acc:HGNC:2712]	45.172	17	7	17	7	1.16545e+07	1.26249e+07	1.28607e+07	1.2823e+07	1.37517e+07	1.32092e+07	1.13659e+07	1.39049e+07	1.36484e+07	0
ENSBGRP00000008321.1	G protein pathway suppressor 1	GPS1	58.9	pep primary_assembly:LU_Bosgru_v3.0:19:14339913:14345450:1 gene:ENSBGRG00000005132.1 transcript:ENSBGRT00000009577.1 gene_biotype:protein_coding transcript_biotype:protein_coding gene_symbol:GPS1 description:G protein pathway suppressor 1 [Source:HGNC Symbol;Acc:HGNC:4549]	45.164	17	7	18	7	9.26928e+06	8.91075e+06	9.40843e+06	9.6229e+06	8.84072e+06	9.51293e+06	8.82331e+06	8.18257e+06	8.65587e+06	0
ENSBGRP00000020896.1	carboxymethylenebutenolidase homolog	CMBL	29.9	pep primary_assembly:LU_Bosgru_v3.0:23:17616425:17650835:-1 gene:ENSBGRG00000013187.1 transcript:ENSBGRT00000024139.1 gene_biotype:protein_coding transcript_biotype:protein_coding gene_symbol:CMBL description:carboxymethylenebutenolidase homolog [Source:HGNC Symbol;Acc:HGNC:25090]	45.128	17	6	31	6	4.0392e+07	3.68832e+07	3.48507e+07	3.99042e+07	3.66031e+07	4.17137e+07	3.12107e+07	3.12053e+07	4.34192e+07	0
ENSBGRP00000025352.1	profilin 2	PFN2	15	pep primary_assembly:LU_Bosgru_v3.0:1:128729524:128734609:1 gene:ENSBGRG00000015699.1 transcript:ENSBGRT00000029261.1 gene_biotype:protein_coding transcript_biotype:protein_coding gene_symbol:PFN2 description:profilin 2 [Source:HGNC Symbol;Acc:HGNC:8882]	45.1	28	4	16	4	2.69978e+07	2.49851e+07	2.55007e+07	2.15731e+07	2.20128e+07	2.22246e+07	1.81201e+07	1.6634e+07	2.57115e+07	0
ENSBGRP00000015404.1	dynein cytoplasmic 1 intermediate chain 2	DYNC1I2	71.4	pep primary_assembly:LU_Bosgru_v3.0:2:122841495:122920342:1 gene:ENSBGRG00000009556.1 transcript:ENSBGRT00000017756.1 gene_biotype:protein_coding transcript_biotype:protein_coding gene_symbol:DYNC1I2 description:dynein cytoplasmic 1 intermediate chain 2 [Source:HGNC Symbol;Acc:HGNC:2964]	45.074	13	8	18	8	1.18106e+07	1.21474e+07	1.45193e+07	1.31246e+07	1.44763e+07	1.16524e+07	1.13756e+07	1.0639e+07	1.47085e+07	0
ENSBGRP00000007254.1	phosphoglucomutase 2	PGM2	68.1	pep primary_assembly:LU_Bosgru_v3.0:6:66541479:66581405:-1 gene:ENSBGRG00000004476.1 transcript:ENSBGRT00000008329.1 gene_biotype:protein_coding transcript_biotype:protein_coding gene_symbol:PGM2 description:phosphoglucomutase 2 [Source:HGNC Symbol;Acc:HGNC:8906]	45.034	18	11	17	10	1.14481e+07	1.05998e+07	1.03782e+07	9.41884e+06	9.09554e+06	9.29894e+06	9.18853e+06	1.08984e+07	1.18571e+07	0
ENSBGRP00000009484.1	pep primary_assembly:LU_Bosgru_v3.0:18:60071046:60076921:1 gene:ENSBGRG00000005916.1 transcript:ENSBGRT00000010920.1 gene_biotype:protein_coding transcript_biotype:protein_coding		13.5	pep primary_assembly:LU_Bosgru_v3.0:18:60071046:60076921:1 gene:ENSBGRG00000005916.1 transcript:ENSBGRT00000010920.1 gene_biotype:protein_coding transcript_biotype:protein_coding	44.928	46	7	51	7	4.19326e+07	4.18957e+07	3.71708e+07	4.841e+07	3.8949e+07	5.12407e+07	5.19269e+07	3.39167e+07	3.74354e+07	0
ENSBGRP00000025710.1	pep primary_assembly:LU_Bosgru_v3.0:24:3234511:3236418:1 gene:ENSBGRG00000016137.1 transcript:ENSBGRT00000029685.1 gene_biotype:protein_coding transcript_biotype:protein_coding		21.4	pep primary_assembly:LU_Bosgru_v3.0:24:3234511:3236418:1 gene:ENSBGRG00000016137.1 transcript:ENSBGRT00000029685.1 gene_biotype:protein_coding transcript_biotype:protein_coding	44.8	27	9	43	2	6.00524e+06	5.93621e+06	4.2291e+06	4.35748e+06	3.80634e+06	4.78313e+06	5.13849e+06	3.92564e+06	5.11484e+06	0
ENSBGRP00000020338.1	tyrosine 3-monooxygenase/tryptophan 5-monooxygenase activation protein theta	YWHAQ	27.7	pep primary_assembly:LU_Bosgru_v3.0:9:114083812:114119505:1 gene:ENSBGRG00000012872.1 transcript:ENSBGRT00000023526.1 gene_biotype:protein_coding transcript_biotype:protein_coding gene_symbol:YWHAQ description:tyrosine 3-monooxygenase/tryptophan 5-monooxygenase activation protein theta [Source:HGNC Symbol;Acc:HGNC:12854]	44.798	33	8	43	3	1.8026e+06	1.84192e+06	2.04624e+06	1.80996e+06	2.12386e+06	1.7029e+06	1.92559e+06	2.12847e+06	2.11611e+06	0
ENSBGRP00000026329.1	ADP-ribosylhydrolase like 1		39.9	pep primary_assembly:LU_Bosgru_v3.0:15:20471976:20487133:-1 gene:ENSBGRG00000016539.1 transcript:ENSBGRT00000030397.1 gene_biotype:protein_coding transcript_biotype:protein_coding description:ADP-ribosylhydrolase like 1 [Source:HGNC Symbol;Acc:HGNC:21303]	44.571	18	9	28	9	3.30038e+07	3.04905e+07	3.02e+07	3.03981e+07	2.30618e+07	2.95845e+07	2.4738e+07	2.27134e+07	3.38527e+07	0
ENSBGRP00000024308.1	carbonyl reductase 4	CBR4	25.3	pep primary_assembly:LU_Bosgru_v3.0:7:123077379:123100789:1 gene:ENSBGRG00000015246.1 transcript:ENSBGRT00000028038.1 gene_biotype:protein_coding transcript_biotype:protein_coding gene_symbol:CBR4 description:carbonyl reductase 4 [Source:HGNC Symbol;Acc:HGNC:25891]	44.392	31	6	14	6	5.64047e+06	4.62139e+06	3.73363e+06	4.87633e+06	4.55015e+06	5.24133e+06	4.94981e+06	4.43535e+06	6.3375e+06	0
ENSBGRP00000001522.1	prefoldin subunit 2		16.6	pep primary_assembly:LU_Bosgru_v3.0:3:9100253:9113555:-1 gene:ENSBGRG00000000941.1 transcript:ENSBGRT00000001738.1 gene_biotype:protein_coding transcript_biotype:protein_coding description:prefoldin subunit 2 [Source:HGNC Symbol;Acc:HGNC:8867]	44.238	40	6	26	6	3.3571e+07	3.23901e+07	3.08472e+07	2.93231e+07	2.80721e+07	3.20337e+07	2.76604e+07	3.2625e+07	3.50355e+07	0
ENSBGRP00000024606.1	atlastin GTPase 2	ATL2	66.3	pep primary_assembly:LU_Bosgru_v3.0:9:40096732:40163001:-1 gene:ENSBGRG00000014346.1 transcript:ENSBGRT00000028380.1 gene_biotype:protein_coding transcript_biotype:protein_coding gene_symbol:ATL2 description:atlastin GTPase 2 [Source:HGNC Symbol;Acc:HGNC:24047]	44.14	13	7	14	7	5.27538e+06	5.04875e+06	4.8215e+06	5.64968e+06	5.28966e+06	5.49624e+06	5.34751e+06	4.77016e+06	4.72063e+06	0
ENSBGRP00000027061.1	chaperonin containing TCP1 subunit 6A	CCT6A	57.9	pep primary_assembly:LU_Bosgru_v3.0:26:16571245:16583971:-1 gene:ENSBGRG00000016594.1 transcript:ENSBGRT00000031228.1 gene_biotype:protein_coding transcript_biotype:protein_coding gene_symbol:CCT6A description:chaperonin containing TCP1 subunit 6A [Source:HGNC Symbol;Acc:HGNC:1620]	43.936	18	10	24	10	1.4914e+07	1.41174e+07	1.45132e+07	1.55472e+07	1.59627e+07	1.42949e+07	1.38169e+07	1.43266e+07	1.50134e+07	0
ENSBGRP00000002254.1	synaptophysin like 2	SYPL2	29.2	pep primary_assembly:LU_Bosgru_v3.0:3:38420799:38435409:1 gene:ENSBGRG00000001406.1 transcript:ENSBGRT00000002568.1 gene_biotype:protein_coding transcript_biotype:protein_coding gene_symbol:SYPL2 description:synaptophysin like 2 [Source:HGNC Symbol;Acc:HGNC:27638]	43.931	20	4	16	4	1.0474e+07	1.06597e+07	8.86858e+06	9.17121e+06	9.03761e+06	9.22037e+06	8.08215e+06	8.54672e+06	7.90326e+06	0
ENSBGRP00000007721.1	ribosomal protein L12		24.6	pep primary_assembly:LU_Bosgru_v3.0:9:6809023:6813239:-1 gene:ENSBGRG00000004793.1 transcript:ENSBGRT00000008890.1 gene_biotype:protein_coding transcript_biotype:protein_coding description:ribosomal protein L12 [Source:HGNC Symbol;Acc:HGNC:10302]	43.773	24	6	20	2	3.43039e+07	3.40476e+07	3.45029e+07	3.71877e+07	3.59278e+07	3.38343e+07	3.19827e+07	3.55417e+07	3.27022e+07	0
ENSBGRP00000023128.1	fibronectin type III and SPRY domain containing 2	FSD2	84.6	pep primary_assembly:LU_Bosgru_v3.0:17:23900591:23926041:-1 gene:ENSBGRG00000014501.1 transcript:ENSBGRT00000026692.1 gene_biotype:protein_coding transcript_biotype:protein_coding gene_symbol:FSD2 description:fibronectin type III and SPRY domain containing 2 [Source:HGNC Symbol;Acc:HGNC:18024]	43.714	17	13	30	13	1.45265e+07	1.50741e+07	1.46318e+07	1.63967e+07	1.47221e+07	1.78299e+07	1.57592e+07	1.36642e+07	1.80557e+07	0
ENSBGRP00000042943.1	eukaryotic translation initiation factor 5B	EIF5B	138.2	pep primary_assembly:LU_Bosgru_v3.0:9:22105214:22183908:1 gene:ENSBGRG00000026834.1 transcript:ENSBGRT00000049768.1 gene_biotype:protein_coding transcript_biotype:protein_coding gene_symbol:EIF5B description:eukaryotic translation initiation factor 5B [Source:HGNC Symbol;Acc:HGNC:30793]	43.671	7	7	13	7	3.83191e+06	4.13998e+06	3.8596e+06	3.7381e+06	3.73309e+06	3.92973e+06	3.31689e+06	3.64178e+06	3.72658e+06	0
ENSBGRP00000038111.1	G protein subunit alpha i2	GNAI2	48.8	pep primary_assembly:LU_Bosgru_v3.0:22:12209791:12231818:1 gene:ENSBGRG00000023805.1 transcript:ENSBGRT00000044138.1 gene_biotype:protein_coding transcript_biotype:protein_coding gene_symbol:GNAI2 description:G protein subunit alpha i2 [Source:HGNC Symbol;Acc:HGNC:4385]	43.634	14	5	16	3	7.36672e+06	7.52038e+06	8.09171e+06	6.72368e+06	7.01245e+06	6.96033e+06	7.58697e+06	7.80692e+06	6.683e+06	0
ENSBGRP00000000204.1	ATP synthase peripheral stalk subunit OSCP	ATP5PO	23.3	pep primary_assembly:LU_Bosgru_v3.0:1:37566981:37578576:-1 gene:ENSBGRG00000000144.1 transcript:ENSBGRT00000000246.1 gene_biotype:protein_coding transcript_biotype:protein_coding gene_symbol:ATP5PO description:ATP synthase peripheral stalk subunit OSCP [Source:HGNC Symbol;Acc:HGNC:850]	43.6	38	7	29	7	1.30008e+08	1.13382e+08	9.82902e+07	1.29598e+08	1.01854e+08	1.48598e+08	1.34112e+08	8.85695e+07	8.10657e+07	0
ENSBGRP00000024429.1	pep primary_assembly:LU_Bosgru_v3.0:24:3082427:3082738:1 gene:ENSBGRG00000015354.1 transcript:ENSBGRT00000028177.1 gene_biotype:protein_coding transcript_biotype:protein_coding		11.4	pep primary_assembly:LU_Bosgru_v3.0:24:3082427:3082738:1 gene:ENSBGRG00000015354.1 transcript:ENSBGRT00000028177.1 gene_biotype:protein_coding transcript_biotype:protein_coding	43.525	50	5	58	5	2.34583e+08	2.28293e+08	2.13661e+08	1.81271e+08	1.75493e+08	1.69879e+08	2.11769e+08	1.45481e+08	1.47181e+08	0
ENSBGRP00000029044.1	coenzyme Q9	COQ9	35.7	pep primary_assembly:LU_Bosgru_v3.0:20:22122840:22137227:-1 gene:ENSBGRG00000018353.1 transcript:ENSBGRT00000033632.1 gene_biotype:protein_coding transcript_biotype:protein_coding gene_symbol:COQ9 description:coenzyme Q9 [Source:HGNC Symbol;Acc:HGNC:25302]	43.47	27	6	29	6	3.66706e+07	3.52767e+07	3.07472e+07	3.55425e+07	3.07407e+07	4.00884e+07	3.29157e+07	2.83656e+07	3.23813e+07	0
ENSBGRP00000019557.1	oxysterol binding protein	OSBP	89.1	pep primary_assembly:LU_Bosgru_v3.0:13:4038451:4068414:-1 gene:ENSBGRG00000012379.1 transcript:ENSBGRT00000022644.1 gene_biotype:protein_coding transcript_biotype:protein_coding gene_symbol:OSBP description:oxysterol binding protein [Source:HGNC Symbol;Acc:HGNC:8503]	43.392	15	11	14	11	9.23962e+06	9.02531e+06	9.10007e+06	9.51943e+06	8.17578e+06	1.03613e+07	8.19154e+06	9.84689e+06	9.08502e+06	0
ENSBGRP00000000265.1	heterogeneous nuclear ribonucleoprotein A3	HNRNPA3	39.7	pep primary_assembly:LU_Bosgru_v3.0:2:128608250:128613411:1 gene:ENSBGRG00000000202.1 transcript:ENSBGRT00000000325.1 gene_biotype:protein_coding transcript_biotype:protein_coding gene_symbol:HNRNPA3 description:heterogeneous nuclear ribonucleoprotein A3 [Source:HGNC Symbol;Acc:HGNC:24941]	43.212	22	8	26	6	8.29472e+06	8.75714e+06	7.76854e+06	6.41752e+06	8.19237e+06	7.47149e+06	6.20061e+06	9.84714e+06	8.75658e+06	0
ENSBGRP00000008640.1	progesterone receptor membrane component 2	PGRMC2	26	pep primary_assembly:LU_Bosgru_v3.0:16:32411335:32429998:1 gene:ENSBGRG00000005359.1 transcript:ENSBGRT00000009948.1 gene_biotype:protein_coding transcript_biotype:protein_coding gene_symbol:PGRMC2 description:progesterone receptor membrane component 2 [Source:HGNC Symbol;Acc:HGNC:16089]	43.193	27	5	25	5	2.93398e+07	2.6999e+07	2.40938e+07	2.62527e+07	2.53078e+07	2.66014e+07	3.1074e+07	2.47451e+07	2.57632e+07	0
ENSBGRP00000003486.1	proteasome 20S subunit beta 4	PSMB4	29	pep primary_assembly:LU_Bosgru_v3.0:3:21924043:21926374:1 gene:ENSBGRG00000002110.1 transcript:ENSBGRT00000003976.1 gene_biotype:protein_coding transcript_biotype:protein_coding gene_symbol:PSMB4 description:proteasome 20S subunit beta 4 [Source:HGNC Symbol;Acc:HGNC:9541]	43.078	29	5	12	5	2.16112e+07	2.11601e+07	2.23802e+07	2.23625e+07	2.33123e+07	2.05217e+07	1.81878e+07	1.79652e+07	2.39548e+07	0
ENSBGRP00000021767.1	smoothelin like 2	SMTNL2	53.5	pep primary_assembly:LU_Bosgru_v3.0:19:43207195:43230405:1 gene:ENSBGRG00000013684.1 transcript:ENSBGRT00000025104.1 gene_biotype:protein_coding transcript_biotype:protein_coding gene_symbol:SMTNL2 description:smoothelin like 2 [Source:HGNC Symbol;Acc:HGNC:24764]	43.073	15	7	18	7	1.35053e+07	1.18477e+07	9.21379e+06	1.11608e+07	9.70444e+06	1.28635e+07	1.12616e+07	1.04801e+07	1.34949e+07	0
ENSBGRP00000031710.1	pep primary_assembly:LU_Bosgru_v3.0:1:156123321:156136106:1 gene:ENSBGRG00000019941.1 transcript:ENSBGRT00000036693.1 gene_biotype:protein_coding transcript_biotype:protein_coding		61.8	pep primary_assembly:LU_Bosgru_v3.0:1:156123321:156136106:1 gene:ENSBGRG00000019941.1 transcript:ENSBGRT00000036693.1 gene_biotype:protein_coding transcript_biotype:protein_coding	43.034	16	9	19	8	1.69968e+07	1.66864e+07	1.51195e+07	1.72349e+07	1.67384e+07	1.6947e+07	1.83297e+07	1.3617e+07	1.64247e+07	0
ENSBGRP00000022380.1	pep primary_assembly:LU_Bosgru_v3.0:2:125276270:125454155:-1 gene:ENSBGRG00000013728.1 transcript:ENSBGRT00000025840.1 gene_biotype:protein_coding transcript_biotype:protein_coding		46.8	pep primary_assembly:LU_Bosgru_v3.0:2:125276270:125454155:-1 gene:ENSBGRG00000013728.1 transcript:ENSBGRT00000025840.1 gene_biotype:protein_coding transcript_biotype:protein_coding	43.03	28	11	31	11	4.32495e+07	3.83386e+07	3.55415e+07	3.37008e+07	3.13647e+07	3.50629e+07	2.84789e+07	3.02763e+07	4.47546e+07	0
ENSBGRP00000030670.1	Rab geranylgeranyltransferase subunit alpha	RABGGTA	64.9	pep primary_assembly:LU_Bosgru_v3.0:11:2530658:2536705:-1 gene:ENSBGRG00000019282.1 transcript:ENSBGRT00000035478.1 gene_biotype:protein_coding transcript_biotype:protein_coding gene_symbol:RABGGTA description:Rab geranylgeranyltransferase subunit alpha [Source:HGNC Symbol;Acc:HGNC:9795]	42.962	20	13	39	13	2.18529e+07	2.21749e+07	2.19726e+07	2.30036e+07	2.24141e+07	2.22384e+07	1.67587e+07	1.89597e+07	2.54012e+07	0
ENSBGRP00000038077.1	RAS related	RRAS	23.6	pep primary_assembly:LU_Bosgru_v3.0:20:59037675:59042421:1 gene:ENSBGRG00000023868.1 transcript:ENSBGRT00000044103.1 gene_biotype:protein_coding transcript_biotype:protein_coding gene_symbol:RRAS description:RAS related [Source:HGNC Symbol;Acc:HGNC:10447]	42.937	33	6	14	4	3.07035e+06	2.80692e+06	2.78096e+06	2.71054e+06	2.96178e+06	2.38669e+06	2.57422e+06	2.45943e+06	2.83076e+06	0
ENSBGRP00000033159.1	plasminogen	PLG	90.4	pep primary_assembly:LU_Bosgru_v3.0:10:103875190:103931306:1 gene:ENSBGRG00000020646.1 transcript:ENSBGRT00000038322.1 gene_biotype:protein_coding transcript_biotype:protein_coding gene_symbol:PLG description:plasminogen [Source:HGNC Symbol;Acc:HGNC:9071]	42.935	11	9	33	9	1.69271e+07	1.71999e+07	2.03023e+07	1.94086e+07	2.26621e+07	1.46481e+07	2.30663e+07	1.55512e+07	1.46218e+07	0
ENSBGRP00000013409.1	solute carrier family 25 member 13	SLC25A13	74.3	pep primary_assembly:LU_Bosgru_v3.0:4:115914162:116178975:1 gene:ENSBGRG00000008346.1 transcript:ENSBGRT00000015470.1 gene_biotype:protein_coding transcript_biotype:protein_coding gene_symbol:SLC25A13 description:solute carrier family 25 member 13 [Source:HGNC Symbol;Acc:HGNC:10983]	42.754	12	8	16	4	4.81796e+06	3.97288e+06	3.6691e+06	5.10885e+06	4.1085e+06	5.38449e+06	4.91247e+06	4.28592e+06	4.21669e+06	0
ENSBGRP00000023747.1	homer scaffold protein 2	HOMER2	39.4	pep primary_assembly:LU_Bosgru_v3.0:17:23987089:24094732:-1 gene:ENSBGRG00000014750.1 transcript:ENSBGRT00000027378.1 gene_biotype:protein_coding transcript_biotype:protein_coding gene_symbol:HOMER2 description:homer scaffold protein 2 [Source:HGNC Symbol;Acc:HGNC:17513]	42.745	30	11	21	10	1.72053e+07	1.72675e+07	1.84557e+07	2.01974e+07	1.87423e+07	2.23619e+07	1.68078e+07	1.7774e+07	1.95485e+07	0
ENSBGRP00000031701.1	histidyl-tRNA synthetase 1	HARS1	57.2	pep primary_assembly:LU_Bosgru_v3.0:8:56321396:56334122:-1 gene:ENSBGRG00000018843.1 transcript:ENSBGRT00000036682.1 gene_biotype:protein_coding transcript_biotype:protein_coding gene_symbol:HARS1 description:histidyl-tRNA synthetase 1 [Source:HGNC Symbol;Acc:HGNC:4816]	42.719	16	7	12	7	3.25641e+06	3.11111e+06	3.03701e+06	2.91348e+06	2.79621e+06	3.06904e+06	2.61322e+06	2.89817e+06	2.89323e+06	0
ENSBGRP00000009508.1	filamin A interacting protein 1	FILIP1	137.4	pep primary_assembly:LU_Bosgru_v3.0:10:78842797:78961665:1 gene:ENSBGRG00000005876.1 transcript:ENSBGRT00000010945.1 gene_biotype:protein_coding transcript_biotype:protein_coding gene_symbol:FILIP1 description:filamin A interacting protein 1 [Source:HGNC Symbol;Acc:HGNC:21015]	42.716	10	12	18	12	1.15697e+07	1.19962e+07	1.28875e+07	1.35073e+07	1.37742e+07	1.34101e+07	1.28835e+07	1.18316e+07	1.33666e+07	0
ENSBGRP00000008467.1	eukaryotic translation initiation factor 4 gamma 2	EIF4G2	102.3	pep primary_assembly:LU_Bosgru_v3.0:13:44108305:44118509:-1 gene:ENSBGRG00000005087.1 transcript:ENSBGRT00000009743.1 gene_biotype:protein_coding transcript_biotype:protein_coding gene_symbol:EIF4G2 description:eukaryotic translation initiation factor 4 gamma 2 [Source:HGNC Symbol;Acc:HGNC:3297]	42.655	13	11	18	11	7.2742e+06	7.19626e+06	7.31401e+06	7.38699e+06	7.20707e+06	7.11901e+06	6.4334e+06	6.97113e+06	8.0477e+06	0
ENSBGRP00000011010.1	hydroxyacyl-CoA dehydrogenase	HADH	34.4	pep primary_assembly:LU_Bosgru_v3.0:6:110012594:110111418:1 gene:ENSBGRG00000006801.1 transcript:ENSBGRT00000012647.1 gene_biotype:protein_coding transcript_biotype:protein_coding gene_symbol:HADH description:hydroxyacyl-CoA dehydrogenase [Source:HGNC Symbol;Acc:HGNC:4799]	42.61	21	9	52	9	1.16223e+08	9.11859e+07	8.63032e+07	8.52237e+07	7.0524e+07	9.31373e+07	9.89341e+07	6.99789e+07	9.07584e+07	0
ENSBGRP00000008568.1	density regulated re-initiation and release factor	DENR	22.2	pep primary_assembly:LU_Bosgru_v3.0:16:58205811:58217553:-1 gene:ENSBGRG00000005335.1 transcript:ENSBGRT00000009865.1 gene_biotype:protein_coding transcript_biotype:protein_coding gene_symbol:DENR description:density regulated re-initiation and release factor [Source:HGNC Symbol;Acc:HGNC:2769]	42.508	25	4	15	4	8.2784e+06	7.71306e+06	6.9916e+06	7.51206e+06	6.94139e+06	8.21046e+06	6.22257e+06	7.85415e+06	8.87215e+06	0
ENSBGRP00000018399.1	proline rich basic protein 1	PROB1	107.9	pep primary_assembly:LU_Bosgru_v3.0:8:55054275:55057834:-1 gene:ENSBGRG00000011659.1 transcript:ENSBGRT00000021317.1 gene_biotype:protein_coding transcript_biotype:protein_coding gene_symbol:PROB1 description:proline rich basic protein 1 [Source:HGNC Symbol;Acc:HGNC:41906]	42.491	10	8	13	8	5.99093e+06	5.52074e+06	5.38611e+06	5.87692e+06	5.50536e+06	6.02221e+06	5.24219e+06	5.71151e+06	6.78137e+06	0
ENSBGRP00000006137.1	peptidylprolyl isomerase D	PPID	40.7	pep primary_assembly:LU_Bosgru_v3.0:16:44186603:44202774:1 gene:ENSBGRG00000003775.1 transcript:ENSBGRT00000007039.1 gene_biotype:protein_coding transcript_biotype:protein_coding gene_symbol:PPID description:peptidylprolyl isomerase D [Source:HGNC Symbol;Acc:HGNC:9257]	42.474	24	11	23	11	3.06625e+07	2.83729e+07	2.63107e+07	2.85249e+07	2.62527e+07	3.01311e+07	2.68108e+07	2.69512e+07	2.86881e+07	0
ENSBGRP00000040544.1	GNAS complex locus		47.7	pep primary_assembly:LU_Bosgru_v3.0:12:50892863:50912468:-1 gene:ENSBGRG00000025028.1 transcript:ENSBGRT00000047001.1 gene_biotype:protein_coding transcript_biotype:protein_coding description:GNAS complex locus [Source:HGNC Symbol;Acc:HGNC:4392]	42.346	22	9	24	8	1.37099e+07	1.31896e+07	1.29556e+07	1.21056e+07	1.16281e+07	1.24187e+07	1.1881e+07	1.17104e+07	1.04849e+07	0
ENSBGRP00000009840.1	aminolevulinate dehydratase	ALAD	36.1	pep primary_assembly:LU_Bosgru_v3.0:7:40904774:40912581:-1 gene:ENSBGRG00000006128.1 transcript:ENSBGRT00000011310.1 gene_biotype:protein_coding transcript_biotype:protein_coding gene_symbol:ALAD description:aminolevulinate dehydratase [Source:HGNC Symbol;Acc:HGNC:395]	42.327	21	6	29	6	2.24104e+07	1.93558e+07	1.87417e+07	1.97827e+07	1.76095e+07	2.195e+07	1.83456e+07	1.70825e+07	2.23433e+07	0
ENSBGRP00000037164.1	platelet activating factor acetylhydrolase 1b regulatory subunit 1	PAFAH1B1	46.6	pep primary_assembly:LU_Bosgru_v3.0:19:44995992:45062231:-1 gene:ENSBGRG00000023257.1 transcript:ENSBGRT00000043009.1 gene_biotype:protein_coding transcript_biotype:protein_coding gene_symbol:PAFAH1B1 description:platelet activating factor acetylhydrolase 1b regulatory subunit 1 [Source:HGNC Symbol;Acc:HGNC:8574]	42.147	14	5	13	4	7.42403e+06	7.1569e+06	7.18339e+06	7.10084e+06	7.40429e+06	7.02628e+06	6.4347e+06	7.03263e+06	7.7476e+06	0
ENSBGRP00000040396.1	integrin subunit alpha 2b	ITGA2B	122.4	pep primary_assembly:LU_Bosgru_v3.0:19:21542006:21673824:1 gene:ENSBGRG00000025212.1 transcript:ENSBGRT00000046831.1 gene_biotype:protein_coding transcript_biotype:protein_coding gene_symbol:ITGA2B description:integrin subunit alpha 2b [Source:HGNC Symbol;Acc:HGNC:6138]	42.135	10	8	12	8	8.65347e+06	8.77896e+06	9.55534e+06	1.06587e+07	1.18901e+07	8.00583e+06	1.405e+07	8.15353e+06	8.81789e+06	0
ENSBGRP00000016284.1	NME/NM23 nucleoside diphosphate kinase 2	NME2	17.3	pep primary_assembly:LU_Bosgru_v3.0:19:31435153:31440021:1 gene:ENSBGRG00000010251.1 transcript:ENSBGRT00000018828.1 gene_biotype:protein_coding transcript_biotype:protein_coding gene_symbol:NME2 description:NME/NM23 nucleoside diphosphate kinase 2 [Source:HGNC Symbol;Acc:HGNC:7850]	42.057	43	6	16	3	3.04493e+07	2.93906e+07	3.00979e+07	2.71038e+07	3.01396e+07	2.55306e+07	3.35251e+07	2.76104e+07	3.35967e+07	0
ENSBGRP00000002278.1	keratin 3	KRT3	63.2	pep primary_assembly:LU_Bosgru_v3.0:5:80443794:80450663:-1 gene:ENSBGRG00000001412.1 transcript:ENSBGRT00000002596.1 gene_biotype:protein_coding transcript_biotype:protein_coding gene_symbol:KRT3 description:keratin 3 [Source:HGNC Symbol;Acc:HGNC:6440]	42.038	11	9	28	1	1.02972e+07	1.60149e+07	1.57046e+07	2.68959e+07	1.10965e+07	9.31404e+06	1.23567e+07	8.81466e+06	1.6919e+07	0
ENSBGRP00000025785.1	solute carrier family 25 member 24		53.2	pep primary_assembly:LU_Bosgru_v3.0:3:37175549:37234567:-1 gene:ENSBGRG00000016027.1 transcript:ENSBGRT00000029768.1 gene_biotype:protein_coding transcript_biotype:protein_coding description:solute carrier family 25 member 24 [Source:HGNC Symbol;Acc:HGNC:20662]	42.011	18	9	15	9	9.57674e+06	1.01933e+07	1.12293e+07	1.03429e+07	1.18317e+07	9.05956e+06	9.9443e+06	9.80055e+06	9.55897e+06	0
ENSBGRP00000014847.1	small muscle protein X-linked	SMPX	9.5	pep primary_assembly:LU_Bosgru_v3.0:X:133177992:133198254:1 gene:ENSBGRG00000009309.1 transcript:ENSBGRT00000017100.1 gene_biotype:protein_coding transcript_biotype:protein_coding gene_symbol:SMPX description:small muscle protein X-linked [Source:HGNC Symbol;Acc:HGNC:11122]	42.003	59	5	11	5	1.08555e+07	1.19015e+07	1.37278e+07	1.41455e+07	1.32153e+07	1.56063e+07	1.32952e+07	9.67833e+06	1.22359e+07	0
ENSBGRP00000002888.1	kininogen 1	KNG1	48.4	pep primary_assembly:LU_Bosgru_v3.0:1:87546163:87571353:-1 gene:ENSBGRG00000001736.1 transcript:ENSBGRT00000003286.1 gene_biotype:protein_coding transcript_biotype:protein_coding gene_symbol:KNG1 description:kininogen 1 [Source:HGNC Symbol;Acc:HGNC:6383]	41.937	23	11	48	1	360220	361410	386447	413846	467434	268378	522708	352462	377541	0
ENSBGRP00000006544.1	interleukin enhancer binding factor 3	ILF3	76.2	pep primary_assembly:LU_Bosgru_v3.0:8:15525587:15543754:1 gene:ENSBGRG00000003981.1 transcript:ENSBGRT00000007508.1 gene_biotype:protein_coding transcript_biotype:protein_coding gene_symbol:ILF3 description:interleukin enhancer binding factor 3 [Source:HGNC Symbol;Acc:HGNC:6038]	41.926	16	9	14	9	7.84203e+06	7.60696e+06	8.03051e+06	7.55192e+06	7.46044e+06	7.59775e+06	6.82746e+06	6.87588e+06	7.20849e+06	0
ENSBGRP00000038718.1	creatine kinase B	CKB	48.2	pep primary_assembly:LU_Bosgru_v3.0:17:73882260:73892626:-1 gene:ENSBGRG00000024311.1 transcript:ENSBGRT00000044892.1 gene_biotype:protein_coding transcript_biotype:protein_coding gene_symbol:CKB description:creatine kinase B [Source:HGNC Symbol;Acc:HGNC:1991]	41.815	19	6	75	5	1.9699e+06	1.71107e+06	1.55186e+06	1.55863e+06	1.70022e+06	1.48899e+06	2.30137e+06	1.58839e+06	1.56756e+06	0
ENSBGRP00000030454.1	obscurin like cytoskeletal adaptor 1	OBSL1	207.1	pep primary_assembly:LU_Bosgru_v3.0:2:32030748:32055462:1 gene:ENSBGRG00000018601.1 transcript:ENSBGRT00000035228.1 gene_biotype:protein_coding transcript_biotype:protein_coding gene_symbol:OBSL1 description:obscurin like cytoskeletal adaptor 1 [Source:HGNC Symbol;Acc:HGNC:29092]	41.788	6	10	17	10	6.79567e+06	8.59669e+06	1.13744e+07	1.10981e+07	1.1501e+07	1.00916e+07	9.22751e+06	9.18073e+06	1.0663e+07	0
ENSBGRP00000039938.1	tripeptidyl peptidase 2	TPP2	139.7	pep primary_assembly:LU_Bosgru_v3.0:15:11618384:11688705:1 gene:ENSBGRG00000024513.1 transcript:ENSBGRT00000046323.1 gene_biotype:protein_coding transcript_biotype:protein_coding gene_symbol:TPP2 description:tripeptidyl peptidase 2 [Source:HGNC Symbol;Acc:HGNC:12016]	41.771	11	14	25	14	9.42748e+06	9.38958e+06	1.0036e+07	1.21507e+07	1.18573e+07	1.20926e+07	9.44029e+06	1.07688e+07	1.12617e+07	0
ENSBGRP00000002483.1	COPI coat complex subunit beta 2	COPB2	102.3	pep primary_assembly:LU_Bosgru_v3.0:1:141317916:141353901:1 gene:ENSBGRG00000001520.1 transcript:ENSBGRT00000002817.1 gene_biotype:protein_coding transcript_biotype:protein_coding gene_symbol:COPB2 description:COPI coat complex subunit beta 2 [Source:HGNC Symbol;Acc:HGNC:2232]	41.661	13	12	17	12	9.07653e+06	9.01863e+06	9.18722e+06	8.93409e+06	9.64907e+06	8.98557e+06	8.99393e+06	1.01621e+07	9.46754e+06	0
ENSBGRP00000017763.1	DExH-box helicase 9	DHX9	137.6	pep primary_assembly:LU_Bosgru_v3.0:14:63552095:63594086:1 gene:ENSBGRG00000011274.1 transcript:ENSBGRT00000020572.1 gene_biotype:protein_coding transcript_biotype:protein_coding gene_symbol:DHX9 description:DExH-box helicase 9 [Source:HGNC Symbol;Acc:HGNC:2750]	41.452	7	7	13	7	4.87694e+06	4.7304e+06	4.96319e+06	4.77115e+06	4.32693e+06	5.0666e+06	4.60468e+06	4.94905e+06	4.38931e+06	0
ENSBGRP00000023250.1	myosin light chain 9	MYL9	19.8	pep primary_assembly:LU_Bosgru_v3.0:12:60082444:60086759:1 gene:ENSBGRG00000014570.1 transcript:ENSBGRT00000026820.1 gene_biotype:protein_coding transcript_biotype:protein_coding gene_symbol:MYL9 description:myosin light chain 9 [Source:HGNC Symbol;Acc:HGNC:15754]	41.309	44	7	33	2	1.34829e+06	1.29909e+06	1.42218e+06	1.41117e+06	2.0012e+06	1.16415e+06	2.18534e+06	1.57501e+06	1.55533e+06	0
ENSBGRP00000017907.1	NADH:ubiquinone oxidoreductase subunit A9	NDUFA9	42.4	pep primary_assembly:LU_Bosgru_v3.0:5:112776310:112805982:-1 gene:ENSBGRG00000011376.1 transcript:ENSBGRT00000020734.1 gene_biotype:protein_coding transcript_biotype:protein_coding gene_symbol:NDUFA9 description:NADH:ubiquinone oxidoreductase subunit A9 [Source:HGNC Symbol;Acc:HGNC:7693]	41.283	21	8	23	8	5.85863e+07	4.90974e+07	4.49155e+07	5.59574e+07	5.04882e+07	6.0302e+07	5.86232e+07	4.49288e+07	5.04728e+07	0
ENSBGRP00000035037.1	signal recognition particle 72	SRP72	74.7	pep primary_assembly:LU_Bosgru_v3.0:6:50398182:50430745:-1 gene:ENSBGRG00000021740.1 transcript:ENSBGRT00000040516.1 gene_biotype:protein_coding transcript_biotype:protein_coding gene_symbol:SRP72 description:signal recognition particle 72 [Source:HGNC Symbol;Acc:HGNC:11303]	41.275	13	8	10	8	5.3475e+06	5.57529e+06	5.55174e+06	5.63845e+06	5.73952e+06	5.36461e+06	5.20807e+06	5.61604e+06	5.63405e+06	0
ENSBGRP00000020047.1	sodium voltage-gated channel alpha subunit 4	SCN4A	207.7	pep primary_assembly:LU_Bosgru_v3.0:19:17174846:17217959:1 gene:ENSBGRG00000012607.1 transcript:ENSBGRT00000023198.1 gene_biotype:protein_coding transcript_biotype:protein_coding gene_symbol:SCN4A description:sodium voltage-gated channel alpha subunit 4 [Source:HGNC Symbol;Acc:HGNC:10591]	41.267	4	7	10	7	4.07333e+06	3.89253e+06	4.05878e+06	4.29149e+06	4.28328e+06	4.23702e+06	3.82061e+06	3.85922e+06	4.08287e+06	0
ENSBGRP00000003573.1	serine/threonine kinase receptor associated protein	STRAP	38.5	pep primary_assembly:LU_Bosgru_v3.0:5:8384010:8406693:1 gene:ENSBGRG00000002181.1 transcript:ENSBGRT00000004077.1 gene_biotype:protein_coding transcript_biotype:protein_coding gene_symbol:STRAP description:serine/threonine kinase receptor associated protein [Source:HGNC Symbol;Acc:HGNC:30796]	41.243	18	5	14	5	1.25577e+07	1.11442e+07	1.12421e+07	1.19641e+07	1.10238e+07	1.38987e+07	1.10691e+07	1.13061e+07	1.27091e+07	0
ENSBGRP00000000861.1	KH-type splicing regulatory protein	KHSRP	73.1	pep primary_assembly:LU_Bosgru_v3.0:8:18789725:18802265:1 gene:ENSBGRG00000000517.1 transcript:ENSBGRT00000000999.1 gene_biotype:protein_coding transcript_biotype:protein_coding gene_symbol:KHSRP description:KH-type splicing regulatory protein [Source:HGNC Symbol;Acc:HGNC:6316]	41.235	17	11	16	9	6.86076e+06	6.96766e+06	6.42054e+06	6.40825e+06	6.75741e+06	6.63063e+06	6.17629e+06	7.53374e+06	7.79761e+06	0
ENSBGRP00000016889.1	thioredoxin like 1	TXNL1	32.3	pep primary_assembly:LU_Bosgru_v3.0:21:54577574:54626435:-1 gene:ENSBGRG00000010589.1 transcript:ENSBGRT00000019513.1 gene_biotype:protein_coding transcript_biotype:protein_coding gene_symbol:TXNL1 description:thioredoxin like 1 [Source:HGNC Symbol;Acc:HGNC:12436]	41.204	26	5	15	5	4.37396e+06	4.56363e+06	4.21793e+06	4.45673e+06	4.22137e+06	4.42707e+06	3.81807e+06	3.95476e+06	3.74755e+06	0
ENSBGRP00000000794.1	heat shock protein family E (Hsp10) member 1	HSPE1	10.9	pep primary_assembly:LU_Bosgru_v3.0:2:55661131:55662998:-1 gene:ENSBGRG00000000521.1 transcript:ENSBGRT00000000919.1 gene_biotype:protein_coding transcript_biotype:protein_coding gene_symbol:HSPE1 description:heat shock protein family E (Hsp10) member 1 [Source:HGNC Symbol;Acc:HGNC:5269]	41.119	75	8	29	8	6.33736e+07	5.53791e+07	4.31207e+07	4.88233e+07	4.32152e+07	5.37849e+07	4.99769e+07	4.35873e+07	5.05203e+07	0
ENSBGRP00000042574.1	prickle planar cell polarity protein 2	PRICKLE2	45.6	pep primary_assembly:LU_Bosgru_v3.0:22:26303400:26324873:-1 gene:ENSBGRG00000026631.1 transcript:ENSBGRT00000049356.1 gene_biotype:protein_coding transcript_biotype:protein_coding gene_symbol:PRICKLE2 description:prickle planar cell polarity protein 2 [Source:HGNC Symbol;Acc:HGNC:20340]	41.095	21	10	22	10	9.85909e+06	9.85877e+06	9.7846e+06	9.5283e+06	9.79205e+06	9.15978e+06	8.34216e+06	9.02366e+06	8.30051e+06	0
ENSBGRP00000019452.1	collapsin response mediator protein 1	CRMP1	74.2	pep primary_assembly:LU_Bosgru_v3.0:6:16073056:16147306:-1 gene:ENSBGRG00000012288.1 transcript:ENSBGRT00000022523.1 gene_biotype:protein_coding transcript_biotype:protein_coding gene_symbol:CRMP1 description:collapsin response mediator protein 1 [Source:HGNC Symbol;Acc:HGNC:2365]	41.08	8	4	18	1	325201	338761	363067	354010	381237	339377	369570	308835	349484	0
ENSBGRP00000027498.1	pep primary_assembly:LU_Bosgru_v3.0:23:4057329:4070827:-1 gene:ENSBGRG00000016969.1 transcript:ENSBGRT00000031762.1 gene_biotype:protein_coding transcript_biotype:protein_coding		32.7	pep primary_assembly:LU_Bosgru_v3.0:23:4057329:4070827:-1 gene:ENSBGRG00000016969.1 transcript:ENSBGRT00000031762.1 gene_biotype:protein_coding transcript_biotype:protein_coding	41.045	21	6	21	6	1.72381e+07	1.67498e+07	1.65337e+07	1.6425e+07	1.58164e+07	1.76156e+07	1.50523e+07	1.81631e+07	1.84341e+07	0
ENSBGRP00000008050.1	LDL receptor related protein 1	LRP1	504.4	pep primary_assembly:LU_Bosgru_v3.0:5:48675801:48772890:1 gene:ENSBGRG00000004617.1 transcript:ENSBGRT00000009263.1 gene_biotype:protein_coding transcript_biotype:protein_coding gene_symbol:LRP1 description:LDL receptor related protein 1 [Source:HGNC Symbol;Acc:HGNC:6692]	41.043	3	11	14	11	5.11523e+06	4.99234e+06	5.78104e+06	5.17872e+06	4.75589e+06	4.98253e+06	4.87313e+06	5.76335e+06	4.73701e+06	0
ENSBGRP00000020632.1	CDGSH iron sulfur domain 1	CISD1	12	pep primary_assembly:LU_Bosgru_v3.0:25:680595:698823:-1 gene:ENSBGRG00000013040.1 transcript:ENSBGRT00000023857.1 gene_biotype:protein_coding transcript_biotype:protein_coding gene_symbol:CISD1 description:CDGSH iron sulfur domain 1 [Source:HGNC Symbol;Acc:HGNC:30880]	40.96	35	3	28	3	2.27004e+07	2.06775e+07	1.94704e+07	2.6677e+07	2.10941e+07	2.98736e+07	2.45792e+07	2.13835e+07	2.10637e+07	0
ENSBGRP00000023943.1	FMR1 autosomal homolog 2	FXR2	74.1	pep primary_assembly:LU_Bosgru_v3.0:19:40751770:40765043:1 gene:ENSBGRG00000014808.1 transcript:ENSBGRT00000027608.1 gene_biotype:protein_coding transcript_biotype:protein_coding gene_symbol:FXR2 description:FMR1 autosomal homolog 2 [Source:HGNC Symbol;Acc:HGNC:4024]	40.769	12	7	26	3	2.13825e+06	2.03433e+06	2.1999e+06	2.3668e+06	2.43223e+06	2.28739e+06	2.07262e+06	2.01421e+06	2.26703e+06	0
ENSBGRP00000014272.1	PBX homeobox interacting protein 1	PBXIP1	80.1	pep primary_assembly:LU_Bosgru_v3.0:3:1484836:1494656:-1 gene:ENSBGRG00000008978.1 transcript:ENSBGRT00000016437.1 gene_biotype:protein_coding transcript_biotype:protein_coding gene_symbol:PBXIP1 description:PBX homeobox interacting protein 1 [Source:HGNC Symbol;Acc:HGNC:21199]	40.742	15	11	23	11	1.52979e+07	1.43352e+07	1.38485e+07	1.58315e+07	1.52409e+07	1.67528e+07	1.62311e+07	1.44412e+07	1.4548e+07	0
ENSBGRP00000014287.1	nuclear distribution C, dynein complex regulator	NUDC	38.1	pep primary_assembly:LU_Bosgru_v3.0:2:11301748:11318286:1 gene:ENSBGRG00000008992.1 transcript:ENSBGRT00000016453.1 gene_biotype:protein_coding transcript_biotype:protein_coding gene_symbol:NUDC description:nuclear distribution C, dynein complex regulator [Source:HGNC Symbol;Acc:HGNC:8045]	40.73	31	9	12	9	7.06801e+06	7.30532e+06	7.39505e+06	6.79424e+06	6.87092e+06	6.72327e+06	6.56634e+06	6.93735e+06	7.34269e+06	0
ENSBGRP00000029832.1	glutamic--pyruvic transaminase	GPT	55.3	pep primary_assembly:LU_Bosgru_v3.0:18:21491470:21495556:1 gene:ENSBGRG00000018828.1 transcript:ENSBGRT00000034538.1 gene_biotype:protein_coding transcript_biotype:protein_coding gene_symbol:GPT description:glutamic--pyruvic transaminase [Source:HGNC Symbol;Acc:HGNC:4552]	40.642	18	8	18	8	2.17699e+07	2.04793e+07	1.9457e+07	2.13117e+07	1.89205e+07	2.19212e+07	1.84002e+07	1.84805e+07	2.09416e+07	0
ENSBGRP00000025248.1	neurofilament light	NEFL	61.4	pep primary_assembly:LU_Bosgru_v3.0:7:7418510:7423007:-1 gene:ENSBGRG00000015850.1 transcript:ENSBGRT00000029127.1 gene_biotype:protein_coding transcript_biotype:protein_coding gene_symbol:NEFL description:neurofilament light [Source:HGNC Symbol;Acc:HGNC:7739]	40.535	16	10	56	8	5.55386e+06	5.22941e+06	5.1394e+06	4.47358e+06	4.86727e+06	4.03859e+06	9.68865e+06	4.67604e+06	4.27494e+06	0
ENSBGRP00000041510.1	HECT, UBA and WWE domain containing E3 ubiquitin protein ligase 1	HUWE1	481.7	pep primary_assembly:LU_Bosgru_v3.0:X:98616053:98790516:-1 gene:ENSBGRG00000026013.1 transcript:ENSBGRT00000048135.1 gene_biotype:protein_coding transcript_biotype:protein_coding gene_symbol:HUWE1 description:HECT, UBA and WWE domain containing E3 ubiquitin protein ligase 1 [Source:HGNC Symbol;Acc:HGNC:30892]	40.529	2	10	10	10	3.94812e+06	3.89586e+06	3.70665e+06	4.25907e+06	4.02627e+06	4.47535e+06	3.94817e+06	4.23874e+06	4.03005e+06	0
ENSBGRP00000042049.1	coenzyme Q5, methyltransferase	COQ5	39.3	pep primary_assembly:LU_Bosgru_v3.0:16:69579810:69600212:-1 gene:ENSBGRG00000026354.1 transcript:ENSBGRT00000048762.1 gene_biotype:protein_coding transcript_biotype:protein_coding gene_symbol:COQ5 description:coenzyme Q5, methyltransferase [Source:HGNC Symbol;Acc:HGNC:28722]	40.359	21	6	14	6	8.69634e+06	7.49658e+06	7.23157e+06	8.34448e+06	7.58957e+06	8.79439e+06	8.55483e+06	7.0264e+06	7.93888e+06	0
ENSBGRP00000032566.1	peroxiredoxin 3	PRDX3	28.1	pep primary_assembly:LU_Bosgru_v3.0:25:42719793:42732471:-1 gene:ENSBGRG00000020425.1 transcript:ENSBGRT00000037663.1 gene_biotype:protein_coding transcript_biotype:protein_coding gene_symbol:PRDX3 description:peroxiredoxin 3 [Source:HGNC Symbol;Acc:HGNC:9354]	40.298	22	6	20	6	2.50847e+07	2.17485e+07	1.99454e+07	2.54401e+07	2.12497e+07	2.90258e+07	2.77047e+07	2.3269e+07	2.62775e+07	0
ENSBGRP00000019121.1	sirtuin 5	SIRT5	34	pep primary_assembly:LU_Bosgru_v3.0:24:46938603:46965733:-1 gene:ENSBGRG00000012005.1 transcript:ENSBGRT00000022158.1 gene_biotype:protein_coding transcript_biotype:protein_coding gene_symbol:SIRT5 description:sirtuin 5 [Source:HGNC Symbol;Acc:HGNC:14933]	40.26	19	4	14	4	5.03862e+06	4.28549e+06	4.12808e+06	4.07522e+06	3.88278e+06	4.23836e+06	4.24447e+06	3.92659e+06	4.8177e+06	0
ENSBGRP00000031292.1	PDZ and LIM domain 7	PDLIM7	52.2	pep primary_assembly:LU_Bosgru_v3.0:8:42112130:42134772:-1 gene:ENSBGRG00000019632.1 transcript:ENSBGRT00000036193.1 gene_biotype:protein_coding transcript_biotype:protein_coding gene_symbol:PDLIM7 description:PDZ and LIM domain 7 [Source:HGNC Symbol;Acc:HGNC:22958]	40.182	16	7	21	3	7.62542e+06	7.00754e+06	6.55305e+06	8.82198e+06	7.99934e+06	9.04586e+06	7.22187e+06	7.52663e+06	7.59942e+06	0
ENSBGRP00000015079.1	heat shock protein family B (small) member 2	HSPB2	20.2	pep primary_assembly:LU_Bosgru_v3.0:13:66210836:66212855:-1 gene:ENSBGRG00000009463.1 transcript:ENSBGRT00000017364.1 gene_biotype:protein_coding transcript_biotype:protein_coding gene_symbol:HSPB2 description:heat shock protein family B (small) member 2 [Source:HGNC Symbol;Acc:HGNC:5247]	40.147	36	5	36	5	1.83323e+07	2.00914e+07	2.35653e+07	2.14991e+07	2.19754e+07	1.88558e+07	2.0038e+07	1.62412e+07	2.27433e+07	0
ENSBGRP00000012588.1	proteasome 26S subunit, non-ATPase 12	PSMD12	53	pep primary_assembly:LU_Bosgru_v3.0:19:15712310:15734745:-1 gene:ENSBGRG00000007870.1 transcript:ENSBGRT00000014512.1 gene_biotype:protein_coding transcript_biotype:protein_coding gene_symbol:PSMD12 description:proteasome 26S subunit, non-ATPase 12 [Source:HGNC Symbol;Acc:HGNC:9557]	40.123	19	9	16	9	1.64465e+07	1.50652e+07	1.55811e+07	1.66859e+07	1.60646e+07	1.66845e+07	1.49857e+07	1.36728e+07	1.56456e+07	0
ENSBGRP00000032816.1	pep primary_assembly:LU_Bosgru_v3.0:16:78744129:78773160:1 gene:ENSBGRG00000020609.1 transcript:ENSBGRT00000037931.1 gene_biotype:protein_coding transcript_biotype:protein_coding		34.2	pep primary_assembly:LU_Bosgru_v3.0:16:78744129:78773160:1 gene:ENSBGRG00000020609.1 transcript:ENSBGRT00000037931.1 gene_biotype:protein_coding transcript_biotype:protein_coding	40.109	15	6	45	5	8.18435e+07	7.94283e+07	8.64689e+07	6.96886e+07	4.32662e+07	1.03993e+08	8.44148e+07	1.03776e+08	1.86988e+08	0
ENSBGRP00000014214.1	heterogeneous nuclear ribonucleoprotein H3	HNRNPH3	36.9	pep primary_assembly:LU_Bosgru_v3.0:27:24264746:24275569:1 gene:ENSBGRG00000008863.1 transcript:ENSBGRT00000016370.1 gene_biotype:protein_coding transcript_biotype:protein_coding gene_symbol:HNRNPH3 description:heterogeneous nuclear ribonucleoprotein H3 [Source:HGNC Symbol;Acc:HGNC:5043]	40.096	19	5	14	5	1.24002e+07	1.10583e+07	1.09994e+07	1.11266e+07	1.18187e+07	1.11736e+07	1.11049e+07	1.23781e+07	1.31325e+07	0
ENSBGRP00000020202.1	phosphatidylinositol transfer protein alpha		31.6	pep primary_assembly:LU_Bosgru_v3.0:19:46004950:46042455:1 gene:ENSBGRG00000012484.1 transcript:ENSBGRT00000023371.1 gene_biotype:protein_coding transcript_biotype:protein_coding description:phosphatidylinositol transfer protein alpha [Source:HGNC Symbol;Acc:HGNC:9001]	39.985	22	5	9	5	7.19003e+06	7.05942e+06	6.96346e+06	6.65266e+06	6.65315e+06	6.35771e+06	5.50786e+06	6.27332e+06	7.47447e+06	0
ENSBGRP00000008580.1	pep primary_assembly:LU_Bosgru_v3.0:4:61754761:61798408:-1 gene:ENSBGRG00000005279.1 transcript:ENSBGRT00000009880.1 gene_biotype:protein_coding transcript_biotype:protein_coding		37.4	pep primary_assembly:LU_Bosgru_v3.0:4:61754761:61798408:-1 gene:ENSBGRG00000005279.1 transcript:ENSBGRT00000009880.1 gene_biotype:protein_coding transcript_biotype:protein_coding	39.96	23	7	14	7	1.19999e+07	1.1584e+07	1.0732e+07	9.94833e+06	9.30562e+06	1.07932e+07	1.08449e+07	8.73966e+06	9.993e+06	0
ENSBGRP00000011350.1	ATP binding cassette subfamily E member 1	ABCE1	67.2	pep primary_assembly:LU_Bosgru_v3.0:16:1157208:1182449:1 gene:ENSBGRG00000007084.1 transcript:ENSBGRT00000013061.1 gene_biotype:protein_coding transcript_biotype:protein_coding gene_symbol:ABCE1 description:ATP binding cassette subfamily E member 1 [Source:HGNC Symbol;Acc:HGNC:69]	39.771	9	7	18	7	1.48238e+07	1.36722e+07	1.28503e+07	1.41431e+07	1.32775e+07	1.48433e+07	1.20239e+07	1.3698e+07	1.51403e+07	0
ENSBGRP00000032510.1	pep primary_assembly:LU_Bosgru_v3.0:20:33800984:33829698:1 gene:ENSBGRG00000020208.1 transcript:ENSBGRT00000037598.1 gene_biotype:protein_coding transcript_biotype:protein_coding		91.7	pep primary_assembly:LU_Bosgru_v3.0:20:33800984:33829698:1 gene:ENSBGRG00000020208.1 transcript:ENSBGRT00000037598.1 gene_biotype:protein_coding transcript_biotype:protein_coding	39.753	12	9	24	9	2.00234e+07	2.05423e+07	1.86242e+07	2.04791e+07	2.00836e+07	2.14805e+07	1.81415e+07	2.28615e+07	1.79967e+07	0
ENSBGRP00000008873.1	pep primary_assembly:LU_Bosgru_v3.0:18:20704184:20709336:-1 gene:ENSBGRG00000005433.1 transcript:ENSBGRT00000010211.1 gene_biotype:protein_coding transcript_biotype:protein_coding		31.2	pep primary_assembly:LU_Bosgru_v3.0:18:20704184:20709336:-1 gene:ENSBGRG00000005433.1 transcript:ENSBGRT00000010211.1 gene_biotype:protein_coding transcript_biotype:protein_coding	39.735	24	6	18	5	1.65765e+07	1.80184e+07	1.92666e+07	2.10633e+07	2.00154e+07	2.2319e+07	1.97211e+07	2.15416e+07	2.21632e+07	0
ENSBGRP00000036806.1	proteasome 20S subunit alpha 7		27.6	pep primary_assembly:LU_Bosgru_v3.0:12:48120377:48128499:1 gene:ENSBGRG00000023084.1 transcript:ENSBGRT00000042594.1 gene_biotype:protein_coding transcript_biotype:protein_coding description:proteasome 20S subunit alpha 7 [Source:HGNC Symbol;Acc:HGNC:9536]	39.683	28	7	28	5	2.6258e+07	2.52847e+07	2.56418e+07	2.72337e+07	3.10673e+07	2.52088e+07	2.32226e+07	2.36416e+07	2.55961e+07	0
ENSBGRP00000022648.1	purine rich element binding protein A	PURA	34.9	pep primary_assembly:LU_Bosgru_v3.0:8:55762805:55764154:1 gene:ENSBGRG00000014193.1 transcript:ENSBGRT00000026153.1 gene_biotype:protein_coding transcript_biotype:protein_coding gene_symbol:PURA description:purine rich element binding protein A [Source:HGNC Symbol;Acc:HGNC:9701]	39.682	20	4	9	4	4.61752e+06	4.23891e+06	4.40838e+06	4.29094e+06	4.50086e+06	4.22524e+06	4.05063e+06	3.66329e+06	4.26789e+06	0
ENSBGRP00000027206.1	valyl-tRNA synthetase 1	VARS1	148.3	pep primary_assembly:LU_Bosgru_v3.0:24:7587224:7599915:-1 gene:ENSBGRG00000017116.1 transcript:ENSBGRT00000031398.1 gene_biotype:protein_coding transcript_biotype:protein_coding gene_symbol:VARS1 description:valyl-tRNA synthetase 1 [Source:HGNC Symbol;Acc:HGNC:12651]	39.542	6	7	10	7	2.52884e+06	2.60733e+06	2.90046e+06	2.83169e+06	3.45362e+06	2.87185e+06	2.66217e+06	3.36375e+06	3.54376e+06	0
ENSBGRP00000015846.1	family with sequence similarity 98 member A	FAM98A	55.3	pep primary_assembly:LU_Bosgru_v3.0:9:35225338:35242246:-1 gene:ENSBGRG00000009878.1 transcript:ENSBGRT00000018306.1 gene_biotype:protein_coding transcript_biotype:protein_coding gene_symbol:FAM98A description:family with sequence similarity 98 member A [Source:HGNC Symbol;Acc:HGNC:24520]	39.361	10	3	6	3	2.55244e+06	2.62546e+06	2.68433e+06	2.90604e+06	3.02775e+06	3.13035e+06	2.76989e+06	2.82962e+06	2.98354e+06	0
ENSBGRP00000041596.1	major vault protein	MVP	99.1	pep primary_assembly:LU_Bosgru_v3.0:26:18055503:18070405:1 gene:ENSBGRG00000026091.1 transcript:ENSBGRT00000048248.1 gene_biotype:protein_coding transcript_biotype:protein_coding gene_symbol:MVP description:major vault protein [Source:HGNC Symbol;Acc:HGNC:7531]	39.138	12	10	12	10	3.54716e+06	3.83608e+06	4.69215e+06	4.43829e+06	4.89916e+06	4.09205e+06	4.22705e+06	4.55347e+06	4.77275e+06	0
ENSBGRP00000002332.1	protein kinase cAMP-activated catalytic subunit beta	PRKACB	46.1	pep primary_assembly:LU_Bosgru_v3.0:3:64701275:64795985:-1 gene:ENSBGRG00000001167.1 transcript:ENSBGRT00000002653.1 gene_biotype:protein_coding transcript_biotype:protein_coding gene_symbol:PRKACB description:protein kinase cAMP-activated catalytic subunit beta [Source:HGNC Symbol;Acc:HGNC:9381]	39.036	22	9	19	1	3.65038e+06	3.44465e+06	3.70639e+06	3.41227e+06	3.65756e+06	3.60831e+06	3.67716e+06	3.45304e+06	3.49634e+06	0
ENSBGRP00000040484.1	ATPase plasma membrane Ca2+ transporting 2	ATP2B2	136.6	pep primary_assembly:LU_Bosgru_v3.0:22:7284148:7425504:1 gene:ENSBGRG00000025371.1 transcript:ENSBGRT00000046929.1 gene_biotype:protein_coding transcript_biotype:protein_coding gene_symbol:ATP2B2 description:ATPase plasma membrane Ca2+ transporting 2 [Source:HGNC Symbol;Acc:HGNC:815]	38.947	7	7	9	2	243629	250186	215484	279149	280278	333627	211910	280938	167042	0
ENSBGRP00000028974.1	pep primary_assembly:LU_Bosgru_v3.0:8:56289703:56293005:-1 gene:ENSBGRG00000018292.1 transcript:ENSBGRT00000033550.1 gene_biotype:protein_coding transcript_biotype:protein_coding		11.1	pep primary_assembly:LU_Bosgru_v3.0:8:56289703:56293005:-1 gene:ENSBGRG00000018292.1 transcript:ENSBGRT00000033550.1 gene_biotype:protein_coding transcript_biotype:protein_coding	38.911	49	6	15	6	2.91641e+07	2.60057e+07	2.38804e+07	3.0099e+07	2.64569e+07	3.20861e+07	3.03972e+07	2.25015e+07	2.60092e+07	0
ENSBGRP00000042896.1	pep primary_assembly:LU_Bosgru_v3.0:9:20436070:20439754:-1 gene:ENSBGRG00000026805.1 transcript:ENSBGRT00000049717.1 gene_biotype:protein_coding transcript_biotype:protein_coding		40.6	pep primary_assembly:LU_Bosgru_v3.0:9:20436070:20439754:-1 gene:ENSBGRG00000026805.1 transcript:ENSBGRT00000049717.1 gene_biotype:protein_coding transcript_biotype:protein_coding	38.907	10	5	31	5	7.08181e+07	6.60671e+07	6.47823e+07	8.03829e+07	7.32852e+07	7.99745e+07	9.09722e+07	6.51592e+07	7.49313e+07	0
ENSBGRP00000006548.1	kinesin light chain 1	KLC1	72.2	pep primary_assembly:LU_Bosgru_v3.0:17:73994864:74063308:1 gene:ENSBGRG00000003931.1 transcript:ENSBGRT00000007514.1 gene_biotype:protein_coding transcript_biotype:protein_coding gene_symbol:KLC1 description:kinesin light chain 1 [Source:HGNC Symbol;Acc:HGNC:6387]	38.899	14	8	14	8	4.13884e+06	4.31617e+06	4.66137e+06	4.04714e+06	4.59569e+06	3.96265e+06	3.92457e+06	4.37495e+06	4.69905e+06	0
ENSBGRP00000017550.1	pep primary_assembly:LU_Bosgru_v3.0:9:16179172:16180381:1 gene:ENSBGRG00000011047.1 transcript:ENSBGRT00000020317.1 gene_biotype:protein_coding transcript_biotype:protein_coding		13	pep primary_assembly:LU_Bosgru_v3.0:9:16179172:16180381:1 gene:ENSBGRG00000011047.1 transcript:ENSBGRT00000020317.1 gene_biotype:protein_coding transcript_biotype:protein_coding	38.599	23	2	30	2	2.94305e+07	2.89133e+07	3.13045e+07	2.91295e+07	3.0306e+07	3.00142e+07	2.83236e+07	2.82142e+07	3.48678e+07	0
ENSBGRP00000020538.1	cytochrome b5 reductase 3	CYB5R3	38.4	pep primary_assembly:LU_Bosgru_v3.0:5:122038746:122062095:-1 gene:ENSBGRG00000012803.1 transcript:ENSBGRT00000023751.1 gene_biotype:protein_coding transcript_biotype:protein_coding gene_symbol:CYB5R3 description:cytochrome b5 reductase 3 [Source:HGNC Symbol;Acc:HGNC:2873]	38.589	21	6	19	6	1.55068e+07	1.60539e+07	1.98356e+07	1.42511e+07	1.54613e+07	1.30241e+07	1.5669e+07	1.39792e+07	1.5333e+07	0
ENSBGRP00000002514.1	H1.0 linker histone	H1-0	20.3	pep primary_assembly:LU_Bosgru_v3.0:5:117568386:117570089:1 gene:ENSBGRG00000001536.1 transcript:ENSBGRT00000002850.1 gene_biotype:protein_coding transcript_biotype:protein_coding gene_symbol:H1-0 description:H1.0 linker histone [Source:HGNC Symbol;Acc:HGNC:4714]	38.589	25	5	29	5	8.49807e+07	8.74615e+07	5.70418e+07	5.54695e+07	5.03904e+07	5.739e+07	5.23046e+07	5.53121e+07	6.34846e+07	0
ENSBGRP00000033410.1	FLII actin remodeling protein	FLII	144.3	pep primary_assembly:LU_Bosgru_v3.0:19:32787915:32802480:-1 gene:ENSBGRG00000019320.1 transcript:ENSBGRT00000038615.1 gene_biotype:protein_coding transcript_biotype:protein_coding gene_symbol:FLII description:FLII actin remodeling protein [Source:HGNC Symbol;Acc:HGNC:3750]	38.587	8	9	12	9	8.54502e+06	9.2508e+06	1.06802e+07	1.06612e+07	1.13841e+07	1.02127e+07	1.01032e+07	1.02233e+07	1.01859e+07	0
ENSBGRP00000020257.1	phosphogluconate dehydrogenase	PGD	65.5	pep primary_assembly:LU_Bosgru_v3.0:14:40164675:40181565:-1 gene:ENSBGRG00000012798.1 transcript:ENSBGRT00000023436.1 gene_biotype:protein_coding transcript_biotype:protein_coding gene_symbol:PGD description:phosphogluconate dehydrogenase [Source:HGNC Symbol;Acc:HGNC:8891]	38.413	12	6	9	6	7.79036e+06	7.42314e+06	6.68344e+06	6.07963e+06	5.87013e+06	6.2736e+06	6.17422e+06	6.64823e+06	6.48776e+06	0
ENSBGRP00000038911.1	PDGFA associated protein 1	PDAP1	20.7	pep primary_assembly:LU_Bosgru_v3.0:26:1291112:1304750:1 gene:ENSBGRG00000024415.1 transcript:ENSBGRT00000045117.1 gene_biotype:protein_coding transcript_biotype:protein_coding gene_symbol:PDAP1 description:PDGFA associated protein 1 [Source:HGNC Symbol;Acc:HGNC:14634]	38.408	32	7	17	7	1.93498e+07	2.01797e+07	1.9712e+07	1.91917e+07	1.83359e+07	2.0277e+07	1.81294e+07	1.94936e+07	2.39526e+07	0
ENSBGRP00000021487.1	sarcoglycan delta	SGCD	32.1	pep primary_assembly:LU_Bosgru_v3.0:8:73956421:74415016:1 gene:ENSBGRG00000013523.1 transcript:ENSBGRT00000024789.1 gene_biotype:protein_coding transcript_biotype:protein_coding gene_symbol:SGCD description:sarcoglycan delta [Source:HGNC Symbol;Acc:HGNC:10807]	38.248	22	6	15	6	1.7911e+07	1.65501e+07	1.64034e+07	1.58953e+07	1.56082e+07	1.59746e+07	1.49875e+07	1.37672e+07	1.70148e+07	0
ENSBGRP00000015618.1	poly(A) binding protein cytoplasmic 1	PABPC1	70.6	pep primary_assembly:LU_Bosgru_v3.0:18:55178282:55194272:1 gene:ENSBGRG00000009759.1 transcript:ENSBGRT00000018008.1 gene_biotype:protein_coding transcript_biotype:protein_coding gene_symbol:PABPC1 description:poly(A) binding protein cytoplasmic 1 [Source:HGNC Symbol;Acc:HGNC:8554]	38.22	14	8	14	4	2.70234e+06	2.47167e+06	2.61405e+06	2.3894e+06	2.73802e+06	2.53714e+06	2.39583e+06	4.08046e+06	3.68026e+06	0
ENSBGRP00000030900.1	integrin subunit beta 3	ITGB3	86.5	pep primary_assembly:LU_Bosgru_v3.0:19:19167450:19238378:-1 gene:ENSBGRG00000019226.1 transcript:ENSBGRT00000035746.1 gene_biotype:protein_coding transcript_biotype:protein_coding gene_symbol:ITGB3 description:integrin subunit beta 3 [Source:HGNC Symbol;Acc:HGNC:6156]	38.21	9	7	18	7	8.55648e+06	9.74931e+06	1.16664e+07	1.15075e+07	1.58197e+07	7.94682e+06	2.03657e+07	1.15425e+07	9.96526e+06	0
ENSBGRP00000010025.1	SGT1 homolog, MIS12 kinetochore complex assembly cochaperone	SUGT1	37.6	pep primary_assembly:LU_Bosgru_v3.0:15:73209234:73253971:1 gene:ENSBGRG00000006244.1 transcript:ENSBGRT00000011516.1 gene_biotype:protein_coding transcript_biotype:protein_coding gene_symbol:SUGT1 description:SGT1 homolog, MIS12 kinetochore complex assembly cochaperone [Source:HGNC Symbol;Acc:HGNC:16987]	38.138	27	8	12	8	7.74248e+06	7.53473e+06	7.55237e+06	7.5399e+06	7.06341e+06	7.91612e+06	7.2667e+06	7.89674e+06	8.20542e+06	0
ENSBGRP00000027405.1	phenylalanyl-tRNA synthetase subunit beta	FARSB	66.3	pep primary_assembly:LU_Bosgru_v3.0:2:28339373:28423389:1 gene:ENSBGRG00000017053.1 transcript:ENSBGRT00000031649.1 gene_biotype:protein_coding transcript_biotype:protein_coding gene_symbol:FARSB description:phenylalanyl-tRNA synthetase subunit beta [Source:HGNC Symbol;Acc:HGNC:17800]	38.097	15	9	18	9	2.15265e+07	2.18733e+07	2.35134e+07	2.3398e+07	2.22457e+07	2.37275e+07	1.98766e+07	2.04386e+07	2.40255e+07	0
ENSBGRP00000014284.1	STIP1 homology and U-box containing protein 1	STUB1	34.9	pep primary_assembly:LU_Bosgru_v3.0:26:47305049:47307036:-1 gene:ENSBGRG00000008986.1 transcript:ENSBGRT00000016450.1 gene_biotype:protein_coding transcript_biotype:protein_coding gene_symbol:STUB1 description:STIP1 homology and U-box containing protein 1 [Source:HGNC Symbol;Acc:HGNC:11427]	38.053	26	8	19	8	1.04011e+07	1.13743e+07	1.34237e+07	1.15711e+07	1.30101e+07	1.03848e+07	1.03682e+07	9.84969e+06	1.18628e+07	0
ENSBGRP00000030498.1	peptidoglycan recognition protein 1	PGLYRP1	20.9	pep primary_assembly:LU_Bosgru_v3.0:20:62074044:62076126:1 gene:ENSBGRG00000019198.1 transcript:ENSBGRT00000035276.1 gene_biotype:protein_coding transcript_biotype:protein_coding gene_symbol:PGLYRP1 description:peptidoglycan recognition protein 1 [Source:HGNC Symbol;Acc:HGNC:8904]	37.978	23	4	16	4	1.35038e+07	1.27277e+07	1.36707e+07	1.32346e+07	1.7925e+07	9.05346e+06	2.6982e+07	1.15871e+07	9.38064e+06	0
ENSBGRP00000013005.1	dematin actin binding protein	DMTN	39	pep primary_assembly:LU_Bosgru_v3.0:7:4212291:4227038:1 gene:ENSBGRG00000007906.1 transcript:ENSBGRT00000015002.1 gene_biotype:protein_coding transcript_biotype:protein_coding gene_symbol:DMTN description:dematin actin binding protein [Source:HGNC Symbol;Acc:HGNC:3382]	37.921	26	9	19	1	470091	485949	511466	547324	795498	317264	777780	318885	267904	0
ENSBGRP00000015062.1	eukaryotic translation elongation factor 1 beta 2	EEF1B2	24.8	pep primary_assembly:LU_Bosgru_v3.0:2:46409792:46412790:-1 gene:ENSBGRG00000009445.1 transcript:ENSBGRT00000017345.1 gene_biotype:protein_coding transcript_biotype:protein_coding gene_symbol:EEF1B2 description:eukaryotic translation elongation factor 1 beta 2 [Source:HGNC Symbol;Acc:HGNC:3208]	37.883	22	5	22	4	3.26019e+07	3.40154e+07	3.38924e+07	3.56769e+07	3.26223e+07	3.99663e+07	3.58018e+07	3.6639e+07	3.63897e+07	0
ENSBGRP00000020165.1	stomatin like 2	STOML2	38.7	pep primary_assembly:LU_Bosgru_v3.0:7:59258241:59262664:1 gene:ENSBGRG00000012394.1 transcript:ENSBGRT00000023328.1 gene_biotype:protein_coding transcript_biotype:protein_coding gene_symbol:STOML2 description:stomatin like 2 [Source:HGNC Symbol;Acc:HGNC:14559]	37.88	17	5	10	5	8.22414e+06	8.33175e+06	8.79515e+06	8.96092e+06	9.38511e+06	9.36041e+06	8.34825e+06	7.68195e+06	8.70351e+06	0
ENSBGRP00000008740.1	olfactomedin like 1	OLFML1	46.2	pep primary_assembly:LU_Bosgru_v3.0:13:40299006:40333697:1 gene:ENSBGRG00000005446.1 transcript:ENSBGRT00000010061.1 gene_biotype:protein_coding transcript_biotype:protein_coding gene_symbol:OLFML1 description:olfactomedin like 1 [Source:HGNC Symbol;Acc:HGNC:24473]	37.795	20	8	19	8	3.08258e+07	2.63547e+07	2.31174e+07	2.0035e+07	1.7004e+07	2.21512e+07	2.20824e+07	3.70336e+07	1.62196e+07	0
ENSBGRP00000015310.1	integrin subunit alpha 7	ITGA7	126.1	pep primary_assembly:LU_Bosgru_v3.0:5:47236039:47259481:-1 gene:ENSBGRG00000008610.1 transcript:ENSBGRT00000017650.1 gene_biotype:protein_coding transcript_biotype:protein_coding gene_symbol:ITGA7 description:integrin subunit alpha 7 [Source:HGNC Symbol;Acc:HGNC:6143]	37.718	5	5	24	5	1.21371e+07	1.15386e+07	1.2367e+07	1.04062e+07	1.10301e+07	9.62731e+06	9.9922e+06	9.06929e+06	1.05411e+07	0
ENSBGRP00000042509.1	ezrin	EZR	85.8	pep primary_assembly:LU_Bosgru_v3.0:10:105521411:105577485:1 gene:ENSBGRG00000026603.1 transcript:ENSBGRT00000049288.1 gene_biotype:protein_coding transcript_biotype:protein_coding gene_symbol:EZR description:ezrin [Source:HGNC Symbol;Acc:HGNC:12691]	37.602	13	12	21	7	7.44565e+06	8.16657e+06	8.23677e+06	6.81725e+06	6.658e+06	7.22838e+06	6.73606e+06	7.19589e+06	7.94343e+06	0
ENSBGRP00000031489.1	B cell receptor associated protein 31	BCAP31	27.9	pep primary_assembly:LU_Bosgru_v3.0:X:39371044:39400636:-1 gene:ENSBGRG00000019806.1 transcript:ENSBGRT00000036422.1 gene_biotype:protein_coding transcript_biotype:protein_coding gene_symbol:BCAP31 description:B cell receptor associated protein 31 [Source:HGNC Symbol;Acc:HGNC:16695]	37.578	31	9	20	9	3.13406e+07	3.16721e+07	3.37966e+07	3.10609e+07	2.85897e+07	2.88318e+07	2.9698e+07	2.61937e+07	2.20849e+07	0
ENSBGRP00000002969.1	histidine rich glycoprotein	HRG	62.7	pep primary_assembly:LU_Bosgru_v3.0:1:87577687:87588048:-1 gene:ENSBGRG00000001812.1 transcript:ENSBGRT00000003371.1 gene_biotype:protein_coding transcript_biotype:protein_coding gene_symbol:HRG description:histidine rich glycoprotein [Source:HGNC Symbol;Acc:HGNC:5181]	37.564	11	6	25	6	2.77928e+07	2.87259e+07	3.07142e+07	2.52697e+07	3.67128e+07	1.90082e+07	2.96881e+07	2.76048e+07	2.04546e+07	0
ENSBGRP00000023080.1	isocitrate dehydrogenase (NAD(+)) 3 non-catalytic subunit beta	IDH3B	42.5	pep primary_assembly:LU_Bosgru_v3.0:12:45193198:45198726:1 gene:ENSBGRG00000014361.1 transcript:ENSBGRT00000026635.1 gene_biotype:protein_coding transcript_biotype:protein_coding gene_symbol:IDH3B description:isocitrate dehydrogenase (NAD(+)) 3 non-catalytic subunit beta [Source:HGNC Symbol;Acc:HGNC:5385]	37.528	16	5	23	5	3.22036e+07	2.86339e+07	2.68176e+07	3.43867e+07	2.95009e+07	3.76004e+07	3.13393e+07	2.9855e+07	3.53212e+07	0
ENSBGRP00000009971.1	proteasome 20S subunit alpha 3	PSMA3	29.9	pep primary_assembly:LU_Bosgru_v3.0:11:59459274:59483790:1 gene:ENSBGRG00000006071.1 transcript:ENSBGRT00000011454.1 gene_biotype:protein_coding transcript_biotype:protein_coding gene_symbol:PSMA3 description:proteasome 20S subunit alpha 3 [Source:HGNC Symbol;Acc:HGNC:9532]	37.524	21	7	27	7	3.67301e+07	3.41391e+07	3.42633e+07	3.58747e+07	3.74177e+07	3.59218e+07	3.14732e+07	3.26721e+07	3.82809e+07	0
ENSBGRP00000032069.1	NADH:ubiquinone oxidoreductase subunit C2	NDUFC2	14.1	pep primary_assembly:LU_Bosgru_v3.0:29:26186482:26194364:-1 gene:ENSBGRG00000020103.1 transcript:ENSBGRT00000037102.1 gene_biotype:protein_coding transcript_biotype:protein_coding gene_symbol:NDUFC2 description:NADH:ubiquinone oxidoreductase subunit C2 [Source:HGNC Symbol;Acc:HGNC:7706]	37.492	42	5	22	5	1.63384e+07	1.48787e+07	1.4253e+07	1.7407e+07	1.50974e+07	1.86334e+07	1.81993e+07	1.27523e+07	1.36127e+07	0
ENSBGRP00000024676.1	pep primary_assembly:LU_Bosgru_v3.0:17:63935483:63953230:1 gene:ENSBGRG00000015394.1 transcript:ENSBGRT00000028468.1 gene_biotype:protein_coding transcript_biotype:protein_coding		49.7	pep primary_assembly:LU_Bosgru_v3.0:17:63935483:63953230:1 gene:ENSBGRG00000015394.1 transcript:ENSBGRT00000028468.1 gene_biotype:protein_coding transcript_biotype:protein_coding	37.412	12	5	25	4	2.14878e+07	2.64037e+07	3.58913e+07	2.10302e+07	2.58204e+07	1.71567e+07	2.70731e+07	2.53426e+07	2.17075e+07	0
ENSBGRP00000027635.1	alpha-1-B glycoprotein	A1BG	53.6	pep primary_assembly:LU_Bosgru_v3.0:20:55407630:55413127:-1 gene:ENSBGRG00000017432.1 transcript:ENSBGRT00000031933.1 gene_biotype:protein_coding transcript_biotype:protein_coding gene_symbol:A1BG description:alpha-1-B glycoprotein [Source:HGNC Symbol;Acc:HGNC:5]	37.313	17	7	23	7	1.31596e+07	1.443e+07	1.6582e+07	1.37468e+07	1.53267e+07	1.10086e+07	1.80622e+07	1.53616e+07	1.26266e+07	0
ENSBGRP00000032035.1	microtubule associated protein RP/EB family member 2	MAPRE2	37	pep primary_assembly:LU_Bosgru_v3.0:21:16728566:16856230:-1 gene:ENSBGRG00000020114.1 transcript:ENSBGRT00000037063.1 gene_biotype:protein_coding transcript_biotype:protein_coding gene_symbol:MAPRE2 description:microtubule associated protein RP/EB family member 2 [Source:HGNC Symbol;Acc:HGNC:6891]	37.311	23	6	12	5	1.25756e+07	1.32727e+07	1.43066e+07	1.45898e+07	1.45937e+07	1.34819e+07	1.3796e+07	1.30286e+07	1.51434e+07	0
ENSBGRP00000028643.1	RuvB like AAA ATPase 2	RUVBL2	51.4	pep primary_assembly:LU_Bosgru_v3.0:20:59600987:59620415:-1 gene:ENSBGRG00000018112.1 transcript:ENSBGRT00000033166.1 gene_biotype:protein_coding transcript_biotype:protein_coding gene_symbol:RUVBL2 description:RuvB like AAA ATPase 2 [Source:HGNC Symbol;Acc:HGNC:10475]	37.298	21	10	13	10	8.34686e+06	8.4873e+06	9.1316e+06	9.1241e+06	9.80293e+06	8.50454e+06	8.76899e+06	8.88686e+06	9.62677e+06	0
ENSBGRP00000020627.1	hexokinase 1	HK1	115.5	pep primary_assembly:LU_Bosgru_v3.0:27:25328023:25409622:1 gene:ENSBGRG00000011917.1 transcript:ENSBGRT00000023852.1 gene_biotype:protein_coding transcript_biotype:protein_coding gene_symbol:HK1 description:hexokinase 1 [Source:HGNC Symbol;Acc:HGNC:4922]	37.297	9	10	15	10	1.63726e+07	1.71029e+07	1.95734e+07	1.71197e+07	1.79192e+07	1.52136e+07	2.18706e+07	1.72911e+07	1.63367e+07	0
ENSBGRP00000032697.1	complement factor B	CFB	85.3	pep primary_assembly:LU_Bosgru_v3.0:24:7744443:7751699:1 gene:ENSBGRG00000020465.1 transcript:ENSBGRT00000037805.1 gene_biotype:protein_coding transcript_biotype:protein_coding gene_symbol:CFB description:complement factor B [Source:HGNC Symbol;Acc:HGNC:1037]	37.274	9	7	14	7	1.22195e+07	1.21876e+07	1.34014e+07	1.2191e+07	1.33359e+07	1.06183e+07	1.26487e+07	1.03351e+07	1.01131e+07	0
ENSBGRP00000004746.1	pep primary_assembly:LU_Bosgru_v3.0:7:37755772:37768304:-1 gene:ENSBGRG00000002894.1 transcript:ENSBGRT00000005438.1 gene_biotype:protein_coding transcript_biotype:protein_coding		9.5	pep primary_assembly:LU_Bosgru_v3.0:7:37755772:37768304:-1 gene:ENSBGRG00000002894.1 transcript:ENSBGRT00000005438.1 gene_biotype:protein_coding transcript_biotype:protein_coding	37.238	36	3	28	3	5.8301e+07	6.06668e+07	6.34703e+07	4.03378e+07	3.93892e+07	3.99766e+07	3.6065e+07	3.32279e+07	5.94812e+07	0
ENSBGRP00000027641.1	leucine zipper and EF-hand containing transmembrane protein 1	LETM1	88.9	pep primary_assembly:LU_Bosgru_v3.0:6:4287607:4309837:1 gene:ENSBGRG00000017241.1 transcript:ENSBGRT00000031944.1 gene_biotype:protein_coding transcript_biotype:protein_coding gene_symbol:LETM1 description:leucine zipper and EF-hand containing transmembrane protein 1 [Source:HGNC Symbol;Acc:HGNC:6556]	37.211	9	7	15	7	3.70412e+06	6.48254e+06	9.44619e+06	8.37399e+06	1.10946e+07	5.56642e+06	4.8999e+06	4.8007e+06	3.18167e+06	0
ENSBGRP00000028023.1	isocitrate dehydrogenase (NAD(+)) 3 catalytic subunit alpha	IDH3A	48.7	pep primary_assembly:LU_Bosgru_v3.0:17:32364710:32380622:1 gene:ENSBGRG00000017674.1 transcript:ENSBGRT00000032438.1 gene_biotype:protein_coding transcript_biotype:protein_coding gene_symbol:IDH3A description:isocitrate dehydrogenase (NAD(+)) 3 catalytic subunit alpha [Source:HGNC Symbol;Acc:HGNC:5384]	37.16	22	10	25	10	3.58384e+07	3.3338e+07	3.44209e+07	3.66363e+07	3.45214e+07	3.86801e+07	3.52292e+07	3.32818e+07	4.2758e+07	0
ENSBGRP00000035299.1	reticulon 2	RTN2	29.9	pep primary_assembly:LU_Bosgru_v3.0:20:62564842:62570001:1 gene:ENSBGRG00000022025.1 transcript:ENSBGRT00000040818.1 gene_biotype:protein_coding transcript_biotype:protein_coding gene_symbol:RTN2 description:reticulon 2 [Source:HGNC Symbol;Acc:HGNC:10468]	37.14	26	6	13	6	2.41034e+07	2.24489e+07	2.39307e+07	2.4445e+07	2.29158e+07	2.21933e+07	2.217e+07	1.82642e+07	1.87989e+07	0
ENSBGRP00000005435.1	ABI family member 3 binding protein	ABI3BP	135.2	pep primary_assembly:LU_Bosgru_v3.0:1:48664694:49001729:-1 gene:ENSBGRG00000003226.1 transcript:ENSBGRT00000006225.1 gene_biotype:protein_coding transcript_biotype:protein_coding gene_symbol:ABI3BP description:ABI family member 3 binding protein [Source:HGNC Symbol;Acc:HGNC:17265]	37.096	5	6	14	6	1.00956e+07	1.01002e+07	1.00855e+07	9.76704e+06	9.16356e+06	1.00722e+07	1.07792e+07	1.13775e+07	8.6146e+06	0
ENSBGRP00000001387.1	pyruvate dehydrogenase E1 alpha 2 subunit	PDHA2	42.9	pep primary_assembly:LU_Bosgru_v3.0:6:97564327:97565493:1 gene:ENSBGRG00000000876.1 transcript:ENSBGRT00000001590.1 gene_biotype:protein_coding transcript_biotype:protein_coding gene_symbol:PDHA2 description:pyruvate dehydrogenase E1 alpha 2 subunit [Source:HGNC Symbol;Acc:HGNC:8807]	37.069	19	9	44	1	78498	82150.6	70489	100902	84161	109871	88591.8	98532.4	92926.8	0
ENSBGRP00000008800.1	homer scaffold protein 1	HOMER1	40.3	pep primary_assembly:LU_Bosgru_v3.0:11:14132387:14286177:1 gene:ENSBGRG00000005430.1 transcript:ENSBGRT00000010125.1 gene_biotype:protein_coding transcript_biotype:protein_coding gene_symbol:HOMER1 description:homer scaffold protein 1 [Source:HGNC Symbol;Acc:HGNC:17512]	37.037	30	10	17	9	3.84702e+06	3.75171e+06	3.93841e+06	4.71191e+06	4.28209e+06	5.27685e+06	3.83372e+06	4.35187e+06	4.14998e+06	0
ENSBGRP00000015128.1	DDB1 and CUL4 associated factor 6	DCAF6	105.8	pep primary_assembly:LU_Bosgru_v3.0:3:17582855:17783770:1 gene:ENSBGRG00000008070.1 transcript:ENSBGRT00000017427.1 gene_biotype:protein_coding transcript_biotype:protein_coding gene_symbol:DCAF6 description:DDB1 and CUL4 associated factor 6 [Source:HGNC Symbol;Acc:HGNC:30002]	37.025	10	9	14	9	3.04399e+06	3.02956e+06	3.71336e+06	3.7664e+06	3.50317e+06	3.65093e+06	3.06472e+06	3.15585e+06	3.71545e+06	0
ENSBGRP00000002764.1	sarcospan	SSPN	26.1	pep primary_assembly:LU_Bosgru_v3.0:5:19650379:19697487:1 gene:ENSBGRG00000001691.1 transcript:ENSBGRT00000003144.1 gene_biotype:protein_coding transcript_biotype:protein_coding gene_symbol:SSPN description:sarcospan [Source:HGNC Symbol;Acc:HGNC:11322]	37.022	17	3	14	3	7.79762e+06	7.48538e+06	7.4486e+06	7.58618e+06	6.95965e+06	7.999e+06	6.66062e+06	6.48276e+06	7.92907e+06	0
ENSBGRP00000022979.1	ubiquitin conjugating enzyme E2 M	UBE2M	20.9	pep primary_assembly:LU_Bosgru_v3.0:20:55575050:55578339:-1 gene:ENSBGRG00000014403.1 transcript:ENSBGRT00000026514.1 gene_biotype:protein_coding transcript_biotype:protein_coding gene_symbol:UBE2M description:ubiquitin conjugating enzyme E2 M [Source:HGNC Symbol;Acc:HGNC:12491]	36.904	32	7	19	7	1.73606e+07	1.60467e+07	1.50968e+07	1.62215e+07	1.58948e+07	1.68574e+07	1.55292e+07	1.49508e+07	1.98904e+07	0
ENSBGRP00000019004.1	eukaryotic translation initiation factor 3 subunit I	EIF3I	39.5	pep primary_assembly:LU_Bosgru_v3.0:2:16686423:16695186:1 gene:ENSBGRG00000011926.1 transcript:ENSBGRT00000022021.1 gene_biotype:protein_coding transcript_biotype:protein_coding gene_symbol:EIF3I description:eukaryotic translation initiation factor 3 subunit I [Source:HGNC Symbol;Acc:HGNC:3272]	36.902	21	7	12	7	9.44651e+06	8.92615e+06	9.9225e+06	9.6893e+06	1.00649e+07	9.58505e+06	9.14974e+06	9.66885e+06	1.0525e+07	0
ENSBGRP00000041038.1	aminoadipate-semialdehyde synthase	AASS	102.7	pep primary_assembly:LU_Bosgru_v3.0:4:36549215:36631806:1 gene:ENSBGRG00000025745.1 transcript:ENSBGRT00000047592.1 gene_biotype:protein_coding transcript_biotype:protein_coding gene_symbol:AASS description:aminoadipate-semialdehyde synthase [Source:HGNC Symbol;Acc:HGNC:17366]	36.88	8	7	11	7	1.21248e+07	9.84507e+06	9.77306e+06	8.78294e+06	9.4912e+06	9.23229e+06	1.04482e+07	8.81448e+06	9.77602e+06	0
ENSBGRP00000016224.1	pep primary_assembly:LU_Bosgru_v3.0:9:96830626:96856092:-1 gene:ENSBGRG00000010221.1 transcript:ENSBGRT00000018754.1 gene_biotype:protein_coding transcript_biotype:protein_coding		41.3	pep primary_assembly:LU_Bosgru_v3.0:9:96830626:96856092:-1 gene:ENSBGRG00000010221.1 transcript:ENSBGRT00000018754.1 gene_biotype:protein_coding transcript_biotype:protein_coding	36.846	14	4	10	4	1.58328e+06	1.62541e+06	1.72338e+06	1.85103e+06	1.79873e+06	1.83948e+06	1.65526e+06	1.6078e+06	2.01224e+06	0
ENSBGRP00000026420.1	adducin 3	ADD3	78.8	pep primary_assembly:LU_Bosgru_v3.0:25:32966126:33107536:1 gene:ENSBGRG00000016471.1 transcript:ENSBGRT00000030492.1 gene_biotype:protein_coding transcript_biotype:protein_coding gene_symbol:ADD3 description:adducin 3 [Source:HGNC Symbol;Acc:HGNC:245]	36.842	12	8	11	8	6.33748e+06	5.98514e+06	6.522e+06	6.38516e+06	6.07089e+06	6.04763e+06	6.00241e+06	6.77374e+06	5.73642e+06	0
ENSBGRP00000025806.1	ribosomal protein L10a		24.8	pep primary_assembly:LU_Bosgru_v3.0:24:27041819:27044243:-1 gene:ENSBGRG00000016190.1 transcript:ENSBGRT00000029792.1 gene_biotype:protein_coding transcript_biotype:protein_coding description:ribosomal protein L10a [Source:HGNC Symbol;Acc:HGNC:10299]	36.818	22	4	10	4	9.38779e+06	9.61323e+06	1.06329e+07	1.05605e+07	1.08957e+07	1.08709e+07	1.12553e+07	1.01046e+07	8.65891e+06	0
ENSBGRP00000003092.1	proteasome 26S subunit, non-ATPase 4	PSMD4	41	pep primary_assembly:LU_Bosgru_v3.0:3:21685659:21694583:1 gene:ENSBGRG00000001873.1 transcript:ENSBGRT00000003515.1 gene_biotype:protein_coding transcript_biotype:protein_coding gene_symbol:PSMD4 description:proteasome 26S subunit, non-ATPase 4 [Source:HGNC Symbol;Acc:HGNC:9561]	36.751	23	8	18	8	3.58497e+07	3.85052e+07	3.55632e+07	3.59396e+07	3.64081e+07	3.71203e+07	2.87203e+07	3.17117e+07	2.9566e+07	0
ENSBGRP00000007022.1	catenin alpha 1	CTNNA1	100	pep primary_assembly:LU_Bosgru_v3.0:8:54442445:54614497:1 gene:ENSBGRG00000004361.1 transcript:ENSBGRT00000008061.1 gene_biotype:protein_coding transcript_biotype:protein_coding gene_symbol:CTNNA1 description:catenin alpha 1 [Source:HGNC Symbol;Acc:HGNC:2509]	36.519	10	8	11	8	4.18753e+06	4.41957e+06	4.23888e+06	3.77295e+06	3.49325e+06	4.09966e+06	3.6556e+06	4.27054e+06	3.70682e+06	0
ENSBGRP00000005139.1	cell division cycle 37	CDC37	44.6	pep primary_assembly:LU_Bosgru_v3.0:8:15258511:15272102:-1 gene:ENSBGRG00000003152.1 transcript:ENSBGRT00000005888.1 gene_biotype:protein_coding transcript_biotype:protein_coding gene_symbol:CDC37 description:cell division cycle 37 [Source:HGNC Symbol;Acc:HGNC:1735]	36.459	14	4	14	4	3.61e+06	3.52876e+06	3.62542e+06	3.55095e+06	3.17705e+06	3.9072e+06	3.35012e+06	3.7087e+06	3.57313e+06	0
ENSBGRP00000028885.1	pep primary_assembly:LU_Bosgru_v3.0:19:8293965:8374807:-1 gene:ENSBGRG00000018158.1 transcript:ENSBGRT00000033447.1 gene_biotype:protein_coding transcript_biotype:protein_coding		25.2	pep primary_assembly:LU_Bosgru_v3.0:19:8293965:8374807:-1 gene:ENSBGRG00000018158.1 transcript:ENSBGRT00000033447.1 gene_biotype:protein_coding transcript_biotype:protein_coding	36.426	21	4	15	4	3.00998e+07	2.84967e+07	2.81403e+07	2.9237e+07	2.87605e+07	2.80024e+07	2.68911e+07	2.41186e+07	2.92175e+07	0
ENSBGRP00000039110.1	pep primary_assembly:LU_Bosgru_v3.0:11:10958854:10963577:1 gene:ENSBGRG00000024489.1 transcript:ENSBGRT00000045364.1 gene_biotype:protein_coding transcript_biotype:protein_coding		51.9	pep primary_assembly:LU_Bosgru_v3.0:11:10958854:10963577:1 gene:ENSBGRG00000024489.1 transcript:ENSBGRT00000045364.1 gene_biotype:protein_coding transcript_biotype:protein_coding	36.403	17	9	19	9	2.62069e+07	2.84536e+07	2.94383e+07	3.03807e+07	3.11822e+07	3.12121e+07	2.67322e+07	3.24232e+07	3.04666e+07	0
ENSBGRP00000037342.1	aldehyde dehydrogenase 3 family member A2	ALDH3A2	59	pep primary_assembly:LU_Bosgru_v3.0:19:33315992:33330906:1 gene:ENSBGRG00000023374.1 transcript:ENSBGRT00000043230.1 gene_biotype:protein_coding transcript_biotype:protein_coding gene_symbol:ALDH3A2 description:aldehyde dehydrogenase 3 family member A2 [Source:HGNC Symbol;Acc:HGNC:403]	36.294	12	6	18	6	8.76265e+06	8.74006e+06	9.12658e+06	8.51944e+06	9.15984e+06	7.53466e+06	8.39182e+06	6.633e+06	7.88171e+06	0
ENSBGRP00000040510.1	NPL4 homolog, ubiquitin recognition factor	NPLOC4	68	pep primary_assembly:LU_Bosgru_v3.0:19:13887700:13944887:-1 gene:ENSBGRG00000025394.1 transcript:ENSBGRT00000046963.1 gene_biotype:protein_coding transcript_biotype:protein_coding gene_symbol:NPLOC4 description:NPL4 homolog, ubiquitin recognition factor [Source:HGNC Symbol;Acc:HGNC:18261]	36.196	9	5	15	5	6.23369e+06	5.97478e+06	5.82567e+06	6.22205e+06	5.96797e+06	5.31971e+06	5.59852e+06	5.28888e+06	5.98351e+06	0
ENSBGRP00000007018.1	proteasome 26S subunit, ATPase 6	PSMC6	45.8	pep primary_assembly:LU_Bosgru_v3.0:11:13088321:13114252:1 gene:ENSBGRG00000004257.1 transcript:ENSBGRT00000008056.1 gene_biotype:protein_coding transcript_biotype:protein_coding gene_symbol:PSMC6 description:proteasome 26S subunit, ATPase 6 [Source:HGNC Symbol;Acc:HGNC:9553]	36.119	21	9	28	9	1.0195e+07	9.63108e+06	9.97224e+06	9.63914e+06	9.77857e+06	9.64657e+06	9.05287e+06	9.6005e+06	9.2296e+06	0
ENSBGRP00000002217.1	protein kinase cAMP-activated catalytic subunit beta	PRKACB	38.6	pep primary_assembly:LU_Bosgru_v3.0:3:64701033:64855465:-1 gene:ENSBGRG00000001167.1 transcript:ENSBGRT00000002527.1 gene_biotype:protein_coding transcript_biotype:protein_coding gene_symbol:PRKACB description:protein kinase cAMP-activated catalytic subunit beta [Source:HGNC Symbol;Acc:HGNC:9381]	36.111	21	7	18	1	1.2007e+06	1.03956e+06	1.05244e+06	1.03024e+06	943153	1.12326e+06	1.00188e+06	922373	1.07141e+06	0
ENSBGRP00000040308.1	dystonin	DST	612.5	pep primary_assembly:LU_Bosgru_v3.0:24:33311713:33766002:-1 gene:ENSBGRG00000024977.1 transcript:ENSBGRT00000046729.1 gene_biotype:protein_coding transcript_biotype:protein_coding gene_symbol:DST description:dystonin [Source:HGNC Symbol;Acc:HGNC:1090]	35.83	2	10	10	10	4.01559e+06	4.06414e+06	4.7821e+06	3.82193e+06	4.48099e+06	3.59046e+06	4.08342e+06	4.86224e+06	3.83893e+06	0
ENSBGRP00000015868.1	ubiquitin specific peptidase 15	USP15	112.5	pep primary_assembly:LU_Bosgru_v3.0:5:54216412:54366275:1 gene:ENSBGRG00000009962.1 transcript:ENSBGRT00000018334.1 gene_biotype:protein_coding transcript_biotype:protein_coding gene_symbol:USP15 description:ubiquitin specific peptidase 15 [Source:HGNC Symbol;Acc:HGNC:12613]	35.822	9	9	18	9	1.97103e+07	1.82266e+07	1.90469e+07	1.61143e+07	1.71126e+07	1.4488e+07	1.52666e+07	1.31452e+07	1.55576e+07	0
ENSBGRP00000032687.1	procollagen C-endopeptidase enhancer	PCOLCE	48.2	pep primary_assembly:LU_Bosgru_v3.0:26:256787:262986:-1 gene:ENSBGRG00000020493.1 transcript:ENSBGRT00000037796.1 gene_biotype:protein_coding transcript_biotype:protein_coding gene_symbol:PCOLCE description:procollagen C-endopeptidase enhancer [Source:HGNC Symbol;Acc:HGNC:8738]	35.721	14	4	7	4	3.68117e+06	3.62478e+06	4.45018e+06	3.92071e+06	4.11278e+06	3.89756e+06	3.64441e+06	4.40963e+06	3.70001e+06	0
ENSBGRP00000038041.1	emerin	EMD	29.5	pep primary_assembly:LU_Bosgru_v3.0:X:39987166:39989352:1 gene:ENSBGRG00000023778.1 transcript:ENSBGRT00000044062.1 gene_biotype:protein_coding transcript_biotype:protein_coding gene_symbol:EMD description:emerin [Source:HGNC Symbol;Acc:HGNC:3331]	35.692	34	7	11	7	6.79075e+06	6.70474e+06	6.63393e+06	6.29532e+06	6.25497e+06	6.46763e+06	6.28846e+06	6.61941e+06	6.55938e+06	0
ENSBGRP00000011729.1	ribosomal protein SA		32.8	pep primary_assembly:LU_Bosgru_v3.0:22:53794629:53822141:-1 gene:ENSBGRG00000007397.1 transcript:ENSBGRT00000013531.1 gene_biotype:protein_coding transcript_biotype:protein_coding description:ribosomal protein SA [Source:HGNC Symbol;Acc:HGNC:6502]	35.653	20	4	12	4	9.2204e+06	9.70668e+06	9.99586e+06	9.42914e+06	1.09821e+07	9.49004e+06	9.51175e+06	1.11848e+07	1.2697e+07	0
ENSBGRP00000036506.1	3-hydroxybutyrate dehydrogenase 1	BDH1	40.4	pep primary_assembly:LU_Bosgru_v3.0:1:78122628:78155931:-1 gene:ENSBGRG00000022869.1 transcript:ENSBGRT00000042238.1 gene_biotype:protein_coding transcript_biotype:protein_coding gene_symbol:BDH1 description:3-hydroxybutyrate dehydrogenase 1 [Source:HGNC Symbol;Acc:HGNC:1027]	35.649	20	7	19	7	2.70214e+07	1.91086e+07	8.4491e+06	2.29713e+07	9.99689e+06	3.44164e+07	4.5881e+07	1.48443e+07	1.14533e+07	0
ENSBGRP00000028725.1	DnaJ heat shock protein family (Hsp40) member A2	DNAJA2	45.7	pep primary_assembly:LU_Bosgru_v3.0:20:33388320:33399380:1 gene:ENSBGRG00000017976.1 transcript:ENSBGRT00000033264.1 gene_biotype:protein_coding transcript_biotype:protein_coding gene_symbol:DNAJA2 description:DnaJ heat shock protein family (Hsp40) member A2 [Source:HGNC Symbol;Acc:HGNC:14884]	35.636	20	8	17	8	1.88584e+07	1.82108e+07	1.81452e+07	1.7879e+07	1.84031e+07	1.79015e+07	1.57838e+07	1.66656e+07	1.97484e+07	0
ENSBGRP00000003374.1	YjeF N-terminal domain containing 3	YJEFN3	41.2	pep primary_assembly:LU_Bosgru_v3.0:8:6455131:6476813:1 gene:ENSBGRG00000002015.1 transcript:ENSBGRT00000003850.1 gene_biotype:protein_coding transcript_biotype:protein_coding gene_symbol:YJEFN3 description:YjeF N-terminal domain containing 3 [Source:HGNC Symbol;Acc:HGNC:24785]	35.623	12	4	42	4	2.46032e+07	2.16252e+07	1.9845e+07	2.53616e+07	2.12812e+07	2.82534e+07	2.81379e+07	1.73692e+07	2.11884e+07	0
ENSBGRP00000011423.1	solute carrier family 25 member 6	SLC25A6	32.9	pep primary_assembly:LU_Bosgru_v3.0:Y:7954349:7958395:1 gene:ENSBGRG00000007164.1 transcript:ENSBGRT00000013148.1 gene_biotype:protein_coding transcript_biotype:protein_coding gene_symbol:SLC25A6 description:solute carrier family 25 member 6 [Source:HGNC Symbol;Acc:HGNC:10992]	35.588	29	10	68	4	1.04228e+07	1.06964e+07	1.10252e+07	1.06338e+07	1.16455e+07	1.01773e+07	1.19169e+07	1.2727e+07	1.11041e+07	0
ENSBGRP00000023958.1	pep primary_assembly:LU_Bosgru_v3.0:9:57723093:57919443:1 gene:ENSBGRG00000014877.1 transcript:ENSBGRT00000027626.1 gene_biotype:protein_coding transcript_biotype:protein_coding		11.2	pep primary_assembly:LU_Bosgru_v3.0:9:57723093:57919443:1 gene:ENSBGRG00000014877.1 transcript:ENSBGRT00000027626.1 gene_biotype:protein_coding transcript_biotype:protein_coding	35.457	55	6	33	6	4.83274e+07	4.43736e+07	4.30461e+07	4.99767e+07	4.95096e+07	5.09105e+07	4.38411e+07	4.01916e+07	4.63127e+07	0
ENSBGRP00000037878.1	GDP dissociation inhibitor 1	GDI1	50.5	pep primary_assembly:LU_Bosgru_v3.0:X:39952881:40084960:1 gene:ENSBGRG00000023696.1 transcript:ENSBGRT00000043864.1 gene_biotype:protein_coding transcript_biotype:protein_coding gene_symbol:GDI1 description:GDP dissociation inhibitor 1 [Source:HGNC Symbol;Acc:HGNC:4226]	35.384	17	7	16	3	6.38154e+06	5.96757e+06	5.91935e+06	5.74614e+06	5.58859e+06	5.46134e+06	5.95544e+06	5.95356e+06	6.00615e+06	0
[truncated: 2,523 more rows]

## Sheet: Exp.1
List of all identified proteins
Protein accession	Protein Name	Gene name	MW [kDa]	Description	Sum PEP Score	Coverage [%]	# Peptides	# PSMs	# Unique Peptides	Abundance: LP1	Abundance: MP1	Abundance: HP1
[truncated: 3,368 more rows]

## Sheet: Exp.2
List of all identified proteins
[truncated: 3,369 more rows]

[truncated: 1 more sheets: Exp.3]
