# Supplementary material for: Proteomic Analysis Reveals the Effects of Different Dietary Protein Levels on Growth and Development of Jersey-Yak
Source: Animals (Basel). 2024 Jan 26;14(3):406. doi: 10.3390/ani14030406 (PMC10854544; doi:10.3390/ani14030406)
Supplement: Supplementary file 1 [file animals-14-00406-s001.zip › Table S3.xlsx]

## Sheet: Summary 
Header line description of worksheet "DEPs."
Protein accession	Protein accession number of database used for search
Protein Name	Protein sequence name encoded by gene indicator
Description	Protein functional description
Gene name	Indicates the name of the gene that code for the protein sequence
T test P value	Calculated by the student t test method
ControlMean	Compare the mean value of the reference group in the comparison group, take A.vs.B as an example, and B is the Control group.
ControlSD	The standard deviation value in the comparison group as the reference group.
ControlSE	The standard error value in the comparison group as the reference group.
ControlCV	The coefficient of variation in the comparison group as the reference group.
TestMean	Compare the mean value of the test group in the comparison group, take A.vs.B as an example, A is the Test group.
TestSD	The standard deviation value in the comparison group as the test group.
TestSE	The standard error value in the comparison group as the test group.
TestCV	The coefficient of variation in the comparison group as the test group.
FC	The fold change, which is the ratio of the means between the two groups, that is, TestMean/ControlMean.
Log2FC	log2 ( fold change )
fdr	The p value is positive by the fdr method.
threshold	Marked the protein is up-regulated, down-regulated

## Sheet: HP.vs.LP
List of DEPs(HP vs LP)
Accession	Gene Symbol	Protein Name	Description	HP1	HP2	HP3	LP1	LP2	LP3	T test P value	ControlMean	ControlSD	ControlSE	ControlCV	TestMean	TestSD	TestSE	TestCV	FC	Log2FC	fdr	threshold
ENSBGRP00000003867.1	MYBPC1	myosin binding protein C, slow type	pep primary_assembly:LU_Bosgru_v3.0:5:39821013:39937790:-1 gene:ENSBGRG00000001036.1 transcript:ENSBGRT00000004434.1 gene_biotype:protein_coding transcript_biotype:protein_coding gene_symbol:MYBPC1 description:myosin binding protein C, slow type [Source:HGNC Symbol;Acc:HGNC:7549]	395913	310779	284835	530677	507299	486797	0.00772679	508258	21955.9	12676.2	4.31983	330509	58108	33548.7	17.5814	0.650278	-0.620871	0.383194	Down
ENSBGRP00000010786.1	ACTN1	actinin alpha 1	pep primary_assembly:LU_Bosgru_v3.0:11:70598259:70715184:-1 gene:ENSBGRG00000006595.1 transcript:ENSBGRT00000012388.1 gene_biotype:protein_coding transcript_biotype:protein_coding gene_symbol:ACTN1 description:actinin alpha 1 [Source:HGNC Symbol;Acc:HGNC:163]	8.66617e+07	8.43403e+07	7.65925e+07	6.81608e+07	6.69416e+07	6.92359e+07	0.00982136	6.81128e+07	1.14788e+06	662730	1.68527	8.25315e+07	5.27268e+06	3.04418e+06	6.38869	1.21169	0.277019	0.383194	Up
ENSBGRP00000011653.1	COL12A1	collagen type XII alpha 1 chain	pep primary_assembly:LU_Bosgru_v3.0:10:79132013:79257374:1 gene:ENSBGRG00000006189.1 transcript:ENSBGRT00000013439.1 gene_biotype:protein_coding transcript_biotype:protein_coding gene_symbol:COL12A1 description:collagen type XII alpha 1 chain [Source:HGNC Symbol;Acc:HGNC:2188]	7.00765e+07	1.42731e+08	7.22922e+07	1.73615e+08	2.11753e+08	3.0049e+08	0.0399103	2.28619e+08	6.50976e+07	3.75841e+07	28.4742	9.50332e+07	4.13223e+07	2.38574e+07	43.4819	0.415683	-1.26644	0.477128	Down
ENSBGRP00000018689.1	A2M	alpha-2-macroglobulin	pep primary_assembly:LU_Bosgru_v3.0:5:1111620:1195046:-1 gene:ENSBGRG00000011872.1 transcript:ENSBGRT00000021658.1 gene_biotype:protein_coding transcript_biotype:protein_coding gene_symbol:A2M description:alpha-2-macroglobulin [Source:HGNC Symbol;Acc:HGNC:7]	2.71975e+08	1.84679e+08	2.23003e+08	2.99728e+08	2.98288e+08	3.35313e+08	0.0392276	3.1111e+08	2.09733e+07	1.21089e+07	6.74144	2.26552e+08	4.3756e+07	2.52625e+07	19.3139	0.728207	-0.45758	0.477128	Down
ENSBGRP00000002143.1	LMNB2	lamin B2	pep primary_assembly:LU_Bosgru_v3.0:8:22386791:22408815:1 gene:ENSBGRG00000001309.1 transcript:ENSBGRT00000002441.1 gene_biotype:protein_coding transcript_biotype:protein_coding gene_symbol:LMNB2 description:lamin B2 [Source:HGNC Symbol;Acc:HGNC:6638]	4.5451e+07	4.0808e+07	3.97966e+07	5.91649e+07	5.45891e+07	4.7115e+07	0.0415315	5.3623e+07	6.08275e+06	3.51188e+06	11.3436	4.20185e+07	3.01531e+06	1.74089e+06	7.17614	0.783592	-0.351826	0.481459	Down
ENSBGRP00000015159.1	CRYAB	crystallin alpha B	pep primary_assembly:LU_Bosgru_v3.0:13:66213757:66218492:1 gene:ENSBGRG00000009486.1 transcript:ENSBGRT00000017462.1 gene_biotype:protein_coding transcript_biotype:protein_coding gene_symbol:CRYAB description:crystallin alpha B [Source:HGNC Symbol;Acc:HGNC:2389]	3.54116e+08	3.26003e+08	3.66118e+08	5.54604e+08	5.08707e+08	5.07557e+08	0.000860372	5.23623e+08	2.6837e+07	1.54943e+07	5.12525	3.48746e+08	2.059e+07	1.18876e+07	5.90402	0.666024	-0.586353	0.326889	Down
ENSBGRP00000029156.1	ANKRD2	ankyrin repeat domain 2	pep primary_assembly:LU_Bosgru_v3.0:25:20219488:20230647:1 gene:ENSBGRG00000018070.1 transcript:ENSBGRT00000033762.1 gene_biotype:protein_coding transcript_biotype:protein_coding gene_symbol:ANKRD2 description:ankyrin repeat domain 2 [Source:HGNC Symbol;Acc:HGNC:495]	2.7086e+07	2.93587e+07	4.37454e+07	5.1246e+07	5.33583e+07	5.71938e+07	0.0202129	5.39327e+07	3.01521e+06	1.74083e+06	5.59069	3.33967e+07	9.03398e+06	5.21577e+06	27.0505	0.619229	-0.691455	0.429785	Down
ENSBGRP00000004589.1	PGM5	phosphoglucomutase 5	pep primary_assembly:LU_Bosgru_v3.0:7:75445503:75672127:-1 gene:ENSBGRG00000002775.1 transcript:ENSBGRT00000005263.1 gene_biotype:protein_coding transcript_biotype:protein_coding gene_symbol:PGM5 description:phosphoglucomutase 5 [Source:HGNC Symbol;Acc:HGNC:8908]	4.1712e+07	3.98953e+07	4.52714e+07	5.80077e+07	5.41641e+07	5.32177e+07	0.00397722	5.51299e+07	2.53681e+06	1.46463e+06	4.60151	4.22929e+07	2.73473e+06	1.5789e+06	6.46617	0.767151	-0.382418	0.383194	Down
ENSBGRP00000003535.1	CKMT2	creatine kinase, mitochondrial 2	pep primary_assembly:LU_Bosgru_v3.0:8:88571629:88589791:1 gene:ENSBGRG00000002164.1 transcript:ENSBGRT00000004032.1 gene_biotype:protein_coding transcript_biotype:protein_coding gene_symbol:CKMT2 description:creatine kinase, mitochondrial 2 [Source:HGNC Symbol;Acc:HGNC:1996]	1.32495e+08	1.2669e+08	1.32992e+08	1.15585e+08	1.01708e+08	9.04421e+07	0.0203078	1.02578e+08	1.25941e+07	7.27123e+06	12.2776	1.30726e+08	3.50407e+06	2.02308e+06	2.68048	1.2744	0.349815	0.429785	Up
ENSBGRP00000017185.1	TPM4	tropomyosin 4	pep primary_assembly:LU_Bosgru_v3.0:8:2845746:2858774:1 gene:ENSBGRG00000010734.1 transcript:ENSBGRT00000019870.1 gene_biotype:protein_coding transcript_biotype:protein_coding gene_symbol:TPM4 description:tropomyosin 4 [Source:HGNC Symbol;Acc:HGNC:12013]	8.90124e+06	8.79613e+06	7.39073e+06	4.05324e+06	5.28554e+06	5.72779e+06	0.00876686	5.02219e+06	867784	501015	17.279	8.3627e+06	843389	486931	10.0851	1.66515	0.735653	0.383194	Up
ENSBGRP00000040203.1	SLMAP	sarcolemma associated protein	pep primary_assembly:LU_Bosgru_v3.0:22:19608056:19764618:1 gene:ENSBGRG00000024830.1 transcript:ENSBGRT00000046611.1 gene_biotype:protein_coding transcript_biotype:protein_coding gene_symbol:SLMAP description:sarcolemma associated protein [Source:HGNC Symbol;Acc:HGNC:16643]	2.58742e+07	2.22688e+07	2.3039e+07	3.09214e+07	3.16576e+07	3.66611e+07	0.0114028	3.30801e+07	3.12308e+06	1.80311e+06	9.44097	2.37273e+07	1.8987e+06	1.09622e+06	8.00217	0.71727	-0.479412	0.398276	Down
ENSBGRP00000003364.1	SELENBP1	selenium binding protein 1	pep primary_assembly:LU_Bosgru_v3.0:3:21825246:21834513:-1 gene:ENSBGRG00000001985.1 transcript:ENSBGRT00000003839.1 gene_biotype:protein_coding transcript_biotype:protein_coding gene_symbol:SELENBP1 description:selenium binding protein 1 [Source:HGNC Symbol;Acc:HGNC:10719]	1.07936e+07	9.27725e+06	1.07322e+07	1.26094e+07	1.22115e+07	1.23604e+07	0.0139474	1.23937e+07	201017	116057	1.62192	1.02677e+07	858291	495534	8.35915	0.828457	-0.271502	0.409246	Down
ENSBGRP00000020854.1		pep primary_assembly:LU_Bosgru_v3.0:22:1831467:1832690:1 gene:ENSBGRG00000013189.1 transcript:ENSBGRT00000024096.1 gene_biotype:protein_coding transcript_biotype:protein_coding	pep primary_assembly:LU_Bosgru_v3.0:22:1831467:1832690:1 gene:ENSBGRG00000013189.1 transcript:ENSBGRT00000024096.1 gene_biotype:protein_coding transcript_biotype:protein_coding	4.23806e+07	4.39748e+07	4.11382e+07	5.57954e+07	5.40717e+07	4.5638e+07	0.0450822	5.18351e+07	5.43553e+06	3.13821e+06	10.4862	4.24978e+07	1.42191e+06	820940	3.34584	0.819867	-0.286539	0.490767	Down
ENSBGRP00000039097.1	HSPB6	heat shock protein family B (small) member 6	pep primary_assembly:LU_Bosgru_v3.0:20:70059568:70062790:1 gene:ENSBGRG00000024566.1 transcript:ENSBGRT00000045346.1 gene_biotype:protein_coding transcript_biotype:protein_coding gene_symbol:HSPB6 description:heat shock protein family B (small) member 6 [Source:HGNC Symbol;Acc:HGNC:26511]	3.1753e+07	2.7579e+07	2.98038e+07	3.49392e+07	3.41689e+07	3.89752e+07	0.0300888	3.60278e+07	2.58146e+06	1.49041e+06	7.16519	2.97119e+07	2.0885e+06	1.2058e+06	7.02918	0.824696	-0.278066	0.448481	Down
ENSBGRP00000011411.1	CALR	calreticulin	pep primary_assembly:LU_Bosgru_v3.0:8:11645433:11648610:1 gene:ENSBGRG00000007159.1 transcript:ENSBGRT00000013137.1 gene_biotype:protein_coding transcript_biotype:protein_coding gene_symbol:CALR description:calreticulin [Source:HGNC Symbol;Acc:HGNC:1455]	3.01804e+07	3.4573e+07	3.36703e+07	2.59522e+07	2.73852e+07	2.80601e+07	0.0184001	2.71325e+07	1.07644e+06	621482	3.96734	3.28079e+07	2.31981e+06	1.33934e+06	7.07091	1.20917	0.27402	0.419627	Up
ENSBGRP00000003527.1	CAV1	caveolin 1	pep primary_assembly:LU_Bosgru_v3.0:4:74883672:74972716:1 gene:ENSBGRG00000002134.1 transcript:ENSBGRT00000004024.1 gene_biotype:protein_coding transcript_biotype:protein_coding gene_symbol:CAV1 description:caveolin 1 [Source:HGNC Symbol;Acc:HGNC:1527]	1.0217e+08	9.04131e+07	9.67375e+07	1.24569e+08	1.08266e+08	1.16592e+08	0.0260153	1.16476e+08	8.15201e+06	4.70656e+06	6.9989	9.64403e+07	5.88422e+06	3.39726e+06	6.10142	0.827987	-0.27232	0.448481	Down
ENSBGRP00000002618.1		pep primary_assembly:LU_Bosgru_v3.0:1:87449858:87464579:-1 gene:ENSBGRG00000001590.1 transcript:ENSBGRT00000002978.1 gene_biotype:protein_coding transcript_biotype:protein_coding	pep primary_assembly:LU_Bosgru_v3.0:1:87449858:87464579:-1 gene:ENSBGRG00000001590.1 transcript:ENSBGRT00000002978.1 gene_biotype:protein_coding transcript_biotype:protein_coding	1.54967e+07	1.27487e+07	1.6128e+07	1.97498e+07	1.7913e+07	1.81858e+07	0.0320154	1.86162e+07	991172	572253	5.32424	1.47911e+07	1.79673e+06	1.03734e+06	12.1473	0.79453	-0.331826	0.450761	Down
ENSBGRP00000032095.1	ZNF703	zinc finger protein 703	pep primary_assembly:LU_Bosgru_v3.0:28:21229854:21288797:-1 gene:ENSBGRG00000019985.1 transcript:ENSBGRT00000037135.1 gene_biotype:protein_coding transcript_biotype:protein_coding gene_symbol:ZNF703 description:zinc finger protein 703 [Source:HGNC Symbol;Acc:HGNC:25883]	1.78908e+07	1.63619e+07	1.69543e+07	2.1909e+07	2.02401e+07	1.98518e+07	0.00959423	2.0667e+07	1.09302e+06	631053	5.28871	1.7069e+07	770856	445054	4.51612	0.825907	-0.275948	0.383194	Down
ENSBGRP00000042384.1	PNP	purine nucleoside phosphorylase	pep primary_assembly:LU_Bosgru_v3.0:6:35509984:35511710:-1 gene:ENSBGRG00000026534.1 transcript:ENSBGRT00000049142.1 gene_biotype:protein_coding transcript_biotype:protein_coding gene_symbol:PNP description:purine nucleoside phosphorylase [Source:HGNC Symbol;Acc:HGNC:7892]	9.30367e+06	9.83778e+06	8.55173e+06	1.21106e+07	1.16369e+07	1.19371e+07	0.00258882	1.18948e+07	239663	138370	2.01485	9.23106e+06	646095	373023	6.99914	0.776056	-0.365767	0.383194	Down
ENSBGRP00000022467.1	LASP1	LIM and SH3 protein 1	pep primary_assembly:LU_Bosgru_v3.0:19:26982548:27034363:-1 gene:ENSBGRG00000014082.1 transcript:ENSBGRT00000025938.1 gene_biotype:protein_coding transcript_biotype:protein_coding gene_symbol:LASP1 description:LIM and SH3 protein 1 [Source:HGNC Symbol;Acc:HGNC:6513]	1.33937e+07	1.4187e+07	1.22019e+07	9.70175e+06	1.09106e+07	1.16128e+07	0.0348969	1.07417e+07	966646	558093	8.99901	1.32609e+07	999190	576882	7.53487	1.23452	0.303954	0.465947	Up
ENSBGRP00000002254.1	SYPL2	synaptophysin like 2	pep primary_assembly:LU_Bosgru_v3.0:3:38420799:38435409:1 gene:ENSBGRG00000001406.1 transcript:ENSBGRT00000002568.1 gene_biotype:protein_coding transcript_biotype:protein_coding gene_symbol:SYPL2 description:synaptophysin like 2 [Source:HGNC Symbol;Acc:HGNC:27638]	8.08215e+06	8.54672e+06	7.90326e+06	1.0474e+07	1.06597e+07	8.86858e+06	0.0384571	1.00008e+07	984884	568623	9.84809	8.17738e+06	332128	191754	4.06154	0.817676	-0.2904	0.477128	Down
ENSBGRP00000015310.1	ITGA7	integrin subunit alpha 7	pep primary_assembly:LU_Bosgru_v3.0:5:47236039:47259481:-1 gene:ENSBGRG00000008610.1 transcript:ENSBGRT00000017650.1 gene_biotype:protein_coding transcript_biotype:protein_coding gene_symbol:ITGA7 description:integrin subunit alpha 7 [Source:HGNC Symbol;Acc:HGNC:6143]	9.9922e+06	9.06929e+06	1.05411e+07	1.21371e+07	1.15386e+07	1.2367e+07	0.0123124	1.20142e+07	427659	246909	3.55961	9.86751e+06	743763	429412	7.53749	0.821319	-0.283985	0.406187	Down
ENSBGRP00000001387.1	PDHA2	pyruvate dehydrogenase E1 alpha 2 subunit	pep primary_assembly:LU_Bosgru_v3.0:6:97564327:97565493:1 gene:ENSBGRG00000000876.1 transcript:ENSBGRT00000001590.1 gene_biotype:protein_coding transcript_biotype:protein_coding gene_symbol:PDHA2 description:pyruvate dehydrogenase E1 alpha 2 subunit [Source:HGNC Symbol;Acc:HGNC:8807]	88591.8	98532.4	92926.8	78498	82150.6	70489	0.0220981	77045.9	5964.87	3443.82	7.74198	93350.3	4983.8	2877.4	5.33881	1.21162	0.276937	0.444335	Up
ENSBGRP00000003092.1	PSMD4	proteasome 26S subunit, non-ATPase 4	pep primary_assembly:LU_Bosgru_v3.0:3:21685659:21694583:1 gene:ENSBGRG00000001873.1 transcript:ENSBGRT00000003515.1 gene_biotype:protein_coding transcript_biotype:protein_coding gene_symbol:PSMD4 description:proteasome 26S subunit, non-ATPase 4 [Source:HGNC Symbol;Acc:HGNC:9561]	2.87203e+07	3.17117e+07	2.9566e+07	3.58497e+07	3.85052e+07	3.55632e+07	0.00679866	3.66394e+07	1.62221e+06	936586	4.42752	2.99993e+07	1.54207e+06	890317	5.14036	0.818773	-0.288464	0.383194	Down
ENSBGRP00000015868.1	USP15	ubiquitin specific peptidase 15	pep primary_assembly:LU_Bosgru_v3.0:5:54216412:54366275:1 gene:ENSBGRG00000009962.1 transcript:ENSBGRT00000018334.1 gene_biotype:protein_coding transcript_biotype:protein_coding gene_symbol:USP15 description:ubiquitin specific peptidase 15 [Source:HGNC Symbol;Acc:HGNC:12613]	1.52666e+07	1.31452e+07	1.55576e+07	1.97103e+07	1.82266e+07	1.90469e+07	0.00765701	1.89946e+07	743206	429090	3.91272	1.46565e+07	1.3169e+06	760314	8.98512	0.771613	-0.37405	0.383194	Down
ENSBGRP00000021798.1	PLIN3	perilipin 3	pep primary_assembly:LU_Bosgru_v3.0:8:20241795:20266277:1 gene:ENSBGRG00000013671.1 transcript:ENSBGRT00000025139.1 gene_biotype:protein_coding transcript_biotype:protein_coding gene_symbol:PLIN3 description:perilipin 3 [Source:HGNC Symbol;Acc:HGNC:16893]	4.68835e+06	4.5108e+06	4.23743e+06	3.78228e+06	3.64487e+06	3.15051e+06	0.0148414	3.52589e+06	332265	191834	9.4236	4.47886e+06	227153	131147	5.07167	1.27028	0.345145	0.415656	Up
ENSBGRP00000039255.1	PHKG1	phosphorylase kinase catalytic subunit gamma 1	pep primary_assembly:LU_Bosgru_v3.0:26:16552431:16558878:1 gene:ENSBGRG00000024685.1 transcript:ENSBGRT00000045544.1 gene_biotype:protein_coding transcript_biotype:protein_coding gene_symbol:PHKG1 description:phosphorylase kinase catalytic subunit gamma 1 [Source:HGNC Symbol;Acc:HGNC:8930]	2.18269e+07	2.36398e+07	2.68001e+07	2.06016e+07	1.91031e+07	1.94447e+07	0.0453541	1.97164e+07	785353	453424	3.98324	2.40889e+07	2.51682e+06	1.45309e+06	10.448	1.22177	0.288971	0.490767	Up
ENSBGRP00000018067.1	EIF1	eukaryotic translation initiation factor 1	pep primary_assembly:LU_Bosgru_v3.0:19:24242735:24244355:-1 gene:ENSBGRG00000011435.1 transcript:ENSBGRT00000020927.1 gene_biotype:protein_coding transcript_biotype:protein_coding gene_symbol:EIF1 description:eukaryotic translation initiation factor 1 [Source:HGNC Symbol;Acc:HGNC:3249]	6.43526e+06	5.77143e+06	6.06267e+06	7.69842e+06	7.4854e+06	7.02369e+06	0.00900931	7.4025e+06	344918	199139	4.65948	6.08979e+06	332745	192110	5.46398	0.822666	-0.281621	0.383194	Down
ENSBGRP00000021670.1	LZIC	leucine zipper and CTNNBIP1 domain containing	pep primary_assembly:LU_Bosgru_v3.0:14:40661612:40670873:1 gene:ENSBGRG00000013636.1 transcript:ENSBGRT00000024986.1 gene_biotype:protein_coding transcript_biotype:protein_coding gene_symbol:LZIC description:leucine zipper and CTNNBIP1 domain containing [Source:HGNC Symbol;Acc:HGNC:17497]	4.64327e+06	4.34427e+06	5.00287e+06	5.86833e+06	5.7692e+06	5.22801e+06	0.0253529	5.62185e+06	344658	198988	6.13068	4.66347e+06	329765	190390	7.07123	0.829526	-0.26964	0.448481	Down
ENSBGRP00000016662.1	SLK	STE20 like kinase	pep primary_assembly:LU_Bosgru_v3.0:25:26689120:26748441:1 gene:ENSBGRG00000010186.1 transcript:ENSBGRT00000019262.1 gene_biotype:protein_coding transcript_biotype:protein_coding gene_symbol:SLK description:STE20 like kinase [Source:HGNC Symbol;Acc:HGNC:11088]	2.09051e+06	1.5864e+06	2.2283e+06	1.25495e+06	1.30412e+06	1.51154e+06	0.0437984	1.35687e+06	136187	78627.4	10.0368	1.9684e+06	337922	195100	17.1673	1.45069	0.536744	0.488019	Up
ENSBGRP00000039295.1	NAXE	NAD(P)HX epimerase	pep primary_assembly:LU_Bosgru_v3.0:3:3087105:3090205:1 gene:ENSBGRG00000024696.1 transcript:ENSBGRT00000045588.1 gene_biotype:protein_coding transcript_biotype:protein_coding gene_symbol:NAXE description:NAD(P)HX epimerase [Source:HGNC Symbol;Acc:HGNC:18453]	4.15112e+06	3.89346e+06	4.88813e+06	5.32766e+06	5.3629e+06	5.62826e+06	0.0225847	5.4396e+06	164328	94874.6	3.02095	4.3109e+06	516228	298044	11.9749	0.792503	-0.335511	0.445622	Down
ENSBGRP00000033952.1	PSMC4	proteasome 26S subunit, ATPase 4	pep primary_assembly:LU_Bosgru_v3.0:20:66644137:66655959:-1 gene:ENSBGRG00000021126.1 transcript:ENSBGRT00000039252.1 gene_biotype:protein_coding transcript_biotype:protein_coding gene_symbol:PSMC4 description:proteasome 26S subunit, ATPase 4 [Source:HGNC Symbol;Acc:HGNC:9551]	2.01071e+07	1.68819e+07	1.42586e+07	2.2531e+07	2.41064e+07	2.2591e+07	0.0275326	2.30761e+07	892717	515410	3.86857	1.70825e+07	2.9294e+06	1.69129e+06	17.1485	0.740268	-0.433881	0.448481	Down
ENSBGRP00000021679.1	CNN1	calponin 1	pep primary_assembly:LU_Bosgru_v3.0:8:16395015:16406246:1 gene:ENSBGRG00000013580.1 transcript:ENSBGRT00000024996.1 gene_biotype:protein_coding transcript_biotype:protein_coding gene_symbol:CNN1 description:calponin 1 [Source:HGNC Symbol;Acc:HGNC:2155]	2.1075e+07	1.42898e+07	1.57083e+07	1.07908e+07	1.04816e+07	1.03215e+07	0.0350016	1.05313e+07	238570	137738	2.26534	1.70244e+07	3.5789e+06	2.06628e+06	21.0222	1.61655	0.692916	0.465947	Up
ENSBGRP00000032360.1	DUSP29	dual specificity phosphatase and pro isomerase domain containing 1	pep primary_assembly:LU_Bosgru_v3.0:27:31155786:31184153:-1 gene:ENSBGRG00000020354.1 transcript:ENSBGRT00000037437.1 gene_biotype:protein_coding transcript_biotype:protein_coding gene_symbol:DUSP29 description:dual specificity phosphatase and pro isomerase domain containing 1 [Source:HGNC Symbol;Acc:HGNC:23481]	7.79592e+06	8.55026e+06	8.71484e+06	6.60418e+06	6.59651e+06	7.43902e+06	0.0207361	6.8799e+06	484228	279569	7.0383	8.35367e+06	489987	282894	5.86553	1.21421	0.280022	0.431124	Up
ENSBGRP00000042895.1	TPPP3	tubulin polymerization promoting protein family member 3	pep primary_assembly:LU_Bosgru_v3.0:20:11575577:11576346:1 gene:ENSBGRG00000026802.1 transcript:ENSBGRT00000049715.1 gene_biotype:protein_coding transcript_biotype:protein_coding gene_symbol:TPPP3 description:tubulin polymerization promoting protein family member 3 [Source:HGNC Symbol;Acc:HGNC:24162]	1.03475e+07	8.50037e+06	8.79811e+06	6.98036e+06	7.36948e+06	7.58199e+06	0.0335518	7.31061e+06	305103	176152	4.17343	9.21534e+06	991750	572587	10.7619	1.26054	0.334046	0.45895	Up
ENSBGRP00000010094.1	S100A13	S100 calcium binding protein A13	pep primary_assembly:LU_Bosgru_v3.0:3:213579:219158:-1 gene:ENSBGRG00000006280.1 transcript:ENSBGRT00000011585.1 gene_biotype:protein_coding transcript_biotype:protein_coding gene_symbol:S100A13 description:S100 calcium binding protein A13 [Source:HGNC Symbol;Acc:HGNC:10490]	1.12383e+07	9.22965e+06	1.02577e+07	1.21866e+07	1.36133e+07	1.47037e+07	0.0249073	1.35012e+07	1.26231e+06	728798	9.34965	1.02419e+07	1.00443e+06	579908	9.80708	0.758591	-0.398606	0.448481	Down
ENSBGRP00000005089.1		ribosomal protein L3	pep primary_assembly:LU_Bosgru_v3.0:5:118891428:118897762:-1 gene:ENSBGRG00000003124.1 transcript:ENSBGRT00000005832.1 gene_biotype:protein_coding transcript_biotype:protein_coding description:ribosomal protein L3 [Source:HGNC Symbol;Acc:HGNC:10332]	4.62288e+06	5.68688e+06	6.52547e+06	3.99781e+06	4.03628e+06	3.96119e+06	0.0428867	3.99843e+06	37551.9	21680.6	0.939166	5.61174e+06	953518	550514	16.9915	1.40349	0.489017	0.484581	Up
ENSBGRP00000011557.1	CAV3	caveolin 3	pep primary_assembly:LU_Bosgru_v3.0:22:48095726:48199111:1 gene:ENSBGRG00000007247.1 transcript:ENSBGRT00000013315.1 gene_biotype:protein_coding transcript_biotype:protein_coding gene_symbol:CAV3 description:caveolin 3 [Source:HGNC Symbol;Acc:HGNC:1529]	2.21051e+07	1.66918e+07	1.67923e+07	2.71213e+07	2.47867e+07	2.37113e+07	0.0312527	2.52065e+07	1.74331e+06	1.0065e+06	6.91614	1.85297e+07	3.09675e+06	1.78791e+06	16.7123	0.735119	-0.443951	0.450761	Down
ENSBGRP00000020733.1		pep primary_assembly:LU_Bosgru_v3.0:5:32772193:32773477:1 gene:ENSBGRG00000013111.1 transcript:ENSBGRT00000023967.1 gene_biotype:protein_coding transcript_biotype:protein_coding	pep primary_assembly:LU_Bosgru_v3.0:5:32772193:32773477:1 gene:ENSBGRG00000013111.1 transcript:ENSBGRT00000023967.1 gene_biotype:protein_coding transcript_biotype:protein_coding	1.13148e+07	1.00677e+07	9.43323e+06	1.29146e+07	1.23793e+07	1.33583e+07	0.0136219	1.2884e+07	490217	283027	3.80484	1.02719e+07	957283	552687	9.31941	0.797259	-0.32688	0.406213	Down
ENSBGRP00000030474.1	TFAM	transcription factor A, mitochondrial	pep primary_assembly:LU_Bosgru_v3.0:27:47812099:47825489:-1 gene:ENSBGRG00000019113.1 transcript:ENSBGRT00000035249.1 gene_biotype:protein_coding transcript_biotype:protein_coding gene_symbol:TFAM description:transcription factor A, mitochondrial [Source:HGNC Symbol;Acc:HGNC:11741]	8.71311e+06	7.37741e+06	8.26369e+06	9.35642e+06	1.08092e+07	1.03169e+07	0.0243534	1.01609e+07	738876	426590	7.27178	8.11807e+06	679655	392399	8.37213	0.798954	-0.323815	0.448481	Down
ENSBGRP00000010189.1	CHTOP	chromatin target of PRMT1	pep primary_assembly:LU_Bosgru_v3.0:3:228091:240025:1 gene:ENSBGRG00000006334.1 transcript:ENSBGRT00000011703.1 gene_biotype:protein_coding transcript_biotype:protein_coding gene_symbol:CHTOP description:chromatin target of PRMT1 [Source:HGNC Symbol;Acc:HGNC:24511]	2.63715e+06	2.84415e+06	3.1471e+06	2.35142e+06	2.29849e+06	2.32416e+06	0.0207554	2.32469e+06	26468.7	15281.7	1.13859	2.87613e+06	256474	148075	8.91733	1.23721	0.307093	0.431124	Up
ENSBGRP00000013491.1	TNC	tenascin C	pep primary_assembly:LU_Bosgru_v3.0:7:42711537:42798926:-1 gene:ENSBGRG00000008389.1 transcript:ENSBGRT00000015566.1 gene_biotype:protein_coding transcript_biotype:protein_coding gene_symbol:TNC description:tenascin C [Source:HGNC Symbol;Acc:HGNC:5318]	5.86368e+06	7.24302e+06	5.60414e+06	1.06481e+07	1.1604e+07	1.45347e+07	0.00913439	1.22623e+07	2.02519e+06	1.16924e+06	16.5156	6.23695e+06	880901	508588	14.1239	0.508629	-0.975315	0.383194	Down
ENSBGRP00000036796.1		pep primary_assembly:LU_Bosgru_v3.0:20:51504222:51555340:-1 gene:ENSBGRG00000023074.1 transcript:ENSBGRT00000042582.1 gene_biotype:protein_coding transcript_biotype:protein_coding	pep primary_assembly:LU_Bosgru_v3.0:20:51504222:51555340:-1 gene:ENSBGRG00000023074.1 transcript:ENSBGRT00000042582.1 gene_biotype:protein_coding transcript_biotype:protein_coding	1.40489e+07	1.7545e+07	1.5442e+07	1.23984e+07	1.28948e+07	1.30388e+07	0.0485868	1.27773e+07	335955	193964	2.62931	1.56786e+07	1.76005e+06	1.01616e+06	11.2258	1.22707	0.295214	0.495493	Up
ENSBGRP00000024992.1	ARFGAP2	ADP ribosylation factor GTPase activating protein 2	pep primary_assembly:LU_Bosgru_v3.0:13:30056603:30066921:-1 gene:ENSBGRG00000015155.1 transcript:ENSBGRT00000028831.1 gene_biotype:protein_coding transcript_biotype:protein_coding gene_symbol:ARFGAP2 description:ADP ribosylation factor GTPase activating protein 2 [Source:HGNC Symbol;Acc:HGNC:13504]	2.97748e+06	2.69471e+06	2.7767e+06	3.34972e+06	3.86093e+06	3.5901e+06	0.00992009	3.60025e+06	255756	147661	7.10383	2.8163e+06	145486	83996.1	5.16585	0.782251	-0.354297	0.383194	Down
ENSBGRP00000005056.1	GNB4	G protein subunit beta 4	pep primary_assembly:LU_Bosgru_v3.0:1:95458360:95492162:1 gene:ENSBGRG00000003113.1 transcript:ENSBGRT00000005796.1 gene_biotype:protein_coding transcript_biotype:protein_coding gene_symbol:GNB4 description:G protein subunit beta 4 [Source:HGNC Symbol;Acc:HGNC:20731]	9.29278e+06	7.59696e+06	9.35887e+06	6.55008e+06	6.87728e+06	7.1261e+06	0.0340959	6.85115e+06	288901	166797	4.21682	8.74954e+06	998704	576602	11.4144	1.27709	0.35286	0.462631	Up
ENSBGRP00000042969.1		pep primary_assembly:LU_Bosgru_v3.0:20:34381462:34383520:-1 gene:ENSBGRG00000026855.1 transcript:ENSBGRT00000049802.1 gene_biotype:protein_coding transcript_biotype:protein_coding	pep primary_assembly:LU_Bosgru_v3.0:20:34381462:34383520:-1 gene:ENSBGRG00000026855.1 transcript:ENSBGRT00000049802.1 gene_biotype:protein_coding transcript_biotype:protein_coding	1.30599e+07	1.59969e+07	1.64734e+07	1.17647e+07	1.13485e+07	1.28127e+07	0.0499664	1.19753e+07	754498	435610	6.30044	1.51767e+07	1.84864e+06	1.06731e+06	12.1808	1.26733	0.341796	0.495493	Up
ENSBGRP00000039348.1	UBAC1	UBA domain containing 1	pep primary_assembly:LU_Bosgru_v3.0:9:12893466:12914403:-1 gene:ENSBGRG00000024753.1 transcript:ENSBGRT00000045658.1 gene_biotype:protein_coding transcript_biotype:protein_coding gene_symbol:UBAC1 description:UBA domain containing 1 [Source:HGNC Symbol;Acc:HGNC:30221]	3.18104e+06	2.68205e+06	3.09032e+06	3.64446e+06	3.81406e+06	3.7577e+06	0.00948679	3.73874e+06	86373.5	49867.7	2.31023	2.98447e+06	265801	153461	8.90615	0.798256	-0.325077	0.383194	Down
ENSBGRP00000015789.1	MACROD1	mono-ADP ribosylhydrolase 1	pep primary_assembly:LU_Bosgru_v3.0:29:9937728:10119300:1 gene:ENSBGRG00000009880.1 transcript:ENSBGRT00000018241.1 gene_biotype:protein_coding transcript_biotype:protein_coding gene_symbol:MACROD1 description:mono-ADP ribosylhydrolase 1 [Source:HGNC Symbol;Acc:HGNC:29598]	3.56331e+07	3.45877e+07	3.8063e+07	4.83237e+07	4.49135e+07	4.28572e+07	0.00812981	4.53648e+07	2.76102e+06	1.59408e+06	6.08626	3.60946e+07	1.78305e+06	1.02944e+06	4.93993	0.795653	-0.32979	0.383194	Down
ENSBGRP00000006302.1	LACTB	lactamase beta	pep primary_assembly:LU_Bosgru_v3.0:11:33441207:33460662:-1 gene:ENSBGRG00000003854.1 transcript:ENSBGRT00000007225.1 gene_biotype:protein_coding transcript_biotype:protein_coding gene_symbol:LACTB description:lactamase beta [Source:HGNC Symbol;Acc:HGNC:16468]	1.8753e+06	1.9968e+06	1.89131e+06	1.53817e+06	1.57018e+06	1.66711e+06	0.00374788	1.59182e+06	67137.1	38761.6	4.21763	1.92114e+06	66013.7	38113	3.43618	1.20688	0.271283	0.383194	Up
ENSBGRP00000014855.1	TTC9	tetratricopeptide repeat domain 9	pep primary_assembly:LU_Bosgru_v3.0:11:72408168:72445174:1 gene:ENSBGRG00000009323.1 transcript:ENSBGRT00000017110.1 gene_biotype:protein_coding transcript_biotype:protein_coding gene_symbol:TTC9 description:tetratricopeptide repeat domain 9 [Source:HGNC Symbol;Acc:HGNC:20267]	4.47924e+06	3.99174e+06	5.72584e+06	7.77593e+06	7.20574e+06	6.60226e+06	0.0163051	7.19464e+06	586917	338857	8.15769	4.73227e+06	894312	516331	18.8981	0.657749	-0.60439	0.415656	Down
ENSBGRP00000042592.1	PSMD8	proteasome 26S subunit, non-ATPase 8	pep primary_assembly:LU_Bosgru_v3.0:20:68118002:68125172:-1 gene:ENSBGRG00000026638.1 transcript:ENSBGRT00000049375.1 gene_biotype:protein_coding transcript_biotype:protein_coding gene_symbol:PSMD8 description:proteasome 26S subunit, non-ATPase 8 [Source:HGNC Symbol;Acc:HGNC:9566]	7.71164e+06	7.97566e+06	8.30824e+06	1.11184e+07	1.13894e+07	9.17952e+06	0.0232488	1.05625e+07	1.2053e+06	695880	11.4112	7.99852e+06	298957	172603	3.73766	0.757259	-0.40114	0.446852	Down
ENSBGRP00000034810.1	COMT	catechol-O-methyltransferase	pep primary_assembly:LU_Bosgru_v3.0:16:80839974:80850882:1 gene:ENSBGRG00000021775.1 transcript:ENSBGRT00000040243.1 gene_biotype:protein_coding transcript_biotype:protein_coding gene_symbol:COMT description:catechol-O-methyltransferase [Source:HGNC Symbol;Acc:HGNC:2228]	6.95839e+06	7.25369e+06	6.58398e+06	9.04984e+06	8.5233e+06	8.6142e+06	0.00207181	8.72911e+06	281454	162497	3.22431	6.93202e+06	335632	193777	4.84176	0.794126	-0.33256	0.383194	Down
ENSBGRP00000020770.1		pep primary_assembly:LU_Bosgru_v3.0:5:32789496:32795817:-1 gene:ENSBGRG00000013155.1 transcript:ENSBGRT00000024007.1 gene_biotype:protein_coding transcript_biotype:protein_coding	pep primary_assembly:LU_Bosgru_v3.0:5:32789496:32795817:-1 gene:ENSBGRG00000013155.1 transcript:ENSBGRT00000024007.1 gene_biotype:protein_coding transcript_biotype:protein_coding	1.21864e+07	1.21663e+07	9.88174e+06	1.39744e+07	1.40579e+07	1.51504e+07	0.025022	1.43942e+07	656204	378860	4.55879	1.14115e+07	1.32483e+06	764891	11.6096	0.792781	-0.335007	0.448481	Down
ENSBGRP00000028649.1		pep primary_assembly:LU_Bosgru_v3.0:26:16795558:16797395:-1 gene:ENSBGRG00000018141.1 transcript:ENSBGRT00000033174.1 gene_biotype:protein_coding transcript_biotype:protein_coding	pep primary_assembly:LU_Bosgru_v3.0:26:16795558:16797395:-1 gene:ENSBGRG00000018141.1 transcript:ENSBGRT00000033174.1 gene_biotype:protein_coding transcript_biotype:protein_coding	5.08169e+06	3.89641e+06	3.21763e+06	8.27908e+06	8.85344e+06	8.03447e+06	0.00192077	8.389e+06	420405	242721	5.01139	4.06524e+06	943432	544691	23.2073	0.484592	-1.04516	0.383194	Down
ENSBGRP00000027202.1	HDGFL3	HDGF like 3	pep primary_assembly:LU_Bosgru_v3.0:17:25907996:25982761:1 gene:ENSBGRG00000017033.1 transcript:ENSBGRT00000031393.1 gene_biotype:protein_coding transcript_biotype:protein_coding gene_symbol:HDGFL3 description:HDGF like 3 [Source:HGNC Symbol;Acc:HGNC:24937]	2.69913e+06	3.10823e+06	2.74689e+06	3.62288e+06	3.56245e+06	3.22017e+06	0.0265789	3.4685e+06	217174	125385	6.26132	2.85142e+06	223687	129146	7.84477	0.82209	-0.282632	0.448481	Down
ENSBGRP00000017441.1	PECAM1	platelet and endothelial cell adhesion molecule 1	pep primary_assembly:LU_Bosgru_v3.0:19:16694515:16763878:1 gene:ENSBGRG00000011037.1 transcript:ENSBGRT00000020176.1 gene_biotype:protein_coding transcript_biotype:protein_coding gene_symbol:PECAM1 description:platelet and endothelial cell adhesion molecule 1 [Source:HGNC Symbol;Acc:HGNC:8823]	1.89778e+06	2.32874e+06	2.1006e+06	2.60289e+06	2.58307e+06	2.44029e+06	0.0323662	2.54208e+06	88710.5	51217	3.48968	2.10904e+06	215600	124477	10.2227	0.829651	-0.269424	0.452919	Down
ENSBGRP00000033005.1	IDH3G	isocitrate dehydrogenase (NAD(+)) 3 non-catalytic subunit gamma	pep primary_assembly:LU_Bosgru_v3.0:X:39455642:39466398:-1 gene:ENSBGRG00000020629.1 transcript:ENSBGRT00000038141.1 gene_biotype:protein_coding transcript_biotype:protein_coding gene_symbol:IDH3G description:isocitrate dehydrogenase (NAD(+)) 3 non-catalytic subunit gamma [Source:HGNC Symbol;Acc:HGNC:5386]	1.58062e+06	1.58454e+06	1.67094e+06	1.96225e+06	1.94163e+06	2.15808e+06	0.00551368	2.02065e+06	119459	68969.7	5.91189	1.61203e+06	51051.6	29474.7	3.16691	0.797777	-0.325942	0.383194	Down
ENSBGRP00000030350.1	CAPRIN1	cell cycle associated protein 1	pep primary_assembly:LU_Bosgru_v3.0:13:16139329:16177438:1 gene:ENSBGRG00000019088.1 transcript:ENSBGRT00000035110.1 gene_biotype:protein_coding transcript_biotype:protein_coding gene_symbol:CAPRIN1 description:cell cycle associated protein 1 [Source:HGNC Symbol;Acc:HGNC:6743]	2.01031e+06	1.78313e+06	2.16044e+06	1.55551e+06	1.47092e+06	1.54515e+06	0.0150671	1.52386e+06	46138.9	26638.3	3.02776	1.98463e+06	189961	109674	9.5716	1.30237	0.381136	0.415656	Up
ENSBGRP00000001214.1	GNA11	G protein subunit alpha 11	pep primary_assembly:LU_Bosgru_v3.0:8:21901837:21919262:-1 gene:ENSBGRG00000000769.1 transcript:ENSBGRT00000001401.1 gene_biotype:protein_coding transcript_biotype:protein_coding gene_symbol:GNA11 description:G protein subunit alpha 11 [Source:HGNC Symbol;Acc:HGNC:4379]	1.23948e+06	1.31774e+06	1.05059e+06	1.47674e+06	1.4488e+06	1.51757e+06	0.0271489	1.48103e+06	34585.8	19968.1	2.33525	1.2026e+06	137338	79292.1	11.4201	0.812003	-0.300442	0.448481	Down
ENSBGRP00000023461.1	CIRBP	cold inducible RNA binding protein	pep primary_assembly:LU_Bosgru_v3.0:8:47282997:47291094:1 gene:ENSBGRG00000014572.1 transcript:ENSBGRT00000027053.1 gene_biotype:protein_coding transcript_biotype:protein_coding gene_symbol:CIRBP description:cold inducible RNA binding protein [Source:HGNC Symbol;Acc:HGNC:1982]	5.272e+06	5.27906e+06	5.27728e+06	7.176e+06	6.89462e+06	6.60125e+06	0.000624885	6.89062e+06	287392	165926	4.17076	5.27611e+06	3672.34	2120.23	0.0696032	0.765694	-0.385159	0.326889	Down
ENSBGRP00000014085.1	CNN2	calponin 2	pep primary_assembly:LU_Bosgru_v3.0:8:47083211:47091808:1 gene:ENSBGRG00000008721.1 transcript:ENSBGRT00000016230.1 gene_biotype:protein_coding transcript_biotype:protein_coding gene_symbol:CNN2 description:calponin 2 [Source:HGNC Symbol;Acc:HGNC:2156]	6.42863e+06	7.15366e+06	6.81521e+06	4.11137e+06	4.47285e+06	4.80918e+06	0.00130317	4.46447e+06	348978	201482	7.81679	6.79917e+06	362782	209452	5.33568	1.52295	0.60687	0.33732	Up
ENSBGRP00000001806.1	PLCD4	phospholipase C delta 4	pep primary_assembly:LU_Bosgru_v3.0:2:33063359:33090311:-1 gene:ENSBGRG00000001098.1 transcript:ENSBGRT00000002047.1 gene_biotype:protein_coding transcript_biotype:protein_coding gene_symbol:PLCD4 description:phospholipase C delta 4 [Source:HGNC Symbol;Acc:HGNC:9062]	1.14817e+07	1.3039e+07	1.02177e+07	7.43684e+06	7.2022e+06	6.80264e+06	0.00609672	7.14723e+06	320652	185128	4.48638	1.15795e+07	1.41318e+06	815898	12.2042	1.62013	0.696113	0.383194	Up
ENSBGRP00000039632.1	HIF1AN	hypoxia inducible factor 1 subunit alpha inhibitor	pep primary_assembly:LU_Bosgru_v3.0:25:23196330:23206431:1 gene:ENSBGRG00000024908.1 transcript:ENSBGRT00000045991.1 gene_biotype:protein_coding transcript_biotype:protein_coding gene_symbol:HIF1AN description:hypoxia inducible factor 1 subunit alpha inhibitor [Source:HGNC Symbol;Acc:HGNC:17113]	227380	238291	248519	180457	191035	194151	0.00256482	188548	7177.74	4144.07	3.80685	238063	10571.1	6103.21	4.44044	1.26262	0.336416	0.383194	Up
ENSBGRP00000041339.1	RNPEP	arginyl aminopeptidase	pep primary_assembly:LU_Bosgru_v3.0:14:82231447:82250092:-1 gene:ENSBGRG00000025901.1 transcript:ENSBGRT00000047935.1 gene_biotype:protein_coding transcript_biotype:protein_coding gene_symbol:RNPEP description:arginyl aminopeptidase [Source:HGNC Symbol;Acc:HGNC:10078]	1.8785e+06	1.61405e+06	1.90193e+06	1.57448e+06	1.47358e+06	1.43034e+06	0.0398456	1.4928e+06	73966.1	42704.4	4.95485	1.79816e+06	159874	92303.4	8.89099	1.20455	0.2685	0.477128	Up
ENSBGRP00000037160.1	MESD	mesoderm development LRP chaperone	pep primary_assembly:LU_Bosgru_v3.0:17:28138299:28149293:-1 gene:ENSBGRG00000023274.1 transcript:ENSBGRT00000043000.1 gene_biotype:protein_coding transcript_biotype:protein_coding gene_symbol:MESD description:mesoderm development LRP chaperone [Source:HGNC Symbol;Acc:HGNC:13520]	2.07427e+06	2.11653e+06	2.22463e+06	2.77154e+06	2.7738e+06	2.29645e+06	0.0448932	2.61393e+06	274950	158743	10.5187	2.13848e+06	77547.4	44772	3.62629	0.818108	-0.289637	0.490767	Down
ENSBGRP00000018499.1	SORBS3	sorbin and SH3 domain containing 3	pep primary_assembly:LU_Bosgru_v3.0:7:4759752:4798182:1 gene:ENSBGRG00000011774.1 transcript:ENSBGRT00000021436.1 gene_biotype:protein_coding transcript_biotype:protein_coding gene_symbol:SORBS3 description:sorbin and SH3 domain containing 3 [Source:HGNC Symbol;Acc:HGNC:30907]	2.83686e+06	2.85898e+06	2.5988e+06	2.40473e+06	2.17079e+06	2.1697e+06	0.0106429	2.24841e+06	135379	78161	6.0211	2.76488e+06	144251	83283.4	5.21726	1.22971	0.298313	0.397928	Up
ENSBGRP00000020468.1		pep primary_assembly:LU_Bosgru_v3.0:14:86027375:86090911:-1 gene:ENSBGRG00000012944.1 transcript:ENSBGRT00000023675.1 gene_biotype:protein_coding transcript_biotype:protein_coding	pep primary_assembly:LU_Bosgru_v3.0:14:86027375:86090911:-1 gene:ENSBGRG00000012944.1 transcript:ENSBGRT00000023675.1 gene_biotype:protein_coding transcript_biotype:protein_coding	2.85644e+06	4.23967e+06	3.82706e+06	1.45099e+07	1.11822e+07	1.20366e+07	0.00115982	1.25762e+07	1.72828e+06	997825	13.7425	3.64106e+06	710130	409994	19.5034	0.289519	-1.78827	0.326889	Down
ENSBGRP00000024075.1	TMEM38A	transmembrane protein 38A	pep primary_assembly:LU_Bosgru_v3.0:8:3462260:3490115:1 gene:ENSBGRG00000015036.1 transcript:ENSBGRT00000027759.1 gene_biotype:protein_coding transcript_biotype:protein_coding gene_symbol:TMEM38A description:transmembrane protein 38A [Source:HGNC Symbol;Acc:HGNC:28462]	1.351e+07	1.53237e+07	1.61318e+07	2.00845e+07	1.81665e+07	1.82705e+07	0.0179314	1.88405e+07	1.07854e+06	622696	5.72459	1.49885e+07	1.34264e+06	775172	8.95778	0.795547	-0.329981	0.419023	Down
ENSBGRP00000001807.1	RANBP3	RAN binding protein 3	pep primary_assembly:LU_Bosgru_v3.0:8:19233268:19290876:1 gene:ENSBGRG00000000978.1 transcript:ENSBGRT00000002048.1 gene_biotype:protein_coding transcript_biotype:protein_coding gene_symbol:RANBP3 description:RAN binding protein 3 [Source:HGNC Symbol;Acc:HGNC:9850]	1.09438e+06	1.26848e+06	1.30392e+06	1.38239e+06	1.76202e+06	1.62165e+06	0.0461687	1.58869e+06	191951	110823	12.0823	1.22226e+06	112156	64753.6	9.17617	0.76935	-0.378289	0.494329	Down
ENSBGRP00000039417.1		pep primary_assembly:LU_Bosgru_v3.0:12:25645799:25670939:-1 gene:ENSBGRG00000024792.1 transcript:ENSBGRT00000045742.1 gene_biotype:protein_coding transcript_biotype:protein_coding	pep primary_assembly:LU_Bosgru_v3.0:12:25645799:25670939:-1 gene:ENSBGRG00000024792.1 transcript:ENSBGRT00000045742.1 gene_biotype:protein_coding transcript_biotype:protein_coding	1.06605e+06	1.22363e+06	1.26099e+06	866418	951792	821306	0.0128335	879839	66270.2	38261.1	7.53208	1.18355e+06	103465	59735.7	8.74192	1.34519	0.427814	0.406213	Up
ENSBGRP00000002492.1	KRAS	KRAS proto-oncogene, GTPase	pep primary_assembly:LU_Bosgru_v3.0:5:18499660:18544398:-1 gene:ENSBGRG00000001524.1 transcript:ENSBGRT00000002827.1 gene_biotype:protein_coding transcript_biotype:protein_coding gene_symbol:KRAS description:KRAS proto-oncogene, GTPase [Source:HGNC Symbol;Acc:HGNC:6407]	1.22437e+06	1.06056e+06	1.07758e+06	1.5796e+06	1.42217e+06	1.41538e+06	0.00927062	1.47239e+06	92914.9	53644.4	6.31049	1.12084e+06	90066.7	52000	8.03568	0.761237	-0.393583	0.383194	Down
ENSBGRP00000040183.1	SELENOW	selenoprotein W	pep primary_assembly:LU_Bosgru_v3.0:20:60690821:60695132:-1 gene:ENSBGRG00000025192.1 transcript:ENSBGRT00000046589.1 gene_biotype:protein_coding transcript_biotype:protein_coding gene_symbol:SELENOW description:selenoprotein W [Source:HGNC Symbol;Acc:HGNC:10752]	1.17259e+06	1.28872e+06	1.15685e+06	973299	885322	736299	0.0134106	864974	119803	69168.4	13.8505	1.20605e+06	72023.1	41582.5	5.9718	1.39432	0.479565	0.406213	Up
ENSBGRP00000034898.1	ENPP1	ectonucleotide pyrophosphatase/phosphodiesterase 1	pep primary_assembly:LU_Bosgru_v3.0:10:18735408:18811373:-1 gene:ENSBGRG00000021648.1 transcript:ENSBGRT00000040343.1 gene_biotype:protein_coding transcript_biotype:protein_coding gene_symbol:ENPP1 description:ectonucleotide pyrophosphatase/phosphodiesterase 1 [Source:HGNC Symbol;Acc:HGNC:3356]	3.19531e+06	3.52507e+06	3.75247e+06	4.80785e+06	5.07584e+06	5.42609e+06	0.00260618	5.10326e+06	310029	178996	6.07513	3.49095e+06	280143	161741	8.02483	0.684063	-0.547799	0.383194	Down
ENSBGRP00000036473.1		pep primary_assembly:LU_Bosgru_v3.0:20:23803170:23804912:1 gene:ENSBGRG00000022847.1 transcript:ENSBGRT00000042203.1 gene_biotype:protein_coding transcript_biotype:protein_coding	pep primary_assembly:LU_Bosgru_v3.0:20:23803170:23804912:1 gene:ENSBGRG00000022847.1 transcript:ENSBGRT00000042203.1 gene_biotype:protein_coding transcript_biotype:protein_coding	286663	355247	319097	227494	227044	211323	0.00866761	221954	9209.34	5317.02	4.14922	320336	34308.7	19808.2	10.7102	1.44325	0.529325	0.383194	Up
ENSBGRP00000028290.1	FBLN2	fibulin 2	pep primary_assembly:LU_Bosgru_v3.0:22:2743207:2829175:1 gene:ENSBGRG00000017885.1 transcript:ENSBGRT00000032761.1 gene_biotype:protein_coding transcript_biotype:protein_coding gene_symbol:FBLN2 description:fibulin 2 [Source:HGNC Symbol;Acc:HGNC:3601]	2.93618e+06	2.7619e+06	2.32646e+06	3.22098e+06	3.17834e+06	3.23813e+06	0.0419231	3.21249e+06	30787.7	17775.3	0.958376	2.67485e+06	314043	181313	11.7406	0.832641	-0.264234	0.481459	Down
ENSBGRP00000023430.1	INSR	insulin receptor	pep primary_assembly:LU_Bosgru_v3.0:8:16599548:16758675:-1 gene:ENSBGRG00000014314.1 transcript:ENSBGRT00000027019.1 gene_biotype:protein_coding transcript_biotype:protein_coding gene_symbol:INSR description:insulin receptor [Source:HGNC Symbol;Acc:HGNC:6091]	1.31962e+06	1.49845e+06	1.34117e+06	1.76089e+06	1.63709e+06	1.77203e+06	0.0090188	1.72334e+06	74900.6	43243.9	4.34626	1.38641e+06	97619.5	56360.6	7.04115	0.804494	-0.313846	0.383194	Down
ENSBGRP00000013376.1		pep primary_assembly:LU_Bosgru_v3.0:10:59719205:59733263:1 gene:ENSBGRG00000008475.1 transcript:ENSBGRT00000015429.1 gene_biotype:protein_coding transcript_biotype:protein_coding	pep primary_assembly:LU_Bosgru_v3.0:10:59719205:59733263:1 gene:ENSBGRG00000008475.1 transcript:ENSBGRT00000015429.1 gene_biotype:protein_coding transcript_biotype:protein_coding	1.12769e+07	7.72032e+06	6.74591e+06	1.4251e+07	1.26951e+07	1.18447e+07	0.0482219	1.29303e+07	1.22022e+06	704494	9.43692	8.58103e+06	2.38495e+06	1.37695e+06	27.7933	0.663639	-0.59153	0.495493	Down
ENSBGRP00000028557.1	PAFAH1B3	platelet activating factor acetylhydrolase 1b catalytic subunit 3	pep primary_assembly:LU_Bosgru_v3.0:20:65041711:65045059:-1 gene:ENSBGRG00000018054.1 transcript:ENSBGRT00000033069.1 gene_biotype:protein_coding transcript_biotype:protein_coding gene_symbol:PAFAH1B3 description:platelet activating factor acetylhydrolase 1b catalytic subunit 3 [Source:HGNC Symbol;Acc:HGNC:8576]	941995	827762	817854	1.11892e+06	1.10184e+06	1.17228e+06	0.00400557	1.13101e+06	36743.7	21214	3.24875	862537	68990.5	39831.7	7.99855	0.762624	-0.390956	0.383194	Down
ENSBGRP00000043001.1		pep primary_assembly:LU_Bosgru_v3.0:20:11794477:11799443:-1 gene:ENSBGRG00000026877.1 transcript:ENSBGRT00000049840.1 gene_biotype:protein_coding transcript_biotype:protein_coding	pep primary_assembly:LU_Bosgru_v3.0:20:11794477:11799443:-1 gene:ENSBGRG00000026877.1 transcript:ENSBGRT00000049840.1 gene_biotype:protein_coding transcript_biotype:protein_coding	2.17571e+06	2.27247e+06	2.09611e+06	2.50578e+06	2.65041e+06	3.04515e+06	0.0308712	2.73378e+06	279183	161186	10.2124	2.18143e+06	88320	50991.6	4.04872	0.797954	-0.325622	0.450761	Down
ENSBGRP00000010810.1	SEC63	SEC63 homolog, protein translocation regulator	pep primary_assembly:LU_Bosgru_v3.0:10:48864911:48938632:-1 gene:ENSBGRG00000006724.1 transcript:ENSBGRT00000012412.1 gene_biotype:protein_coding transcript_biotype:protein_coding gene_symbol:SEC63 description:SEC63 homolog, protein translocation regulator [Source:HGNC Symbol;Acc:HGNC:21082]	1.10873e+06	1.26995e+06	1.08738e+06	892725	973912	987988	0.0347175	951542	51420.8	29687.8	5.40394	1.15535e+06	99819.5	57630.8	8.63973	1.21419	0.279996	0.465947	Up
ENSBGRP00000004477.1	TOMM22	translocase of outer mitochondrial membrane 22	pep primary_assembly:LU_Bosgru_v3.0:5:118382508:118384984:1 gene:ENSBGRG00000002734.1 transcript:ENSBGRT00000005129.1 gene_biotype:protein_coding transcript_biotype:protein_coding gene_symbol:TOMM22 description:translocase of outer mitochondrial membrane 22 [Source:HGNC Symbol;Acc:HGNC:18002]	390559	366445	314050	278465	271951	287179	0.0277354	279198	7640.15	4411.04	2.73646	357018	39115.9	22583.6	10.9563	1.27873	0.354707	0.448481	Up
ENSBGRP00000042174.1	GSPT1	G1 to S phase transition 1	pep primary_assembly:LU_Bosgru_v3.0:26:35836546:35868759:1 gene:ENSBGRG00000026420.1 transcript:ENSBGRT00000048904.1 gene_biotype:protein_coding transcript_biotype:protein_coding gene_symbol:GSPT1 description:G1 to S phase transition 1 [Source:HGNC Symbol;Acc:HGNC:4621]	720539	860137	951896	1.08739e+06	1.01552e+06	1.06166e+06	0.0403634	1.05485e+06	36415.2	21024.3	3.45216	844191	116500	67261.3	13.8002	0.800292	-0.321401	0.477128	Down
ENSBGRP00000004507.1		pep primary_assembly:LU_Bosgru_v3.0:1:88871743:88880775:1 gene:ENSBGRG00000002766.1 transcript:ENSBGRT00000005171.1 gene_biotype:protein_coding transcript_biotype:protein_coding	pep primary_assembly:LU_Bosgru_v3.0:1:88871743:88880775:1 gene:ENSBGRG00000002766.1 transcript:ENSBGRT00000005171.1 gene_biotype:protein_coding transcript_biotype:protein_coding	414037	375574	330252	449465	480758	468020	0.0230026	466081	15736.7	9085.56	3.37638	373288	41939.1	24213.6	11.2351	0.800907	-0.320293	0.446852	Down
ENSBGRP00000007171.1	DSTN	destrin, actin depolymerizing factor	pep primary_assembly:LU_Bosgru_v3.0:12:29234069:29265355:1 gene:ENSBGRG00000004466.1 transcript:ENSBGRT00000008229.1 gene_biotype:protein_coding transcript_biotype:protein_coding gene_symbol:DSTN description:destrin, actin depolymerizing factor [Source:HGNC Symbol;Acc:HGNC:15750]	1.51989e+06	1.79402e+06	1.43391e+06	1.18648e+06	1.03237e+06	1.13864e+06	0.0170172	1.11916e+06	78879.3	45541	7.04805	1.58261e+06	188069	108581	11.8835	1.4141	0.499881	0.418666	Up
ENSBGRP00000032546.1	NT5DC3	5'-nucleotidase domain containing 3	pep primary_assembly:LU_Bosgru_v3.0:5:37545795:37617573:1 gene:ENSBGRG00000020334.1 transcript:ENSBGRT00000037642.1 gene_biotype:protein_coding transcript_biotype:protein_coding gene_symbol:NT5DC3 description:5'-nucleotidase domain containing 3 [Source:HGNC Symbol;Acc:HGNC:30826]	4.17416e+06	3.50307e+06	4.01499e+06	2.41502e+06	2.63846e+06	3.1265e+06	0.015958	2.72666e+06	363851	210070	13.3442	3.8974e+06	350655	202451	8.99713	1.42937	0.51538	0.415656	Up
ENSBGRP00000016008.1	TIPRL	TOR signaling pathway regulator	pep primary_assembly:LU_Bosgru_v3.0:3:17920322:18075205:1 gene:ENSBGRG00000010060.1 transcript:ENSBGRT00000018504.1 gene_biotype:protein_coding transcript_biotype:protein_coding gene_symbol:TIPRL description:TOR signaling pathway regulator [Source:HGNC Symbol;Acc:HGNC:30231]	2.77719e+06	2.78318e+06	2.94597e+06	2.65775e+06	2.26834e+06	2.12217e+06	0.0452973	2.34942e+06	276840	159834	11.7834	2.83545e+06	95766.2	55290.7	3.37747	1.20687	0.271272	0.490767	Up
ENSBGRP00000032691.1		pep primary_assembly:LU_Bosgru_v3.0:16:78679523:78680894:1 gene:ENSBGRG00000020543.1 transcript:ENSBGRT00000037799.1 gene_biotype:protein_coding transcript_biotype:protein_coding	pep primary_assembly:LU_Bosgru_v3.0:16:78679523:78680894:1 gene:ENSBGRG00000020543.1 transcript:ENSBGRT00000037799.1 gene_biotype:protein_coding transcript_biotype:protein_coding	1.48568e+06	1.4024e+06	1.1513e+06	1.76375e+06	1.8196e+06	2.22236e+06	0.0286832	1.93524e+06	250216	144462	12.9295	1.34646e+06	174068	100498	12.9279	0.695759	-0.523341	0.448481	Down
ENSBGRP00000012164.1	CAB39	calcium binding protein 39	pep primary_assembly:LU_Bosgru_v3.0:2:19731818:19897661:-1 gene:ENSBGRG00000007648.1 transcript:ENSBGRT00000014024.1 gene_biotype:protein_coding transcript_biotype:protein_coding gene_symbol:CAB39 description:calcium binding protein 39 [Source:HGNC Symbol;Acc:HGNC:20292]	9.34311e+06	8.15548e+06	6.88853e+06	1.02693e+07	1.06395e+07	9.93772e+06	0.0431983	1.02822e+07	351072	202691	3.41437	8.12904e+06	1.2275e+06	708699	15.1002	0.790595	-0.33899	0.484581	Down
ENSBGRP00000026554.1	RPIA	ribose 5-phosphate isomerase A	pep primary_assembly:LU_Bosgru_v3.0:9:69382568:69419064:-1 gene:ENSBGRG00000016607.1 transcript:ENSBGRT00000030648.1 gene_biotype:protein_coding transcript_biotype:protein_coding gene_symbol:RPIA description:ribose 5-phosphate isomerase A [Source:HGNC Symbol;Acc:HGNC:10297]	2.74629e+06	2.99138e+06	3.42645e+06	3.84704e+06	3.69749e+06	3.7592e+06	0.0248144	3.76791e+06	75153	43389.6	1.99455	3.05471e+06	344477	198884	11.2769	0.810716	-0.302732	0.448481	Down
ENSBGRP00000039711.1	NHLRC2	NHL repeat containing 2	pep primary_assembly:LU_Bosgru_v3.0:25:37134128:37198039:1 gene:ENSBGRG00000024958.1 transcript:ENSBGRT00000046075.1 gene_biotype:protein_coding transcript_biotype:protein_coding gene_symbol:NHLRC2 description:NHL repeat containing 2 [Source:HGNC Symbol;Acc:HGNC:24731]	2.40647e+06	2.36326e+06	2.38551e+06	2.96631e+06	2.84459e+06	2.83544e+06	0.000349609	2.88211e+06	73059.9	42181.2	2.53494	2.38508e+06	21607.9	12475.3	0.905958	0.827546	-0.273088	0.326889	Down
ENSBGRP00000028359.1	IFIT5	interferon induced protein with tetratricopeptide repeats 5	pep primary_assembly:LU_Bosgru_v3.0:25:11971512:11981227:1 gene:ENSBGRG00000017931.1 transcript:ENSBGRT00000032844.1 gene_biotype:protein_coding transcript_biotype:protein_coding gene_symbol:IFIT5 description:interferon induced protein with tetratricopeptide repeats 5 [Source:HGNC Symbol;Acc:HGNC:13328]	629089	543454	505165	702658	747615	675896	0.0239418	708723	36242	20924.3	5.1137	559236	63451.8	36633.9	11.3462	0.789075	-0.341766	0.448481	Down
ENSBGRP00000035456.1	EPN1	epsin 1	pep primary_assembly:LU_Bosgru_v3.0:20:51279270:51287455:-1 gene:ENSBGRG00000022217.1 transcript:ENSBGRT00000041003.1 gene_biotype:protein_coding transcript_biotype:protein_coding gene_symbol:EPN1 description:epsin 1 [Source:HGNC Symbol;Acc:HGNC:21604]	946330	1.00876e+06	900682	1.18328e+06	1.15132e+06	1.38205e+06	0.0218255	1.23888e+06	125011	72175.2	10.0906	951923	54255.1	31324.2	5.69952	0.768373	-0.380122	0.442427	Down
ENSBGRP00000038050.1	PSAP	prosaposin	pep primary_assembly:LU_Bosgru_v3.0:27:27937251:27975931:-1 gene:ENSBGRG00000023769.1 transcript:ENSBGRT00000044072.1 gene_biotype:protein_coding transcript_biotype:protein_coding gene_symbol:PSAP description:prosaposin [Source:HGNC Symbol;Acc:HGNC:9498]	5.51985e+06	5.10309e+06	5.33502e+06	6.59875e+06	7.07698e+06	6.407e+06	0.00411718	6.69424e+06	345050	199215	5.15442	5.31932e+06	208824	120565	3.92576	0.794611	-0.331678	0.383194	Down
ENSBGRP00000011403.1		pep primary_assembly:LU_Bosgru_v3.0:13:48072920:48074222:1 gene:ENSBGRG00000007156.1 transcript:ENSBGRT00000013126.1 gene_biotype:protein_coding transcript_biotype:protein_coding	pep primary_assembly:LU_Bosgru_v3.0:13:48072920:48074222:1 gene:ENSBGRG00000007156.1 transcript:ENSBGRT00000013126.1 gene_biotype:protein_coding transcript_biotype:protein_coding	30857.4	37106.7	42535.8	46948.2	51360.6	47192.9	0.0334317	48500.6	2479.86	1431.75	5.11305	36833.3	5843.99	3374.03	15.8661	0.75944	-0.396992	0.45895	Down
ENSBGRP00000022766.1	CYSTM1	cysteine rich transmembrane module containing 1	pep primary_assembly:LU_Bosgru_v3.0:8:55861193:55911199:1 gene:ENSBGRG00000014293.1 transcript:ENSBGRT00000026280.1 gene_biotype:protein_coding transcript_biotype:protein_coding gene_symbol:CYSTM1 description:cysteine rich transmembrane module containing 1 [Source:HGNC Symbol;Acc:HGNC:30239]	1.37021e+06	1.4669e+06	1.30113e+06	1.77059e+06	1.7011e+06	1.98793e+06	0.0112021	1.81987e+06	149631	86389.3	8.22203	1.37941e+06	83268.7	48075.2	6.03653	0.757972	-0.399783	0.398276	Down
ENSBGRP00000014651.1	ARHGEF7	Rho guanine nucleotide exchange factor 7	pep primary_assembly:LU_Bosgru_v3.0:15:19061866:19186335:1 gene:ENSBGRG00000008825.1 transcript:ENSBGRT00000016857.1 gene_biotype:protein_coding transcript_biotype:protein_coding gene_symbol:ARHGEF7 description:Rho guanine nucleotide exchange factor 7 [Source:HGNC Symbol;Acc:HGNC:15607]	810822	900994	919751	1.08803e+06	1.10749e+06	974102	0.0284873	1.05654e+06	72053.3	41600	6.81974	877189	58235.4	33622.2	6.63886	0.830247	-0.268387	0.448481	Down
ENSBGRP00000036768.1	FADD	Fas associated via death domain	pep primary_assembly:LU_Bosgru_v3.0:29:4318684:4321689:-1 gene:ENSBGRG00000023022.1 transcript:ENSBGRT00000042547.1 gene_biotype:protein_coding transcript_biotype:protein_coding gene_symbol:FADD description:Fas associated via death domain [Source:HGNC Symbol;Acc:HGNC:3573]	209208	157801	186688	228299	278287	270854	0.0257499	259147	26972.4	15572.5	10.4082	184566	25768.9	14877.7	13.9619	0.712207	-0.489632	0.448481	Down
ENSBGRP00000005098.1	MFN1	mitofusin 1	pep primary_assembly:LU_Bosgru_v3.0:1:95499008:95557831:-1 gene:ENSBGRG00000003142.1 transcript:ENSBGRT00000005846.1 gene_biotype:protein_coding transcript_biotype:protein_coding gene_symbol:MFN1 description:mitofusin 1 [Source:HGNC Symbol;Acc:HGNC:18262]	352783	343180	323435	243636	273548	288957	0.0109802	268714	23044	13304.4	8.57566	339799	14963.5	8639.17	4.40362	1.26454	0.338613	0.398276	Up
ENSBGRP00000013625.1	BROX	BRO1 domain and CAAX motif containing	pep primary_assembly:LU_Bosgru_v3.0:14:21248496:21269470:1 gene:ENSBGRG00000008569.1 transcript:ENSBGRT00000015720.1 gene_biotype:protein_coding transcript_biotype:protein_coding gene_symbol:BROX description:BRO1 domain and CAAX motif containing [Source:HGNC Symbol;Acc:HGNC:26512]	643612	702728	693594	849137	832275	778776	0.00753211	820063	36736.1	21209.6	4.47967	679978	31823	18373	4.68001	0.829178	-0.270246	0.383194	Down
ENSBGRP00000006149.1	RILPL1	Rab interacting lysosomal protein like 1	pep primary_assembly:LU_Bosgru_v3.0:16:57472170:57526713:1 gene:ENSBGRG00000003817.1 transcript:ENSBGRT00000007052.1 gene_biotype:protein_coding transcript_biotype:protein_coding gene_symbol:RILPL1 description:Rab interacting lysosomal protein like 1 [Source:HGNC Symbol;Acc:HGNC:26814]	482487	497387	518936	658648	617967	629861	0.00106788	635492	20916.7	12076.3	3.29143	499603	18325.2	10580.1	3.66796	0.786168	-0.347091	0.326889	Down
ENSBGRP00000023480.1	FAF2	Fas associated factor family member 2	pep primary_assembly:LU_Bosgru_v3.0:8:40895814:40970496:1 gene:ENSBGRG00000014735.1 transcript:ENSBGRT00000027076.1 gene_biotype:protein_coding transcript_biotype:protein_coding gene_symbol:FAF2 description:Fas associated factor family member 2 [Source:HGNC Symbol;Acc:HGNC:24666]	197630	224969	182426	242733	250403	233082	0.0395163	242073	8679.2	5010.94	3.58537	201675	21557.9	12446.4	10.6894	0.833117	-0.263409	0.477128	Down
ENSBGRP00000005478.1	TMCO1	transmembrane and coiled-coil domains 1	pep primary_assembly:LU_Bosgru_v3.0:3:14878089:14968352:-1 gene:ENSBGRG00000003360.1 transcript:ENSBGRT00000006279.1 gene_biotype:protein_coding transcript_biotype:protein_coding gene_symbol:TMCO1 description:transmembrane and coiled-coil domains 1 [Source:HGNC Symbol;Acc:HGNC:18188]	323479	328740	287961	430756	422583	417943	0.00116573	423761	6486.85	3745.18	1.53078	313393	22181.2	12806.3	7.07777	0.739553	-0.435275	0.326889	Down
ENSBGRP00000032005.1	ZNF622	zinc finger protein 622	pep primary_assembly:LU_Bosgru_v3.0:23:24598632:24615195:-1 gene:ENSBGRG00000020128.1 transcript:ENSBGRT00000037027.1 gene_biotype:protein_coding transcript_biotype:protein_coding gene_symbol:ZNF622 description:zinc finger protein 622 [Source:HGNC Symbol;Acc:HGNC:30958]	93176.4	92161.5	99686.1	111595	121003	130175	0.0114808	120924	9290.41	5363.82	7.68282	95008	4083.04	2357.34	4.29757	0.78568	-0.347985	0.398276	Down
ENSBGRP00000036518.1	NDRG1	N-myc downstream regulated 1	pep primary_assembly:LU_Bosgru_v3.0:18:12753386:12815929:-1 gene:ENSBGRG00000022630.1 transcript:ENSBGRT00000042249.1 gene_biotype:protein_coding transcript_biotype:protein_coding gene_symbol:NDRG1 description:N-myc downstream regulated 1 [Source:HGNC Symbol;Acc:HGNC:7679]	255086	262161	240885	312211	323617	279370	0.0233718	305066	22972.6	13263.2	7.53037	252711	10835.4	6255.79	4.28765	0.828381	-0.271634	0.446852	Down
ENSBGRP00000001973.1	SUGP2	SURP and G-patch domain containing 2	pep primary_assembly:LU_Bosgru_v3.0:8:5984736:6019415:-1 gene:ENSBGRG00000001227.1 transcript:ENSBGRT00000002251.1 gene_biotype:protein_coding transcript_biotype:protein_coding gene_symbol:SUGP2 description:SURP and G-patch domain containing 2 [Source:HGNC Symbol;Acc:HGNC:18641]	588515	567284	615012	685612	737374	790411	0.0113664	737799	52400.6	30253.5	7.10229	590271	23912.7	13806	4.05114	0.800042	-0.321852	0.398276	Down
ENSBGRP00000012391.1		pep primary_assembly:LU_Bosgru_v3.0:17:75765469:75766939:1 gene:ENSBGRG00000007640.1 transcript:ENSBGRT00000014285.1 gene_biotype:protein_coding transcript_biotype:protein_coding	pep primary_assembly:LU_Bosgru_v3.0:17:75765469:75766939:1 gene:ENSBGRG00000007640.1 transcript:ENSBGRT00000014285.1 gene_biotype:protein_coding transcript_biotype:protein_coding	2.8602e+06	2.54781e+06	2.9241e+06	1.93095e+06	1.93955e+06	2.02754e+06	0.00251753	1.96601e+06	53455.2	30862.4	2.71896	2.77737e+06	201355	116252	7.24984	1.41269	0.498445	0.383194	Up
ENSBGRP00000041827.1	UBL4A	ubiquitin like 4A	pep primary_assembly:LU_Bosgru_v3.0:X:40140718:40143642:-1 gene:ENSBGRG00000026234.1 transcript:ENSBGRT00000048513.1 gene_biotype:protein_coding transcript_biotype:protein_coding gene_symbol:UBL4A description:ubiquitin like 4A [Source:HGNC Symbol;Acc:HGNC:12505]	289914	258857	230333	323474	314754	326323	0.0244141	321517	6027.55	3480.01	1.87472	259701	29799.5	17204.7	11.4745	0.807737	-0.308042	0.448481	Down
ENSBGRP00000040495.1	SARS2	seryl-tRNA synthetase 2, mitochondrial	pep primary_assembly:LU_Bosgru_v3.0:20:67610253:67621478:1 gene:ENSBGRG00000025226.1 transcript:ENSBGRT00000046949.1 gene_biotype:protein_coding transcript_biotype:protein_coding gene_symbol:SARS2 description:seryl-tRNA synthetase 2, mitochondrial [Source:HGNC Symbol;Acc:HGNC:17697]	943133	795576	985863	720033	763341	703491	0.0411296	728955	30906.3	17843.8	4.23981	908190	99840	57642.7	10.9933	1.24588	0.317165	0.481097	Up
ENSBGRP00000036688.1	SCN4B	sodium voltage-gated channel beta subunit 4	pep primary_assembly:LU_Bosgru_v3.0:13:58730517:58748133:1 gene:ENSBGRG00000022985.1 transcript:ENSBGRT00000042450.1 gene_biotype:protein_coding transcript_biotype:protein_coding gene_symbol:SCN4B description:sodium voltage-gated channel beta subunit 4 [Source:HGNC Symbol;Acc:HGNC:10592]	452424	430688	484286	224926	257975	344194	0.00972925	275698	61577.5	35551.8	22.3351	455800	26958.2	15564.3	5.91449	1.65326	0.72531	0.383194	Up
ENSBGRP00000028637.1	MRPL45	mitochondrial ribosomal protein L45	pep primary_assembly:LU_Bosgru_v3.0:19:27565909:27588441:-1 gene:ENSBGRG00000017975.1 transcript:ENSBGRT00000033152.1 gene_biotype:protein_coding transcript_biotype:protein_coding gene_symbol:MRPL45 description:mitochondrial ribosomal protein L45 [Source:HGNC Symbol;Acc:HGNC:16651]	351264	376969	344605	502992	504664	676334	0.0250856	561330	99599.7	57503.9	17.7435	357613	17090.6	9867.27	4.77908	0.637081	-0.650451	0.448481	Down
ENSBGRP00000031464.1	KLC4	kinesin light chain 4	pep primary_assembly:LU_Bosgru_v3.0:24:18841743:18857018:-1 gene:ENSBGRG00000019525.1 transcript:ENSBGRT00000036398.1 gene_biotype:protein_coding transcript_biotype:protein_coding gene_symbol:KLC4 description:kinesin light chain 4 [Source:HGNC Symbol;Acc:HGNC:21624]	97545.5	108624	114073	137873	127276	135635	0.0100211	133594	5585.49	3224.78	4.18093	106747	8422.08	4862.49	7.88973	0.799042	-0.323657	0.383194	Down
ENSBGRP00000023490.1	SAT2	spermidine/spermine N1-acetyltransferase family member 2	pep primary_assembly:LU_Bosgru_v3.0:19:40736512:40737690:1 gene:ENSBGRG00000014643.1 transcript:ENSBGRT00000027088.1 gene_biotype:protein_coding transcript_biotype:protein_coding gene_symbol:SAT2 description:spermidine/spermine N1-acetyltransferase family member 2 [Source:HGNC Symbol;Acc:HGNC:23160]	682592	785787	691912	927638	931601	814621	0.0276428	891287	66424.4	38350.1	7.45264	720097	57079.9	32955.1	7.9267	0.80793	-0.307698	0.448481	Down
ENSBGRP00000009030.1	TRIM63	tripartite motif containing 63	pep primary_assembly:LU_Bosgru_v3.0:2:10465855:10483268:-1 gene:ENSBGRG00000005620.1 transcript:ENSBGRT00000010388.1 gene_biotype:protein_coding transcript_biotype:protein_coding gene_symbol:TRIM63 description:tripartite motif containing 63 [Source:HGNC Symbol;Acc:HGNC:16007]	173020	157917	137952	255158	201802	195865	0.0457841	217608	32654.3	18853	15.006	156296	17590.3	10155.8	11.2545	0.718245	-0.477452	0.493793	Down
ENSBGRP00000016628.1	AGFG1	ArfGAP with FG repeats 1	pep primary_assembly:LU_Bosgru_v3.0:2:22968434:23047486:-1 gene:ENSBGRG00000010371.1 transcript:ENSBGRT00000019224.1 gene_biotype:protein_coding transcript_biotype:protein_coding gene_symbol:AGFG1 description:ArfGAP with FG repeats 1 [Source:HGNC Symbol;Acc:HGNC:5175]	245195	207725	253880	168376	158974	172691	0.00945264	166680	7013.61	4049.31	4.20782	235600	24527.7	14161.1	10.4107	1.41348	0.499256	0.383194	Up
ENSBGRP00000024378.1	CORO1B	coronin 1B	pep primary_assembly:LU_Bosgru_v3.0:29:6681418:6688886:1 gene:ENSBGRG00000014832.1 transcript:ENSBGRT00000028112.1 gene_biotype:protein_coding transcript_biotype:protein_coding gene_symbol:CORO1B description:coronin 1B [Source:HGNC Symbol;Acc:HGNC:2253]	2.22531e+06	2.40223e+06	2.4135e+06	3.1251e+06	2.83976e+06	2.66622e+06	0.0226453	2.87703e+06	231699	133772	8.05344	2.34701e+06	105547	60937.6	4.49708	0.815778	-0.293752	0.445622	Down
ENSBGRP00000042809.1	ACOXL	acyl-CoA oxidase like	pep primary_assembly:LU_Bosgru_v3.0:9:18466468:18857634:-1 gene:ENSBGRG00000026762.1 transcript:ENSBGRT00000049629.1 gene_biotype:protein_coding transcript_biotype:protein_coding gene_symbol:ACOXL description:acyl-CoA oxidase like [Source:HGNC Symbol;Acc:HGNC:25621]	130828	141057	146325	164838	175976	172647	0.00483741	171153	5717.51	3301.01	3.34058	139403	7879.42	4549.19	5.65225	0.814492	-0.296027	0.383194	Down
ENSBGRP00000034344.1	NIN	ninein	pep primary_assembly:LU_Bosgru_v3.0:11:29777842:29879118:-1 gene:ENSBGRG00000019999.1 transcript:ENSBGRT00000039713.1 gene_biotype:protein_coding transcript_biotype:protein_coding gene_symbol:NIN description:ninein [Source:HGNC Symbol;Acc:HGNC:14906]	226422	192566	210335	153075	170189	162411	0.0119702	161891	8568.86	4947.24	5.29297	209774	16934.9	9777.38	8.07292	1.29577	0.373812	0.398808	Up
ENSBGRP00000042401.1	ACAT2	acetyl-CoA acetyltransferase 2	pep primary_assembly:LU_Bosgru_v3.0:10:104558948:104575106:-1 gene:ENSBGRG00000026550.1 transcript:ENSBGRT00000049164.1 gene_biotype:protein_coding transcript_biotype:protein_coding gene_symbol:ACAT2 description:acetyl-CoA acetyltransferase 2 [Source:HGNC Symbol;Acc:HGNC:94]	717564	853810	747377	615455	581345	672210	0.0379426	623003	45900.2	26500.5	7.36756	772917	71623.6	41351.9	9.26667	1.24063	0.311073	0.477128	Up
ENSBGRP00000003329.1	GLS	glutaminase	pep primary_assembly:LU_Bosgru_v3.0:2:62771656:62865102:-1 gene:ENSBGRG00000001930.1 transcript:ENSBGRT00000003791.1 gene_biotype:protein_coding transcript_biotype:protein_coding gene_symbol:GLS description:glutaminase [Source:HGNC Symbol;Acc:HGNC:4331]	209146	240851	196467	176976	175398	182456	0.0496702	178277	3704.56	2138.83	2.07798	215488	22861.4	13199	10.6091	1.20873	0.273487	0.495493	Up
ENSBGRP00000019262.1		pep primary_assembly:LU_Bosgru_v3.0:29:2232861:2239068:1 gene:ENSBGRG00000012167.1 transcript:ENSBGRT00000022314.1 gene_biotype:protein_coding transcript_biotype:protein_coding	pep primary_assembly:LU_Bosgru_v3.0:29:2232861:2239068:1 gene:ENSBGRG00000012167.1 transcript:ENSBGRT00000022314.1 gene_biotype:protein_coding transcript_biotype:protein_coding	476727	578873	460353	858812	775807	702729	0.00937623	779116	78093.9	45087.5	10.0234	505317	64224.6	37080.1	12.7097	0.648578	-0.624648	0.383194	Down
ENSBGRP00000018960.1	HMOX1	heme oxygenase 1	pep primary_assembly:LU_Bosgru_v3.0:5:30664182:30672212:-1 gene:ENSBGRG00000011979.1 transcript:ENSBGRT00000021970.1 gene_biotype:protein_coding transcript_biotype:protein_coding gene_symbol:HMOX1 description:heme oxygenase 1 [Source:HGNC Symbol;Acc:HGNC:5013]	227054	236554	367947	407549	466166	409664	0.0379608	427793	33249.2	19196.4	7.77225	277185	78745.5	45463.7	28.409	0.647942	-0.626064	0.477128	Down
ENSBGRP00000009266.1	VWA8	von Willebrand factor A domain containing 8	pep primary_assembly:LU_Bosgru_v3.0:15:72170549:72598352:1 gene:ENSBGRG00000005506.1 transcript:ENSBGRT00000010653.1 gene_biotype:protein_coding transcript_biotype:protein_coding gene_symbol:VWA8 description:von Willebrand factor A domain containing 8 [Source:HGNC Symbol;Acc:HGNC:29071]	345725	291627	272889	231185	247646	221348	0.0389587	233393	13287.1	7671.34	5.69303	303413	37821.7	21836.4	12.4654	1.30001	0.378523	0.477128	Up
ENSBGRP00000001993.1	CTSK	cathepsin K	pep primary_assembly:LU_Bosgru_v3.0:3:21233550:21247798:-1 gene:ENSBGRG00000001240.1 transcript:ENSBGRT00000002277.1 gene_biotype:protein_coding transcript_biotype:protein_coding gene_symbol:CTSK description:cathepsin K [Source:HGNC Symbol;Acc:HGNC:2536]	1.28106e+06	2.38e+06	2.10723e+06	3.53519e+06	3.21574e+06	3.35739e+06	0.0135095	3.36944e+06	160066	92414.3	4.75053	1.92276e+06	572222	330373	29.7604	0.570648	-0.809328	0.406213	Down
ENSBGRP00000011389.1	CREG1	cellular repressor of E1A stimulated genes 1	pep primary_assembly:LU_Bosgru_v3.0:3:17121636:17146134:-1 gene:ENSBGRG00000007104.1 transcript:ENSBGRT00000013110.1 gene_biotype:protein_coding transcript_biotype:protein_coding gene_symbol:CREG1 description:cellular repressor of E1A stimulated genes 1 [Source:HGNC Symbol;Acc:HGNC:2351]	183709	162261	153316	219033	213230	268219	0.0268942	233494	30212.3	17443.1	12.9392	166429	15619.1	9017.69	9.38487	0.712776	-0.48848	0.448481	Down
ENSBGRP00000019777.1	UPF2	UPF2 regulator of nonsense mediated mRNA decay	pep primary_assembly:LU_Bosgru_v3.0:12:1020240:1126435:1 gene:ENSBGRG00000012518.1 transcript:ENSBGRT00000022897.1 gene_biotype:protein_coding transcript_biotype:protein_coding gene_symbol:UPF2 description:UPF2 regulator of nonsense mediated mRNA decay [Source:HGNC Symbol;Acc:HGNC:17854]	90820.4	77325.6	86362.5	102909	104605	111982	0.0110986	106498	4823.77	2785.01	4.52943	84836.2	6875.64	3969.66	8.10462	0.796596	-0.32808	0.398276	Down
ENSBGRP00000013401.1	NRM	nurim	pep primary_assembly:LU_Bosgru_v3.0:24:6724925:6728030:-1 gene:ENSBGRG00000008450.1 transcript:ENSBGRT00000015459.1 gene_biotype:protein_coding transcript_biotype:protein_coding gene_symbol:NRM description:nurim [Source:HGNC Symbol;Acc:HGNC:8003]	82321.3	75637.1	69534.8	92685.2	90216.7	110661	0.0413185	97854.2	11159.2	6442.79	11.4039	75831.1	6395.45	3692.42	8.43382	0.774939	-0.367845	0.481097	Down
ENSBGRP00000027589.1	DEPDC7	DEP domain containing 7	pep primary_assembly:LU_Bosgru_v3.0:13:15001595:15024975:1 gene:ENSBGRG00000017219.1 transcript:ENSBGRT00000031877.1 gene_biotype:protein_coding transcript_biotype:protein_coding gene_symbol:DEPDC7 description:DEP domain containing 7 [Source:HGNC Symbol;Acc:HGNC:29899]	3.74818e+06	3.10009e+06	3.25682e+06	5.04143e+06	4.29828e+06	4.4408e+06	0.0150415	4.5935e+06	394406	227711	8.58618	3.36836e+06	338137	195224	10.0386	0.733289	-0.447547	0.415656	Down
ENSBGRP00000041106.1		pep primary_assembly:LU_Bosgru_v3.0:X:86083736:86171983:-1 gene:ENSBGRG00000025461.1 transcript:ENSBGRT00000047671.1 gene_biotype:protein_coding transcript_biotype:protein_coding	pep primary_assembly:LU_Bosgru_v3.0:X:86083736:86171983:-1 gene:ENSBGRG00000025461.1 transcript:ENSBGRT00000047671.1 gene_biotype:protein_coding transcript_biotype:protein_coding	267379	245617	288273	326576	340675	315194	0.0136062	327482	12764.6	7369.66	3.89781	267090	21329.1	12314.4	7.98575	0.815587	-0.29409	0.406213	Down
ENSBGRP00000035408.1	CLGN	calmegin	pep primary_assembly:LU_Bosgru_v3.0:16:19036552:19084722:1 gene:ENSBGRG00000022178.1 transcript:ENSBGRT00000040951.1 gene_biotype:protein_coding transcript_biotype:protein_coding gene_symbol:CLGN description:calmegin [Source:HGNC Symbol;Acc:HGNC:2060]	2.73112e+06	2.28369e+06	2.35602e+06	3.00307e+06	3.08429e+06	3.00454e+06	0.0153261	3.03063e+06	46471.3	26830.2	1.53338	2.45694e+06	240182	138669	9.77564	0.810703	-0.302755	0.415656	Down
ENSBGRP00000023502.1	ZFYVE1	zinc finger FYVE-type containing 1	pep primary_assembly:LU_Bosgru_v3.0:11:74871325:74918464:-1 gene:ENSBGRG00000014619.1 transcript:ENSBGRT00000027102.1 gene_biotype:protein_coding transcript_biotype:protein_coding gene_symbol:ZFYVE1 description:zinc finger FYVE-type containing 1 [Source:HGNC Symbol;Acc:HGNC:13180]	764393	699083	721592	1.0099e+06	813685	953714	0.0324379	925768	101051	58341.6	10.9153	728356	33176.3	19154.3	4.55495	0.786759	-0.346006	0.452919	Down
ENSBGRP00000028811.1	PRKCA	protein kinase C alpha	pep primary_assembly:LU_Bosgru_v3.0:19:615969:967574:-1 gene:ENSBGRG00000018161.1 transcript:ENSBGRT00000033365.1 gene_biotype:protein_coding transcript_biotype:protein_coding gene_symbol:PRKCA description:protein kinase C alpha [Source:HGNC Symbol;Acc:HGNC:9393]	188017	191223	186216	260816	233050	208013	0.0412124	233960	26413.3	15249.7	11.2897	188485	2535.81	1464.05	1.34536	0.805632	-0.311808	0.481097	Down
ENSBGRP00000021146.1	POLR2E	RNA polymerase II subunit E	pep primary_assembly:LU_Bosgru_v3.0:8:47133748:47137320:-1 gene:ENSBGRG00000013230.1 transcript:ENSBGRT00000024406.1 gene_biotype:protein_coding transcript_biotype:protein_coding gene_symbol:POLR2E description:RNA polymerase II subunit E [Source:HGNC Symbol;Acc:HGNC:9192]	128762	140275	118597	105096	100040	114934	0.0420244	106690	7573.88	4372.78	7.09894	129211	10846.1	6262	8.39408	1.21109	0.276304	0.481459	Up
ENSBGRP00000042974.1		pep primary_assembly:LU_Bosgru_v3.0:20:11720250:11729457:1 gene:ENSBGRG00000026861.1 transcript:ENSBGRT00000049809.1 gene_biotype:protein_coding transcript_biotype:protein_coding	pep primary_assembly:LU_Bosgru_v3.0:20:11720250:11729457:1 gene:ENSBGRG00000026861.1 transcript:ENSBGRT00000049809.1 gene_biotype:protein_coding transcript_biotype:protein_coding	268015	257509	300701	376441	333442	337456	0.0175429	349113	23751.7	13713.1	6.80345	275408	22525.3	13005	8.17886	0.78888	-0.342122	0.418666	Down
ENSBGRP00000019953.1	RAPGEF4	Rap guanine nucleotide exchange factor 4	pep primary_assembly:LU_Bosgru_v3.0:2:123849292:124240227:1 gene:ENSBGRG00000012108.1 transcript:ENSBGRT00000023095.1 gene_biotype:protein_coding transcript_biotype:protein_coding gene_symbol:RAPGEF4 description:Rap guanine nucleotide exchange factor 4 [Source:HGNC Symbol;Acc:HGNC:16626]	754814	721009	734573	943175	868756	909520	0.00196946	907151	37266	21515.5	4.10803	736799	17012.2	9821.99	2.30893	0.812212	-0.300071	0.383194	Down
ENSBGRP00000031772.1	EML4	EMAP like 4	pep primary_assembly:LU_Bosgru_v3.0:9:44529516:44632002:1 gene:ENSBGRG00000019698.1 transcript:ENSBGRT00000036765.1 gene_biotype:protein_coding transcript_biotype:protein_coding gene_symbol:EML4 description:EMAP like 4 [Source:HGNC Symbol;Acc:HGNC:1316]	103880	104722	123009	77612.3	94290.4	82574.6	0.031996	84825.8	8563.91	4944.38	10.0959	110537	10808.8	6240.49	9.77848	1.30311	0.381956	0.450761	Up
ENSBGRP00000007278.1	LSM12	LSM12 homolog	pep primary_assembly:LU_Bosgru_v3.0:19:21973227:21993909:1 gene:ENSBGRG00000004524.1 transcript:ENSBGRT00000008359.1 gene_biotype:protein_coding transcript_biotype:protein_coding gene_symbol:LSM12 description:LSM12 homolog [Source:HGNC Symbol;Acc:HGNC:26407]	321927	327317	405769	245502	235107	237891	0.0146941	239500	5380.92	3106.67	2.24673	351671	46927.6	27093.7	13.3442	1.46836	0.554201	0.415656	Up
ENSBGRP00000037275.1	TFAP2B	transcription factor AP-2 beta	pep primary_assembly:LU_Bosgru_v3.0:24:11568908:11590892:-1 gene:ENSBGRG00000023229.1 transcript:ENSBGRT00000043142.1 gene_biotype:protein_coding transcript_biotype:protein_coding gene_symbol:TFAP2B description:transcription factor AP-2 beta [Source:HGNC Symbol;Acc:HGNC:11743]	1.42684e+06	1.94352e+06	1.47714e+06	2.29201e+06	2.31453e+06	2.1409e+06	0.0216798	2.24914e+06	94417.3	54511.8	4.19792	1.61583e+06	284897	164485	17.6316	0.718421	-0.477099	0.442136	Down
ENSBGRP00000025052.1	SNRPA	small nuclear ribonucleoprotein polypeptide A	pep primary_assembly:LU_Bosgru_v3.0:20:66026498:66040092:-1 gene:ENSBGRG00000015706.1 transcript:ENSBGRT00000028900.1 gene_biotype:protein_coding transcript_biotype:protein_coding gene_symbol:SNRPA description:small nuclear ribonucleoprotein polypeptide A [Source:HGNC Symbol;Acc:HGNC:11151]	185835	236738	219237	279754	257282	251245	0.0474702	262760	15023.3	8673.69	5.71748	213937	25862.5	14931.7	12.0889	0.814189	-0.296565	0.494513	Down
ENSBGRP00000003672.1	PIM3	Pim-3 proto-oncogene, serine/threonine kinase	pep primary_assembly:LU_Bosgru_v3.0:5:128877248:128881387:1 gene:ENSBGRG00000002237.1 transcript:ENSBGRT00000004211.1 gene_biotype:protein_coding transcript_biotype:protein_coding gene_symbol:PIM3 description:Pim-3 proto-oncogene, serine/threonine kinase [Source:HGNC Symbol;Acc:HGNC:19310]	974248	1.40653e+06	1.07282e+06	730064	820361	744173	0.0446516	764866	48575.1	28044.8	6.3508	1.1512e+06	226550	130799	19.6795	1.5051	0.589862	0.490767	Up
ENSBGRP00000041519.1	MSRB1	methionine sulfoxide reductase B1	pep primary_assembly:LU_Bosgru_v3.0:26:46233315:46236967:1 gene:ENSBGRG00000026025.1 transcript:ENSBGRT00000048144.1 gene_biotype:protein_coding transcript_biotype:protein_coding gene_symbol:MSRB1 description:methionine sulfoxide reductase B1 [Source:HGNC Symbol;Acc:HGNC:14133]	343575	264631	264369	447585	477168	392082	0.015086	438945	43195.9	24939.1	9.84083	290859	45654.3	26358.5	15.6964	0.662631	-0.593723	0.415656	Down
ENSBGRP00000031644.1	TDRD15	tudor domain containing 15	pep primary_assembly:LU_Bosgru_v3.0:9:102961834:102983465:-1 gene:ENSBGRG00000019929.1 transcript:ENSBGRT00000036612.1 gene_biotype:protein_coding transcript_biotype:protein_coding gene_symbol:TDRD15 description:tudor domain containing 15 [Source:HGNC Symbol;Acc:HGNC:45037]	791440	901765	732076	1.12028e+06	1.04903e+06	1.07107e+06	0.00732226	1.08013e+06	36478.1	21060.7	3.3772	808427	86110.3	49715.8	10.6516	0.748455	-0.418013	0.383194	Down
ENSBGRP00000001270.1	FNBP1L	formin binding protein 1 like	pep primary_assembly:LU_Bosgru_v3.0:3:54347765:54473894:-1 gene:ENSBGRG00000000657.1 transcript:ENSBGRT00000001456.1 gene_biotype:protein_coding transcript_biotype:protein_coding gene_symbol:FNBP1L description:formin binding protein 1 like [Source:HGNC Symbol;Acc:HGNC:20851]	22423.8	27451.2	26262	20049.2	20698.8	20929.6	0.0351711	20559.2	456.503	263.562	2.22043	25379	2627.43	1516.95	10.3528	1.23444	0.303853	0.465947	Up
ENSBGRP00000016244.1	AKAP13	A-kinase anchoring protein 13	pep primary_assembly:LU_Bosgru_v3.0:17:16218434:16563345:1 gene:ENSBGRG00000009001.1 transcript:ENSBGRT00000018781.1 gene_biotype:protein_coding transcript_biotype:protein_coding gene_symbol:AKAP13 description:A-kinase anchoring protein 13 [Source:HGNC Symbol;Acc:HGNC:371]	157206	173127	155692	191414	185423	218995	0.035658	198611	17905.6	10337.8	9.01541	162008	9658.7	5576.45	5.96185	0.815708	-0.293876	0.469223	Down
ENSBGRP00000015588.1	ALG9	ALG9 alpha-1,2-mannosyltransferase	pep primary_assembly:LU_Bosgru_v3.0:13:66242629:66367192:1 gene:ENSBGRG00000009778.1 transcript:ENSBGRT00000017975.1 gene_biotype:protein_coding transcript_biotype:protein_coding gene_symbol:ALG9 description:ALG9 alpha-1,2-mannosyltransferase [Source:HGNC Symbol;Acc:HGNC:15672]	11560.3	12581.1	13050.6	18208.4	19561	27063.4	0.0298331	21610.9	4770.15	2754.05	22.0729	12397.3	761.987	439.933	6.14637	0.573661	-0.801729	0.448481	Down
ENSBGRP00000041052.1	ENTPD1	ectonucleoside triphosphate diphosphohydrolase 1	pep primary_assembly:LU_Bosgru_v3.0:25:18455666:18568719:1 gene:ENSBGRG00000025738.1 transcript:ENSBGRT00000047609.1 gene_biotype:protein_coding transcript_biotype:protein_coding gene_symbol:ENTPD1 description:ectonucleoside triphosphate diphosphohydrolase 1 [Source:HGNC Symbol;Acc:HGNC:3363]	536529	510425	526708	625128	658472	648228	0.000662463	643943	17080.3	9861.34	2.65246	524554	13184.9	7612.3	2.51354	0.814598	-0.295841	0.326889	Down
ENSBGRP00000006502.1	CENPE	centromere protein E	pep primary_assembly:LU_Bosgru_v3.0:6:105108332:105186042:-1 gene:ENSBGRG00000003703.1 transcript:ENSBGRT00000007460.1 gene_biotype:protein_coding transcript_biotype:protein_coding gene_symbol:CENPE description:centromere protein E [Source:HGNC Symbol;Acc:HGNC:1856]	1.02693e+07	9.27853e+06	7.03538e+06	1.19651e+07	1.18045e+07	1.13882e+07	0.0423553	1.17193e+07	297744	171903	2.54064	8.86106e+06	1.65687e+06	956594	18.6983	0.75611	-0.403332	0.481505	Down
ENSBGRP00000002487.1	CYP4B1	cytochrome P450 family 4 subfamily B member 1	pep primary_assembly:LU_Bosgru_v3.0:3:108198133:108227982:-1 gene:ENSBGRG00000001457.1 transcript:ENSBGRT00000002822.1 gene_biotype:protein_coding transcript_biotype:protein_coding gene_symbol:CYP4B1 description:cytochrome P450 family 4 subfamily B member 1 [Source:HGNC Symbol;Acc:HGNC:2644]	178070	159522	169514	244045	227500	223666	0.00159753	231737	10830.2	6252.84	4.6735	169035	9283.5	5359.83	5.49205	0.729427	-0.455165	0.383194	Down
ENSBGRP00000023047.1		pep primary_assembly:LU_Bosgru_v3.0:7:61778125:61778349:1 gene:ENSBGRG00000014478.1 transcript:ENSBGRT00000026597.1 gene_biotype:protein_coding transcript_biotype:protein_coding	pep primary_assembly:LU_Bosgru_v3.0:7:61778125:61778349:1 gene:ENSBGRG00000014478.1 transcript:ENSBGRT00000026597.1 gene_biotype:protein_coding transcript_biotype:protein_coding	138531	125129	130449	160715	155546	157225	0.00319662	157829	2636.7	1522.3	1.67061	131370	6748.19	3896.07	5.13678	0.832359	-0.264723	0.383194	Down
ENSBGRP00000022168.1	CEP89	centrosomal protein 89	pep primary_assembly:LU_Bosgru_v3.0:20:2104812:2198493:1 gene:ENSBGRG00000013711.1 transcript:ENSBGRT00000025575.1 gene_biotype:protein_coding transcript_biotype:protein_coding gene_symbol:CEP89 description:centrosomal protein 89 [Source:HGNC Symbol;Acc:HGNC:25907]	569806	510455	538612	642328	624622	703424	0.0163049	656791	41344.3	23870.2	6.29489	539624	29688.6	17140.7	5.50171	0.821607	-0.28348	0.415656	Down
ENSBGRP00000041750.1	CPED1	cadherin like and PC-esterase domain containing 1	pep primary_assembly:LU_Bosgru_v3.0:4:37393464:37756809:-1 gene:ENSBGRG00000026179.1 transcript:ENSBGRT00000048421.1 gene_biotype:protein_coding transcript_biotype:protein_coding gene_symbol:CPED1 description:cadherin like and PC-esterase domain containing 1 [Source:HGNC Symbol;Acc:HGNC:26159]	3.26808e+06	3.1001e+06	3.03123e+06	4.4266e+06	4.0874e+06	3.57461e+06	0.025307	4.02953e+06	428933	247644	10.6447	3.13314e+06	121835	70341.2	3.88858	0.777543	-0.363005	0.448481	Down

## Sheet: HP.vs.MP
List of DEPs(HP vs MP)
Accession	Gene Symbol	Protein Name	Description	HP1	HP2	HP3	MP1	MP2	MP3	T test P value	ControlMean	ControlSD	ControlSE	ControlCV	TestMean	TestSD	TestSE	TestCV	FC	Log2FC	fdr	threshold
ENSBGRP00000033447.1	MYH2	myosin heavy chain 2	pep primary_assembly:LU_Bosgru_v3.0:19:38227815:38258374:1 gene:ENSBGRG00000020872.1 transcript:ENSBGRT00000038658.1 gene_biotype:protein_coding transcript_biotype:protein_coding gene_symbol:MYH2 description:myosin heavy chain 2 [Source:HGNC Symbol;Acc:HGNC:7572]	88233.8	119082	97047.5	133256	124935	131794	0.040089	129995	4442.87	2565.09	3.41772	101454	15889	9173.54	15.6613	0.780447	-0.357627	0.591665	Down
ENSBGRP00000023564.1	LAMA2	laminin subunit alpha 2	pep primary_assembly:LU_Bosgru_v3.0:10:21080546:21841022:-1 gene:ENSBGRG00000012099.1 transcript:ENSBGRT00000027173.1 gene_biotype:protein_coding transcript_biotype:protein_coding gene_symbol:LAMA2 description:laminin subunit alpha 2 [Source:HGNC Symbol;Acc:HGNC:6482]	1.65593e+08	1.74355e+08	1.86847e+08	2.15221e+08	2.19904e+08	1.9948e+08	0.0146471	2.11535e+08	1.06993e+07	6.17727e+06	5.05796	1.75598e+08	1.06813e+07	6.16685e+06	6.08281	0.830115	-0.268616	0.464755	Down
ENSBGRP00000006659.1		tropomyosin 1	pep primary_assembly:LU_Bosgru_v3.0:11:33546117:33616508:-1 gene:ENSBGRG00000003979.1 transcript:ENSBGRT00000007640.1 gene_biotype:protein_coding transcript_biotype:protein_coding description:tropomyosin 1 [Source:HGNC Symbol;Acc:HGNC:12010]	1.03122e+07	9.38204e+06	8.47626e+06	1.30703e+07	1.12308e+07	1.17795e+07	0.0256415	1.20269e+07	944389	545243	7.85234	9.39017e+06	918005	530010	9.77623	0.780767	-0.357036	0.537455	Down
ENSBGRP00000014279.1	MYH7B	myosin heavy chain 7B	pep primary_assembly:LU_Bosgru_v3.0:12:58550953:58581822:1 gene:ENSBGRG00000008965.1 transcript:ENSBGRT00000016444.1 gene_biotype:protein_coding transcript_biotype:protein_coding gene_symbol:MYH7B description:myosin heavy chain 7B [Source:HGNC Symbol;Acc:HGNC:15906]	2.14e+07	1.78143e+07	1.96376e+07	2.45307e+07	2.20484e+07	2.47723e+07	0.0369141	2.37838e+07	1.50779e+06	870522	6.33956	1.96173e+07	1.79294e+06	1.03515e+06	9.13957	0.824819	-0.277851	0.570272	Down
ENSBGRP00000028244.1	EFCAB7	EF-hand calcium binding domain 7	pep primary_assembly:LU_Bosgru_v3.0:3:88768613:88809669:-1 gene:ENSBGRG00000017077.1 transcript:ENSBGRT00000032704.1 gene_biotype:protein_coding transcript_biotype:protein_coding gene_symbol:EFCAB7 description:EF-hand calcium binding domain 7 [Source:HGNC Symbol;Acc:HGNC:29379]	5.30628e+06	5.37098e+06	5.06447e+06	6.72804e+06	6.03293e+06	6.41148e+06	0.00668728	6.39082e+06	348018	200928	5.44559	5.24724e+06	161557	93275.1	3.0789	0.82106	-0.284441	0.392614	Down
ENSBGRP00000029624.1	TNNC2	troponin C2, fast skeletal type	pep primary_assembly:LU_Bosgru_v3.0:12:70156024:70158887:-1 gene:ENSBGRG00000018732.1 transcript:ENSBGRT00000034304.1 gene_biotype:protein_coding transcript_biotype:protein_coding gene_symbol:TNNC2 description:troponin C2, fast skeletal type [Source:HGNC Symbol;Acc:HGNC:11944]	1.41458e+09	1.51058e+09	1.53822e+09	1.85201e+09	1.82764e+09	1.6908e+09	0.00846992	1.79015e+09	8.68977e+07	5.01704e+07	4.85422	1.48779e+09	6.48967e+07	3.74681e+07	4.36194	0.831101	-0.266904	0.401427	Down
ENSBGRP00000008725.1	LAMB1	laminin subunit beta 1	pep primary_assembly:LU_Bosgru_v3.0:4:77970006:78053945:1 gene:ENSBGRG00000005449.1 transcript:ENSBGRT00000010044.1 gene_biotype:protein_coding transcript_biotype:protein_coding gene_symbol:LAMB1 description:laminin subunit beta 1 [Source:HGNC Symbol;Acc:HGNC:6486]	6.81823e+07	8.70063e+07	7.71489e+07	9.79141e+07	9.77784e+07	9.59692e+07	0.0224814	9.72205e+07	1.08583e+06	626906	1.11688	7.74458e+07	9.41547e+06	5.43603e+06	12.1575	0.7966	-0.328073	0.537455	Down
ENSBGRP00000031064.1	NID1	nidogen 1	pep primary_assembly:LU_Bosgru_v3.0:27:6628740:6737482:-1 gene:ENSBGRG00000019277.1 transcript:ENSBGRT00000035932.1 gene_biotype:protein_coding transcript_biotype:protein_coding gene_symbol:NID1 description:nidogen 1 [Source:HGNC Symbol;Acc:HGNC:7821]	6.06536e+07	6.6041e+07	6.0961e+07	7.88886e+07	7.89452e+07	7.35101e+07	0.00438915	7.71146e+07	3.12175e+06	1.80234e+06	4.04819	6.25519e+07	3.02559e+06	1.74682e+06	4.83693	0.811155	-0.30195	0.387708	Down
ENSBGRP00000017185.1	TPM4	tropomyosin 4	pep primary_assembly:LU_Bosgru_v3.0:8:2845746:2858774:1 gene:ENSBGRG00000010734.1 transcript:ENSBGRT00000019870.1 gene_biotype:protein_coding transcript_biotype:protein_coding gene_symbol:TPM4 description:tropomyosin 4 [Source:HGNC Symbol;Acc:HGNC:12013]	8.90124e+06	8.79613e+06	7.39073e+06	5.13152e+06	4.9896e+06	4.52524e+06	0.00259543	4.88212e+06	317110	183084	6.49533	8.3627e+06	843389	486931	10.0851	1.71292	0.776461	0.387708	Up
ENSBGRP00000040203.1	SLMAP	sarcolemma associated protein	pep primary_assembly:LU_Bosgru_v3.0:22:19608056:19764618:1 gene:ENSBGRG00000024830.1 transcript:ENSBGRT00000046611.1 gene_biotype:protein_coding transcript_biotype:protein_coding gene_symbol:SLMAP description:sarcolemma associated protein [Source:HGNC Symbol;Acc:HGNC:16643]	2.58742e+07	2.22688e+07	2.3039e+07	3.37351e+07	3.4604e+07	2.70647e+07	0.0369448	3.18012e+07	4.12493e+06	2.38153e+06	12.971	2.37273e+07	1.8987e+06	1.09622e+06	8.00217	0.746113	-0.422533	0.570272	Down
ENSBGRP00000015773.1		pep primary_assembly:LU_Bosgru_v3.0:29:1708606:1710799:1 gene:ENSBGRG00000009727.1 transcript:ENSBGRT00000018220.1 gene_biotype:protein_coding transcript_biotype:protein_coding	pep primary_assembly:LU_Bosgru_v3.0:29:1708606:1710799:1 gene:ENSBGRG00000009727.1 transcript:ENSBGRT00000018220.1 gene_biotype:protein_coding transcript_biotype:protein_coding	1.65062e+09	1.65167e+09	1.55294e+09	2.13581e+09	2.15578e+09	1.92049e+09	0.0053036	2.07069e+09	1.3046e+08	7.53214e+07	6.30032	1.61841e+09	5.67022e+07	3.27371e+07	3.50357	0.781579	-0.355536	0.387708	Down
ENSBGRP00000003092.1	PSMD4	proteasome 26S subunit, non-ATPase 4	pep primary_assembly:LU_Bosgru_v3.0:3:21685659:21694583:1 gene:ENSBGRG00000001873.1 transcript:ENSBGRT00000003515.1 gene_biotype:protein_coding transcript_biotype:protein_coding gene_symbol:PSMD4 description:proteasome 26S subunit, non-ATPase 4 [Source:HGNC Symbol;Acc:HGNC:9561]	2.87203e+07	3.17117e+07	2.9566e+07	3.59396e+07	3.64081e+07	3.71203e+07	0.0024411	3.64893e+07	594523	343248	1.62931	2.99993e+07	1.54207e+06	890317	5.14036	0.82214	-0.282544	0.387708	Down
ENSBGRP00000019236.1	OGDHL	oxoglutarate dehydrogenase like	pep primary_assembly:LU_Bosgru_v3.0:27:45743940:45776230:-1 gene:ENSBGRG00000012128.1 transcript:ENSBGRT00000022288.1 gene_biotype:protein_coding transcript_biotype:protein_coding gene_symbol:OGDHL description:oxoglutarate dehydrogenase like [Source:HGNC Symbol;Acc:HGNC:25590]	408114	338335	341891	430725	435037	476807	0.0350235	447523	25452.4	14695	5.6874	362780	39300.7	22690.3	10.8332	0.81064	-0.302866	0.568495	Down
ENSBGRP00000018067.1	EIF1	eukaryotic translation initiation factor 1	pep primary_assembly:LU_Bosgru_v3.0:19:24242735:24244355:-1 gene:ENSBGRG00000011435.1 transcript:ENSBGRT00000020927.1 gene_biotype:protein_coding transcript_biotype:protein_coding gene_symbol:EIF1 description:eukaryotic translation initiation factor 1 [Source:HGNC Symbol;Acc:HGNC:3249]	6.43526e+06	5.77143e+06	6.06267e+06	7.83722e+06	7.19433e+06	7.10442e+06	0.0127194	7.37866e+06	399665	230747	5.41651	6.08979e+06	332745	192110	5.46398	0.825324	-0.276967	0.445841	Down
ENSBGRP00000016662.1	SLK	STE20 like kinase	pep primary_assembly:LU_Bosgru_v3.0:25:26689120:26748441:1 gene:ENSBGRG00000010186.1 transcript:ENSBGRT00000019262.1 gene_biotype:protein_coding transcript_biotype:protein_coding gene_symbol:SLK description:STE20 like kinase [Source:HGNC Symbol;Acc:HGNC:11088]	2.09051e+06	1.5864e+06	2.2283e+06	1.31581e+06	1.42345e+06	1.47507e+06	0.0483732	1.40478e+06	81254.3	46912.2	5.78414	1.9684e+06	337922	195100	17.1673	1.40122	0.486684	0.616783	Up
ENSBGRP00000024992.1	ARFGAP2	ADP ribosylation factor GTPase activating protein 2	pep primary_assembly:LU_Bosgru_v3.0:13:30056603:30066921:-1 gene:ENSBGRG00000015155.1 transcript:ENSBGRT00000028831.1 gene_biotype:protein_coding transcript_biotype:protein_coding gene_symbol:ARFGAP2 description:ADP ribosylation factor GTPase activating protein 2 [Source:HGNC Symbol;Acc:HGNC:13504]	2.97748e+06	2.69471e+06	2.7767e+06	3.96352e+06	3.1627e+06	4.04567e+06	0.0366296	3.72396e+06	487801	281632	13.099	2.8163e+06	145486	83996.1	5.16585	0.756263	-0.403039	0.570272	Down
ENSBGRP00000005056.1	GNB4	G protein subunit beta 4	pep primary_assembly:LU_Bosgru_v3.0:1:95458360:95492162:1 gene:ENSBGRG00000003113.1 transcript:ENSBGRT00000005796.1 gene_biotype:protein_coding transcript_biotype:protein_coding gene_symbol:GNB4 description:G protein subunit beta 4 [Source:HGNC Symbol;Acc:HGNC:20731]	9.29278e+06	7.59696e+06	9.35887e+06	6.32337e+06	6.8328e+06	6.8818e+06	0.0265425	6.67932e+06	309238	178538	4.62978	8.74954e+06	998704	576602	11.4144	1.30994	0.389505	0.537455	Up
ENSBGRP00000039416.1		pep primary_assembly:LU_Bosgru_v3.0:25:45667199:45907083:1 gene:ENSBGRG00000024000.1 transcript:ENSBGRT00000045737.1 gene_biotype:protein_coding transcript_biotype:protein_coding	pep primary_assembly:LU_Bosgru_v3.0:25:45667199:45907083:1 gene:ENSBGRG00000024000.1 transcript:ENSBGRT00000045737.1 gene_biotype:protein_coding transcript_biotype:protein_coding	1.88371e+06	1.92805e+06	1.75075e+06	2.30142e+06	2.16644e+06	2.28414e+06	0.00433169	2.25067e+06	73454.1	42408.8	3.26366	1.85417e+06	92270.5	53272.4	4.97638	0.823831	-0.279579	0.387708	Down
ENSBGRP00000041339.1	RNPEP	arginyl aminopeptidase	pep primary_assembly:LU_Bosgru_v3.0:14:82231447:82250092:-1 gene:ENSBGRG00000025901.1 transcript:ENSBGRT00000047935.1 gene_biotype:protein_coding transcript_biotype:protein_coding gene_symbol:RNPEP description:arginyl aminopeptidase [Source:HGNC Symbol;Acc:HGNC:10078]	1.8785e+06	1.61405e+06	1.90193e+06	1.41958e+06	1.40322e+06	1.51757e+06	0.0237906	1.44679e+06	61838	35702.2	4.27415	1.79816e+06	159874	92303.4	8.89099	1.24286	0.313667	0.537455	Up
ENSBGRP00000011435.1		pep primary_assembly:LU_Bosgru_v3.0:13:41865450:41871296:1 gene:ENSBGRG00000007115.1 transcript:ENSBGRT00000013161.1 gene_biotype:protein_coding transcript_biotype:protein_coding	pep primary_assembly:LU_Bosgru_v3.0:13:41865450:41871296:1 gene:ENSBGRG00000007115.1 transcript:ENSBGRT00000013161.1 gene_biotype:protein_coding transcript_biotype:protein_coding	1.32115e+07	1.3018e+07	1.29924e+07	1.65762e+07	1.69083e+07	1.58305e+07	0.000498008	1.64383e+07	551972	318681	3.35783	1.3074e+07	119819	69177.8	0.916474	0.795334	-0.330366	0.33516	Down
ENSBGRP00000024075.1	TMEM38A	transmembrane protein 38A	pep primary_assembly:LU_Bosgru_v3.0:8:3462260:3490115:1 gene:ENSBGRG00000015036.1 transcript:ENSBGRT00000027759.1 gene_biotype:protein_coding transcript_biotype:protein_coding gene_symbol:TMEM38A description:transmembrane protein 38A [Source:HGNC Symbol;Acc:HGNC:28462]	1.351e+07	1.53237e+07	1.61318e+07	1.89611e+07	1.81305e+07	1.96308e+07	0.0115876	1.89075e+07	751588	433930	3.97509	1.49885e+07	1.34264e+06	775172	8.95778	0.792729	-0.3351	0.426474	Down
ENSBGRP00000002492.1	KRAS	KRAS proto-oncogene, GTPase	pep primary_assembly:LU_Bosgru_v3.0:5:18499660:18544398:-1 gene:ENSBGRG00000001524.1 transcript:ENSBGRT00000002827.1 gene_biotype:protein_coding transcript_biotype:protein_coding gene_symbol:KRAS description:KRAS proto-oncogene, GTPase [Source:HGNC Symbol;Acc:HGNC:6407]	1.22437e+06	1.06056e+06	1.07758e+06	1.60061e+06	1.5517e+06	1.43642e+06	0.00456765	1.52958e+06	84301.7	48671.6	5.51143	1.12084e+06	90066.7	52000	8.03568	0.732773	-0.448561	0.387708	Down
ENSBGRP00000034807.1	MECR	mitochondrial trans-2-enoyl-CoA reductase	pep primary_assembly:LU_Bosgru_v3.0:2:13502733:13544193:-1 gene:ENSBGRG00000021789.1 transcript:ENSBGRT00000040240.1 gene_biotype:protein_coding transcript_biotype:protein_coding gene_symbol:MECR description:mitochondrial trans-2-enoyl-CoA reductase [Source:HGNC Symbol;Acc:HGNC:19691]	1.71279e+06	1.6015e+06	1.55047e+06	1.95221e+06	1.98897e+06	2.00731e+06	0.00203399	1.98283e+06	28057.1	16198.7	1.415	1.62159e+06	83005.1	47923	5.11876	0.817814	-0.290155	0.380244	Down
ENSBGRP00000019633.1	DHTKD1	dehydrogenase E1 and transketolase domain containing 1	pep primary_assembly:LU_Bosgru_v3.0:12:951166:997475:-1 gene:ENSBGRG00000012293.1 transcript:ENSBGRT00000022740.1 gene_biotype:protein_coding transcript_biotype:protein_coding gene_symbol:DHTKD1 description:dehydrogenase E1 and transketolase domain containing 1 [Source:HGNC Symbol;Acc:HGNC:23537]	2.29415e+06	2.17105e+06	1.79838e+06	2.91135e+06	2.60462e+06	3.02864e+06	0.0176808	2.84821e+06	218948	126410	7.68722	2.08786e+06	258145	149040	12.3641	0.733044	-0.448028	0.504202	Down
ENSBGRP00000032750.1	SRPK3	SRSF protein kinase 3	pep primary_assembly:LU_Bosgru_v3.0:X:39449238:39455628:1 gene:ENSBGRG00000020582.1 transcript:ENSBGRT00000037861.1 gene_biotype:protein_coding transcript_biotype:protein_coding gene_symbol:SRPK3 description:SRSF protein kinase 3 [Source:HGNC Symbol;Acc:HGNC:11402]	512758	529289	536034	671233	586214	708086	0.0245588	655178	62501.9	36085.5	9.53969	526027	11975.8	6914.25	2.27666	0.802876	-0.31675	0.537455	Down
ENSBGRP00000042954.1	PDCL3	phosducin like 3	pep primary_assembly:LU_Bosgru_v3.0:9:23372496:23384442:1 gene:ENSBGRG00000026849.1 transcript:ENSBGRT00000049786.1 gene_biotype:protein_coding transcript_biotype:protein_coding gene_symbol:PDCL3 description:phosducin like 3 [Source:HGNC Symbol;Acc:HGNC:28860]	3.73796e+06	3.62728e+06	3.5548e+06	4.47971e+06	4.28229e+06	4.62367e+06	0.00185906	4.46189e+06	171389	98951.5	3.84117	3.64001e+06	92243.5	53256.8	2.53415	0.8158	-0.293712	0.367984	Down
ENSBGRP00000001384.1	METAP2	methionyl aminopeptidase 2	pep primary_assembly:LU_Bosgru_v3.0:5:82736959:82769732:-1 gene:ENSBGRG00000000711.1 transcript:ENSBGRT00000001588.1 gene_biotype:protein_coding transcript_biotype:protein_coding gene_symbol:METAP2 description:methionyl aminopeptidase 2 [Source:HGNC Symbol;Acc:HGNC:16672]	600405	544096	486165	673998	740597	655600	0.0249407	690065	44718.8	25818.4	6.48037	543555	57122.1	32979.4	10.509	0.787687	-0.344306	0.537455	Down
ENSBGRP00000033463.1	PTMA	prothymosin alpha	pep primary_assembly:LU_Bosgru_v3.0:2:18834797:18841037:-1 gene:ENSBGRG00000020966.1 transcript:ENSBGRT00000038674.1 gene_biotype:protein_coding transcript_biotype:protein_coding gene_symbol:PTMA description:prothymosin alpha [Source:HGNC Symbol;Acc:HGNC:9623]	724176	998454	990248	560501	521775	683793	0.0369447	588690	84607.5	48848.2	14.3722	904292	156040	90089.5	17.2554	1.53611	0.619282	0.570272	Up
ENSBGRP00000010593.1		pep primary_assembly:LU_Bosgru_v3.0:12:78259198:78277040:1 gene:ENSBGRG00000006608.1 transcript:ENSBGRT00000012179.1 gene_biotype:protein_coding transcript_biotype:protein_coding	pep primary_assembly:LU_Bosgru_v3.0:12:78259198:78277040:1 gene:ENSBGRG00000006608.1 transcript:ENSBGRT00000012179.1 gene_biotype:protein_coding transcript_biotype:protein_coding	56182.2	74834.4	77776.1	87413.5	95578.7	98816.2	0.0323601	93936.1	5876.08	3392.56	6.2554	69597.6	11710.8	6761.24	16.8265	0.740903	-0.432643	0.561297	Down
ENSBGRP00000032546.1	NT5DC3	5'-nucleotidase domain containing 3	pep primary_assembly:LU_Bosgru_v3.0:5:37545795:37617573:1 gene:ENSBGRG00000020334.1 transcript:ENSBGRT00000037642.1 gene_biotype:protein_coding transcript_biotype:protein_coding gene_symbol:NT5DC3 description:5'-nucleotidase domain containing 3 [Source:HGNC Symbol;Acc:HGNC:30826]	4.17416e+06	3.50307e+06	4.01499e+06	2.96238e+06	3.28233e+06	3.21374e+06	0.0295107	3.15282e+06	168450	97254.8	5.34285	3.8974e+06	350655	202451	8.99713	1.23617	0.305873	0.548638	Up
ENSBGRP00000030037.1	DMAC2L	distal membrane arm assembly complex 2 like	pep primary_assembly:LU_Bosgru_v3.0:11:29381277:29386440:1 gene:ENSBGRG00000018944.1 transcript:ENSBGRT00000034770.1 gene_biotype:protein_coding transcript_biotype:protein_coding gene_symbol:DMAC2L description:distal membrane arm assembly complex 2 like [Source:HGNC Symbol;Acc:HGNC:18799]	7.1727e+06	6.46311e+06	7.12797e+06	8.67029e+06	8.09634e+06	8.83385e+06	0.00732232	8.53349e+06	387317	223617	4.53878	6.92126e+06	397401	229439	5.74174	0.81107	-0.302102	0.392614	Down
ENSBGRP00000039711.1	NHLRC2	NHL repeat containing 2	pep primary_assembly:LU_Bosgru_v3.0:25:37134128:37198039:1 gene:ENSBGRG00000024958.1 transcript:ENSBGRT00000046075.1 gene_biotype:protein_coding transcript_biotype:protein_coding gene_symbol:NHLRC2 description:NHL repeat containing 2 [Source:HGNC Symbol;Acc:HGNC:24731]	2.40647e+06	2.36326e+06	2.38551e+06	2.01665e+06	2.06768e+06	1.84945e+06	0.00372068	1.97793e+06	114152	65905.8	5.7713	2.38508e+06	21607.9	12475.3	0.905958	1.20585	0.27005	0.387708	Up
ENSBGRP00000040138.1		pep primary_assembly:LU_Bosgru_v3.0:6:53545676:53614599:-1 gene:ENSBGRG00000024926.1 transcript:ENSBGRT00000046543.1 gene_biotype:protein_coding transcript_biotype:protein_coding	pep primary_assembly:LU_Bosgru_v3.0:6:53545676:53614599:-1 gene:ENSBGRG00000024926.1 transcript:ENSBGRT00000046543.1 gene_biotype:protein_coding transcript_biotype:protein_coding	115849	125222	136491	162702	138783	169069	0.0477014	156851	15968.1	9219.18	10.1804	125854	10335.2	5967.05	8.21209	0.802378	-0.317646	0.616783	Down
ENSBGRP00000025850.1	FHOD3	formin homology 2 domain containing 3	pep primary_assembly:LU_Bosgru_v3.0:21:14958447:15552509:-1 gene:ENSBGRG00000015603.1 transcript:ENSBGRT00000029838.1 gene_biotype:protein_coding transcript_biotype:protein_coding gene_symbol:FHOD3 description:formin homology 2 domain containing 3 [Source:HGNC Symbol;Acc:HGNC:26178]	382775	465815	400253	486319	487789	537034	0.0446566	503714	28865.4	16665.4	5.73051	416281	43778.9	25275.8	10.5167	0.826424	-0.275046	0.616783	Down
ENSBGRP00000022766.1	CYSTM1	cysteine rich transmembrane module containing 1	pep primary_assembly:LU_Bosgru_v3.0:8:55861193:55911199:1 gene:ENSBGRG00000014293.1 transcript:ENSBGRT00000026280.1 gene_biotype:protein_coding transcript_biotype:protein_coding gene_symbol:CYSTM1 description:cysteine rich transmembrane module containing 1 [Source:HGNC Symbol;Acc:HGNC:30239]	1.37021e+06	1.4669e+06	1.30113e+06	1.74071e+06	1.67943e+06	1.61682e+06	0.00749207	1.67899e+06	61942.3	35762.4	3.68927	1.37941e+06	83268.7	48075.2	6.03653	0.821576	-0.283534	0.392614	Down
ENSBGRP00000030490.1	CYTH1	cytohesin 1	pep primary_assembly:LU_Bosgru_v3.0:19:11237201:11286195:-1 gene:ENSBGRG00000018986.1 transcript:ENSBGRT00000035267.1 gene_biotype:protein_coding transcript_biotype:protein_coding gene_symbol:CYTH1 description:cytohesin 1 [Source:HGNC Symbol;Acc:HGNC:9501]	240695	244078	250078	306548	296612	300296	0.000147736	301152	5023.2	2900.15	1.66799	244950	4751.62	2743.35	1.93983	0.813377	-0.298003	0.16571	Down
ENSBGRP00000033020.1	MYO5C	myosin VC	pep primary_assembly:LU_Bosgru_v3.0:11:45772836:45900412:1 gene:ENSBGRG00000020503.1 transcript:ENSBGRT00000038156.1 gene_biotype:protein_coding transcript_biotype:protein_coding gene_symbol:MYO5C description:myosin VC [Source:HGNC Symbol;Acc:HGNC:7604]	1.39289e+06	1.31197e+06	1.47692e+06	1.90978e+06	1.79566e+06	1.54932e+06	0.0373274	1.75159e+06	184229	106365	10.5179	1.39392e+06	82479.8	47619.7	5.9171	0.795807	-0.32951	0.573546	Down
ENSBGRP00000007013.1		pep primary_assembly:LU_Bosgru_v3.0:6:66356059:66428510:-1 gene:ENSBGRG00000004393.1 transcript:ENSBGRT00000008051.1 gene_biotype:protein_coding transcript_biotype:protein_coding	pep primary_assembly:LU_Bosgru_v3.0:6:66356059:66428510:-1 gene:ENSBGRG00000004393.1 transcript:ENSBGRT00000008051.1 gene_biotype:protein_coding transcript_biotype:protein_coding	9.0007e+06	6.41737e+06	6.33241e+06	1.06796e+07	1.07602e+07	9.82103e+06	0.0266731	1.04203e+07	520511	300517	4.99518	7.25016e+06	1.51661e+06	875615	20.9183	0.695775	-0.523307	0.537455	Down
ENSBGRP00000029242.1	SPEN	spen family transcriptional repressor	pep primary_assembly:LU_Bosgru_v3.0:14:49814808:49911898:-1 gene:ENSBGRG00000017603.1 transcript:ENSBGRT00000033855.1 gene_biotype:protein_coding transcript_biotype:protein_coding gene_symbol:SPEN description:spen family transcriptional repressor [Source:HGNC Symbol;Acc:HGNC:17575]	4.75655e+06	5.81657e+06	5.37202e+06	6.41342e+06	6.63939e+06	6.42715e+06	0.0203003	6.49332e+06	126682	73139.9	1.95096	5.31504e+06	532302	307325	10.015	0.81854	-0.288875	0.529538	Down
ENSBGRP00000005478.1	TMCO1	transmembrane and coiled-coil domains 1	pep primary_assembly:LU_Bosgru_v3.0:3:14878089:14968352:-1 gene:ENSBGRG00000003360.1 transcript:ENSBGRT00000006279.1 gene_biotype:protein_coding transcript_biotype:protein_coding gene_symbol:TMCO1 description:transmembrane and coiled-coil domains 1 [Source:HGNC Symbol;Acc:HGNC:18188]	323479	328740	287961	428440	352989	394899	0.0358489	392109	37802.9	21825.5	9.64091	313393	22181.2	12806.3	7.07777	0.79925	-0.323282	0.570272	Down
ENSBGRP00000001973.1	SUGP2	SURP and G-patch domain containing 2	pep primary_assembly:LU_Bosgru_v3.0:8:5984736:6019415:-1 gene:ENSBGRG00000001227.1 transcript:ENSBGRT00000002251.1 gene_biotype:protein_coding transcript_biotype:protein_coding gene_symbol:SUGP2 description:SURP and G-patch domain containing 2 [Source:HGNC Symbol;Acc:HGNC:18641]	588515	567284	615012	769608	831779	672042	0.0259406	757810	80519.3	46487.8	10.6253	590271	23912.7	13806	4.05114	0.778917	-0.360459	0.537455	Down
ENSBGRP00000012391.1		pep primary_assembly:LU_Bosgru_v3.0:17:75765469:75766939:1 gene:ENSBGRG00000007640.1 transcript:ENSBGRT00000014285.1 gene_biotype:protein_coding transcript_biotype:protein_coding	pep primary_assembly:LU_Bosgru_v3.0:17:75765469:75766939:1 gene:ENSBGRG00000007640.1 transcript:ENSBGRT00000014285.1 gene_biotype:protein_coding transcript_biotype:protein_coding	2.8602e+06	2.54781e+06	2.9241e+06	1.84539e+06	2.02191e+06	2.00636e+06	0.00316646	1.95788e+06	97734.1	56426.8	4.99182	2.77737e+06	201355	116252	7.24984	1.41856	0.504424	0.387708	Up
ENSBGRP00000035919.1		pep primary_assembly:LU_Bosgru_v3.0:24:20044177:20044915:-1 gene:ENSBGRG00000022501.1 transcript:ENSBGRT00000041556.1 gene_biotype:protein_coding transcript_biotype:protein_coding	pep primary_assembly:LU_Bosgru_v3.0:24:20044177:20044915:-1 gene:ENSBGRG00000022501.1 transcript:ENSBGRT00000041556.1 gene_biotype:protein_coding transcript_biotype:protein_coding	87119.1	86154.1	72468.4	108126	112574	113804	0.00419132	111501	2986.88	1724.47	2.67878	81913.8	8194.25	4730.95	10.0035	0.734646	-0.44488	0.387708	Down
ENSBGRP00000028637.1	MRPL45	mitochondrial ribosomal protein L45	pep primary_assembly:LU_Bosgru_v3.0:19:27565909:27588441:-1 gene:ENSBGRG00000017975.1 transcript:ENSBGRT00000033152.1 gene_biotype:protein_coding transcript_biotype:protein_coding gene_symbol:MRPL45 description:mitochondrial ribosomal protein L45 [Source:HGNC Symbol;Acc:HGNC:16651]	351264	376969	344605	489180	438485	456338	0.00434378	461335	25714.1	14846.1	5.57385	357613	17090.6	9867.27	4.77908	0.77517	-0.367416	0.387708	Down
ENSBGRP00000001883.1	MROH7	maestro heat like repeat family member 7	pep primary_assembly:LU_Bosgru_v3.0:3:99575065:99627829:-1 gene:ENSBGRG00000001087.1 transcript:ENSBGRT00000002142.1 gene_biotype:protein_coding transcript_biotype:protein_coding gene_symbol:MROH7 description:maestro heat like repeat family member 7 [Source:HGNC Symbol;Acc:HGNC:24802]	1.36277e+08	1.30608e+08	1.56031e+08	1.718e+08	1.78851e+08	1.75951e+08	0.0122985	1.75534e+08	3.54408e+06	2.04618e+06	2.01903	1.40972e+08	1.3346e+07	7.70529e+06	9.46711	0.803102	-0.316345	0.435627	Down
ENSBGRP00000019561.1	DNAJC30	DnaJ heat shock protein family (Hsp40) member C30	pep primary_assembly:LU_Bosgru_v3.0:26:9945675:9948916:-1 gene:ENSBGRG00000012375.1 transcript:ENSBGRT00000022651.1 gene_biotype:protein_coding transcript_biotype:protein_coding gene_symbol:DNAJC30 description:DnaJ heat shock protein family (Hsp40) member C30 [Source:HGNC Symbol;Acc:HGNC:16410]	90774.9	83142.1	85097.5	110048	100844	102407	0.00772375	104433	4925.31	2843.63	4.71625	86338.2	3964.77	2289.06	4.59214	0.826734	-0.274505	0.392614	Down
ENSBGRP00000042809.1	ACOXL	acyl-CoA oxidase like	pep primary_assembly:LU_Bosgru_v3.0:9:18466468:18857634:-1 gene:ENSBGRG00000026762.1 transcript:ENSBGRT00000049629.1 gene_biotype:protein_coding transcript_biotype:protein_coding gene_symbol:ACOXL description:acyl-CoA oxidase like [Source:HGNC Symbol;Acc:HGNC:25621]	130828	141057	146325	180427	178982	170406	0.00252672	176605	5416.43	3127.18	3.06697	139403	7879.42	4549.19	5.65225	0.78935	-0.341262	0.387708	Down
ENSBGRP00000003329.1	GLS	glutaminase	pep primary_assembly:LU_Bosgru_v3.0:2:62771656:62865102:-1 gene:ENSBGRG00000001930.1 transcript:ENSBGRT00000003791.1 gene_biotype:protein_coding transcript_biotype:protein_coding gene_symbol:GLS description:glutaminase [Source:HGNC Symbol;Acc:HGNC:4331]	209146	240851	196467	165806	182026	180133	0.0493099	175988	8868.5	5120.23	5.03926	215488	22861.4	13199	10.6091	1.22445	0.292128	0.616783	Up
ENSBGRP00000038315.1	MMP2	matrix metallopeptidase 2	pep primary_assembly:LU_Bosgru_v3.0:20:23988324:24018902:-1 gene:ENSBGRG00000023889.1 transcript:ENSBGRT00000044391.1 gene_biotype:protein_coding transcript_biotype:protein_coding gene_symbol:MMP2 description:matrix metallopeptidase 2 [Source:HGNC Symbol;Acc:HGNC:7166]	91784.5	98626.8	84102.6	73937.6	62305.1	78731.4	0.0367482	71658.1	8447.07	4876.92	11.788	91504.6	7266.16	4195.12	7.94076	1.27696	0.352715	0.570272	Up
ENSBGRP00000005533.1	CHIA	chitinase acidic	pep primary_assembly:LU_Bosgru_v3.0:3:40520117:40545432:1 gene:ENSBGRG00000003406.1 transcript:ENSBGRT00000006343.1 gene_biotype:protein_coding transcript_biotype:protein_coding gene_symbol:CHIA description:chitinase acidic [Source:HGNC Symbol;Acc:HGNC:17432]	650818	642169	561213	475661	524673	490814	0.0194125	497050	25093.8	14487.9	5.04856	618067	49426	28536.1	7.99688	1.24347	0.314372	0.529167	Up
ENSBGRP00000041106.1		pep primary_assembly:LU_Bosgru_v3.0:X:86083736:86171983:-1 gene:ENSBGRG00000025461.1 transcript:ENSBGRT00000047671.1 gene_biotype:protein_coding transcript_biotype:protein_coding	pep primary_assembly:LU_Bosgru_v3.0:X:86083736:86171983:-1 gene:ENSBGRG00000025461.1 transcript:ENSBGRT00000047671.1 gene_biotype:protein_coding transcript_biotype:protein_coding	267379	245617	288273	326580	313037	340409	0.0151926	326675	13686.2	7901.71	4.18953	267090	21329.1	12314.4	7.98575	0.8176	-0.290534	0.464755	Down
ENSBGRP00000035408.1	CLGN	calmegin	pep primary_assembly:LU_Bosgru_v3.0:16:19036552:19084722:1 gene:ENSBGRG00000022178.1 transcript:ENSBGRT00000040951.1 gene_biotype:protein_coding transcript_biotype:protein_coding gene_symbol:CLGN description:calmegin [Source:HGNC Symbol;Acc:HGNC:2060]	2.73112e+06	2.28369e+06	2.35602e+06	3.03228e+06	2.92858e+06	2.91065e+06	0.0253595	2.95717e+06	65658.3	37907.8	2.22031	2.45694e+06	240182	138669	9.77564	0.830842	-0.267353	0.537455	Down
ENSBGRP00000023502.1	ZFYVE1	zinc finger FYVE-type containing 1	pep primary_assembly:LU_Bosgru_v3.0:11:74871325:74918464:-1 gene:ENSBGRG00000014619.1 transcript:ENSBGRT00000027102.1 gene_biotype:protein_coding transcript_biotype:protein_coding gene_symbol:ZFYVE1 description:zinc finger FYVE-type containing 1 [Source:HGNC Symbol;Acc:HGNC:13180]	764393	699083	721592	947036	876156	867032	0.00605299	896741	43794.7	25284.9	4.88376	728356	33176.3	19154.3	4.55495	0.812226	-0.300047	0.391699	Down
ENSBGRP00000020703.1	CEP57	centrosomal protein 57	pep primary_assembly:LU_Bosgru_v3.0:13:74759181:74801470:1 gene:ENSBGRG00000012542.1 transcript:ENSBGRT00000023936.1 gene_biotype:protein_coding transcript_biotype:protein_coding gene_symbol:CEP57 description:centrosomal protein 57 [Source:HGNC Symbol;Acc:HGNC:30794]	409831	501373	385922	574072	550121	597881	0.0199715	574025	23880.1	13787.2	4.16011	432375	60937.6	35182.3	14.0937	0.753235	-0.408828	0.529167	Down
ENSBGRP00000035665.1	FARP1	FERM, ARH/RhoGEF and pleckstrin domain protein 1	pep primary_assembly:LU_Bosgru_v3.0:15:7502801:7801891:1 gene:ENSBGRG00000022309.1 transcript:ENSBGRT00000041250.1 gene_biotype:protein_coding transcript_biotype:protein_coding gene_symbol:FARP1 description:FERM, ARH/RhoGEF and pleckstrin domain protein 1 [Source:HGNC Symbol;Acc:HGNC:3591]	170213	181835	173914	227097	228920	225287	0.000133536	227101	1816.37	1048.68	0.799806	175321	5937.45	3427.99	3.38662	0.771994	-0.373339	0.16571	Down
ENSBGRP00000014931.1	ZBTB24	zinc finger and BTB domain containing 24	pep primary_assembly:LU_Bosgru_v3.0:10:50569049:50579554:-1 gene:ENSBGRG00000009379.1 transcript:ENSBGRT00000017199.1 gene_biotype:protein_coding transcript_biotype:protein_coding gene_symbol:ZBTB24 description:zinc finger and BTB domain containing 24 [Source:HGNC Symbol;Acc:HGNC:21143]	1.39845e+06	1.39025e+06	1.24881e+06	1.71047e+06	1.64234e+06	1.69516e+06	0.0030924	1.68266e+06	35746.9	20638.5	2.12443	1.34584e+06	84126.1	48570.2	6.25084	0.79983	-0.322235	0.387708	Down
ENSBGRP00000042974.1		pep primary_assembly:LU_Bosgru_v3.0:20:11720250:11729457:1 gene:ENSBGRG00000026861.1 transcript:ENSBGRT00000049809.1 gene_biotype:protein_coding transcript_biotype:protein_coding	pep primary_assembly:LU_Bosgru_v3.0:20:11720250:11729457:1 gene:ENSBGRG00000026861.1 transcript:ENSBGRT00000049809.1 gene_biotype:protein_coding transcript_biotype:protein_coding	268015	257509	300701	354241	366102	304947	0.0436497	341763	32430.9	18724	9.48928	275408	22525.3	13005	8.17886	0.805845	-0.311425	0.614566	Down
ENSBGRP00000007907.1	SCLT1	sodium channel and clathrin linker 1	pep primary_assembly:LU_Bosgru_v3.0:16:31584330:31827707:1 gene:ENSBGRG00000004845.1 transcript:ENSBGRT00000009097.1 gene_biotype:protein_coding transcript_biotype:protein_coding gene_symbol:SCLT1 description:sodium channel and clathrin linker 1 [Source:HGNC Symbol;Acc:HGNC:26406]	687031	933596	797821	1.16148e+06	1.07259e+06	1.28156e+06	0.0173953	1.17188e+06	104872	60548	8.94907	806149	123494	71299	15.3189	0.687912	-0.539705	0.504202	Down
ENSBGRP00000001461.1	KRT82	keratin 82	pep primary_assembly:LU_Bosgru_v3.0:5:80040380:80052511:-1 gene:ENSBGRG00000000911.1 transcript:ENSBGRT00000001671.1 gene_biotype:protein_coding transcript_biotype:protein_coding gene_symbol:KRT82 description:keratin 82 [Source:HGNC Symbol;Acc:HGNC:6459]	5.00205e+07	4.99177e+07	4.22347e+07	3.78281e+07	3.95932e+07	4.02785e+07	0.0382402	3.92333e+07	1.26423e+06	729906	3.22235	4.7391e+07	4.4658e+06	2.57833e+06	9.4233	1.20793	0.272535	0.579632	Up
ENSBGRP00000025263.1	VIPR2	vasoactive intestinal peptide receptor 2	pep primary_assembly:LU_Bosgru_v3.0:4:15755217:15833072:-1 gene:ENSBGRG00000015840.1 transcript:ENSBGRT00000029145.1 gene_biotype:protein_coding transcript_biotype:protein_coding gene_symbol:VIPR2 description:vasoactive intestinal peptide receptor 2 [Source:HGNC Symbol;Acc:HGNC:12695]	3.13643e+07	2.94354e+07	3.12955e+07	3.78332e+07	3.76279e+07	3.53844e+07	0.00342945	3.69485e+07	1.35841e+06	784278	3.67649	3.06984e+07	1.09431e+06	631801	3.56472	0.830842	-0.267354	0.387708	Down
ENSBGRP00000039657.1	KMT2B	lysine methyltransferase 2B	pep primary_assembly:LU_Bosgru_v3.0:20:70080198:70103870:-1 gene:ENSBGRG00000024842.1 transcript:ENSBGRT00000046020.1 gene_biotype:protein_coding transcript_biotype:protein_coding gene_symbol:KMT2B description:lysine methyltransferase 2B [Source:HGNC Symbol;Acc:HGNC:15840]	31310.4	42696.9	36443.6	47805.5	46095.6	46089.4	0.0421031	46663.5	988.998	570.998	2.11942	36817	5702.41	3292.29	15.4885	0.788988	-0.341924	0.614566	Down
ENSBGRP00000041519.1	MSRB1	methionine sulfoxide reductase B1	pep primary_assembly:LU_Bosgru_v3.0:26:46233315:46236967:1 gene:ENSBGRG00000026025.1 transcript:ENSBGRT00000048144.1 gene_biotype:protein_coding transcript_biotype:protein_coding gene_symbol:MSRB1 description:methionine sulfoxide reductase B1 [Source:HGNC Symbol;Acc:HGNC:14133]	343575	264631	264369	421131	362040	414179	0.0284898	399117	32296.6	18646.5	8.09202	290859	45654.3	26358.5	15.6964	0.728755	-0.456493	0.548638	Down
ENSBGRP00000004444.1	DUSP6	dual specificity phosphatase 6	pep primary_assembly:LU_Bosgru_v3.0:5:89249631:89253198:1 gene:ENSBGRG00000002711.1 transcript:ENSBGRT00000005093.1 gene_biotype:protein_coding transcript_biotype:protein_coding gene_symbol:DUSP6 description:dual specificity phosphatase 6 [Source:HGNC Symbol;Acc:HGNC:3072]	908861	915979	1.02158e+06	1.23426e+06	1.1865e+06	1.0379e+06	0.0424537	1.15289e+06	102400	59120.9	8.8821	948806	63122.3	36443.7	6.65282	0.822984	-0.281064	0.614566	Down
ENSBGRP00000009865.1	CDC42BPA	CDC42 binding protein kinase alpha	pep primary_assembly:LU_Bosgru_v3.0:14:25424406:25737431:-1 gene:ENSBGRG00000006051.1 transcript:ENSBGRT00000011342.1 gene_biotype:protein_coding transcript_biotype:protein_coding gene_symbol:CDC42BPA description:CDC42 binding protein kinase alpha [Source:HGNC Symbol;Acc:HGNC:1737]	250479	228067	242058	307229	309357	261213	0.0369235	292600	27202.4	15705.3	9.29681	240202	11321.1	6536.24	4.71316	0.820922	-0.284683	0.570272	Down
ENSBGRP00000003919.1	S1PR2	sphingosine-1-phosphate receptor 2	pep primary_assembly:LU_Bosgru_v3.0:8:15053382:15054440:-1 gene:ENSBGRG00000002416.1 transcript:ENSBGRT00000004496.1 gene_biotype:protein_coding transcript_biotype:protein_coding gene_symbol:S1PR2 description:sphingosine-1-phosphate receptor 2 [Source:HGNC Symbol;Acc:HGNC:3169]	1.18675e+07	1.09814e+07	1.08579e+07	1.3877e+07	1.50694e+07	1.39202e+07	0.00373499	1.42889e+07	676298	390461	4.73304	1.12356e+07	550678	317934	4.90119	0.786319	-0.346813	0.387708	Down
ENSBGRP00000010475.1	SPDYA	speedy/RINGO cell cycle regulator family member A	pep primary_assembly:LU_Bosgru_v3.0:9:95256179:95294329:-1 gene:ENSBGRG00000006545.1 transcript:ENSBGRT00000012053.1 gene_biotype:protein_coding transcript_biotype:protein_coding gene_symbol:SPDYA description:speedy/RINGO cell cycle regulator family member A [Source:HGNC Symbol;Acc:HGNC:30613]	1.64072e+07	1.63675e+07	1.74963e+07	2.18576e+07	2.10587e+07	2.07022e+07	0.00090503	2.12062e+07	591641	341584	2.78995	1.6757e+07	640572	369835	3.82271	0.790196	-0.339718	0.358391	Down
ENSBGRP00000016044.1	VPS37A	VPS37A subunit of ESCRT-I	pep primary_assembly:LU_Bosgru_v3.0:28:35677521:35718223:1 gene:ENSBGRG00000010032.1 transcript:ENSBGRT00000018542.1 gene_biotype:protein_coding transcript_biotype:protein_coding gene_symbol:VPS37A description:VPS37A subunit of ESCRT-I [Source:HGNC Symbol;Acc:HGNC:24928]	249762	221998	228996	283990	262693	302337	0.0251595	283007	19840.3	11454.8	7.01055	233585	14439.9	8336.86	6.18184	0.82537	-0.276888	0.537455	Down
ENSBGRP00000016244.1	AKAP13	A-kinase anchoring protein 13	pep primary_assembly:LU_Bosgru_v3.0:17:16218434:16563345:1 gene:ENSBGRG00000009001.1 transcript:ENSBGRT00000018781.1 gene_biotype:protein_coding transcript_biotype:protein_coding gene_symbol:AKAP13 description:A-kinase anchoring protein 13 [Source:HGNC Symbol;Acc:HGNC:371]	157206	173127	155692	234385	233944	219627	0.000805397	229319	8395.92	4847.39	3.66125	162008	9658.7	5576.45	5.96185	0.706477	-0.501285	0.358391	Down
ENSBGRP00000015588.1	ALG9	ALG9 alpha-1,2-mannosyltransferase	pep primary_assembly:LU_Bosgru_v3.0:13:66242629:66367192:1 gene:ENSBGRG00000009778.1 transcript:ENSBGRT00000017975.1 gene_biotype:protein_coding transcript_biotype:protein_coding gene_symbol:ALG9 description:ALG9 alpha-1,2-mannosyltransferase [Source:HGNC Symbol;Acc:HGNC:15672]	11560.3	12581.1	13050.6	20957.9	19448.1	15042	0.0291539	18482.7	3073.85	1774.69	16.631	12397.3	761.987	439.933	6.14637	0.670755	-0.576143	0.548638	Down
ENSBGRP00000005762.1	ABCC9	ATP binding cassette subfamily C member 9	pep primary_assembly:LU_Bosgru_v3.0:5:14548650:14712387:-1 gene:ENSBGRG00000003543.1 transcript:ENSBGRT00000006599.1 gene_biotype:protein_coding transcript_biotype:protein_coding gene_symbol:ABCC9 description:ATP binding cassette subfamily C member 9 [Source:HGNC Symbol;Acc:HGNC:60]	833933	883015	1.01638e+06	1.10753e+06	1.03112e+06	1.14781e+06	0.0457121	1.09549e+06	59273.2	34221.4	5.41066	911110	94414.1	54510	10.3625	0.831694	-0.265876	0.616783	Down
ENSBGRP00000006502.1	CENPE	centromere protein E	pep primary_assembly:LU_Bosgru_v3.0:6:105108332:105186042:-1 gene:ENSBGRG00000003703.1 transcript:ENSBGRT00000007460.1 gene_biotype:protein_coding transcript_biotype:protein_coding gene_symbol:CENPE description:centromere protein E [Source:HGNC Symbol;Acc:HGNC:1856]	1.02693e+07	9.27853e+06	7.03538e+06	1.36839e+07	1.19944e+07	1.2646e+07	0.0219963	1.27748e+07	852079	491948	6.67001	8.86106e+06	1.65687e+06	956594	18.6983	0.693637	-0.527747	0.537455	Down
ENSBGRP00000034015.1	ABCA9	ATP binding cassette subfamily A member 9	pep primary_assembly:LU_Bosgru_v3.0:19:2259135:2316963:-1 gene:ENSBGRG00000020727.1 transcript:ENSBGRT00000039320.1 gene_biotype:protein_coding transcript_biotype:protein_coding gene_symbol:ABCA9 description:ATP binding cassette subfamily A member 9 [Source:HGNC Symbol;Acc:HGNC:39]	123396	151216	140770	161856	163865	180411	0.0391975	168711	10182.5	5878.88	6.03549	138461	14053.1	8113.55	10.1495	0.820699	-0.285075	0.586443	Down
ENSBGRP00000026984.1	MXI1	MAX interactor 1, dimerization protein	pep primary_assembly:LU_Bosgru_v3.0:25:33181856:33281983:1 gene:ENSBGRG00000016936.1 transcript:ENSBGRT00000031140.1 gene_biotype:protein_coding transcript_biotype:protein_coding gene_symbol:MXI1 description:MAX interactor 1, dimerization protein [Source:HGNC Symbol;Acc:HGNC:7534]	173316	203286	234166	257325	243800	266708	0.0494429	255944	11516.3	6648.92	4.49953	203589	30426.2	17566.6	14.9449	0.795443	-0.33017	0.616783	Down

## Sheet: MP.vs.LP
List of DEPs(MP vs LP)
Accession	Gene Symbol	Protein Name	Description	MP1	MP2	MP3	LP1	LP2	LP3	T test P value	ControlMean	ControlSD	ControlSE	ControlCV	TestMean	TestSD	TestSE	TestCV	FC	Log2FC	fdr	threshold
ENSBGRP00000042383.1	MYH8	myosin heavy chain 8	pep primary_assembly:LU_Bosgru_v3.0:19:38341659:38379559:1 gene:ENSBGRG00000026532.1 transcript:ENSBGRT00000049141.1 gene_biotype:protein_coding transcript_biotype:protein_coding gene_symbol:MYH8 description:myosin heavy chain 8 [Source:HGNC Symbol;Acc:HGNC:7578]	5.83406e+07	5.9753e+07	5.22388e+07	3.96752e+07	4.42474e+07	3.84608e+07	0.00529939	4.07944e+07	3.05135e+06	1.7617e+06	7.47981	5.67775e+07	3.99351e+06	2.30565e+06	7.03362	1.39179	0.476947	0.172069	Up
ENSBGRP00000004049.1	MYBPC1	myosin binding protein C, slow type	pep primary_assembly:LU_Bosgru_v3.0:5:39821057:39937790:-1 gene:ENSBGRG00000001036.1 transcript:ENSBGRT00000004634.1 gene_biotype:protein_coding transcript_biotype:protein_coding gene_symbol:MYBPC1 description:myosin binding protein C, slow type [Source:HGNC Symbol;Acc:HGNC:7549]	1.87727e+07	1.97155e+07	1.81862e+07	1.34505e+07	1.43998e+07	1.7251e+07	0.03461	1.50338e+07	1.97797e+06	1.14198e+06	13.1568	1.88915e+07	771560	445460	4.08417	1.2566	0.329528	0.271881	Up
ENSBGRP00000003867.1	MYBPC1	myosin binding protein C, slow type	pep primary_assembly:LU_Bosgru_v3.0:5:39821013:39937790:-1 gene:ENSBGRG00000001036.1 transcript:ENSBGRT00000004434.1 gene_biotype:protein_coding transcript_biotype:protein_coding gene_symbol:MYBPC1 description:myosin binding protein C, slow type [Source:HGNC Symbol;Acc:HGNC:7549]	441844	342489	435614	530677	507299	486797	0.0423161	508258	21955.9	12676.2	4.31983	406649	55651.3	32130.3	13.6853	0.800084	-0.321776	0.283089	Down
ENSBGRP00000018881.1	ATP2A1	ATPase sarcoplasmic/endoplasmic reticulum Ca2+ transporting 1	pep primary_assembly:LU_Bosgru_v3.0:26:18587946:18608984:1 gene:ENSBGRG00000009846.1 transcript:ENSBGRT00000021882.1 gene_biotype:protein_coding transcript_biotype:protein_coding gene_symbol:ATP2A1 description:ATPase sarcoplasmic/endoplasmic reticulum Ca2+ transporting 1 [Source:HGNC Symbol;Acc:HGNC:811]	2.11203e+09	2.04878e+09	2.05995e+09	1.79468e+09	1.68406e+09	1.62465e+09	0.00223689	1.70113e+09	8.62911e+07	4.98202e+07	5.07259	2.07359e+09	3.37557e+07	1.94889e+07	1.62789	1.21895	0.285638	0.129874	Up
ENSBGRP00000017203.1	ATP2A2	ATPase sarcoplasmic/endoplasmic reticulum Ca2+ transporting 2	pep primary_assembly:LU_Bosgru_v3.0:16:59811969:59902379:1 gene:ENSBGRG00000010412.1 transcript:ENSBGRT00000019891.1 gene_biotype:protein_coding transcript_biotype:protein_coding gene_symbol:ATP2A2 description:ATPase sarcoplasmic/endoplasmic reticulum Ca2+ transporting 2 [Source:HGNC Symbol;Acc:HGNC:812]	1.9335e+06	1.94083e+06	2.06086e+06	1.5387e+06	1.82604e+06	1.46291e+06	0.0352779	1.60921e+06	191559	110597	11.9039	1.9784e+06	71512.2	41287.6	3.61466	1.22942	0.297975	0.271881	Up
ENSBGRP00000007675.1	MYL1	myosin light chain 1	pep primary_assembly:LU_Bosgru_v3.0:2:42388201:42414762:1 gene:ENSBGRG00000004749.1 transcript:ENSBGRT00000008837.1 gene_biotype:protein_coding transcript_biotype:protein_coding gene_symbol:MYL1 description:myosin light chain 1 [Source:HGNC Symbol;Acc:HGNC:7582]	7.98364e+06	8.6311e+06	6.93924e+06	4.74884e+06	5.57706e+06	6.62458e+06	0.0398431	5.65016e+06	940005	542712	16.6368	7.85133e+06	853656	492859	10.8728	1.38958	0.474644	0.282446	Up
ENSBGRP00000029168.1	MYBPC2	myosin binding protein C, fast type	pep primary_assembly:LU_Bosgru_v3.0:20:58376762:58406740:-1 gene:ENSBGRG00000018208.1 transcript:ENSBGRT00000033775.1 gene_biotype:protein_coding transcript_biotype:protein_coding gene_symbol:MYBPC2 description:myosin binding protein C, fast type [Source:HGNC Symbol;Acc:HGNC:7550]	1.73447e+09	1.96822e+09	1.42619e+09	9.6599e+08	1.0258e+09	1.22195e+09	0.0217981	1.07125e+09	1.33897e+08	7.73053e+07	12.4991	1.70963e+09	2.71865e+08	1.56961e+08	15.902	1.59592	0.674393	0.250344	Up
ENSBGRP00000010786.1	ACTN1	actinin alpha 1	pep primary_assembly:LU_Bosgru_v3.0:11:70598259:70715184:-1 gene:ENSBGRG00000006595.1 transcript:ENSBGRT00000012388.1 gene_biotype:protein_coding transcript_biotype:protein_coding gene_symbol:ACTN1 description:actinin alpha 1 [Source:HGNC Symbol;Acc:HGNC:163]	8.1646e+07	8.8194e+07	7.86491e+07	6.81608e+07	6.69416e+07	6.92359e+07	0.00706392	6.81128e+07	1.14788e+06	662730	1.68527	8.28297e+07	4.8813e+06	2.81822e+06	5.89317	1.21607	0.282223	0.176991	Up
ENSBGRP00000010858.1	AGL	amylo-alpha-1, 6-glucosidase, 4-alpha-glucanotransferase	pep primary_assembly:LU_Bosgru_v3.0:3:28075918:28154194:1 gene:ENSBGRG00000006495.1 transcript:ENSBGRT00000012462.1 gene_biotype:protein_coding transcript_biotype:protein_coding gene_symbol:AGL description:amylo-alpha-1, 6-glucosidase, 4-alpha-glucanotransferase [Source:HGNC Symbol;Acc:HGNC:321]	6.15288e+08	6.03629e+08	6.08555e+08	4.67838e+08	4.76871e+08	4.89821e+08	5.42619e-05	4.78177e+08	1.10494e+07	6.37937e+06	2.31074	6.09157e+08	5.85275e+06	3.37909e+06	0.960794	1.27392	0.349272	0.0253021	Up
ENSBGRP00000011653.1	COL12A1	collagen type XII alpha 1 chain	pep primary_assembly:LU_Bosgru_v3.0:10:79132013:79257374:1 gene:ENSBGRG00000006189.1 transcript:ENSBGRT00000013439.1 gene_biotype:protein_coding transcript_biotype:protein_coding gene_symbol:COL12A1 description:collagen type XII alpha 1 chain [Source:HGNC Symbol;Acc:HGNC:2188]	8.38996e+07	9.33185e+07	7.63146e+07	1.73615e+08	2.11753e+08	3.0049e+08	0.0190728	2.28619e+08	6.50976e+07	3.75841e+07	28.4742	8.45109e+07	8.51844e+06	4.91812e+06	10.0797	0.369658	-1.43574	0.236826	Down
ENSBGRP00000027516.1		pep primary_assembly:LU_Bosgru_v3.0:24:7615660:7628671:1 gene:ENSBGRG00000017349.1 transcript:ENSBGRT00000031778.1 gene_biotype:protein_coding transcript_biotype:protein_coding	pep primary_assembly:LU_Bosgru_v3.0:24:7615660:7628671:1 gene:ENSBGRG00000017349.1 transcript:ENSBGRT00000031778.1 gene_biotype:protein_coding transcript_biotype:protein_coding	7.47977e+08	7.84882e+08	6.9871e+08	9.5427e+08	8.88056e+08	9.86888e+08	0.00652156	9.43071e+08	5.03587e+07	2.90746e+07	5.33986	7.43856e+08	4.32336e+07	2.49609e+07	5.81209	0.78876	-0.342343	0.176401	Down
ENSBGRP00000036605.1	LMNA	lamin A/C	pep primary_assembly:LU_Bosgru_v3.0:3:2583148:2612506:1 gene:ENSBGRG00000022777.1 transcript:ENSBGRT00000042353.1 gene_biotype:protein_coding transcript_biotype:protein_coding gene_symbol:LMNA description:lamin A/C [Source:HGNC Symbol;Acc:HGNC:6636]	3.27126e+08	3.38825e+08	3.34777e+08	4.34201e+08	4.26919e+08	4.24008e+08	3.21228e-05	4.28376e+08	5.2505e+06	3.03138e+06	1.22567	3.33576e+08	5.9414e+06	3.43027e+06	1.78112	0.778699	-0.360862	0.0180155	Down
ENSBGRP00000033765.1	ALB	albumin	pep primary_assembly:LU_Bosgru_v3.0:6:32596397:32750222:-1 gene:ENSBGRG00000020957.1 transcript:ENSBGRT00000039018.1 gene_biotype:protein_coding transcript_biotype:protein_coding gene_symbol:ALB description:albumin [Source:HGNC Symbol;Acc:HGNC:399]	5.18343e+09	6.28927e+09	3.40117e+09	7.698e+09	9.18503e+09	8.38142e+09	0.0214621	8.42149e+09	7.44323e+08	4.29735e+08	8.83838	4.95796e+09	1.45719e+09	8.41311e+08	29.391	0.588727	-0.764329	0.247847	Down
ENSBGRP00000009116.1	SMTNL1	smoothelin like 1	pep primary_assembly:LU_Bosgru_v3.0:13:2046609:2059087:1 gene:ENSBGRG00000005661.1 transcript:ENSBGRT00000010480.1 gene_biotype:protein_coding transcript_biotype:protein_coding gene_symbol:SMTNL1 description:smoothelin like 1 [Source:HGNC Symbol;Acc:HGNC:32394]	5.53769e+07	4.89536e+07	5.36855e+07	7.56643e+07	7.38724e+07	6.84109e+07	0.0023502	7.26492e+07	3.77823e+06	2.18136e+06	5.20065	5.2672e+07	3.32943e+06	1.92224e+06	6.32106	0.725018	-0.463911	0.129874	Down
ENSBGRP00000029172.1	FGB	fibrinogen beta chain	pep primary_assembly:LU_Bosgru_v3.0:16:12498594:12506365:1 gene:ENSBGRG00000018357.1 transcript:ENSBGRT00000033779.1 gene_biotype:protein_coding transcript_biotype:protein_coding gene_symbol:FGB description:fibrinogen beta chain [Source:HGNC Symbol;Acc:HGNC:3662]	9.24695e+07	1.05298e+08	9.16073e+07	1.17663e+08	1.26262e+08	1.5075e+08	0.0318695	1.31558e+08	1.71673e+07	9.91153e+06	13.0492	9.64581e+07	7.6673e+06	4.42672e+06	7.94884	0.733197	-0.447727	0.267151	Down
ENSBGRP00000016001.1	SLC25A12	solute carrier family 25 member 12	pep primary_assembly:LU_Bosgru_v3.0:2:122951230:123157816:-1 gene:ENSBGRG00000009957.1 transcript:ENSBGRT00000018497.1 gene_biotype:protein_coding transcript_biotype:protein_coding gene_symbol:SLC25A12 description:solute carrier family 25 member 12 [Source:HGNC Symbol;Acc:HGNC:10982]	1.07671e+08	9.97869e+07	1.17507e+08	8.15773e+07	7.67796e+07	8.10578e+07	0.0059496	7.98049e+07	2.63281e+06	1.52005e+06	3.29905	1.08321e+08	8.87783e+06	5.12562e+06	8.19582	1.35733	0.440768	0.172069	Up
ENSBGRP00000003666.1	DCN	decorin	pep primary_assembly:LU_Bosgru_v3.0:5:87218845:87259467:1 gene:ENSBGRG00000002168.1 transcript:ENSBGRT00000004204.1 gene_biotype:protein_coding transcript_biotype:protein_coding gene_symbol:DCN description:decorin [Source:HGNC Symbol;Acc:HGNC:2705]	2.75295e+08	2.00729e+08	3.31747e+08	6.81725e+08	6.1124e+08	5.45809e+08	0.00325257	6.12925e+08	6.79739e+07	3.92447e+07	11.0901	2.69257e+08	6.57176e+07	3.79421e+07	24.407	0.439299	-1.18673	0.142141	Down
ENSBGRP00000013125.1	ANXA2	annexin A2	pep primary_assembly:LU_Bosgru_v3.0:11:36717651:36753224:1 gene:ENSBGRG00000008299.1 transcript:ENSBGRT00000015144.1 gene_biotype:protein_coding transcript_biotype:protein_coding gene_symbol:ANXA2 description:annexin A2 [Source:HGNC Symbol;Acc:HGNC:537]	1.89617e+08	1.82936e+08	2.04324e+08	2.37091e+08	2.50233e+08	2.90325e+08	0.0177158	2.59216e+08	2.77306e+07	1.60103e+07	10.6979	1.92292e+08	1.09419e+07	6.31729e+06	5.69022	0.741822	-0.430855	0.233753	Down
ENSBGRP00000025576.1	PHKB	phosphorylase kinase regulatory subunit beta	pep primary_assembly:LU_Bosgru_v3.0:20:32598680:32849617:-1 gene:ENSBGRG00000015830.1 transcript:ENSBGRT00000029517.1 gene_biotype:protein_coding transcript_biotype:protein_coding gene_symbol:PHKB description:phosphorylase kinase regulatory subunit beta [Source:HGNC Symbol;Acc:HGNC:8927]	1.6392e+08	1.56814e+08	1.70844e+08	1.26321e+08	1.24469e+08	1.27127e+08	0.000781049	1.25972e+08	1.36321e+06	787049	1.08215	1.6386e+08	7.01505e+06	4.05014e+06	4.28114	1.30076	0.379353	0.0730064	Up
ENSBGRP00000039799.1	PHKA1	phosphorylase kinase regulatory subunit alpha 1	pep primary_assembly:LU_Bosgru_v3.0:X:84642304:84835077:1 gene:ENSBGRG00000024454.1 transcript:ENSBGRT00000046173.1 gene_biotype:protein_coding transcript_biotype:protein_coding gene_symbol:PHKA1 description:phosphorylase kinase regulatory subunit alpha 1 [Source:HGNC Symbol;Acc:HGNC:8925]	1.09515e+08	1.02419e+08	1.1361e+08	9.35633e+07	8.83597e+07	8.55737e+07	0.00857157	8.91656e+07	4.05528e+06	2.34132e+06	4.54803	1.08515e+08	5.66186e+06	3.26888e+06	5.21759	1.217	0.283332	0.189327	Up
ENSBGRP00000015159.1	CRYAB	crystallin alpha B	pep primary_assembly:LU_Bosgru_v3.0:13:66213757:66218492:1 gene:ENSBGRG00000009486.1 transcript:ENSBGRT00000017462.1 gene_biotype:protein_coding transcript_biotype:protein_coding gene_symbol:CRYAB description:crystallin alpha B [Source:HGNC Symbol;Acc:HGNC:2389]	4.37128e+08	3.49846e+08	4.37262e+08	5.54604e+08	5.08707e+08	5.07557e+08	0.0248236	5.23623e+08	2.6837e+07	1.54943e+07	5.12525	4.08079e+08	5.04308e+07	2.91162e+07	12.3581	0.779337	-0.359681	0.25501	Down
ENSBGRP00000029156.1	ANKRD2	ankyrin repeat domain 2	pep primary_assembly:LU_Bosgru_v3.0:25:20219488:20230647:1 gene:ENSBGRG00000018070.1 transcript:ENSBGRT00000033762.1 gene_biotype:protein_coding transcript_biotype:protein_coding gene_symbol:ANKRD2 description:ankyrin repeat domain 2 [Source:HGNC Symbol;Acc:HGNC:495]	3.40646e+07	3.32597e+07	3.11184e+07	5.1246e+07	5.33583e+07	5.71938e+07	0.00041263	5.39327e+07	3.01521e+06	1.74083e+06	5.59069	3.28142e+07	1.52279e+06	879186	4.64066	0.608429	-0.71684	0.0495893	Down
ENSBGRP00000001466.1	COL6A2	collagen type VI alpha 2 chain	pep primary_assembly:LU_Bosgru_v3.0:1:159211124:159226185:1 gene:ENSBGRG00000000863.1 transcript:ENSBGRT00000001676.1 gene_biotype:protein_coding transcript_biotype:protein_coding gene_symbol:COL6A2 description:collagen type VI alpha 2 chain [Source:HGNC Symbol;Acc:HGNC:2212]	620866	647127	642745	990802	1.0805e+06	1.3623e+06	0.010628	1.14453e+06	193849	111919	16.9369	636912	14068.5	8122.46	2.20886	0.556482	-0.845594	0.198684	Down
ENSBGRP00000012286.1	PRELP	proline and arginine rich end leucine rich repeat protein	pep primary_assembly:LU_Bosgru_v3.0:14:83496370:83502889:1 gene:ENSBGRG00000007735.1 transcript:ENSBGRT00000014162.1 gene_biotype:protein_coding transcript_biotype:protein_coding gene_symbol:PRELP description:proline and arginine rich end leucine rich repeat protein [Source:HGNC Symbol;Acc:HGNC:9357]	7.28108e+07	7.06442e+07	7.24281e+07	1.09697e+08	1.08795e+08	1.13763e+08	2.02436e-05	1.10752e+08	2.64682e+06	1.52814e+06	2.38987	7.1961e+07	1.15635e+06	667620	1.60691	0.64975	-0.622042	0.0170299	Down
ENSBGRP00000037996.1	EPB41L2	erythrocyte membrane protein band 4.1 like 2	pep primary_assembly:LU_Bosgru_v3.0:10:19594342:19710155:1 gene:ENSBGRG00000022788.1 transcript:ENSBGRT00000044010.1 gene_biotype:protein_coding transcript_biotype:protein_coding gene_symbol:EPB41L2 description:erythrocyte membrane protein band 4.1 like 2 [Source:HGNC Symbol;Acc:HGNC:3379]	8.83763e+06	8.68732e+06	8.9709e+06	1.09869e+07	1.12793e+07	1.24362e+07	0.00370159	1.15675e+07	766450	442510	6.62591	8.83195e+06	141875	81911.5	1.60638	0.763516	-0.389269	0.148284	Down
ENSBGRP00000037109.1	MECP2	methyl-CpG binding protein 2	pep primary_assembly:LU_Bosgru_v3.0:X:39742018:39811659:-1 gene:ENSBGRG00000023220.1 transcript:ENSBGRT00000042943.1 gene_biotype:protein_coding transcript_biotype:protein_coding gene_symbol:MECP2 description:methyl-CpG binding protein 2 [Source:HGNC Symbol;Acc:HGNC:6990]	1.29674e+07	1.35202e+07	1.31691e+07	1.95169e+07	1.81293e+07	1.52718e+07	0.0247173	1.76393e+07	2.16455e+06	1.2497e+06	12.2712	1.32189e+07	279752	161515	2.1163	0.749402	-0.416189	0.25501	Down
ENSBGRP00000035229.1	PYGL	glycogen phosphorylase L	pep primary_assembly:LU_Bosgru_v3.0:11:29957946:30003372:-1 gene:ENSBGRG00000021692.1 transcript:ENSBGRT00000040741.1 gene_biotype:protein_coding transcript_biotype:protein_coding gene_symbol:PYGL description:glycogen phosphorylase L [Source:HGNC Symbol;Acc:HGNC:9725]	4.17544e+08	3.78013e+08	4.63048e+08	3.56602e+08	3.25607e+08	3.13739e+08	0.0341297	3.31983e+08	2.21318e+07	1.27778e+07	6.66655	4.19535e+08	4.25525e+07	2.45677e+07	10.1428	1.26373	0.337684	0.271788	Up
ENSBGRP00000028832.1	H2BC15	H2B clustered histone 15	pep primary_assembly:LU_Bosgru_v3.0:24:4053358:4086476:1 gene:ENSBGRG00000018262.1 transcript:ENSBGRT00000033388.1 gene_biotype:protein_coding transcript_biotype:protein_coding gene_symbol:H2BC15 description:H2B clustered histone 15 [Source:HGNC Symbol;Acc:HGNC:4749]	1.18607e+09	1.15159e+09	1.10594e+09	1.75923e+09	1.857e+09	1.31496e+09	0.042195	1.64373e+09	2.88888e+08	1.66789e+08	17.5751	1.14787e+09	4.01963e+07	2.32073e+07	3.50182	0.698332	-0.518016	0.283089	Down
ENSBGRP00000023576.1	SERPINA1	serpin family A member 1	pep primary_assembly:LU_Bosgru_v3.0:17:63584087:63600981:-1 gene:ENSBGRG00000014752.1 transcript:ENSBGRT00000027183.1 gene_biotype:protein_coding transcript_biotype:protein_coding gene_symbol:SERPINA1 description:serpin family A member 1 [Source:HGNC Symbol;Acc:HGNC:8941]	1.94523e+08	2.29723e+08	1.45792e+08	2.66628e+08	2.86353e+08	2.78984e+08	0.0250842	2.77321e+08	9.96704e+06	5.75447e+06	3.59404	1.90013e+08	4.21469e+07	2.43336e+07	22.1811	0.685171	-0.545464	0.25501	Down
ENSBGRP00000024728.1	H1-2	H1.2 linker histone, cluster member	pep primary_assembly:LU_Bosgru_v3.0:24:3117317:3117958:-1 gene:ENSBGRG00000015537.1 transcript:ENSBGRT00000028528.1 gene_biotype:protein_coding transcript_biotype:protein_coding gene_symbol:H1-2 description:H1.2 linker histone, cluster member [Source:HGNC Symbol;Acc:HGNC:4716]	1.21475e+07	1.12154e+07	1.25476e+07	2.22724e+07	1.99793e+07	1.52052e+07	0.0275326	1.91523e+07	3.60546e+06	2.08162e+06	18.8252	1.19701e+07	683558	394652	5.71052	0.624998	-0.678078	0.260245	Down
ENSBGRP00000010239.1	AKAP12	A-kinase anchoring protein 12	pep primary_assembly:LU_Bosgru_v3.0:10:113170760:113299532:-1 gene:ENSBGRG00000006364.1 transcript:ENSBGRT00000011783.1 gene_biotype:protein_coding transcript_biotype:protein_coding gene_symbol:AKAP12 description:A-kinase anchoring protein 12 [Source:HGNC Symbol;Acc:HGNC:370]	1.10384e+07	1.09996e+07	1.12542e+07	1.52357e+07	1.58287e+07	1.62261e+07	9.77496e-05	1.57635e+07	498407	287756	3.16179	1.10974e+07	137178	79199.6	1.23613	0.703995	-0.506363	0.0253021	Down
ENSBGRP00000033797.1		pep primary_assembly:LU_Bosgru_v3.0:2:19048305:19059111:1 gene:ENSBGRG00000021053.1 transcript:ENSBGRT00000039057.1 gene_biotype:protein_coding transcript_biotype:protein_coding	pep primary_assembly:LU_Bosgru_v3.0:2:19048305:19059111:1 gene:ENSBGRG00000021053.1 transcript:ENSBGRT00000039057.1 gene_biotype:protein_coding transcript_biotype:protein_coding	3.83409e+07	3.96536e+07	3.75916e+07	4.78519e+07	4.93851e+07	4.19524e+07	0.0284121	4.63965e+07	3.92426e+06	2.26567e+06	8.45811	3.85287e+07	1.04373e+06	602599	2.70897	0.830423	-0.268081	0.264107	Down
ENSBGRP00000021436.1	TAGLN2	transgelin 2	pep primary_assembly:LU_Bosgru_v3.0:3:7591176:7597257:-1 gene:ENSBGRG00000013398.1 transcript:ENSBGRT00000024732.1 gene_biotype:protein_coding transcript_biotype:protein_coding gene_symbol:TAGLN2 description:transgelin 2 [Source:HGNC Symbol;Acc:HGNC:11554]	4.92143e+07	4.62036e+07	4.95313e+07	4.13991e+07	4.0259e+07	3.77754e+07	0.00484439	3.98112e+07	1.85293e+06	1.06979e+06	4.65429	4.83164e+07	1.83657e+06	1.06034e+06	3.80114	1.21364	0.279339	0.168056	Up
ENSBGRP00000006720.1	CRYZ	crystallin zeta	pep primary_assembly:LU_Bosgru_v3.0:3:75708352:75736869:1 gene:ENSBGRG00000004089.1 transcript:ENSBGRT00000007709.1 gene_biotype:protein_coding transcript_biotype:protein_coding gene_symbol:CRYZ description:crystallin zeta [Source:HGNC Symbol;Acc:HGNC:2419]	4.25206e+07	3.93363e+07	4.58467e+07	5.28178e+07	5.06325e+07	5.14016e+07	0.0103565	5.16173e+07	1.10849e+06	639985	2.14751	4.25679e+07	3.25546e+06	1.87954e+06	7.64769	0.824682	-0.27809	0.196891	Down
ENSBGRP00000025514.1	H1-4	H1.4 linker histone, cluster member	pep primary_assembly:LU_Bosgru_v3.0:24:3204842:3205500:1 gene:ENSBGRG00000016028.1 transcript:ENSBGRT00000029448.1 gene_biotype:protein_coding transcript_biotype:protein_coding gene_symbol:H1-4 description:H1.4 linker histone, cluster member [Source:HGNC Symbol;Acc:HGNC:4718]	2.91716e+08	2.71207e+08	2.85979e+08	4.80849e+08	4.68039e+08	3.41558e+08	0.03049	4.30149e+08	7.69886e+07	4.44494e+07	17.8981	2.82967e+08	1.05813e+07	6.1091e+06	3.7394	0.657836	-0.604199	0.26447	Down
ENSBGRP00000020854.1		pep primary_assembly:LU_Bosgru_v3.0:22:1831467:1832690:1 gene:ENSBGRG00000013189.1 transcript:ENSBGRT00000024096.1 gene_biotype:protein_coding transcript_biotype:protein_coding	pep primary_assembly:LU_Bosgru_v3.0:22:1831467:1832690:1 gene:ENSBGRG00000013189.1 transcript:ENSBGRT00000024096.1 gene_biotype:protein_coding transcript_biotype:protein_coding	4.05014e+07	3.79099e+07	4.2073e+07	5.57954e+07	5.40717e+07	4.5638e+07	0.0255979	5.18351e+07	5.43553e+06	3.13821e+06	10.4862	4.01614e+07	2.10227e+06	1.21375e+06	5.23456	0.774793	-0.368117	0.256536	Down
ENSBGRP00000002504.1		pep primary_assembly:LU_Bosgru_v3.0:5:80549320:80579303:-1 gene:ENSBGRG00000001509.1 transcript:ENSBGRT00000002840.1 gene_biotype:protein_coding transcript_biotype:protein_coding	pep primary_assembly:LU_Bosgru_v3.0:5:80549320:80579303:-1 gene:ENSBGRG00000001509.1 transcript:ENSBGRT00000002840.1 gene_biotype:protein_coding transcript_biotype:protein_coding	1.07078e+07	1.15251e+07	1.08224e+07	1.46144e+07	1.41587e+07	1.32974e+07	0.00290621	1.40235e+07	668825	386146	4.76931	1.10184e+07	442528	255493	4.01625	0.785711	-0.34793	0.135825	Down
ENSBGRP00000011442.1		high mobility group box 1	pep primary_assembly:LU_Bosgru_v3.0:15:51896889:51904829:-1 gene:ENSBGRG00000007092.1 transcript:ENSBGRT00000013169.1 gene_biotype:protein_coding transcript_biotype:protein_coding description:high mobility group box 1 [Source:HGNC Symbol;Acc:HGNC:4983]	2.42105e+07	2.36494e+07	2.32069e+07	3.00077e+07	2.9714e+07	2.59249e+07	0.0225657	2.85489e+07	2.27716e+06	1.31472e+06	7.97635	2.3689e+07	502962	290385	2.12319	0.829769	-0.269219	0.253102	Down
ENSBGRP00000004627.1	SUN2	Sad1 and UNC84 domain containing 2	pep primary_assembly:LU_Bosgru_v3.0:5:118439257:118454393:-1 gene:ENSBGRG00000002838.1 transcript:ENSBGRT00000005308.1 gene_biotype:protein_coding transcript_biotype:protein_coding gene_symbol:SUN2 description:Sad1 and UNC84 domain containing 2 [Source:HGNC Symbol;Acc:HGNC:14210]	2.13132e+07	2.08918e+07	2.08386e+07	2.59511e+07	2.51615e+07	2.58071e+07	8.48589e-05	2.56399e+07	420512	242783	1.64007	2.10145e+07	260004	150114	1.23726	0.819603	-0.287003	0.0253021	Down
ENSBGRP00000010327.1		pep primary_assembly:LU_Bosgru_v3.0:6:124965434:124998046:-1 gene:ENSBGRG00000006272.1 transcript:ENSBGRT00000011881.1 gene_biotype:protein_coding transcript_biotype:protein_coding	pep primary_assembly:LU_Bosgru_v3.0:6:124965434:124998046:-1 gene:ENSBGRG00000006272.1 transcript:ENSBGRT00000011881.1 gene_biotype:protein_coding transcript_biotype:protein_coding	6.17119e+07	6.45592e+07	6.50448e+07	7.26514e+07	7.62925e+07	8.73126e+07	0.0297068	7.87522e+07	7.6338e+06	4.40738e+06	9.69345	6.3772e+07	1.80052e+06	1.03953e+06	2.82337	0.809781	-0.304397	0.264256	Down
ENSBGRP00000040325.1	EHD2	EH domain containing 2	pep primary_assembly:LU_Bosgru_v3.0:20:60727891:60747199:-1 gene:ENSBGRG00000025286.1 transcript:ENSBGRT00000046751.1 gene_biotype:protein_coding transcript_biotype:protein_coding gene_symbol:EHD2 description:EH domain containing 2 [Source:HGNC Symbol;Acc:HGNC:3243]	3.46996e+07	3.29914e+07	3.66572e+07	4.61833e+07	4.07554e+07	4.00039e+07	0.0273141	4.23142e+07	3.37171e+06	1.94666e+06	7.96827	3.47827e+07	1.83433e+06	1.05905e+06	5.27368	0.822011	-0.282771	0.260059	Down
ENSBGRP00000008076.1	PREP	prolyl endopeptidase	pep primary_assembly:LU_Bosgru_v3.0:10:46118223:46263937:-1 gene:ENSBGRG00000005031.1 transcript:ENSBGRT00000009294.1 gene_biotype:protein_coding transcript_biotype:protein_coding gene_symbol:PREP description:prolyl endopeptidase [Source:HGNC Symbol;Acc:HGNC:9358]	1.4428e+07	1.49115e+07	1.42214e+07	1.90989e+07	1.75887e+07	1.68604e+07	0.00850282	1.78493e+07	1.14179e+06	659211	6.39681	1.45203e+07	354182	204487	2.43922	0.813494	-0.297797	0.189327	Down
ENSBGRP00000021177.1	ASPN	asporin	pep primary_assembly:LU_Bosgru_v3.0:7:20491004:20508322:-1 gene:ENSBGRG00000013260.1 transcript:ENSBGRT00000024438.1 gene_biotype:protein_coding transcript_biotype:protein_coding gene_symbol:ASPN description:asporin [Source:HGNC Symbol;Acc:HGNC:14872]	3.38305e+07	3.24468e+07	3.50665e+07	6.45581e+07	5.81508e+07	5.10622e+07	0.00369681	5.79237e+07	6.7508e+06	3.89758e+06	11.6546	3.37813e+07	1.31052e+06	756627	3.87942	0.583203	-0.77793	0.148284	Down
ENSBGRP00000042384.1	PNP	purine nucleoside phosphorylase	pep primary_assembly:LU_Bosgru_v3.0:6:35509984:35511710:-1 gene:ENSBGRG00000026534.1 transcript:ENSBGRT00000049142.1 gene_biotype:protein_coding transcript_biotype:protein_coding gene_symbol:PNP description:purine nucleoside phosphorylase [Source:HGNC Symbol;Acc:HGNC:7892]	9.04283e+06	8.73713e+06	9.189e+06	1.21106e+07	1.16369e+07	1.19371e+07	0.000111232	1.18948e+07	239663	138370	2.01485	8.98965e+06	230580	133126	2.56495	0.755761	-0.403998	0.0261115	Down
ENSBGRP00000024429.1		pep primary_assembly:LU_Bosgru_v3.0:24:3082427:3082738:1 gene:ENSBGRG00000015354.1 transcript:ENSBGRT00000028177.1 gene_biotype:protein_coding transcript_biotype:protein_coding	pep primary_assembly:LU_Bosgru_v3.0:24:3082427:3082738:1 gene:ENSBGRG00000015354.1 transcript:ENSBGRT00000028177.1 gene_biotype:protein_coding transcript_biotype:protein_coding	1.81271e+08	1.75493e+08	1.69879e+08	2.34583e+08	2.28293e+08	2.13661e+08	0.00205525	2.25513e+08	1.07346e+07	6.19764e+06	4.7601	1.75548e+08	5.69645e+06	3.28885e+06	3.24496	0.778438	-0.361345	0.129874	Down
ENSBGRP00000039938.1	TPP2	tripeptidyl peptidase 2	pep primary_assembly:LU_Bosgru_v3.0:15:11618384:11688705:1 gene:ENSBGRG00000024513.1 transcript:ENSBGRT00000046323.1 gene_biotype:protein_coding transcript_biotype:protein_coding gene_symbol:TPP2 description:tripeptidyl peptidase 2 [Source:HGNC Symbol;Acc:HGNC:12016]	1.21507e+07	1.18573e+07	1.20926e+07	9.42748e+06	9.38958e+06	1.0036e+07	0.000447786	9.61768e+06	362759	209439	3.7718	1.20335e+07	155375	89705.7	1.29118	1.25119	0.323301	0.0519586	Up
ENSBGRP00000031292.1	PDLIM7	PDZ and LIM domain 7	pep primary_assembly:LU_Bosgru_v3.0:8:42112130:42134772:-1 gene:ENSBGRG00000019632.1 transcript:ENSBGRT00000036193.1 gene_biotype:protein_coding transcript_biotype:protein_coding gene_symbol:PDLIM7 description:PDZ and LIM domain 7 [Source:HGNC Symbol;Acc:HGNC:22958]	8.82198e+06	7.99934e+06	9.04586e+06	7.62542e+06	7.00754e+06	6.55305e+06	0.0247055	7.062e+06	538254	310761	7.62183	8.62239e+06	551072	318161	6.39117	1.22096	0.288011	0.25501	Up
ENSBGRP00000040484.1	ATP2B2	ATPase plasma membrane Ca2+ transporting 2	pep primary_assembly:LU_Bosgru_v3.0:22:7284148:7425504:1 gene:ENSBGRG00000025371.1 transcript:ENSBGRT00000046929.1 gene_biotype:protein_coding transcript_biotype:protein_coding gene_symbol:ATP2B2 description:ATPase plasma membrane Ca2+ transporting 2 [Source:HGNC Symbol;Acc:HGNC:815]	279149	280278	333627	243629	250186	215484	0.0427208	236433	18436.1	10644.1	7.79761	297685	31132.4	17974.3	10.4582	1.25907	0.332354	0.284102	Up
ENSBGRP00000020257.1	PGD	phosphogluconate dehydrogenase	pep primary_assembly:LU_Bosgru_v3.0:14:40164675:40181565:-1 gene:ENSBGRG00000012798.1 transcript:ENSBGRT00000023436.1 gene_biotype:protein_coding transcript_biotype:protein_coding gene_symbol:PGD description:phosphogluconate dehydrogenase [Source:HGNC Symbol;Acc:HGNC:8891]	6.07963e+06	5.87013e+06	6.2736e+06	7.79036e+06	7.42314e+06	6.68344e+06	0.0239746	7.29898e+06	563808	325515	7.72448	6.07445e+06	201789	116503	3.32192	0.832233	-0.26494	0.25501	Down
ENSBGRP00000004746.1		pep primary_assembly:LU_Bosgru_v3.0:7:37755772:37768304:-1 gene:ENSBGRG00000002894.1 transcript:ENSBGRT00000005438.1 gene_biotype:protein_coding transcript_biotype:protein_coding	pep primary_assembly:LU_Bosgru_v3.0:7:37755772:37768304:-1 gene:ENSBGRG00000002894.1 transcript:ENSBGRT00000005438.1 gene_biotype:protein_coding transcript_biotype:protein_coding	4.03378e+07	3.93892e+07	3.99766e+07	5.8301e+07	6.06668e+07	6.34703e+07	0.000161489	6.08127e+07	2.58772e+06	1.49402e+06	4.25523	3.99012e+07	478798	276434	1.19996	0.656133	-0.607941	0.0319654	Down
ENSBGRP00000008800.1	HOMER1	homer scaffold protein 1	pep primary_assembly:LU_Bosgru_v3.0:11:14132387:14286177:1 gene:ENSBGRG00000005430.1 transcript:ENSBGRT00000010125.1 gene_biotype:protein_coding transcript_biotype:protein_coding gene_symbol:HOMER1 description:homer scaffold protein 1 [Source:HGNC Symbol;Acc:HGNC:17512]	4.71191e+06	4.28209e+06	5.27685e+06	3.84702e+06	3.75171e+06	3.93841e+06	0.0358868	3.84571e+06	93354.9	53898.5	2.4275	4.75695e+06	498904	288042	10.4879	1.23695	0.306785	0.273751	Up
ENSBGRP00000020838.1	OGN	osteoglycin	pep primary_assembly:LU_Bosgru_v3.0:7:20440558:20456000:-1 gene:ENSBGRG00000013163.1 transcript:ENSBGRT00000024078.1 gene_biotype:protein_coding transcript_biotype:protein_coding gene_symbol:OGN description:osteoglycin [Source:HGNC Symbol;Acc:HGNC:8126]	1.12033e+08	8.91168e+07	1.30892e+08	2.01769e+08	1.81314e+08	1.68849e+08	0.00896168	1.83977e+08	1.66209e+07	9.5961e+06	9.03424	1.1068e+08	2.09203e+07	1.20783e+07	18.9015	0.601599	-0.733126	0.190649	Down
ENSBGRP00000007884.1	THBS4	thrombospondin 4	pep primary_assembly:LU_Bosgru_v3.0:11:13574828:13636893:-1 gene:ENSBGRG00000004748.1 transcript:ENSBGRT00000009071.1 gene_biotype:protein_coding transcript_biotype:protein_coding gene_symbol:THBS4 description:thrombospondin 4 [Source:HGNC Symbol;Acc:HGNC:11788]	4.87696e+06	6.6204e+06	5.07452e+06	8.04451e+06	9.17497e+06	1.20744e+07	0.0325548	9.76462e+06	2.07864e+06	1.20011e+06	21.2875	5.52396e+06	954671	551179	17.2824	0.565712	-0.821861	0.270486	Down
ENSBGRP00000028874.1		pep primary_assembly:LU_Bosgru_v3.0:24:4053913:4085567:1 gene:ENSBGRG00000018283.1 transcript:ENSBGRT00000033433.1 gene_biotype:protein_coding transcript_biotype:protein_coding	pep primary_assembly:LU_Bosgru_v3.0:24:4053913:4085567:1 gene:ENSBGRG00000018283.1 transcript:ENSBGRT00000033433.1 gene_biotype:protein_coding transcript_biotype:protein_coding	2.43092e+07	2.25207e+07	2.36231e+07	3.43796e+07	3.48788e+07	2.64699e+07	0.0384653	3.19094e+07	4.71736e+06	2.72357e+06	14.7836	2.34844e+07	902275	520928	3.84202	0.735969	-0.442284	0.277989	Down
ENSBGRP00000039717.1	FUNDC2	FUN14 domain containing 2	pep primary_assembly:LU_Bosgru_v3.0:X:38403931:38435191:-1 gene:ENSBGRG00000024951.1 transcript:ENSBGRT00000046080.1 gene_biotype:protein_coding transcript_biotype:protein_coding gene_symbol:FUNDC2 description:FUN14 domain containing 2 [Source:HGNC Symbol;Acc:HGNC:24925]	4.62329e+07	4.00122e+07	3.73949e+07	3.34391e+07	2.61362e+07	3.36804e+07	0.0483541	3.10852e+07	4.28769e+06	2.4755e+06	13.7933	4.12133e+07	4.53978e+06	2.62104e+06	11.0153	1.32582	0.406881	0.306438	Up
ENSBGRP00000011664.1	RCSD1	RCSD domain containing 1	pep primary_assembly:LU_Bosgru_v3.0:3:17206763:17282441:1 gene:ENSBGRG00000007208.1 transcript:ENSBGRT00000013450.1 gene_biotype:protein_coding transcript_biotype:protein_coding gene_symbol:RCSD1 description:RCSD domain containing 1 [Source:HGNC Symbol;Acc:HGNC:28310]	2.63137e+06	2.38151e+06	2.66562e+06	3.24337e+06	3.31091e+06	2.99184e+06	0.00921385	3.18204e+06	168142	97076.8	5.28409	2.5595e+06	155092	89542.5	6.05946	0.804359	-0.314088	0.191387	Down
ENSBGRP00000041983.1	FMOD	fibromodulin	pep primary_assembly:LU_Bosgru_v3.0:14:83361762:83368812:-1 gene:ENSBGRG00000026323.1 transcript:ENSBGRT00000048694.1 gene_biotype:protein_coding transcript_biotype:protein_coding gene_symbol:FMOD description:fibromodulin [Source:HGNC Symbol;Acc:HGNC:3774]	3.69611e+07	3.63836e+07	3.58117e+07	8.67396e+07	1.15204e+08	1.58866e+08	0.0161458	1.2027e+08	3.6329e+07	2.09746e+07	30.2063	3.63855e+07	574703	331805	1.57948	0.302533	-1.72484	0.226668	Down
ENSBGRP00000039255.1	PHKG1	phosphorylase kinase catalytic subunit gamma 1	pep primary_assembly:LU_Bosgru_v3.0:26:16552431:16558878:1 gene:ENSBGRG00000024685.1 transcript:ENSBGRT00000045544.1 gene_biotype:protein_coding transcript_biotype:protein_coding gene_symbol:PHKG1 description:phosphorylase kinase catalytic subunit gamma 1 [Source:HGNC Symbol;Acc:HGNC:8930]	2.41143e+07	2.21164e+07	2.65009e+07	2.06016e+07	1.91031e+07	1.94447e+07	0.0282107	1.97164e+07	785353	453424	3.98324	2.42439e+07	2.19509e+06	1.26734e+06	9.05422	1.22963	0.298221	0.264107	Up
ENSBGRP00000023062.1	ACAD9	acyl-CoA dehydrogenase family member 9	pep primary_assembly:LU_Bosgru_v3.0:22:2109951:2168898:-1 gene:ENSBGRG00000014463.1 transcript:ENSBGRT00000026615.1 gene_biotype:protein_coding transcript_biotype:protein_coding gene_symbol:ACAD9 description:acyl-CoA dehydrogenase family member 9 [Source:HGNC Symbol;Acc:HGNC:21497]	5.76229e+06	5.69386e+06	5.58951e+06	4.88013e+06	4.54133e+06	4.3112e+06	0.00307071	4.57755e+06	286191	165232	6.25204	5.68189e+06	87013.9	50237.5	1.53143	1.24125	0.311793	0.138281	Up
ENSBGRP00000025860.1	LRRFIP2	LRR binding FLII interacting protein 2	pep primary_assembly:LU_Bosgru_v3.0:22:56364717:56453462:-1 gene:ENSBGRG00000016218.1 transcript:ENSBGRT00000029848.1 gene_biotype:protein_coding transcript_biotype:protein_coding gene_symbol:LRRFIP2 description:LRR binding FLII interacting protein 2 [Source:HGNC Symbol;Acc:HGNC:6703]	3.6385e+06	3.41724e+06	3.78084e+06	2.76377e+06	2.99278e+06	3.08615e+06	0.00960621	2.94757e+06	165878	95769.4	5.6276	3.6122e+06	183221	105783	5.0723	1.22548	0.29335	0.194728	Up
ENSBGRP00000000398.1	HP1BP3	heterochromatin protein 1 binding protein 3	pep primary_assembly:LU_Bosgru_v3.0:2:4920477:4954729:-1 gene:ENSBGRG00000000283.1 transcript:ENSBGRT00000000474.1 gene_biotype:protein_coding transcript_biotype:protein_coding gene_symbol:HP1BP3 description:heterochromatin protein 1 binding protein 3 [Source:HGNC Symbol;Acc:HGNC:24973]	2.19399e+07	2.15728e+07	2.02601e+07	2.62249e+07	2.74931e+07	2.4613e+07	0.00766736	2.61103e+07	1.44345e+06	833377	5.52828	2.12576e+07	883149	509886	4.15452	0.814144	-0.296645	0.180819	Down
ENSBGRP00000018876.1		pep primary_assembly:LU_Bosgru_v3.0:8:34709272:34709619:1 gene:ENSBGRG00000011975.1 transcript:ENSBGRT00000021878.1 gene_biotype:protein_coding transcript_biotype:protein_coding	pep primary_assembly:LU_Bosgru_v3.0:8:34709272:34709619:1 gene:ENSBGRG00000011975.1 transcript:ENSBGRT00000021878.1 gene_biotype:protein_coding transcript_biotype:protein_coding	4.83461e+06	4.86153e+06	5.27343e+06	3.75487e+06	4.24875e+06	4.23106e+06	0.0133133	4.07823e+06	280176	161760	6.87006	4.98986e+06	245953	142001	4.92905	1.22354	0.291057	0.209274	Up
ENSBGRP00000025430.1	FBN1	fibrillin 1	pep primary_assembly:LU_Bosgru_v3.0:11:49657950:49955744:1 gene:ENSBGRG00000015364.1 transcript:ENSBGRT00000029352.1 gene_biotype:protein_coding transcript_biotype:protein_coding gene_symbol:FBN1 description:fibrillin 1 [Source:HGNC Symbol;Acc:HGNC:3603]	5.19777e+07	4.21145e+07	6.14874e+07	7.32835e+07	7.36453e+07	6.82957e+07	0.0273584	7.17415e+07	2.98965e+06	1.72607e+06	4.16725	5.18598e+07	9.687e+06	5.59279e+06	18.6792	0.722871	-0.46819	0.260059	Down
ENSBGRP00000031690.1	CORO6	coronin 6	pep primary_assembly:LU_Bosgru_v3.0:19:48049046:48056803:1 gene:ENSBGRG00000019934.1 transcript:ENSBGRT00000036669.1 gene_biotype:protein_coding transcript_biotype:protein_coding gene_symbol:CORO6 description:coronin 6 [Source:HGNC Symbol;Acc:HGNC:21356]	1.02228e+07	9.8137e+06	1.04688e+07	7.192e+06	7.89747e+06	9.01541e+06	0.0194097	8.03496e+06	919444	530841	11.443	1.01684e+07	330931	191063	3.2545	1.26552	0.339735	0.23837	Up
ENSBGRP00000039295.1	NAXE	NAD(P)HX epimerase	pep primary_assembly:LU_Bosgru_v3.0:3:3087105:3090205:1 gene:ENSBGRG00000024696.1 transcript:ENSBGRT00000045588.1 gene_biotype:protein_coding transcript_biotype:protein_coding gene_symbol:NAXE description:NAD(P)HX epimerase [Source:HGNC Symbol;Acc:HGNC:18453]	4.01921e+06	3.66577e+06	4.23439e+06	5.32766e+06	5.3629e+06	5.62826e+06	0.00154696	5.4396e+06	164328	94874.6	3.02095	3.97312e+06	287096	165755	7.22595	0.730407	-0.453228	0.121059	Down
ENSBGRP00000042136.1	MLEC	malectin	pep primary_assembly:LU_Bosgru_v3.0:16:69738152:69748751:1 gene:ENSBGRG00000026401.1 transcript:ENSBGRT00000048861.1 gene_biotype:protein_coding transcript_biotype:protein_coding gene_symbol:MLEC description:malectin [Source:HGNC Symbol;Acc:HGNC:28973]	7.70701e+06	7.4852e+06	8.36982e+06	6.25239e+06	6.02683e+06	6.55489e+06	0.00679205	6.27803e+06	264961	152975	4.22045	7.85401e+06	460264	265734	5.86024	1.25103	0.323117	0.176991	Up
ENSBGRP00000033952.1	PSMC4	proteasome 26S subunit, ATPase 4	pep primary_assembly:LU_Bosgru_v3.0:20:66644137:66655959:-1 gene:ENSBGRG00000021126.1 transcript:ENSBGRT00000039252.1 gene_biotype:protein_coding transcript_biotype:protein_coding gene_symbol:PSMC4 description:proteasome 26S subunit, ATPase 4 [Source:HGNC Symbol;Acc:HGNC:9551]	1.68104e+07	1.88135e+07	1.5256e+07	2.2531e+07	2.41064e+07	2.2591e+07	0.00603935	2.30761e+07	892717	515410	3.86857	1.696e+07	1.78343e+06	1.02966e+06	10.5155	0.734957	-0.444269	0.172069	Down
ENSBGRP00000040832.1	CILP	cartilage intermediate layer protein	pep primary_assembly:LU_Bosgru_v3.0:11:12335295:12345865:1 gene:ENSBGRG00000025584.1 transcript:ENSBGRT00000047346.1 gene_biotype:protein_coding transcript_biotype:protein_coding gene_symbol:CILP description:cartilage intermediate layer protein [Source:HGNC Symbol;Acc:HGNC:1980]	4.03174e+06	3.6857e+06	4.5176e+06	2.61524e+06	3.02929e+06	3.32852e+06	0.0267375	2.99101e+06	358179	206795	11.9752	4.07835e+06	417907	241278	10.247	1.36353	0.44735	0.25854	Up
ENSBGRP00000025175.1	NEFM	neurofilament medium	pep primary_assembly:LU_Bosgru_v3.0:7:7383615:7389433:1 gene:ENSBGRG00000015744.1 transcript:ENSBGRT00000029043.1 gene_biotype:protein_coding transcript_biotype:protein_coding gene_symbol:NEFM description:neurofilament medium [Source:HGNC Symbol;Acc:HGNC:7734]	1.17809e+06	1.1291e+06	1.29312e+06	1.90385e+06	1.8399e+06	1.46271e+06	0.0214312	1.73548e+06	238387	137633	13.7361	1.2001e+06	84198.5	48612	7.01596	0.691507	-0.532183	0.247847	Down
ENSBGRP00000002562.1	PRPH	peripherin	pep primary_assembly:LU_Bosgru_v3.0:5:76928881:76932441:1 gene:ENSBGRG00000001572.1 transcript:ENSBGRT00000002910.1 gene_biotype:protein_coding transcript_biotype:protein_coding gene_symbol:PRPH description:peripherin [Source:HGNC Symbol;Acc:HGNC:9461]	384743	420564	362478	520165	470499	445995	0.0314904	478886	37789.6	21817.8	7.89114	389262	29305.4	16919.5	7.52845	0.812848	-0.298942	0.266766	Down
ENSBGRP00000014192.1	PTGES2	prostaglandin E synthase 2	pep primary_assembly:LU_Bosgru_v3.0:9:7470931:7478512:-1 gene:ENSBGRG00000008923.1 transcript:ENSBGRT00000016346.1 gene_biotype:protein_coding transcript_biotype:protein_coding gene_symbol:PTGES2 description:prostaglandin E synthase 2 [Source:HGNC Symbol;Acc:HGNC:17822]	4.55458e+06	4.00064e+06	4.74704e+06	3.47201e+06	3.77716e+06	3.73635e+06	0.0337341	3.66184e+06	165658	95642.5	4.52389	4.43409e+06	387513	223731	8.73941	1.21089	0.276067	0.271788	Up
ENSBGRP00000022317.1	SEPTIN11	septin 11	pep primary_assembly:LU_Bosgru_v3.0:6:28852220:28957075:-1 gene:ENSBGRG00000013500.1 transcript:ENSBGRT00000025757.1 gene_biotype:protein_coding transcript_biotype:protein_coding gene_symbol:SEPTIN11 description:septin 11 [Source:HGNC Symbol;Acc:HGNC:25589]	4.29166e+06	4.57627e+06	4.55255e+06	5.20493e+06	5.16999e+06	5.7985e+06	0.0147573	5.39114e+06	353218	203931	6.55183	4.47349e+06	157922	91176.4	3.53018	0.829786	-0.269188	0.218759	Down
ENSBGRP00000004868.1	S100A10	S100 calcium binding protein A10	pep primary_assembly:LU_Bosgru_v3.0:3:22595947:22599582:-1 gene:ENSBGRG00000002962.1 transcript:ENSBGRT00000005571.1 gene_biotype:protein_coding transcript_biotype:protein_coding gene_symbol:S100A10 description:S100 calcium binding protein A10 [Source:HGNC Symbol;Acc:HGNC:10487]	2.33169e+07	2.35985e+07	2.32686e+07	3.00603e+07	3.52068e+07	3.8326e+07	0.00990443	3.4531e+07	4.17409e+06	2.40991e+06	12.0879	2.33947e+07	178158	102859	0.761532	0.677497	-0.561713	0.196049	Down
ENSBGRP00000004290.1		pep primary_assembly:LU_Bosgru_v3.0:7:100194041:100196084:-1 gene:ENSBGRG00000002626.1 transcript:ENSBGRT00000004922.1 gene_biotype:protein_coding transcript_biotype:protein_coding	pep primary_assembly:LU_Bosgru_v3.0:7:100194041:100196084:-1 gene:ENSBGRG00000002626.1 transcript:ENSBGRT00000004922.1 gene_biotype:protein_coding transcript_biotype:protein_coding	1.37265e+07	1.49984e+07	1.34117e+07	1.08707e+07	1.03629e+07	1.16845e+07	0.00769157	1.09727e+07	666687	384912	6.07588	1.40455e+07	840069	485014	5.98105	1.28004	0.356192	0.180819	Up
ENSBGRP00000013491.1	TNC	tenascin C	pep primary_assembly:LU_Bosgru_v3.0:7:42711537:42798926:-1 gene:ENSBGRG00000008389.1 transcript:ENSBGRT00000015566.1 gene_biotype:protein_coding transcript_biotype:protein_coding gene_symbol:TNC description:tenascin C [Source:HGNC Symbol;Acc:HGNC:5318]	5.84767e+06	7.05754e+06	5.29338e+06	1.06481e+07	1.1604e+07	1.45347e+07	0.00839616	1.22623e+07	2.02519e+06	1.16924e+06	16.5156	6.0662e+06	902156	520860	14.8719	0.494704	-1.01536	0.189327	Down
ENSBGRP00000009560.1	OLFML3	olfactomedin like 3	pep primary_assembly:LU_Bosgru_v3.0:3:43573261:43576757:1 gene:ENSBGRG00000005963.1 transcript:ENSBGRT00000011000.1 gene_biotype:protein_coding transcript_biotype:protein_coding gene_symbol:OLFML3 description:olfactomedin like 3 [Source:HGNC Symbol;Acc:HGNC:24956]	6.69989e+06	6.46405e+06	6.70022e+06	8.29476e+06	7.92676e+06	7.94716e+06	0.000554659	8.05623e+06	206830	119413	2.56733	6.62139e+06	136259	78668.9	2.05785	0.821896	-0.282972	0.0611045	Down
ENSBGRP00000025879.1		H3 clustered histone 15	pep primary_assembly:LU_Bosgru_v3.0:3:20344141:20345438:1 gene:ENSBGRG00000016266.1 transcript:ENSBGRT00000029868.1 gene_biotype:protein_coding transcript_biotype:protein_coding description:H3 clustered histone 15 [Source:HGNC Symbol;Acc:HGNC:20505]	3.26331e+08	3.19638e+08	2.8473e+08	4.76017e+08	4.93268e+08	3.79806e+08	0.0206356	4.49697e+08	6.11394e+07	3.52988e+07	13.5957	3.10233e+08	2.23384e+07	1.28971e+07	7.20054	0.68987	-0.535603	0.243701	Down
ENSBGRP00000035020.1	TIMM21	translocase of inner mitochondrial membrane 21	pep primary_assembly:LU_Bosgru_v3.0:21:9052623:9057833:1 gene:ENSBGRG00000021856.1 transcript:ENSBGRT00000040499.1 gene_biotype:protein_coding transcript_biotype:protein_coding gene_symbol:TIMM21 description:translocase of inner mitochondrial membrane 21 [Source:HGNC Symbol;Acc:HGNC:25010]	3.15008e+06	3.04524e+06	3.22791e+06	2.78662e+06	2.60764e+06	2.43339e+06	0.00981121	2.60922e+06	176616	101969	6.76893	3.14107e+06	91668.4	52924.8	2.91838	1.20384	0.267642	0.196049	Up
ENSBGRP00000014855.1	TTC9	tetratricopeptide repeat domain 9	pep primary_assembly:LU_Bosgru_v3.0:11:72408168:72445174:1 gene:ENSBGRG00000009323.1 transcript:ENSBGRT00000017110.1 gene_biotype:protein_coding transcript_biotype:protein_coding gene_symbol:TTC9 description:tetratricopeptide repeat domain 9 [Source:HGNC Symbol;Acc:HGNC:20267]	5.83662e+06	5.73877e+06	5.24806e+06	7.77593e+06	7.20574e+06	6.60226e+06	0.0145522	7.19464e+06	586917	338857	8.15769	5.60782e+06	315377	182083	5.62389	0.779443	-0.359484	0.216673	Down
ENSBGRP00000019225.1	HMGB2	high mobility group box 2	pep primary_assembly:LU_Bosgru_v3.0:7:118009496:118010989:1 gene:ENSBGRG00000012160.1 transcript:ENSBGRT00000022274.1 gene_biotype:protein_coding transcript_biotype:protein_coding gene_symbol:HMGB2 description:high mobility group box 2 [Source:HGNC Symbol;Acc:HGNC:5000]	5.2558e+06	5.47714e+06	5.25542e+06	6.51645e+06	7.30916e+06	6.1665e+06	0.0181882	6.66404e+06	585454	338012	8.78527	5.32945e+06	127904	73845.3	2.39994	0.799733	-0.322409	0.234241	Down
ENSBGRP00000007157.1		pep primary_assembly:LU_Bosgru_v3.0:2:3247601:3253866:-1 gene:ENSBGRG00000004473.1 transcript:ENSBGRT00000008214.1 gene_biotype:protein_coding transcript_biotype:protein_coding	pep primary_assembly:LU_Bosgru_v3.0:2:3247601:3253866:-1 gene:ENSBGRG00000004473.1 transcript:ENSBGRT00000008214.1 gene_biotype:protein_coding transcript_biotype:protein_coding	7.75318e+06	7.35499e+06	7.01119e+06	9.78815e+06	8.69053e+06	9.43709e+06	0.00761296	9.30526e+06	560561	323640	6.02413	7.37312e+06	371326	214385	5.03621	0.79236	-0.335772	0.180819	Down
ENSBGRP00000002709.1	MICOS13	mitochondrial contact site and cristae organizing system subunit 13	pep primary_assembly:LU_Bosgru_v3.0:8:19471942:19473792:1 gene:ENSBGRG00000001661.1 transcript:ENSBGRT00000003077.1 gene_biotype:protein_coding transcript_biotype:protein_coding gene_symbol:MICOS13 description:mitochondrial contact site and cristae organizing system subunit 13 [Source:HGNC Symbol;Acc:HGNC:33702]	1.12149e+07	1.00853e+07	1.20706e+07	9.74755e+06	8.82175e+06	9.0684e+06	0.0401428	9.21256e+06	479442	276806	5.20422	1.11236e+07	995802	574926	8.95216	1.20744	0.271949	0.282512	Up
ENSBGRP00000031751.1		pep primary_assembly:LU_Bosgru_v3.0:1:156123321:156135753:1 gene:ENSBGRG00000019941.1 transcript:ENSBGRT00000036739.1 gene_biotype:protein_coding transcript_biotype:protein_coding	pep primary_assembly:LU_Bosgru_v3.0:1:156123321:156135753:1 gene:ENSBGRG00000019941.1 transcript:ENSBGRT00000036739.1 gene_biotype:protein_coding transcript_biotype:protein_coding	1.71199e+06	1.87172e+06	1.88743e+06	1.59085e+06	1.44844e+06	1.26664e+06	0.0237125	1.43531e+06	162503	93821	11.3218	1.82371e+06	97070	56043.4	5.32266	1.27061	0.345517	0.25501	Up
ENSBGRP00000028649.1		pep primary_assembly:LU_Bosgru_v3.0:26:16795558:16797395:-1 gene:ENSBGRG00000018141.1 transcript:ENSBGRT00000033174.1 gene_biotype:protein_coding transcript_biotype:protein_coding	pep primary_assembly:LU_Bosgru_v3.0:26:16795558:16797395:-1 gene:ENSBGRG00000018141.1 transcript:ENSBGRT00000033174.1 gene_biotype:protein_coding transcript_biotype:protein_coding	4.34332e+06	3.82314e+06	3.89829e+06	8.27908e+06	8.85344e+06	8.03447e+06	0.000116396	8.389e+06	420405	242721	5.01139	4.02158e+06	281154	162324	6.99113	0.479388	-1.06074	0.0261115	Down
ENSBGRP00000027202.1	HDGFL3	HDGF like 3	pep primary_assembly:LU_Bosgru_v3.0:17:25907996:25982761:1 gene:ENSBGRG00000017033.1 transcript:ENSBGRT00000031393.1 gene_biotype:protein_coding transcript_biotype:protein_coding gene_symbol:HDGFL3 description:HDGF like 3 [Source:HGNC Symbol;Acc:HGNC:24937]	2.4551e+06	2.33089e+06	2.55666e+06	3.62288e+06	3.56245e+06	3.22017e+06	0.00194946	3.4685e+06	217174	125385	6.26132	2.44755e+06	113075	65284.2	4.61994	0.705651	-0.502973	0.129874	Down
ENSBGRP00000003776.1	KERA	keratocan	pep primary_assembly:LU_Bosgru_v3.0:5:87347424:87355227:1 gene:ENSBGRG00000002328.1 transcript:ENSBGRT00000004334.1 gene_biotype:protein_coding transcript_biotype:protein_coding gene_symbol:KERA description:keratocan [Source:HGNC Symbol;Acc:HGNC:6309]	1.54257e+07	1.55964e+07	1.51836e+07	3.39523e+07	4.47907e+07	6.03034e+07	0.0155193	4.63488e+07	1.32445e+07	7.64671e+06	28.5757	1.54019e+07	207434	119762	1.3468	0.332304	-1.58942	0.222223	Down
ENSBGRP00000017441.1	PECAM1	platelet and endothelial cell adhesion molecule 1	pep primary_assembly:LU_Bosgru_v3.0:19:16694515:16763878:1 gene:ENSBGRG00000011037.1 transcript:ENSBGRT00000020176.1 gene_biotype:protein_coding transcript_biotype:protein_coding gene_symbol:PECAM1 description:platelet and endothelial cell adhesion molecule 1 [Source:HGNC Symbol;Acc:HGNC:8823]	2.18564e+06	1.86994e+06	2.27106e+06	2.60289e+06	2.58307e+06	2.44029e+06	0.0306643	2.54208e+06	88710.5	51217	3.48968	2.10888e+06	211288	121987	10.019	0.829588	-0.269533	0.26447	Down
ENSBGRP00000001214.1	GNA11	G protein subunit alpha 11	pep primary_assembly:LU_Bosgru_v3.0:8:21901837:21919262:-1 gene:ENSBGRG00000000769.1 transcript:ENSBGRT00000001401.1 gene_biotype:protein_coding transcript_biotype:protein_coding gene_symbol:GNA11 description:G protein subunit alpha 11 [Source:HGNC Symbol;Acc:HGNC:4379]	1.20045e+06	1.10459e+06	1.28505e+06	1.47674e+06	1.4488e+06	1.51757e+06	0.00701328	1.48103e+06	34585.8	19968.1	2.33525	1.1967e+06	90287.1	52127.3	7.54469	0.808015	-0.307545	0.176991	Down
ENSBGRP00000023461.1	CIRBP	cold inducible RNA binding protein	pep primary_assembly:LU_Bosgru_v3.0:8:47282997:47291094:1 gene:ENSBGRG00000014572.1 transcript:ENSBGRT00000027053.1 gene_biotype:protein_coding transcript_biotype:protein_coding gene_symbol:CIRBP description:cold inducible RNA binding protein [Source:HGNC Symbol;Acc:HGNC:1982]	5.46323e+06	5.70756e+06	5.64266e+06	7.176e+06	6.89462e+06	6.60125e+06	0.00208525	6.89062e+06	287392	165926	4.17076	5.60448e+06	126560	73069.6	2.2582	0.813349	-0.298054	0.129874	Down
ENSBGRP00000021814.1		pep primary_assembly:LU_Bosgru_v3.0:X:108441376:108558238:-1 gene:ENSBGRG00000013578.1 transcript:ENSBGRT00000025157.1 gene_biotype:protein_coding transcript_biotype:protein_coding	pep primary_assembly:LU_Bosgru_v3.0:X:108441376:108558238:-1 gene:ENSBGRG00000013578.1 transcript:ENSBGRT00000025157.1 gene_biotype:protein_coding transcript_biotype:protein_coding	4.0227e+06	3.92861e+06	3.86804e+06	5.3422e+06	5.26169e+06	5.43316e+06	3.03325e-05	5.34568e+06	85785	49528	1.60475	3.93978e+06	77936	44996.3	1.97818	0.737002	-0.440259	0.0180155	Down
ENSBGRP00000001806.1	PLCD4	phospholipase C delta 4	pep primary_assembly:LU_Bosgru_v3.0:2:33063359:33090311:-1 gene:ENSBGRG00000001098.1 transcript:ENSBGRT00000002047.1 gene_biotype:protein_coding transcript_biotype:protein_coding gene_symbol:PLCD4 description:phospholipase C delta 4 [Source:HGNC Symbol;Acc:HGNC:9062]	1.31622e+07	1.26132e+07	1.36904e+07	7.43684e+06	7.2022e+06	6.80264e+06	7.71239e-05	7.14723e+06	320652	185128	4.48638	1.31553e+07	538628	310977	4.09439	1.84061	0.880186	0.0253021	Up
ENSBGRP00000040260.1	CCDC6	coiled-coil domain containing 6	pep primary_assembly:LU_Bosgru_v3.0:27:14100361:14218122:-1 gene:ENSBGRG00000025238.1 transcript:ENSBGRT00000046673.1 gene_biotype:protein_coding transcript_biotype:protein_coding gene_symbol:CCDC6 description:coiled-coil domain containing 6 [Source:HGNC Symbol;Acc:HGNC:18782]	1.15206e+06	1.24334e+06	1.2164e+06	867670	925484	1.09527e+06	0.030449	962807	118301	68301	12.2871	1.20393e+06	46901.8	27078.8	3.89572	1.25044	0.322434	0.26447	Up
ENSBGRP00000001510.1	PSIP1	PC4 and SFRS1 interacting protein 1	pep primary_assembly:LU_Bosgru_v3.0:7:92699409:92743718:-1 gene:ENSBGRG00000000925.1 transcript:ENSBGRT00000001726.1 gene_biotype:protein_coding transcript_biotype:protein_coding gene_symbol:PSIP1 description:PC4 and SFRS1 interacting protein 1 [Source:HGNC Symbol;Acc:HGNC:9527]	1.84282e+06	2.06885e+06	1.75198e+06	2.23813e+06	2.34449e+06	2.38472e+06	0.0138725	2.32245e+06	75739.6	43728.3	3.2612	1.88788e+06	163172	94207.1	8.6431	0.812885	-0.298877	0.212837	Down
ENSBGRP00000022381.1		adenylate kinase 4	pep primary_assembly:LU_Bosgru_v3.0:3:86797573:86901975:-1 gene:ENSBGRG00000014022.1 transcript:ENSBGRT00000025841.1 gene_biotype:protein_coding transcript_biotype:protein_coding description:adenylate kinase 4 [Source:HGNC Symbol;Acc:HGNC:363]	3.69287e+06	3.34468e+06	3.66433e+06	2.6685e+06	2.97946e+06	3.01014e+06	0.012021	2.88604e+06	189012	109126	6.54919	3.56729e+06	193317	111612	5.41916	1.23605	0.30574	0.203723	Up
ENSBGRP00000037160.1	MESD	mesoderm development LRP chaperone	pep primary_assembly:LU_Bosgru_v3.0:17:28138299:28149293:-1 gene:ENSBGRG00000023274.1 transcript:ENSBGRT00000043000.1 gene_biotype:protein_coding transcript_biotype:protein_coding gene_symbol:MESD description:mesoderm development LRP chaperone [Source:HGNC Symbol;Acc:HGNC:13520]	1.96671e+06	2.12416e+06	2.0514e+06	2.77154e+06	2.7738e+06	2.29645e+06	0.0265212	2.61393e+06	274950	158743	10.5187	2.04742e+06	78800.7	45495.6	3.84878	0.783274	-0.352411	0.25854	Down
ENSBGRP00000001795.1	ANP32B	acidic nuclear phosphoprotein 32 family member B	pep primary_assembly:LU_Bosgru_v3.0:7:55013169:55041488:-1 gene:ENSBGRG00000001110.1 transcript:ENSBGRT00000002035.1 gene_biotype:protein_coding transcript_biotype:protein_coding gene_symbol:ANP32B description:acidic nuclear phosphoprotein 32 family member B [Source:HGNC Symbol;Acc:HGNC:16677]	1.41712e+06	1.24426e+06	1.48846e+06	1.73616e+06	1.85794e+06	1.62129e+06	0.0234703	1.73847e+06	118339	68323.3	6.80712	1.38328e+06	125564	72494.7	9.07729	0.795691	-0.329719	0.25501	Down
ENSBGRP00000015184.1	CCDC47	coiled-coil domain containing 47	pep primary_assembly:LU_Bosgru_v3.0:19:17350339:17381265:1 gene:ENSBGRG00000009483.1 transcript:ENSBGRT00000017495.1 gene_biotype:protein_coding transcript_biotype:protein_coding gene_symbol:CCDC47 description:coiled-coil domain containing 47 [Source:HGNC Symbol;Acc:HGNC:24856]	6.48357e+06	6.6966e+06	6.90025e+06	5.15804e+06	5.42777e+06	6.14523e+06	0.0247017	5.57701e+06	510237	294586	9.14893	6.69347e+06	208358	120295	3.11285	1.20019	0.263262	0.25501	Up
ENSBGRP00000020468.1		pep primary_assembly:LU_Bosgru_v3.0:14:86027375:86090911:-1 gene:ENSBGRG00000012944.1 transcript:ENSBGRT00000023675.1 gene_biotype:protein_coding transcript_biotype:protein_coding	pep primary_assembly:LU_Bosgru_v3.0:14:86027375:86090911:-1 gene:ENSBGRG00000012944.1 transcript:ENSBGRT00000023675.1 gene_biotype:protein_coding transcript_biotype:protein_coding	7.92305e+06	4.40387e+06	5.79516e+06	1.45099e+07	1.11822e+07	1.20366e+07	0.0102401	1.25762e+07	1.72828e+06	997825	13.7425	6.04069e+06	1.77239e+06	1.02329e+06	29.3409	0.480327	-1.05791	0.196891	Down
ENSBGRP00000011435.1		pep primary_assembly:LU_Bosgru_v3.0:13:41865450:41871296:1 gene:ENSBGRG00000007115.1 transcript:ENSBGRT00000013161.1 gene_biotype:protein_coding transcript_biotype:protein_coding	pep primary_assembly:LU_Bosgru_v3.0:13:41865450:41871296:1 gene:ENSBGRG00000007115.1 transcript:ENSBGRT00000013161.1 gene_biotype:protein_coding transcript_biotype:protein_coding	1.65762e+07	1.69083e+07	1.58305e+07	1.30073e+07	1.33955e+07	1.41908e+07	0.00352929	1.35312e+07	603296	348313	4.45856	1.64383e+07	551972	318681	3.35783	1.21485	0.280775	0.146414	Up
ENSBGRP00000011591.1	STRN3	striatin 3	pep primary_assembly:LU_Bosgru_v3.0:17:44317302:44432928:-1 gene:ENSBGRG00000007105.1 transcript:ENSBGRT00000013370.1 gene_biotype:protein_coding transcript_biotype:protein_coding gene_symbol:STRN3 description:striatin 3 [Source:HGNC Symbol;Acc:HGNC:15720]	2.27554e+06	2.28416e+06	2.3232e+06	1.97423e+06	1.88958e+06	1.84477e+06	0.000653011	1.90286e+06	65747.5	37959.3	3.45519	2.2943e+06	25398.7	14663.9	1.10703	1.20571	0.269885	0.0646289	Up
ENSBGRP00000021794.1	DNAJB5	DnaJ heat shock protein family (Hsp40) member B5	pep primary_assembly:LU_Bosgru_v3.0:7:59347117:59356639:-1 gene:ENSBGRG00000013654.1 transcript:ENSBGRT00000025137.1 gene_biotype:protein_coding transcript_biotype:protein_coding gene_symbol:DNAJB5 description:DnaJ heat shock protein family (Hsp40) member B5 [Source:HGNC Symbol;Acc:HGNC:14887]	1.77294e+06	1.7821e+06	2.01655e+06	1.11369e+06	1.2548e+06	1.54012e+06	0.0202977	1.30287e+06	217240	125424	16.674	1.8572e+06	138080	79720.5	7.43486	1.42547	0.511435	0.243701	Up
ENSBGRP00000040183.1	SELENOW	selenoprotein W	pep primary_assembly:LU_Bosgru_v3.0:20:60690821:60695132:-1 gene:ENSBGRG00000025192.1 transcript:ENSBGRT00000046589.1 gene_biotype:protein_coding transcript_biotype:protein_coding gene_symbol:SELENOW description:selenoprotein W [Source:HGNC Symbol;Acc:HGNC:10752]	1.53223e+06	1.33499e+06	1.72105e+06	973299	885322	736299	0.00715329	864974	119803	69168.4	13.8505	1.52942e+06	193046	111455	12.6221	1.76817	0.822261	0.176991	Up
ENSBGRP00000002578.1	KRT18	keratin 18	pep primary_assembly:LU_Bosgru_v3.0:5:80605125:80609628:1 gene:ENSBGRG00000001564.1 transcript:ENSBGRT00000002926.1 gene_biotype:protein_coding transcript_biotype:protein_coding gene_symbol:KRT18 description:keratin 18 [Source:HGNC Symbol;Acc:HGNC:6430]	262382	217748	252296	389459	359718	280728	0.0477606	343302	56193.9	32443.6	16.3687	244142	23407.4	13514.2	9.5876	0.711159	-0.491756	0.304384	Down
ENSBGRP00000015488.1	MME	membrane metalloendopeptidase	pep primary_assembly:LU_Bosgru_v3.0:1:122462847:122591799:-1 gene:ENSBGRG00000009643.1 transcript:ENSBGRT00000017859.1 gene_biotype:protein_coding transcript_biotype:protein_coding gene_symbol:MME description:membrane metalloendopeptidase [Source:HGNC Symbol;Acc:HGNC:7154]	1.96695e+06	1.93302e+06	2.01879e+06	1.52802e+06	1.595e+06	1.56748e+06	0.000205191	1.5635e+06	33666.3	19437.2	2.15326	1.97292e+06	43193.7	24937.9	2.18933	1.26186	0.335551	0.0350405	Up
ENSBGRP00000014112.1	PDK4	pyruvate dehydrogenase kinase 4	pep primary_assembly:LU_Bosgru_v3.0:4:116835661:116847565:1 gene:ENSBGRG00000008799.1 transcript:ENSBGRT00000016259.1 gene_biotype:protein_coding transcript_biotype:protein_coding gene_symbol:PDK4 description:pyruvate dehydrogenase kinase 4 [Source:HGNC Symbol;Acc:HGNC:8812]	1.91363e+06	1.87296e+06	1.76212e+06	1.42956e+06	1.45195e+06	1.57136e+06	0.00443539	1.48429e+06	76228.5	44010.6	5.13569	1.84957e+06	78414.8	45272.8	4.23962	1.2461	0.317418	0.163723	Up
ENSBGRP00000011533.1	KPNA1	karyopherin subunit alpha 1	pep primary_assembly:LU_Bosgru_v3.0:1:72396619:72440682:-1 gene:ENSBGRG00000007217.1 transcript:ENSBGRT00000013286.1 gene_biotype:protein_coding transcript_biotype:protein_coding gene_symbol:KPNA1 description:karyopherin subunit alpha 1 [Source:HGNC Symbol;Acc:HGNC:6394]	6.01383e+08	5.4234e+08	6.35655e+08	4.77965e+08	3.94689e+08	3.50735e+08	0.0159792	4.07796e+08	6.46198e+07	3.73082e+07	15.8461	5.93126e+08	4.72026e+07	2.72524e+07	7.95828	1.45447	0.54049	0.226668	Up
ENSBGRP00000019633.1	DHTKD1	dehydrogenase E1 and transketolase domain containing 1	pep primary_assembly:LU_Bosgru_v3.0:12:951166:997475:-1 gene:ENSBGRG00000012293.1 transcript:ENSBGRT00000022740.1 gene_biotype:protein_coding transcript_biotype:protein_coding gene_symbol:DHTKD1 description:dehydrogenase E1 and transketolase domain containing 1 [Source:HGNC Symbol;Acc:HGNC:23537]	2.91135e+06	2.60462e+06	3.02864e+06	2.2378e+06	2.47189e+06	2.24858e+06	0.0231407	2.31942e+06	132153	76298.3	5.69765	2.84821e+06	218948	126410	7.68722	1.22798	0.296288	0.25501	Up
ENSBGRP00000004019.1	SEPTIN8	septin 8	pep primary_assembly:LU_Bosgru_v3.0:8:22899663:22929974:1 gene:ENSBGRG00000002241.1 transcript:ENSBGRT00000004604.1 gene_biotype:protein_coding transcript_biotype:protein_coding gene_symbol:SEPTIN8 description:septin 8 [Source:HGNC Symbol;Acc:HGNC:16511]	1.9095e+06	2.05407e+06	1.95516e+06	2.66229e+06	2.37086e+06	2.27369e+06	0.0204361	2.43561e+06	202231	116758	8.30309	1.97291e+06	73902.2	42667.5	3.74584	0.810027	-0.303958	0.243701	Down
ENSBGRP00000034898.1	ENPP1	ectonucleotide pyrophosphatase/phosphodiesterase 1	pep primary_assembly:LU_Bosgru_v3.0:10:18735408:18811373:-1 gene:ENSBGRG00000021648.1 transcript:ENSBGRT00000040343.1 gene_biotype:protein_coding transcript_biotype:protein_coding gene_symbol:ENPP1 description:ectonucleotide pyrophosphatase/phosphodiesterase 1 [Source:HGNC Symbol;Acc:HGNC:3356]	3.8485e+06	3.25142e+06	3.54059e+06	4.80785e+06	5.07584e+06	5.42609e+06	0.0033159	5.10326e+06	310029	178996	6.07513	3.54684e+06	298591	172392	8.41851	0.695014	-0.524886	0.143051	Down
ENSBGRP00000015073.1	CYBRD1	cytochrome b reductase 1	pep primary_assembly:LU_Bosgru_v3.0:2:122721915:122757620:1 gene:ENSBGRG00000009455.1 transcript:ENSBGRT00000017357.1 gene_biotype:protein_coding transcript_biotype:protein_coding gene_symbol:CYBRD1 description:cytochrome b reductase 1 [Source:HGNC Symbol;Acc:HGNC:20797]	1.5667e+06	1.43577e+06	1.38071e+06	1.95495e+06	1.85293e+06	1.8703e+06	0.0024497	1.89273e+06	54579.4	31511.4	2.88364	1.46106e+06	95537.7	55158.7	6.53893	0.771935	-0.373448	0.130845	Down
ENSBGRP00000009634.1	PALM	paralemmin	pep primary_assembly:LU_Bosgru_v3.0:8:46802697:46835614:1 gene:ENSBGRG00000005972.1 transcript:ENSBGRT00000011078.1 gene_biotype:protein_coding transcript_biotype:protein_coding gene_symbol:PALM description:paralemmin [Source:HGNC Symbol;Acc:HGNC:8594]	1.15437e+06	1.16769e+06	1.17415e+06	1.59005e+06	1.44695e+06	1.44669e+06	0.0023856	1.49456e+06	82695.6	47744.3	5.5331	1.1654e+06	10083.8	5821.86	0.86526	0.779761	-0.358897	0.129874	Down
ENSBGRP00000032542.1		pep primary_assembly:LU_Bosgru_v3.0:20:50698097:50705778:1 gene:ENSBGRG00000020393.1 transcript:ENSBGRT00000037638.1 gene_biotype:protein_coding transcript_biotype:protein_coding	pep primary_assembly:LU_Bosgru_v3.0:20:50698097:50705778:1 gene:ENSBGRG00000020393.1 transcript:ENSBGRT00000037638.1 gene_biotype:protein_coding transcript_biotype:protein_coding	606092	598920	600792	900052	826387	849485	0.000300717	858642	37676.4	21752.5	4.38791	601935	3720.06	2147.78	0.618018	0.701031	-0.512449	0.045996	Down
ENSBGRP00000033463.1	PTMA	prothymosin alpha	pep primary_assembly:LU_Bosgru_v3.0:2:18834797:18841037:-1 gene:ENSBGRG00000020966.1 transcript:ENSBGRT00000038674.1 gene_biotype:protein_coding transcript_biotype:protein_coding gene_symbol:PTMA description:prothymosin alpha [Source:HGNC Symbol;Acc:HGNC:9623]	560501	521775	683793	822390	839324	789426	0.0110085	817047	25374.5	14650	3.10564	588690	84607.5	48848.2	14.3722	0.720509	-0.472911	0.200122	Down
ENSBGRP00000032557.1		pep primary_assembly:LU_Bosgru_v3.0:22:10578837:10581194:1 gene:ENSBGRG00000020474.1 transcript:ENSBGRT00000037656.1 gene_biotype:protein_coding transcript_biotype:protein_coding	pep primary_assembly:LU_Bosgru_v3.0:22:10578837:10581194:1 gene:ENSBGRG00000020474.1 transcript:ENSBGRT00000037656.1 gene_biotype:protein_coding transcript_biotype:protein_coding	926133	874710	1.00178e+06	673003	776319	737612	0.0125712	728978	52196.5	30135.7	7.16023	934209	63920.1	36904.3	6.84216	1.28153	0.35787	0.204403	Up
ENSBGRP00000010711.1	STYXL2	dual specificity phosphatase 27, atypical	pep primary_assembly:LU_Bosgru_v3.0:3:16555556:16630384:1 gene:ENSBGRG00000006675.1 transcript:ENSBGRT00000012307.1 gene_biotype:protein_coding transcript_biotype:protein_coding gene_symbol:STYXL2 description:dual specificity phosphatase 27, atypical [Source:HGNC Symbol;Acc:HGNC:25034]	2.39942e+06	2.57098e+06	2.47033e+06	1.65041e+06	1.83832e+06	2.22438e+06	0.0308	1.90437e+06	292629	168950	15.3662	2.48024e+06	86206.4	49771.3	3.47572	1.3024	0.381168	0.26447	Up
ENSBGRP00000042653.1	AOX1	aldehyde oxidase 1	pep primary_assembly:LU_Bosgru_v3.0:2:52282528:52366821:-1 gene:ENSBGRG00000026674.1 transcript:ENSBGRT00000049446.1 gene_biotype:protein_coding transcript_biotype:protein_coding gene_symbol:AOX1 description:aldehyde oxidase 1 [Source:HGNC Symbol;Acc:HGNC:553]	2.22572e+06	2.01361e+06	2.07919e+06	2.86757e+06	2.63618e+06	2.5485e+06	0.00712607	2.68408e+06	164840	95170.3	6.14138	2.10617e+06	108594	62697	5.15601	0.784691	-0.349804	0.176991	Down
ENSBGRP00000037419.1	KLHL31	kelch like family member 31	pep primary_assembly:LU_Bosgru_v3.0:24:29968004:29972006:-1 gene:ENSBGRG00000023447.1 transcript:ENSBGRT00000043323.1 gene_biotype:protein_coding transcript_biotype:protein_coding gene_symbol:KLHL31 description:kelch like family member 31 [Source:HGNC Symbol;Acc:HGNC:21353]	1.65088e+06	1.47292e+06	1.79434e+06	1.27056e+06	1.39299e+06	1.38435e+06	0.0453545	1.3493e+06	68325.1	39447.5	5.06374	1.63938e+06	161014	92961.2	9.82161	1.21498	0.280937	0.294629	Up
ENSBGRP00000009994.1	ARMT1	acidic residue methyltransferase 1	pep primary_assembly:LU_Bosgru_v3.0:10:113061606:113075419:-1 gene:ENSBGRG00000006221.1 transcript:ENSBGRT00000011479.1 gene_biotype:protein_coding transcript_biotype:protein_coding gene_symbol:ARMT1 description:acidic residue methyltransferase 1 [Source:HGNC Symbol;Acc:HGNC:17872]	313994	302722	354435	453365	466081	412862	0.00583593	444103	27792	16045.7	6.25801	323717	27193.1	15699.9	8.40026	0.728924	-0.45616	0.172069	Down
ENSBGRP00000009376.1	SERPING1	serpin family G member 1	pep primary_assembly:LU_Bosgru_v3.0:13:2097450:2113110:1 gene:ENSBGRG00000005774.1 transcript:ENSBGRT00000010796.1 gene_biotype:protein_coding transcript_biotype:protein_coding gene_symbol:SERPING1 description:serpin family G member 1 [Source:HGNC Symbol;Acc:HGNC:1228]	2.95588e+06	3.43893e+06	2.63869e+06	4.00691e+06	3.92908e+06	3.75448e+06	0.0222629	3.89682e+06	129266	74631.9	3.31722	3.01117e+06	402974	232657	13.3826	0.772724	-0.371975	0.251922	Down
ENSBGRP00000006363.1	ALYREF	Aly/REF export factor	pep primary_assembly:LU_Bosgru_v3.0:19:14132769:14136264:-1 gene:ENSBGRG00000003921.1 transcript:ENSBGRT00000007305.1 gene_biotype:protein_coding transcript_biotype:protein_coding gene_symbol:ALYREF description:Aly/REF export factor [Source:HGNC Symbol;Acc:HGNC:19071]	5.70698e+06	5.86445e+06	6.01518e+06	7.85945e+06	8.09656e+06	7.82238e+06	7.55132e-05	7.92613e+06	148757	85884.8	1.87679	5.8622e+06	154110	88975.4	2.62887	0.739604	-0.435174	0.0253021	Down
ENSBGRP00000004477.1	TOMM22	translocase of outer mitochondrial membrane 22	pep primary_assembly:LU_Bosgru_v3.0:5:118382508:118384984:1 gene:ENSBGRG00000002734.1 transcript:ENSBGRT00000005129.1 gene_biotype:protein_coding transcript_biotype:protein_coding gene_symbol:TOMM22 description:translocase of outer mitochondrial membrane 22 [Source:HGNC Symbol;Acc:HGNC:18002]	339150	313780	366918	278465	271951	287179	0.0190215	279198	7640.15	4411.04	2.73646	339949	26577.7	15344.7	7.81815	1.21759	0.28403	0.236826	Up
ENSBGRP00000013168.1	HSPH1	heat shock protein family H (Hsp110) member 1	pep primary_assembly:LU_Bosgru_v3.0:15:52477604:52505992:-1 gene:ENSBGRG00000007830.1 transcript:ENSBGRT00000015195.1 gene_biotype:protein_coding transcript_biotype:protein_coding gene_symbol:HSPH1 description:heat shock protein family H (Hsp110) member 1 [Source:HGNC Symbol;Acc:HGNC:16969]	278810	264469	233134	214461	211832	202818	0.0243976	209704	6106.26	3525.45	2.91185	258804	23359.2	13486.4	9.0258	1.23414	0.303509	0.25501	Up
ENSBGRP00000014796.1	ATOX1	antioxidant 1 copper chaperone	pep primary_assembly:LU_Bosgru_v3.0:8:68855191:68867865:-1 gene:ENSBGRG00000009256.1 transcript:ENSBGRT00000017041.1 gene_biotype:protein_coding transcript_biotype:protein_coding gene_symbol:ATOX1 description:antioxidant 1 copper chaperone [Source:HGNC Symbol;Acc:HGNC:798]	7.31694e+06	6.6063e+06	7.24328e+06	9.62928e+06	8.54375e+06	8.9777e+06	0.00677563	9.05024e+06	546388	315457	6.03727	7.05551e+06	390762	225607	5.5384	0.779593	-0.359207	0.176991	Down
ENSBGRP00000007628.1	TNKS1BP1	tankyrase 1 binding protein 1	pep primary_assembly:LU_Bosgru_v3.0:13:1685158:1712282:-1 gene:ENSBGRG00000004747.1 transcript:ENSBGRT00000008771.1 gene_biotype:protein_coding transcript_biotype:protein_coding gene_symbol:TNKS1BP1 description:tankyrase 1 binding protein 1 [Source:HGNC Symbol;Acc:HGNC:19081]	263184	223646	264634	309968	317638	338223	0.0107721	321943	14610.7	8435.5	4.53829	250488	23257.2	13427.5	9.28475	0.778051	-0.362064	0.199676	Down
ENSBGRP00000039531.1	COL2A1	collagen type II alpha 1 chain	pep primary_assembly:LU_Bosgru_v3.0:5:75024216:75060784:-1 gene:ENSBGRG00000024422.1 transcript:ENSBGRT00000045869.1 gene_biotype:protein_coding transcript_biotype:protein_coding gene_symbol:COL2A1 description:collagen type II alpha 1 chain [Source:HGNC Symbol;Acc:HGNC:2200]	1.7664e+07	1.85768e+07	1.7854e+07	2.06483e+07	2.37495e+07	2.72904e+07	0.038982	2.38961e+07	3.32346e+06	1.9188e+06	13.908	1.80316e+07	481635	278072	2.67106	0.754585	-0.406245	0.280287	Down
ENSBGRP00000019713.1	JPH3	junctophilin 3	pep primary_assembly:LU_Bosgru_v3.0:20:35843016:35929302:-1 gene:ENSBGRG00000012488.1 transcript:ENSBGRT00000022829.1 gene_biotype:protein_coding transcript_biotype:protein_coding gene_symbol:JPH3 description:junctophilin 3 [Source:HGNC Symbol;Acc:HGNC:14203]	7.22226e+06	6.8624e+06	8.18797e+06	6.28581e+06	5.99696e+06	5.65705e+06	0.0294744	5.97994e+06	314726	181707	5.26302	7.42421e+06	685473	395758	9.23294	1.24152	0.312107	0.264256	Up
ENSBGRP00000021894.1	PACSIN2	protein kinase C and casein kinase substrate in neurons 2	pep primary_assembly:LU_Bosgru_v3.0:5:122279333:122409423:-1 gene:ENSBGRG00000013434.1 transcript:ENSBGRT00000025262.1 gene_biotype:protein_coding transcript_biotype:protein_coding gene_symbol:PACSIN2 description:protein kinase C and casein kinase substrate in neurons 2 [Source:HGNC Symbol;Acc:HGNC:8571]	1.40706e+06	1.32362e+06	1.41382e+06	1.8779e+06	1.80617e+06	1.52032e+06	0.0353081	1.7348e+06	189173	109219	10.9046	1.3815e+06	50236.4	29004	3.63637	0.796347	-0.328531	0.271881	Down
ENSBGRP00000031779.1	EFHD2	EF-hand domain family member D2	pep primary_assembly:LU_Bosgru_v3.0:14:50294786:50313195:-1 gene:ENSBGRG00000020005.1 transcript:ENSBGRT00000036772.1 gene_biotype:protein_coding transcript_biotype:protein_coding gene_symbol:EFHD2 description:EF-hand domain family member D2 [Source:HGNC Symbol;Acc:HGNC:28670]	967581	846868	883420	1.16712e+06	1.20389e+06	1.15402e+06	0.00205776	1.17501e+06	25852.4	14925.9	2.20018	899290	61901.2	35738.6	6.88334	0.765345	-0.385817	0.129874	Down
ENSBGRP00000026641.1		pep primary_assembly:LU_Bosgru_v3.0:20:70771465:70776749:-1 gene:ENSBGRG00000016572.1 transcript:ENSBGRT00000030746.1 gene_biotype:protein_coding transcript_biotype:protein_coding	pep primary_assembly:LU_Bosgru_v3.0:20:70771465:70776749:-1 gene:ENSBGRG00000016572.1 transcript:ENSBGRT00000030746.1 gene_biotype:protein_coding transcript_biotype:protein_coding	975309	783737	816744	702951	624321	664872	0.0372337	664048	39321.4	22702.2	5.92147	858597	102414	59128.8	11.9281	1.29297	0.370693	0.275808	Up
ENSBGRP00000041916.1	TM7SF2	transmembrane 7 superfamily member 2	pep primary_assembly:LU_Bosgru_v3.0:29:8975498:8979835:-1 gene:ENSBGRG00000026259.1 transcript:ENSBGRT00000048612.1 gene_biotype:protein_coding transcript_biotype:protein_coding gene_symbol:TM7SF2 description:transmembrane 7 superfamily member 2 [Source:HGNC Symbol;Acc:HGNC:11863]	2.09021e+06	2.33372e+06	1.933e+06	3.82898e+06	3.15202e+06	2.71105e+06	0.032316	3.23068e+06	563101	325107	17.4298	2.11898e+06	201905	116570	9.52841	0.655892	-0.60847	0.269167	Down
ENSBGRP00000010835.1		pep primary_assembly:LU_Bosgru_v3.0:14:58470953:58558946:-1 gene:ENSBGRG00000006741.1 transcript:ENSBGRT00000012438.1 gene_biotype:protein_coding transcript_biotype:protein_coding	pep primary_assembly:LU_Bosgru_v3.0:14:58470953:58558946:-1 gene:ENSBGRG00000006741.1 transcript:ENSBGRT00000012438.1 gene_biotype:protein_coding transcript_biotype:protein_coding	3.28271e+06	2.78356e+06	3.49755e+06	2.59838e+06	2.30386e+06	2.66217e+06	0.0491179	2.52147e+06	191137	110353	7.5804	3.18794e+06	366307	211488	11.4904	1.26432	0.338359	0.307403	Up
ENSBGRP00000003140.1	UBAP2	ubiquitin associated protein 2	pep primary_assembly:LU_Bosgru_v3.0:7:10898791:10991550:-1 gene:ENSBGRG00000001893.1 transcript:ENSBGRT00000003567.1 gene_biotype:protein_coding transcript_biotype:protein_coding gene_symbol:UBAP2 description:ubiquitin associated protein 2 [Source:HGNC Symbol;Acc:HGNC:14185]	671094	820815	747609	560144	623229	619085	0.038073	600819	35286.9	20372.9	5.87312	746506	74866.9	43224.4	10.029	1.24248	0.313223	0.277908	Up
ENSBGRP00000008220.1	CADM1	cell adhesion molecule 1	pep primary_assembly:LU_Bosgru_v3.0:13:61884294:62281515:1 gene:ENSBGRG00000004215.1 transcript:ENSBGRT00000009464.1 gene_biotype:protein_coding transcript_biotype:protein_coding gene_symbol:CADM1 description:cell adhesion molecule 1 [Source:HGNC Symbol;Acc:HGNC:5951]	4064.73	7418.44	7667.53	10238.3	12116.1	15186.9	0.0296495	12513.8	2498.13	1442.3	19.9631	6383.57	2012.03	1161.64	31.5189	0.510123	-0.971083	0.264256	Down
ENSBGRP00000023329.1	USP2	ubiquitin specific peptidase 2	pep primary_assembly:LU_Bosgru_v3.0:13:57493410:57519509:1 gene:ENSBGRG00000014287.1 transcript:ENSBGRT00000026905.1 gene_biotype:protein_coding transcript_biotype:protein_coding gene_symbol:USP2 description:ubiquitin specific peptidase 2 [Source:HGNC Symbol;Acc:HGNC:12618]	313485	281579	323757	277303	227161	238980	0.0415911	247815	26212.3	15133.7	10.5774	306273	21994.5	12698.5	7.18133	1.2359	0.305559	0.282736	Up
ENSBGRP00000027548.1	CRLF3	cytokine receptor like factor 3	pep primary_assembly:LU_Bosgru_v3.0:19:51145592:51190333:-1 gene:ENSBGRG00000017273.1 transcript:ENSBGRT00000031825.1 gene_biotype:protein_coding transcript_biotype:protein_coding gene_symbol:CRLF3 description:cytokine receptor like factor 3 [Source:HGNC Symbol;Acc:HGNC:17177]	433505	429559	312491	485768	585960	551782	0.0390654	541170	50932.2	29405.7	9.41149	391852	68756.4	39696.5	17.5465	0.724082	-0.465774	0.280288	Down
ENSBGRP00000026554.1	RPIA	ribose 5-phosphate isomerase A	pep primary_assembly:LU_Bosgru_v3.0:9:69382568:69419064:-1 gene:ENSBGRG00000016607.1 transcript:ENSBGRT00000030648.1 gene_biotype:protein_coding transcript_biotype:protein_coding gene_symbol:RPIA description:ribose 5-phosphate isomerase A [Source:HGNC Symbol;Acc:HGNC:10297]	3.15521e+06	3.07025e+06	3.15046e+06	3.84704e+06	3.69749e+06	3.7592e+06	0.000235532	3.76791e+06	75153	43389.6	1.99455	3.12531e+06	47739.4	27562.4	1.52751	0.829453	-0.269767	0.0377412	Down
ENSBGRP00000028724.1		methionine sulfoxide reductase B3	pep primary_assembly:LU_Bosgru_v3.0:5:57298941:57495466:1 gene:ENSBGRG00000018174.1 transcript:ENSBGRT00000033263.1 gene_biotype:protein_coding transcript_biotype:protein_coding description:methionine sulfoxide reductase B3 [Source:HGNC Symbol;Acc:HGNC:27375]	2.40916e+06	2.22512e+06	2.47594e+06	1.96161e+06	1.78779e+06	1.92191e+06	0.00635642	1.89044e+06	91087.6	52589.4	4.81833	2.37007e+06	129900	74997.7	5.48084	1.25372	0.326211	0.175323	Up
ENSBGRP00000039711.1	NHLRC2	NHL repeat containing 2	pep primary_assembly:LU_Bosgru_v3.0:25:37134128:37198039:1 gene:ENSBGRG00000024958.1 transcript:ENSBGRT00000046075.1 gene_biotype:protein_coding transcript_biotype:protein_coding gene_symbol:NHLRC2 description:NHL repeat containing 2 [Source:HGNC Symbol;Acc:HGNC:24731]	2.01665e+06	2.06768e+06	1.84945e+06	2.96631e+06	2.84459e+06	2.83544e+06	0.000320364	2.88211e+06	73059.9	42181.2	2.53494	1.97793e+06	114152	65905.8	5.7713	0.686277	-0.543138	0.0468706	Down
ENSBGRP00000032438.1		cytochrome c oxidase subunit 7A2 like	pep primary_assembly:LU_Bosgru_v3.0:9:44652889:44666898:-1 gene:ENSBGRG00000020394.1 transcript:ENSBGRT00000037520.1 gene_biotype:protein_coding transcript_biotype:protein_coding description:cytochrome c oxidase subunit 7A2 like [Source:HGNC Symbol;Acc:HGNC:2289]	4.0958e+06	4.23209e+06	3.77765e+06	2.82938e+06	3.1146e+06	3.69008e+06	0.0453138	3.21135e+06	438430	253128	13.6525	4.03518e+06	233205	134641	5.77929	1.25654	0.329451	0.294629	Up
ENSBGRP00000039302.1	ASB15	ankyrin repeat and SOCS box containing 15	pep primary_assembly:LU_Bosgru_v3.0:4:35061989:35084690:-1 gene:ENSBGRG00000024698.1 transcript:ENSBGRT00000045597.1 gene_biotype:protein_coding transcript_biotype:protein_coding gene_symbol:ASB15 description:ankyrin repeat and SOCS box containing 15 [Source:HGNC Symbol;Acc:HGNC:19767]	762258	736026	701491	526890	589303	630561	0.0123753	582252	52194.1	30134.3	8.96418	733259	30478.2	17596.6	4.15654	1.25935	0.332679	0.204132	Up
ENSBGRP00000024587.1	PEA15	proliferation and apoptosis adaptor protein 15	pep primary_assembly:LU_Bosgru_v3.0:3:7931524:7941480:1 gene:ENSBGRG00000015431.1 transcript:ENSBGRT00000028357.1 gene_biotype:protein_coding transcript_biotype:protein_coding gene_symbol:PEA15 description:proliferation and apoptosis adaptor protein 15 [Source:HGNC Symbol;Acc:HGNC:8822]	125034	97964.6	142998	185318	220302	219283	0.00773789	208301	19910.8	11495.5	9.55866	121999	22669.7	13088.4	18.5819	0.585686	-0.7718	0.180819	Down
ENSBGRP00000022717.1	MX1	MX dynamin like GTPase 1	pep primary_assembly:LU_Bosgru_v3.0:1:154390903:154484561:1 gene:ENSBGRG00000014066.1 transcript:ENSBGRT00000026227.1 gene_biotype:protein_coding transcript_biotype:protein_coding gene_symbol:MX1 description:MX dynamin like GTPase 1 [Source:HGNC Symbol;Acc:HGNC:7532]	899856	733585	1.01339e+06	1.10988e+06	1.17039e+06	1.08045e+06	0.0495773	1.12024e+06	45855.5	26474.7	4.09336	882276	140726	81248.4	15.9504	0.787577	-0.344507	0.30894	Down
ENSBGRP00000035456.1	EPN1	epsin 1	pep primary_assembly:LU_Bosgru_v3.0:20:51279270:51287455:-1 gene:ENSBGRG00000022217.1 transcript:ENSBGRT00000041003.1 gene_biotype:protein_coding transcript_biotype:protein_coding gene_symbol:EPN1 description:epsin 1 [Source:HGNC Symbol;Acc:HGNC:21604]	1.05294e+06	1.00457e+06	981062	1.18328e+06	1.15132e+06	1.38205e+06	0.0397385	1.23888e+06	125011	72175.2	10.0906	1.01286e+06	36647.4	21158.4	3.61823	0.817555	-0.290612	0.282446	Down
ENSBGRP00000036141.1	LAMTOR2	late endosomal/lysosomal adaptor, MAPK and MTOR activator 2	pep primary_assembly:LU_Bosgru_v3.0:3:2530287:2533200:1 gene:ENSBGRG00000022629.1 transcript:ENSBGRT00000041823.1 gene_biotype:protein_coding transcript_biotype:protein_coding gene_symbol:LAMTOR2 description:late endosomal/lysosomal adaptor, MAPK and MTOR activator 2 [Source:HGNC Symbol;Acc:HGNC:29796]	133406	81930.4	129249	53709.3	51227.8	71107.1	0.0334627	58681.4	10832.3	6254.01	18.4595	114862	28595.2	16509.4	24.8952	1.95738	0.968926	0.271788	Up
ENSBGRP00000014735.1	NUP153	nucleoporin 153	pep primary_assembly:LU_Bosgru_v3.0:24:43257767:43330113:1 gene:ENSBGRG00000009018.1 transcript:ENSBGRT00000016963.1 gene_biotype:protein_coding transcript_biotype:protein_coding gene_symbol:NUP153 description:nucleoporin 153 [Source:HGNC Symbol;Acc:HGNC:8062]	589157	695151	689350	535308	544538	548847	0.029382	542898	6917.39	3993.76	1.27416	657886	59591.8	34405.3	9.05807	1.2118	0.277157	0.264256	Up
ENSBGRP00000026585.1	ARL6IP6	ADP ribosylation factor like GTPase 6 interacting protein 6	pep primary_assembly:LU_Bosgru_v3.0:2:102336652:102380454:1 gene:ENSBGRG00000016671.1 transcript:ENSBGRT00000030683.1 gene_biotype:protein_coding transcript_biotype:protein_coding gene_symbol:ARL6IP6 description:ADP ribosylation factor like GTPase 6 interacting protein 6 [Source:HGNC Symbol;Acc:HGNC:24048]	649192	593431	611889	979000	853990	769314	0.0167898	867435	105488	60903.3	12.1609	618171	28406.6	16400.6	4.59527	0.712642	-0.48875	0.228736	Down
ENSBGRP00000005044.1		pep primary_assembly:LU_Bosgru_v3.0:3:22894472:22899499:-1 gene:ENSBGRG00000003087.1 transcript:ENSBGRT00000005777.1 gene_biotype:protein_coding transcript_biotype:protein_coding	pep primary_assembly:LU_Bosgru_v3.0:3:22894472:22899499:-1 gene:ENSBGRG00000003087.1 transcript:ENSBGRT00000005777.1 gene_biotype:protein_coding transcript_biotype:protein_coding	37394.5	51834.3	48711.5	14524.9	14657.2	19566.6	0.00317029	16249.5	2873.39	1658.95	17.6829	45980.1	7597.55	4386.45	16.5236	2.82962	1.50061	0.140369	Up
ENSBGRP00000022621.1	THY1	Thy-1 cell surface antigen	pep primary_assembly:LU_Bosgru_v3.0:13:57466625:57468808:1 gene:ENSBGRG00000014203.1 transcript:ENSBGRT00000026116.1 gene_biotype:protein_coding transcript_biotype:protein_coding gene_symbol:THY1 description:Thy-1 cell surface antigen [Source:HGNC Symbol;Acc:HGNC:11801]	516350	397817	601359	745368	722939	795066	0.0165045	754458	36912.9	21311.7	4.89264	505175	102230	59022.7	20.2366	0.669587	-0.578656	0.226668	Down
ENSBGRP00000005621.1	LIAS	lipoic acid synthetase	pep primary_assembly:LU_Bosgru_v3.0:6:64967447:64981595:-1 gene:ENSBGRG00000003188.1 transcript:ENSBGRT00000006440.1 gene_biotype:protein_coding transcript_biotype:protein_coding gene_symbol:LIAS description:lipoic acid synthetase [Source:HGNC Symbol;Acc:HGNC:16429]	724423	767167	662443	936971	842281	841551	0.0239422	873601	54880.8	31685.5	6.28214	718011	52655.8	30400.9	7.33357	0.821898	-0.282969	0.25501	Down
ENSBGRP00000032820.1	COPS7B	COP9 signalosome subunit 7B	pep primary_assembly:LU_Bosgru_v3.0:2:18703925:18728896:-1 gene:ENSBGRG00000020160.1 transcript:ENSBGRT00000037935.1 gene_biotype:protein_coding transcript_biotype:protein_coding gene_symbol:COPS7B description:COP9 signalosome subunit 7B [Source:HGNC Symbol;Acc:HGNC:16760]	116604	113982	107548	88890	92316.5	94792.2	0.00289636	91999.6	2963.85	1711.18	3.22159	112711	4659.61	2690.23	4.13411	1.22513	0.292935	0.135825	Up
ENSBGRP00000034844.1	TMEM143	transmembrane protein 143	pep primary_assembly:LU_Bosgru_v3.0:20:60206776:60229116:1 gene:ENSBGRG00000021815.1 transcript:ENSBGRT00000040280.1 gene_biotype:protein_coding transcript_biotype:protein_coding gene_symbol:TMEM143 description:transmembrane protein 143 [Source:HGNC Symbol;Acc:HGNC:25603]	62724.9	50252.4	61010.4	40668.7	46612.1	46123	0.0357088	44467.9	3299.28	1904.84	7.41946	57995.9	6760.63	3903.25	11.6571	1.30422	0.383185	0.273091	Up
ENSBGRP00000029167.1	MTX1	metaxin 1	pep primary_assembly:LU_Bosgru_v3.0:3:1769365:1774216:1 gene:ENSBGRG00000018334.1 transcript:ENSBGRT00000033774.1 gene_biotype:protein_coding transcript_biotype:protein_coding gene_symbol:MTX1 description:metaxin 1 [Source:HGNC Symbol;Acc:HGNC:7504]	2.40384e+06	2.33026e+06	2.70719e+06	2.18921e+06	1.82361e+06	1.75297e+06	0.0347563	1.92193e+06	234151	135187	12.1831	2.48043e+06	199793	115351	8.05478	1.29059	0.368034	0.271881	Up
ENSBGRP00000036768.1	FADD	Fas associated via death domain	pep primary_assembly:LU_Bosgru_v3.0:29:4318684:4321689:-1 gene:ENSBGRG00000023022.1 transcript:ENSBGRT00000042547.1 gene_biotype:protein_coding transcript_biotype:protein_coding gene_symbol:FADD description:Fas associated via death domain [Source:HGNC Symbol;Acc:HGNC:3573]	181256	186549	148282	228299	278287	270854	0.0113759	259147	26972.4	15572.5	10.4082	172029	20735	11971.3	12.0532	0.663829	-0.591116	0.20254	Down
ENSBGRP00000005098.1	MFN1	mitofusin 1	pep primary_assembly:LU_Bosgru_v3.0:1:95499008:95557831:-1 gene:ENSBGRG00000003142.1 transcript:ENSBGRT00000005846.1 gene_biotype:protein_coding transcript_biotype:protein_coding gene_symbol:MFN1 description:mitofusin 1 [Source:HGNC Symbol;Acc:HGNC:18262]	368119	357094	322791	243636	273548	288957	0.0133711	268714	23044	13304.4	8.57566	349335	23639.1	13648.1	6.7669	1.30003	0.378541	0.209274	Up
ENSBGRP00000001014.1	PLPP3	phospholipid phosphatase 3	pep primary_assembly:LU_Bosgru_v3.0:3:97410529:97516547:1 gene:ENSBGRG00000000652.1 transcript:ENSBGRT00000001174.1 gene_biotype:protein_coding transcript_biotype:protein_coding gene_symbol:PLPP3 description:phospholipid phosphatase 3 [Source:HGNC Symbol;Acc:HGNC:9229]	278657	273686	284876	367768	335296	346039	0.00218813	349701	16543.1	9551.16	4.73064	279073	5606.81	3237.09	2.00908	0.798033	-0.32548	0.129874	Down
ENSBGRP00000013625.1	BROX	BRO1 domain and CAAX motif containing	pep primary_assembly:LU_Bosgru_v3.0:14:21248496:21269470:1 gene:ENSBGRG00000008569.1 transcript:ENSBGRT00000015720.1 gene_biotype:protein_coding transcript_biotype:protein_coding gene_symbol:BROX description:BRO1 domain and CAAX motif containing [Source:HGNC Symbol;Acc:HGNC:26512]	690876	645700	693944	849137	832275	778776	0.00554171	820063	36736.1	21209.6	4.47967	676840	27011.5	15595.1	3.99082	0.825352	-0.276919	0.172069	Down
ENSBGRP00000032689.1		pep primary_assembly:LU_Bosgru_v3.0:21:61408298:61466743:-1 gene:ENSBGRG00000020456.1 transcript:ENSBGRT00000037797.1 gene_biotype:protein_coding transcript_biotype:protein_coding	pep primary_assembly:LU_Bosgru_v3.0:21:61408298:61466743:-1 gene:ENSBGRG00000020456.1 transcript:ENSBGRT00000037797.1 gene_biotype:protein_coding transcript_biotype:protein_coding	225086	220168	175169	292800	265116	342802	0.0280657	300239	39373.7	22732.4	13.1141	206808	27510.2	15883	13.3023	0.68881	-0.537823	0.263802	Down
ENSBGRP00000026692.1	UBLCP1	ubiquitin like domain containing CTD phosphatase 1	pep primary_assembly:LU_Bosgru_v3.0:8:77181652:77199356:1 gene:ENSBGRG00000016766.1 transcript:ENSBGRT00000030802.1 gene_biotype:protein_coding transcript_biotype:protein_coding gene_symbol:UBLCP1 description:ubiquitin like domain containing CTD phosphatase 1 [Source:HGNC Symbol;Acc:HGNC:28110]	248999	234887	223822	185421	200374	187273	0.00663141	191023	8151.27	4706.14	4.26717	235903	12618.9	7285.52	5.34919	1.23495	0.304448	0.176401	Up
ENSBGRP00000039576.1	BRCC3	BRCA1/BRCA2-containing complex subunit 3	pep primary_assembly:LU_Bosgru_v3.0:X:38280442:38370467:-1 gene:ENSBGRG00000024843.1 transcript:ENSBGRT00000045927.1 gene_biotype:protein_coding transcript_biotype:protein_coding gene_symbol:BRCC3 description:BRCA1/BRCA2-containing complex subunit 3 [Source:HGNC Symbol;Acc:HGNC:24185]	1.56906e+06	1.7023e+06	1.35003e+06	1.18389e+06	1.28065e+06	1.2124e+06	0.0418656	1.22565e+06	49725.2	28708.9	4.05706	1.54046e+06	177865	102690	11.5462	1.25686	0.329823	0.283089	Up
ENSBGRP00000030877.1	SLC37A4	solute carrier family 37 member 4	pep primary_assembly:LU_Bosgru_v3.0:13:57891610:57896967:1 gene:ENSBGRG00000019240.1 transcript:ENSBGRT00000035718.1 gene_biotype:protein_coding transcript_biotype:protein_coding gene_symbol:SLC37A4 description:solute carrier family 37 member 4 [Source:HGNC Symbol;Acc:HGNC:4061]	522204	508568	505032	420215	416124	435465	0.000365367	423934	10193.1	5884.97	2.4044	511935	9067.82	5235.31	1.77128	1.20758	0.272119	0.0469616	Up
ENSBGRP00000040495.1	SARS2	seryl-tRNA synthetase 2, mitochondrial	pep primary_assembly:LU_Bosgru_v3.0:20:67610253:67621478:1 gene:ENSBGRG00000025226.1 transcript:ENSBGRT00000046949.1 gene_biotype:protein_coding transcript_biotype:protein_coding gene_symbol:SARS2 description:seryl-tRNA synthetase 2, mitochondrial [Source:HGNC Symbol;Acc:HGNC:17697]	874691	928269	844867	720033	763341	703491	0.00706501	728955	30906.3	17843.8	4.23981	882609	42260.8	24399.3	4.78817	1.21079	0.275945	0.176991	Up
ENSBGRP00000036688.1	SCN4B	sodium voltage-gated channel beta subunit 4	pep primary_assembly:LU_Bosgru_v3.0:13:58730517:58748133:1 gene:ENSBGRG00000022985.1 transcript:ENSBGRT00000042450.1 gene_biotype:protein_coding transcript_biotype:protein_coding gene_symbol:SCN4B description:sodium voltage-gated channel beta subunit 4 [Source:HGNC Symbol;Acc:HGNC:10592]	450918	419593	488315	224926	257975	344194	0.0121357	275698	61577.5	35551.8	22.3351	452942	34405.6	19864.1	7.59602	1.64289	0.716237	0.203723	Up
ENSBGRP00000031258.1	AKAP9	A-kinase anchoring protein 9	pep primary_assembly:LU_Bosgru_v3.0:4:120629088:120811030:-1 gene:ENSBGRG00000019580.1 transcript:ENSBGRT00000036142.1 gene_biotype:protein_coding transcript_biotype:protein_coding gene_symbol:AKAP9 description:A-kinase anchoring protein 9 [Source:HGNC Symbol;Acc:HGNC:379]	1.0176e+08	8.96172e+07	1.10281e+08	7.4574e+07	7.19925e+07	6.23147e+07	0.0118815	6.96271e+07	6.46293e+06	3.73137e+06	9.28221	1.00553e+08	1.03845e+07	5.99548e+06	10.3274	1.44416	0.530232	0.203723	Up
ENSBGRP00000035232.1		pep primary_assembly:LU_Bosgru_v3.0:16:78975216:78976643:1 gene:ENSBGRG00000022014.1 transcript:ENSBGRT00000040746.1 gene_biotype:protein_coding transcript_biotype:protein_coding	pep primary_assembly:LU_Bosgru_v3.0:16:78975216:78976643:1 gene:ENSBGRG00000022014.1 transcript:ENSBGRT00000040746.1 gene_biotype:protein_coding transcript_biotype:protein_coding	2.19915e+06	1.92569e+06	2.15035e+06	2.59981e+06	2.57689e+06	2.69874e+06	0.00442395	2.62515e+06	64757.8	37387.9	2.46683	2.09173e+06	145855	84209.2	6.97292	0.796805	-0.327701	0.163723	Down
ENSBGRP00000029554.1	COQ6	coenzyme Q6, monooxygenase	pep primary_assembly:LU_Bosgru_v3.0:11:75798597:75812623:1 gene:ENSBGRG00000018611.1 transcript:ENSBGRT00000034224.1 gene_biotype:protein_coding transcript_biotype:protein_coding gene_symbol:COQ6 description:coenzyme Q6, monooxygenase [Source:HGNC Symbol;Acc:HGNC:20233]	204255	240767	150782	310449	305761	367309	0.0169105	327840	34261.8	19781.1	10.4508	198601	45258.1	26129.8	22.7885	0.605787	-0.723117	0.22945	Down
ENSBGRP00000025059.1	USP10	ubiquitin specific peptidase 10	pep primary_assembly:LU_Bosgru_v3.0:20:38511010:38581317:-1 gene:ENSBGRG00000015567.1 transcript:ENSBGRT00000028911.1 gene_biotype:protein_coding transcript_biotype:protein_coding gene_symbol:USP10 description:ubiquitin specific peptidase 10 [Source:HGNC Symbol;Acc:HGNC:12608]	278369	319136	301248	228965	244452	263620	0.0253028	245679	17360.3	10023	7.06624	299584	20434.2	11797.7	6.82086	1.21941	0.286187	0.25589	Up
ENSBGRP00000028784.1	NADK2	NAD kinase 2, mitochondrial	pep primary_assembly:LU_Bosgru_v3.0:23:44995024:45040118:-1 gene:ENSBGRG00000017418.1 transcript:ENSBGRT00000033336.1 gene_biotype:protein_coding transcript_biotype:protein_coding gene_symbol:NADK2 description:NAD kinase 2, mitochondrial [Source:HGNC Symbol;Acc:HGNC:26404]	109022	103814	122931	134005	143764	134273	0.0177833	137347	5558.48	3209.19	4.04702	111922	9882.81	5705.84	8.83007	0.814884	-0.295333	0.233753	Down
ENSBGRP00000025462.1	PHKA2	phosphorylase kinase regulatory subunit alpha 2	pep primary_assembly:LU_Bosgru_v3.0:Y:16076511:16182072:-1 gene:ENSBGRG00000015880.1 transcript:ENSBGRT00000029386.1 gene_biotype:protein_coding transcript_biotype:protein_coding gene_symbol:PHKA2 description:phosphorylase kinase regulatory subunit alpha 2 [Source:HGNC Symbol;Acc:HGNC:8926]	1.02175e+06	928623	867643	677748	810592	722010	0.0270827	736783	67643.1	39053.8	9.18086	939339	77611.2	44808.9	8.26232	1.27492	0.350406	0.260059	Up
ENSBGRP00000034824.1	OPA3	outer mitochondrial membrane lipid metabolism regulator OPA3	pep primary_assembly:LU_Bosgru_v3.0:20:62452486:62491399:1 gene:ENSBGRG00000021767.1 transcript:ENSBGRT00000040257.1 gene_biotype:protein_coding transcript_biotype:protein_coding gene_symbol:OPA3 description:outer mitochondrial membrane lipid metabolism regulator OPA3 [Source:HGNC Symbol;Acc:HGNC:8142]	269258	224221	233584	179821	198786	207430	0.0421654	195346	14122.7	8153.72	7.22957	242354	23764.8	13720.6	9.80581	1.24064	0.311089	0.283089	Up
ENSBGRP00000025269.1	MRPS23	mitochondrial ribosomal protein S23	pep primary_assembly:LU_Bosgru_v3.0:19:61892083:61896569:1 gene:ENSBGRG00000015820.1 transcript:ENSBGRT00000029157.1 gene_biotype:protein_coding transcript_biotype:protein_coding gene_symbol:MRPS23 description:mitochondrial ribosomal protein S23 [Source:HGNC Symbol;Acc:HGNC:14509]	123284	122099	144236	106166	108925	104876	0.0333533	106656	2068.31	1194.14	1.93924	129873	12452.6	7189.49	9.58826	1.21768	0.28414	0.271788	Up
ENSBGRP00000031031.1		pep primary_assembly:LU_Bosgru_v3.0:8:17202748:17206109:-1 gene:ENSBGRG00000019544.1 transcript:ENSBGRT00000035897.1 gene_biotype:protein_coding transcript_biotype:protein_coding	pep primary_assembly:LU_Bosgru_v3.0:8:17202748:17206109:-1 gene:ENSBGRG00000019544.1 transcript:ENSBGRT00000035897.1 gene_biotype:protein_coding transcript_biotype:protein_coding	222388	220237	238158	270852	288432	336563	0.0247223	298616	34018.5	19640.6	11.3921	226928	9785.24	5649.51	4.31205	0.759933	-0.396056	0.25501	Down
ENSBGRP00000033803.1	AKT1S1	AKT1 substrate 1	pep primary_assembly:LU_Bosgru_v3.0:20:58836279:58844108:1 gene:ENSBGRG00000021121.1 transcript:ENSBGRT00000039064.1 gene_biotype:protein_coding transcript_biotype:protein_coding gene_symbol:AKT1S1 description:AKT1 substrate 1 [Source:HGNC Symbol;Acc:HGNC:28426]	871622	1.00938e+06	825623	625458	686922	768276	0.038978	693552	71639.3	41361	10.3293	902206	95618.1	55205.1	10.5983	1.30085	0.379454	0.280287	Up
ENSBGRP00000019262.1		pep primary_assembly:LU_Bosgru_v3.0:29:2232861:2239068:1 gene:ENSBGRG00000012167.1 transcript:ENSBGRT00000022314.1 gene_biotype:protein_coding transcript_biotype:protein_coding	pep primary_assembly:LU_Bosgru_v3.0:29:2232861:2239068:1 gene:ENSBGRG00000012167.1 transcript:ENSBGRT00000022314.1 gene_biotype:protein_coding transcript_biotype:protein_coding	527734	502577	492368	858812	775807	702729	0.00421788	779116	78093.9	45087.5	10.0234	507560	18202	10508.9	3.58618	0.651456	-0.618261	0.163723	Down
ENSBGRP00000026153.1	IVNS1ABP	influenza virus NS1A binding protein	pep primary_assembly:LU_Bosgru_v3.0:14:66217018:66228705:-1 gene:ENSBGRG00000016348.1 transcript:ENSBGRT00000030192.1 gene_biotype:protein_coding transcript_biotype:protein_coding gene_symbol:IVNS1ABP description:influenza virus NS1A binding protein [Source:HGNC Symbol;Acc:HGNC:16951]	3.27833e+06	3.02971e+06	3.21742e+06	2.36072e+06	1.95745e+06	2.17253e+06	0.00186629	2.16357e+06	201783	116500	9.32642	3.17516e+06	129584	74815.2	4.08118	1.46756	0.553415	0.129874	Up
ENSBGRP00000018960.1	HMOX1	heme oxygenase 1	pep primary_assembly:LU_Bosgru_v3.0:5:30664182:30672212:-1 gene:ENSBGRG00000011979.1 transcript:ENSBGRT00000021970.1 gene_biotype:protein_coding transcript_biotype:protein_coding gene_symbol:HMOX1 description:heme oxygenase 1 [Source:HGNC Symbol;Acc:HGNC:5013]	367776	357593	311879	407549	466166	409664	0.0334054	427793	33249.2	19196.4	7.77225	345749	29770.9	17188.3	8.61056	0.808217	-0.307186	0.271788	Down
ENSBGRP00000038315.1	MMP2	matrix metallopeptidase 2	pep primary_assembly:LU_Bosgru_v3.0:20:23988324:24018902:-1 gene:ENSBGRG00000023889.1 transcript:ENSBGRT00000044391.1 gene_biotype:protein_coding transcript_biotype:protein_coding gene_symbol:MMP2 description:matrix metallopeptidase 2 [Source:HGNC Symbol;Acc:HGNC:7166]	73937.6	62305.1	78731.4	98170.4	99952.2	107012	0.00572462	101711	4675.82	2699.59	4.59714	71658.1	8447.07	4876.92	11.788	0.704523	-0.505281	0.172069	Down
ENSBGRP00000009266.1	VWA8	von Willebrand factor A domain containing 8	pep primary_assembly:LU_Bosgru_v3.0:15:72170549:72598352:1 gene:ENSBGRG00000005506.1 transcript:ENSBGRT00000010653.1 gene_biotype:protein_coding transcript_biotype:protein_coding gene_symbol:VWA8 description:von Willebrand factor A domain containing 8 [Source:HGNC Symbol;Acc:HGNC:29071]	339428	461868	320993	231185	247646	221348	0.0349844	233393	13287.1	7671.34	5.69303	374096	76569.4	44207.4	20.4678	1.60286	0.680649	0.271881	Up
ENSBGRP00000001993.1	CTSK	cathepsin K	pep primary_assembly:LU_Bosgru_v3.0:3:21233550:21247798:-1 gene:ENSBGRG00000001240.1 transcript:ENSBGRT00000002277.1 gene_biotype:protein_coding transcript_biotype:protein_coding gene_symbol:CTSK description:cathepsin K [Source:HGNC Symbol;Acc:HGNC:2536]	1.82153e+06	1.65094e+06	2.07263e+06	3.53519e+06	3.21574e+06	3.35739e+06	0.000581082	3.36944e+06	160066	92414.3	4.75053	1.84837e+06	212124	122470	11.4763	0.548568	-0.866257	0.0611045	Down
ENSBGRP00000002872.1	FSD1L	fibronectin type III and SPRY domain containing 1 like	pep primary_assembly:LU_Bosgru_v3.0:7:32707280:32775309:1 gene:ENSBGRG00000001636.1 transcript:ENSBGRT00000003270.1 gene_biotype:protein_coding transcript_biotype:protein_coding gene_symbol:FSD1L description:fibronectin type III and SPRY domain containing 1 like [Source:HGNC Symbol;Acc:HGNC:13753]	290087	287417	293923	217009	245821	238378	0.00302733	233736	14956.6	8635.18	6.39892	290476	3270.66	1888.32	1.12597	1.24275	0.31354	0.138281	Up
ENSBGRP00000005533.1	CHIA	chitinase acidic	pep primary_assembly:LU_Bosgru_v3.0:3:40520117:40545432:1 gene:ENSBGRG00000003406.1 transcript:ENSBGRT00000006343.1 gene_biotype:protein_coding transcript_biotype:protein_coding gene_symbol:CHIA description:chitinase acidic [Source:HGNC Symbol;Acc:HGNC:17432]	475661	524673	490814	655915	711889	647102	0.00218826	671636	35138	20286.9	5.2317	497050	25093.8	14487.9	5.04856	0.740059	-0.434288	0.129874	Down
ENSBGRP00000029617.1	MAEA	macrophage erythroblast attacher	pep primary_assembly:LU_Bosgru_v3.0:6:4745178:4775456:-1 gene:ENSBGRG00000018651.1 transcript:ENSBGRT00000034296.1 gene_biotype:protein_coding transcript_biotype:protein_coding gene_symbol:MAEA description:macrophage erythroblast attacher [Source:HGNC Symbol;Acc:HGNC:13731]	207025	231341	190024	162939	173621	168447	0.0293188	168336	5341.95	3084.18	3.17339	209463	20766.1	11989.3	9.91396	1.24432	0.315355	0.264256	Up
ENSBGRP00000022911.1	FHIP1A	family with sequence similarity 160 member A1	pep primary_assembly:LU_Bosgru_v3.0:16:8763411:8911824:1 gene:ENSBGRG00000014393.1 transcript:ENSBGRT00000026438.1 gene_biotype:protein_coding transcript_biotype:protein_coding gene_symbol:FHIP1A description:family with sequence similarity 160 member A1 [Source:HGNC Symbol;Acc:HGNC:34237]	110585	133252	123674	91158.1	96278	100505	0.020231	95980.2	4680.34	2702.2	4.87636	122504	11379	6569.66	9.28871	1.27634	0.352014	0.243701	Up
ENSBGRP00000015708.1	HIP1	huntingtin interacting protein 1	pep primary_assembly:LU_Bosgru_v3.0:26:9497274:9587401:1 gene:ENSBGRG00000009451.1 transcript:ENSBGRT00000018128.1 gene_biotype:protein_coding transcript_biotype:protein_coding gene_symbol:HIP1 description:huntingtin interacting protein 1 [Source:HGNC Symbol;Acc:HGNC:4913]	58841.1	51023.4	64934.2	101400	97342.7	85238.4	0.00447622	94660.2	8407.92	4854.32	8.88221	58266.2	6973.24	4026	11.9679	0.61553	-0.700099	0.163723	Down
ENSBGRP00000038217.1	SMAD3	SMAD family member 3	pep primary_assembly:LU_Bosgru_v3.0:11:10215427:10349326:-1 gene:ENSBGRG00000023965.1 transcript:ENSBGRT00000044275.1 gene_biotype:protein_coding transcript_biotype:protein_coding gene_symbol:SMAD3 description:SMAD family member 3 [Source:HGNC Symbol;Acc:HGNC:6769]	1.38194e+06	1.43225e+06	1.39674e+06	998298	979621	996620	1.37444e-05	991513	10333	5965.76	1.04214	1.40365e+06	25852.8	14926.1	1.84183	1.41566	0.501475	0.0154167	Up
ENSBGRP00000017033.1	UBASH3B	ubiquitin associated and SH3 domain containing B	pep primary_assembly:LU_Bosgru_v3.0:13:53527854:53707591:-1 gene:ENSBGRG00000010659.1 transcript:ENSBGRT00000019696.1 gene_biotype:protein_coding transcript_biotype:protein_coding gene_symbol:UBASH3B description:ubiquitin associated and SH3 domain containing B [Source:HGNC Symbol;Acc:HGNC:29884]	3.48864e+06	3.35624e+06	4.37209e+06	2.72028e+06	2.90952e+06	2.86848e+06	0.0489557	2.83276e+06	99548.9	57474.6	3.5142	3.73899e+06	552264	318850	14.7704	1.31991	0.40044	0.307403	Up
ENSBGRP00000014211.1	NRBP1	nuclear receptor binding protein 1	pep primary_assembly:LU_Bosgru_v3.0:9:96719528:96730591:-1 gene:ENSBGRG00000008864.1 transcript:ENSBGRT00000016367.1 gene_biotype:protein_coding transcript_biotype:protein_coding gene_symbol:NRBP1 description:nuclear receptor binding protein 1 [Source:HGNC Symbol;Acc:HGNC:7993]	155162	179127	159526	97100.8	98623.5	105078	0.00115802	100267	4234.97	2445.06	4.22368	164605	12764.3	7369.45	7.7545	1.64166	0.715153	0.0974181	Up
ENSBGRP00000020509.1	HIVEP1	HIVEP zinc finger 1	pep primary_assembly:LU_Bosgru_v3.0:24:48352601:48502163:-1 gene:ENSBGRG00000012906.1 transcript:ENSBGRT00000023721.1 gene_biotype:protein_coding transcript_biotype:protein_coding gene_symbol:HIVEP1 description:HIVEP zinc finger 1 [Source:HGNC Symbol;Acc:HGNC:4920]	2.44577e+06	2.3745e+06	2.22041e+06	2.12632e+06	1.77426e+06	1.95985e+06	0.0317335	1.95348e+06	176118	101682	9.01561	2.34689e+06	115187	66503	4.90805	1.20139	0.264706	0.267012	Up
ENSBGRP00000026648.1		pep primary_assembly:LU_Bosgru_v3.0:20:61578813:61588470:1 gene:ENSBGRG00000016517.1 transcript:ENSBGRT00000030752.1 gene_biotype:protein_coding transcript_biotype:protein_coding	pep primary_assembly:LU_Bosgru_v3.0:20:61578813:61588470:1 gene:ENSBGRG00000016517.1 transcript:ENSBGRT00000030752.1 gene_biotype:protein_coding transcript_biotype:protein_coding	108894	107358	99735.9	86715.7	85104.5	91075.7	0.00613618	87632	3089.23	1783.57	3.52523	105330	4904.77	2831.77	4.6566	1.20195	0.265381	0.172069	Up
ENSBGRP00000040319.1	AFAP1L2	actin filament associated protein 1 like 2	pep primary_assembly:LU_Bosgru_v3.0:25:37650752:37736492:-1 gene:ENSBGRG00000025263.1 transcript:ENSBGRT00000046744.1 gene_biotype:protein_coding transcript_biotype:protein_coding gene_symbol:AFAP1L2 description:actin filament associated protein 1 like 2 [Source:HGNC Symbol;Acc:HGNC:25901]	2.34576e+07	2.4607e+07	1.95299e+07	1.55783e+07	1.81202e+07	1.68242e+07	0.0288085	1.68409e+07	1.27107e+06	733851	7.5475	2.25315e+07	2.66225e+06	1.53705e+06	11.8157	1.3379	0.419972	0.264256	Up
ENSBGRP00000037871.1	ABCB7	ATP binding cassette subfamily B member 7	pep primary_assembly:LU_Bosgru_v3.0:X:82534687:82707573:1 gene:ENSBGRG00000023373.1 transcript:ENSBGRT00000043857.1 gene_biotype:protein_coding transcript_biotype:protein_coding gene_symbol:ABCB7 description:ATP binding cassette subfamily B member 7 [Source:HGNC Symbol;Acc:HGNC:48]	467436	403604	420367	332970	300563	352700	0.0140686	328744	26323.7	15198	8.00736	430469	33093.1	19106.3	7.68768	1.30943	0.388944	0.213247	Up
ENSBGRP00000018525.1	PCM1	pericentriolar material 1	pep primary_assembly:LU_Bosgru_v3.0:28:36397771:36492118:1 gene:ENSBGRG00000011591.1 transcript:ENSBGRT00000021463.1 gene_biotype:protein_coding transcript_biotype:protein_coding gene_symbol:PCM1 description:pericentriolar material 1 [Source:HGNC Symbol;Acc:HGNC:8727]	72416.4	54041	69190.4	48574.2	42009	51518	0.0477004	47367.1	4868.12	2810.61	10.2774	65216	9811.26	5664.53	15.0443	1.37682	0.46134	0.304384	Up
ENSBGRP00000041200.1	TSC2	TSC complex subunit 2	pep primary_assembly:LU_Bosgru_v3.0:26:46092824:46131548:-1 gene:ENSBGRG00000021872.1 transcript:ENSBGRT00000047776.1 gene_biotype:protein_coding transcript_biotype:protein_coding gene_symbol:TSC2 description:TSC complex subunit 2 [Source:HGNC Symbol;Acc:HGNC:12363]	51291.8	45656.3	44544.3	33668.2	38244.8	40624.6	0.0297984	37512.5	3535.52	2041.24	9.42492	47164.2	3617.67	2088.66	7.67037	1.25729	0.330319	0.264256	Up
ENSBGRP00000032795.1	CEP162	centrosomal protein 162	pep primary_assembly:LU_Bosgru_v3.0:10:23724377:23827942:-1 gene:ENSBGRG00000020485.1 transcript:ENSBGRT00000037910.1 gene_biotype:protein_coding transcript_biotype:protein_coding gene_symbol:CEP162 description:centrosomal protein 162 [Source:HGNC Symbol;Acc:HGNC:21107]	147578	157682	143310	123700	115331	113254	0.00381734	117428	5529.67	3192.55	4.70897	149523	7380.69	4261.24	4.93615	1.27332	0.348591	0.151122	Up
ENSBGRP00000009438.1	PIBF1	progesterone immunomodulatory binding factor 1	pep primary_assembly:LU_Bosgru_v3.0:15:32588914:32846082:-1 gene:ENSBGRG00000005889.1 transcript:ENSBGRT00000010868.1 gene_biotype:protein_coding transcript_biotype:protein_coding gene_symbol:PIBF1 description:progesterone immunomodulatory binding factor 1 [Source:HGNC Symbol;Acc:HGNC:23352]	98652.3	75531.4	85957	70351.8	62783.4	62157.5	0.0396108	65097.5	4561.09	2633.35	7.00655	86713.6	11579	6685.14	13.3532	1.33206	0.413654	0.282446	Up
ENSBGRP00000001461.1	KRT82	keratin 82	pep primary_assembly:LU_Bosgru_v3.0:5:80040380:80052511:-1 gene:ENSBGRG00000000911.1 transcript:ENSBGRT00000001671.1 gene_biotype:protein_coding transcript_biotype:protein_coding gene_symbol:KRT82 description:keratin 82 [Source:HGNC Symbol;Acc:HGNC:6459]	3.78281e+07	3.95932e+07	4.02785e+07	5.83802e+07	5.66284e+07	5.27565e+07	0.000776642	5.59217e+07	2.87769e+06	1.66144e+06	5.14593	3.92333e+07	1.26423e+06	729906	3.22235	0.701574	-0.511332	0.0730064	Down
ENSBGRP00000026580.1	PPARD	peroxisome proliferator activated receptor delta	pep primary_assembly:LU_Bosgru_v3.0:24:27087529:27178457:-1 gene:ENSBGRG00000016651.1 transcript:ENSBGRT00000030678.1 gene_biotype:protein_coding transcript_biotype:protein_coding gene_symbol:PPARD description:peroxisome proliferator activated receptor delta [Source:HGNC Symbol;Acc:HGNC:9235]	4.00446e+06	4.38884e+06	3.27016e+06	4.58071e+06	5.35551e+06	5.20936e+06	0.0457183	5.04853e+06	411679	237683	8.15443	3.88782e+06	568388	328159	14.6197	0.770091	-0.3769	0.29585	Down
ENSBGRP00000038582.1	MTFP1	mitochondrial fission process 1	pep primary_assembly:LU_Bosgru_v3.0:16:77081275:77084228:1 gene:ENSBGRG00000024179.1 transcript:ENSBGRT00000044734.1 gene_biotype:protein_coding transcript_biotype:protein_coding gene_symbol:MTFP1 description:mitochondrial fission process 1 [Source:HGNC Symbol;Acc:HGNC:26945]	311621	253037	319436	232497	224372	241561	0.0452782	232810	8598.64	4964.43	3.69342	294698	36290.7	20952.4	12.3145	1.26583	0.340085	0.294629	Up
ENSBGRP00000018324.1		pep primary_assembly:LU_Bosgru_v3.0:11:2277546:2313580:1 gene:ENSBGRG00000011499.1 transcript:ENSBGRT00000021231.1 gene_biotype:protein_coding transcript_biotype:protein_coding	pep primary_assembly:LU_Bosgru_v3.0:11:2277546:2313580:1 gene:ENSBGRG00000011499.1 transcript:ENSBGRT00000021231.1 gene_biotype:protein_coding transcript_biotype:protein_coding	5.17162e+06	4.79154e+06	5.21524e+06	4.09374e+06	3.85895e+06	4.29197e+06	0.00599854	4.08155e+06	216766	125150	5.31088	5.05947e+06	233054	134554	4.6063	1.23959	0.309868	0.172069	Up
ENSBGRP00000001270.1	FNBP1L	formin binding protein 1 like	pep primary_assembly:LU_Bosgru_v3.0:3:54347765:54473894:-1 gene:ENSBGRG00000000657.1 transcript:ENSBGRT00000001456.1 gene_biotype:protein_coding transcript_biotype:protein_coding gene_symbol:FNBP1L description:formin binding protein 1 like [Source:HGNC Symbol;Acc:HGNC:20851]	28363.6	22886	25501.9	20049.2	20698.8	20929.6	0.0350721	20559.2	456.503	263.562	2.22043	25583.8	2739.75	1581.79	10.7089	1.2444	0.315448	0.271881	Up
ENSBGRP00000042183.1	RABEP1	rabaptin, RAB GTPase binding effector protein 1	pep primary_assembly:LU_Bosgru_v3.0:19:41921035:42027100:1 gene:ENSBGRG00000026429.1 transcript:ENSBGRT00000048914.1 gene_biotype:protein_coding transcript_biotype:protein_coding gene_symbol:RABEP1 description:rabaptin, RAB GTPase binding effector protein 1 [Source:HGNC Symbol;Acc:HGNC:17677]	80221.5	85281.5	100571	49925.2	61699.3	62859.9	0.0144235	58161.5	7156.42	4131.76	12.3044	88691.4	10594.7	6116.83	11.9455	1.52492	0.608731	0.215711	Up
ENSBGRP00000022528.1	TBX22	T-box transcription factor 22	pep primary_assembly:LU_Bosgru_v3.0:X:78795542:78807597:-1 gene:ENSBGRG00000014109.1 transcript:ENSBGRT00000026006.1 gene_biotype:protein_coding transcript_biotype:protein_coding gene_symbol:TBX22 description:T-box transcription factor 22 [Source:HGNC Symbol;Acc:HGNC:11600]	180903	182625	182021	240409	215591	213767	0.0085826	223256	14883.1	8592.77	6.6664	181849	873.641	504.397	0.48042	0.814535	-0.295951	0.189327	Down
ENSBGRP00000026958.1	MRPL13	mitochondrial ribosomal protein L13	pep primary_assembly:LU_Bosgru_v3.0:18:75090846:75141700:-1 gene:ENSBGRG00000016852.1 transcript:ENSBGRT00000031112.1 gene_biotype:protein_coding transcript_biotype:protein_coding gene_symbol:MRPL13 description:mitochondrial ribosomal protein L13 [Source:HGNC Symbol;Acc:HGNC:14278]	235572	211564	248027	193952	160936	170141	0.0175169	175009	17038	9836.91	9.73549	231721	18534.3	10700.8	7.99854	1.32405	0.404954	0.232982	Up
ENSBGRP00000010600.1	SNIP1	Smad nuclear interacting protein 1	pep primary_assembly:LU_Bosgru_v3.0:3:118244424:118259611:1 gene:ENSBGRG00000006583.1 transcript:ENSBGRT00000012188.1 gene_biotype:protein_coding transcript_biotype:protein_coding gene_symbol:SNIP1 description:Smad nuclear interacting protein 1 [Source:HGNC Symbol;Acc:HGNC:30587]	3.39494e+06	2.76747e+06	3.53222e+06	4.51203e+06	4.59682e+06	4.48444e+06	0.00545363	4.5311e+06	58566	33813.1	1.29254	3.23154e+06	407719	235397	12.6168	0.713192	-0.487637	0.172069	Down
ENSBGRP00000014163.1		pep primary_assembly:LU_Bosgru_v3.0:3:83898415:83991997:1 gene:ENSBGRG00000008913.1 transcript:ENSBGRT00000016316.1 gene_biotype:protein_coding transcript_biotype:protein_coding	pep primary_assembly:LU_Bosgru_v3.0:3:83898415:83991997:1 gene:ENSBGRG00000008913.1 transcript:ENSBGRT00000016316.1 gene_biotype:protein_coding transcript_biotype:protein_coding	681388	627672	672994	867057	896075	732769	0.0319152	831967	87124.6	50301.4	10.4721	660685	28896.6	16683.4	4.37373	0.794124	-0.332565	0.267151	Down
ENSBGRP00000005553.1	KIF20A	kinesin family member 20A	pep primary_assembly:LU_Bosgru_v3.0:8:53909339:53918656:1 gene:ENSBGRG00000003400.1 transcript:ENSBGRT00000006365.1 gene_biotype:protein_coding transcript_biotype:protein_coding gene_symbol:KIF20A description:kinesin family member 20A [Source:HGNC Symbol;Acc:HGNC:9787]	542597	564624	490814	442082	373803	303289	0.0249744	373058	69399.4	40067.8	18.6028	532678	37891.4	21876.6	7.11337	1.42787	0.513865	0.25501	Up
ENSBGRP00000039524.1	DPH1	diphthamide biosynthesis 1	pep primary_assembly:LU_Bosgru_v3.0:19:45558185:45575217:-1 gene:ENSBGRG00000024791.1 transcript:ENSBGRT00000045858.1 gene_biotype:protein_coding transcript_biotype:protein_coding gene_symbol:DPH1 description:diphthamide biosynthesis 1 [Source:HGNC Symbol;Acc:HGNC:3003]	7.73858e+06	6.7444e+06	7.92024e+06	5.31435e+06	5.27223e+06	4.44131e+06	0.00604624	5.0093e+06	492343	284254	9.82858	7.46774e+06	632978	365450	8.47616	1.49078	0.576063	0.172069	Up
ENSBGRP00000018758.1		pep primary_assembly:LU_Bosgru_v3.0:19:60927296:60938054:1 gene:ENSBGRG00000011191.1 transcript:ENSBGRT00000021736.1 gene_biotype:protein_coding transcript_biotype:protein_coding	pep primary_assembly:LU_Bosgru_v3.0:19:60927296:60938054:1 gene:ENSBGRG00000011191.1 transcript:ENSBGRT00000021736.1 gene_biotype:protein_coding transcript_biotype:protein_coding	455262	457031	412209	356004	361562	370335	0.00662434	362634	7225.26	4171.51	1.99244	441501	25382.8	14654.8	5.74921	1.21748	0.283903	0.176401	Up
ENSBGRP00000004521.1	CBR1	carbonyl reductase 1	pep primary_assembly:LU_Bosgru_v3.0:1:161990342:162084276:1 gene:ENSBGRG00000002778.1 transcript:ENSBGRT00000005189.1 gene_biotype:protein_coding transcript_biotype:protein_coding gene_symbol:CBR1 description:carbonyl reductase 1 [Source:HGNC Symbol;Acc:HGNC:1548]	1.6834e+06	1.54702e+06	1.76025e+06	2.30869e+06	2.12546e+06	2.01276e+06	0.0103263	2.14897e+06	149361	86233.6	6.95035	1.66356e+06	107993	62349.7	6.49169	0.774118	-0.369375	0.196891	Down
ENSBGRP00000027460.1	CLHC1	clathrin heavy chain linker domain containing 1	pep primary_assembly:LU_Bosgru_v3.0:9:58960557:59001624:-1 gene:ENSBGRG00000017260.1 transcript:ENSBGRT00000031713.1 gene_biotype:protein_coding transcript_biotype:protein_coding gene_symbol:CLHC1 description:clathrin heavy chain linker domain containing 1 [Source:HGNC Symbol;Acc:HGNC:26453]	7.06314e+06	7.41506e+06	8.34614e+06	6.29485e+06	6.3427e+06	5.96337e+06	0.0246348	6.20031e+06	206583	119271	3.33182	7.60811e+06	662927	382741	8.71342	1.22705	0.295199	0.25501	Up
ENSBGRP00000041750.1	CPED1	cadherin like and PC-esterase domain containing 1	pep primary_assembly:LU_Bosgru_v3.0:4:37393464:37756809:-1 gene:ENSBGRG00000026179.1 transcript:ENSBGRT00000048421.1 gene_biotype:protein_coding transcript_biotype:protein_coding gene_symbol:CPED1 description:cadherin like and PC-esterase domain containing 1 [Source:HGNC Symbol;Acc:HGNC:26159]	3.33819e+06	3.21706e+06	3.20836e+06	4.4266e+06	4.0874e+06	3.57461e+06	0.0367304	4.02953e+06	428933	247644	10.6447	3.25454e+06	72574.2	41900.8	2.22994	0.807671	-0.308161	0.273751	Down
ENSBGRP00000005784.1	UHRF1BP1L	UHRF1 binding protein 1 like	pep primary_assembly:LU_Bosgru_v3.0:5:41280278:41385915:1 gene:ENSBGRG00000003515.1 transcript:ENSBGRT00000006619.1 gene_biotype:protein_coding transcript_biotype:protein_coding gene_symbol:UHRF1BP1L description:UHRF1 binding protein 1 like [Source:HGNC Symbol;Acc:HGNC:29102]	494784	441992	589743	409565	345309	317808	0.0414545	357561	47089.3	27187	13.1696	508840	74871.8	43227.2	14.7142	1.42309	0.509023	0.282512	Up
