# Supplementary material for: Proteomic Analysis Reveals the Effects of Different Dietary Protein Levels on Growth and Development of Jersey-Yak
Source: Animals (Basel). 2024 Jan 26;14(3):406. doi: 10.3390/ani14030406 (PMC10854544; doi:10.3390/ani14030406)
Supplement: Supplementary file 1 [file animals-14-00406-s001.zip › Table S4.xlsx]

## Sheet: HP vs LP
GO enrichment analysis of the DEPs(HP vs LP)
GO ID	GO Term	Description	Count	PValue	Genes	List Total	Fold Enrichment	Bonferroni	Benjamini	FDR
GO:0030029	Biological Process	actin filament-based process	15	0.00018457	TPM4, CAV3, ACTN1, CAV1, DSTN, FNBP1L, SORBS3, CORO1B, CNN2, CNN1, KRAS, PGM5, CALR, SCN4B, MSRB1	114	3.25523	0.375778	0.471206	0.471206
GO:1902589	Biological Process	single-organism organelle organization	23	0.000618727	TPM4, CAV3, ACTN1, DSTN, FNBP1L, SORBS3, CORO1B, TOMM22, CNN2, EML4, CENPE, CNN1, TPPP3, NIN, SLK, RILPL1, MFN1, KRAS, PGM5, CALR, HDGFL3, MSRB1, CEP89	114	2.17735	0.794045	0.787635	0.787635
GO:0044712	Biological Process	single-organism catabolic process	15	0.00116026	ENTPD1, CAV1, INSR, FAF2, ACAT2, CLGN, GLS, ACOXL, CTSK, MFN1, HMOX1, ENPP1, CALR, PLCD4, PAFAH1B3	114	2.70544	0.948381	0.787635	0.787635
GO:0097435	Biological Process	supramolecular fiber organization	13	0.00123405	TPM4, CAV3, ACTN1, DSTN, SORBS3, CORO1B, TPPP3, NIN, SLK, PGM5, CRYAB, HDGFL3, MSRB1	114	2.99643	0.957254	0.787635	0.787635
GO:0003012	Biological Process	muscle system process	8	0.00223536	MYBPC1, TPM4, CAV3, CAV1, SLMAP, PRKCA, TMEM38A, SCN4B	114	4.39818	0.996698	0.901395	0.901395
GO:0030036	Biological Process	actin cytoskeleton organization	12	0.00236307	CNN2, CNN1, TPM4, CAV3, ACTN1, DSTN, KRAS, PGM5, CALR, SORBS3, CORO1B, MSRB1	114	2.94911	0.997619	0.901395	0.901395
GO:0086001	Biological Process	cardiac muscle cell action potential	4	0.00314644	CAV3, CAV1, SLMAP, SCN4B	114	13.4944	0.999679	0.901395	0.901395
GO:0001508	Biological Process	action potential	5	0.00335447	CAV3, CAV1, GNA11, SLMAP, SCN4B	114	8.06732	0.999812	0.901395	0.901395
GO:0006936	Biological Process	muscle contraction	7	0.00343636	MYBPC1, TPM4, CAV3, CAV1, SLMAP, TMEM38A, SCN4B	114	4.76638	0.999847	0.901395	0.901395
GO:0031032	Biological Process	actomyosin structure organization	6	0.00353073	CNN2, CNN1, CAV3, ACTN1, PGM5, SORBS3	114	5.85942	0.99988	0.901395	0.901395
GO:0051899	Biological Process	membrane depolarization	4	0.0042727	CAV3, CAV1, SLMAP, SCN4B	114	12.1174	0.999982	0.912856	0.912856
GO:0007010	Biological Process	cytoskeleton organization	18	0.00429075	TPM4, CAV3, ACTN1, DSTN, SORBS3, CORO1B, CNN2, EML4, CENPE, CNN1, TPPP3, NIN, SLK, KRAS, PGM5, CALR, HDGFL3, MSRB1	114	2.11217	0.999983	0.912856	0.912856
GO:0048856	Biological Process	anatomical structure development	44	0.00511757	HSPB6, NAXE, COL12A1, TNC, NDRG1, CORO1B, CNN2, CTSK, GNA11, ZNF703, PSAP, MFN1, HMOX1, ENPP1, PGM5, FADD, HIF1AN, SEC63, UPF2, TFAP2B, CHTOP, CAV3, CAV1, INSR, ACTN1, PRKCA, DUSP29, SYPL2, EPN1, TTC9, TPPP3, NIN, PSMC4, RILPL1, CAPRIN1, PECAM1, ITGA7, KRAS, CALR, ARHGEF7, PAFAH1B3, TDRD15, CRYAB, HDGFL3	114	1.44882	0.999998	1	1
GO:0008284	Biological Process	positive regulation of cell proliferation	12	0.00564429	TFAP2B, CHTOP, INSR, ZNF703, TNC, S100A13, MFN1, HMOX1, PRKCA, KRAS, CALR, FADD	114	2.62723	0.999999	1	1
GO:0031579	Biological Process	membrane raft organization	3	0.00630622	NAXE, CAV3, CAV1	114	24.7398	1	1	1
GO:0032502	Biological Process	developmental process	46	0.00707765	HSPB6, NAXE, COL12A1, TNC, COMT, NDRG1, CORO1B, CNN2, CTSK, GNA11, ZNF703, PSAP, MFN1, HMOX1, ENPP1, PGM5, FADD, HIF1AN, AGFG1, SEC63, UPF2, TFAP2B, CHTOP, CAV3, CAV1, INSR, ACTN1, PRKCA, DUSP29, SYPL2, EPN1, TTC9, TPPP3, NIN, PSMC4, RILPL1, CAPRIN1, PECAM1, ITGA7, KRAS, CALR, ARHGEF7, PAFAH1B3, TDRD15, CRYAB, HDGFL3	114	1.40555	1	1	1
GO:0044710	Biological Process	single-organism metabolic process	35	0.00842756	NAXE, FAF2, COMT, ACAT2, CLGN, GLS, LACTB, ACOXL, PNP, PHKG1, CTSK, PSAP, MACROD1, MFN1, HMOX1, ENPP1, PGM5, ZNF622, TFAP2B, PDHA2, ENTPD1, ALG9, CAV3, IDH3G, CAV1, INSR, PRKCA, DUSP29, SORBS3, RPIA, SARS2, CALR, PAFAH1B3, PLCD4, CRYAB	114	1.51424	1	1	1
GO:0086010	Biological Process	membrane depolarization during action potential	3	0.00854351	CAV3, SLMAP, SCN4B	114	21.2055	1	1	1
GO:0044767	Biological Process	single-organism developmental process	45	0.00886571	HSPB6, NAXE, COL12A1, TNC, NDRG1, CORO1B, CNN2, CTSK, GNA11, ZNF703, PSAP, MFN1, HMOX1, ENPP1, PGM5, FADD, HIF1AN, AGFG1, SEC63, UPF2, TFAP2B, CHTOP, CAV3, CAV1, INSR, ACTN1, PRKCA, DUSP29, SYPL2, EPN1, TTC9, TPPP3, NIN, PSMC4, RILPL1, CAPRIN1, PECAM1, ITGA7, KRAS, CALR, ARHGEF7, PAFAH1B3, TDRD15, CRYAB, HDGFL3	114	1.39802	1	1	1
GO:0007275	Biological Process	multicellular organism development	39	0.0101503	HSPB6, NAXE, COL12A1, TNC, NDRG1, CNN2, CTSK, GNA11, ZNF703, PSAP, MFN1, HMOX1, ENPP1, FADD, SEC63, UPF2, TFAP2B, CHTOP, CAV3, CAV1, INSR, ACTN1, PRKCA, SYPL2, EPN1, TTC9, TPPP3, NIN, PSMC4, CAPRIN1, PECAM1, ITGA7, KRAS, CALR, ARHGEF7, PAFAH1B3, TDRD15, CRYAB, HDGFL3	114	1.44691	1	1	1
GO:0098901	Biological Process	regulation of cardiac muscle cell action potential	3	0.0110834	CAV3, CAV1, SLMAP	114	18.5548	1	1	1
GO:0061061	Biological Process	muscle structure development	9	0.0125741	CAV3, CAV1, ACTN1, KRAS, PGM5, HIF1AN, DUSP29, SYPL2, CRYAB	114	2.8792	1	1	1
GO:0044248	Biological Process	cellular catabolic process	21	0.0126076	UPF2, USP15, ENTPD1, CAV1, INSR, FAF2, COMT, FNBP1L, ZFYVE1, ACAT2, CLGN, GLS, PSMD8, ACOXL, PSMD4, PSMC4, CTSK, MFN1, HMOX1, ENPP1, CALR	114	1.76612	1	1	1
GO:0044699	Biological Process	single-organism process	93	0.0127204	HSPB6, COL12A1, FAF2, IFIT5, TNC, COMT, FNBP1L, GLS, TOMM22, CLGN, LACTB, AKAP13, ACOXL, PNP, SLK, CTSK, MACROD1, ENPP1, PGM5, PIM3, HIF1AN, TMEM38A, AGFG1, SEC63, UPF2, ENTPD1, ALG9, TPM4, ACTN1, CIRBP, PRKCA, DUSP29, SYPL2, EPN1, ARFGAP2, EML4, DEPDC7, SARS2, RILPL1, TIPRL, PECAM1, ITGA7, ARHGEF7, PAFAH1B3, CRYAB, SCN4B, HDGFL3, RAPGEF4, USP15, NAXE, CAB39, NDRG1, MESD, FBLN2, ACAT2, CORO1B, GS…	114	1.13554	1	1	1
GO:0044802	Biological Process	single-organism membrane organization	11	0.0132653	NAXE, CAV3, RILPL1, CAV1, SLMAP, MFN1, SYPL2, FNBP1L, NDRG1, MESD, TOMM22	114	2.46278	1	1	1
GO:0042127	Biological Process	regulation of cell proliferation	16	0.0134498	TFAP2B, CHTOP, CAV1, INSR, TNC, PRKCA, NDRG1, CNN2, CNN1, ZNF703, MFN1, S100A13, HMOX1, KRAS, CALR, FADD	114	1.98249	1	1	1
GO:0048646	Biological Process	anatomical structure formation involved in morphogenesis	13	0.0142393	TFAP2B, NAXE, CAV3, HSPB6, ACTN1, CAV1, COL12A1, PRKCA, EPN1, MFN1, HMOX1, ITGA7, PGM5	114	2.19784	1	1	1
GO:0060306	Biological Process	regulation of membrane repolarization	3	0.0149188	CAV3, CAV1, SCN4B	114	15.9041	1	1	1
GO:0060048	Biological Process	cardiac muscle contraction	4	0.015879	CAV3, CAV1, TMEM38A, SCN4B	114	7.51588	1	1	1
GO:0042692	Biological Process	muscle cell differentiation	7	0.016788	CAV3, ACTN1, KRAS, PGM5, HIF1AN, DUSP29, SYPL2	114	3.39565	1	1	1
GO:0005978	Biological Process	glycogen biosynthetic process	3	0.0170206	PHKG1, INSR, ENPP1	114	14.8439	1	1	1
GO:0061024	Biological Process	membrane organization	12	0.0170717	NAXE, CAV3, RILPL1, CAV1, SLMAP, MFN1, SYPL2, FNBP1L, NDRG1, MESD, ARFGAP2, TOMM22	114	2.2434	1	1	1
GO:0048662	Biological Process	negative regulation of smooth muscle cell proliferation	3	0.0181161	CNN1, MFN1, HMOX1	114	14.365	1	1	1
GO:0048732	Biological Process	gland development	7	0.0185491	UPF2, CAV1, ZNF703, PSAP, TNC, FADD, SEC63	114	3.31971	1	1	1
GO:0030433	Biological Process	ubiquitin-dependent ERAD pathway	4	0.0186816	CAV1, FAF2, CALR, CLGN	114	7.0685	1	1	1
GO:0009056	Biological Process	catabolic process	23	0.0190903	UPF2, USP15, ENTPD1, CAV1, INSR, FAF2, COMT, FNBP1L, ZFYVE1, ACAT2, CLGN, GLS, PSMD8, ACOXL, PSMD4, PSMC4, CTSK, MFN1, HMOX1, ENPP1, CALR, PLCD4, PAFAH1B3	114	1.63824	1	1	1
GO:0001666	Biological Process	response to hypoxia	5	0.0193577	CAV1, HMOX1, HIF1AN, CRYAB, NDRG1	114	4.85093	1	1	1
GO:0044707	Biological Process	single-multicellular organism process	44	0.019476	USP15, HSPB6, NAXE, COL12A1, TNC, NDRG1, MESD, CORO1B, CNN2, CTSK, GNA11, ZNF703, PSAP, MFN1, S100A13, HMOX1, ENPP1, FADD, SEC63, UPF2, TFAP2B, CHTOP, CAV3, CAV1, INSR, ACTN1, PRKCA, SYPL2, EPN1, TTC9, TPPP3, NIN, PSMC4, CAPRIN1, PECAM1, ITGA7, KRAS, CALR, ARHGEF7, PAFAH1B3, TDRD15, CRYAB, SCN4B, HDGFL3	114	1.34583	1	1	1
GO:0051641	Biological Process	cellular localization	25	0.0194972	NAXE, FAF2, FNBP1L, MESD, CORO1B, TOMM22, CNN2, MFN1, S100A13, TMEM38A, SEC63, CHTOP, RANBP3, CAV3, CAV1, ACTN1, ARFGAP2, EML4, CENPE, NIN, RILPL1, SLMAP, CALR, CRYAB, SCN4B	114	1.58792	1	1	1
GO:1900825	Biological Process	regulation of membrane depolarization during cardiac muscle cell action potential	2	0.0199008	CAV3, SLMAP	114	98.9591	1	1	1
GO:0051270	Biological Process	regulation of cellular component movement	12	0.019968	CNN2, SLK, CAV3, CAV1, INSR, ACTN1, PECAM1, HMOX1, PRKCA, CALR, FADD, CORO1B	114	2.19098	1	1	1
GO:0036293	Biological Process	response to decreased oxygen levels	5	0.0201966	CAV1, HMOX1, HIF1AN, CRYAB, NDRG1	114	4.78834	1	1	1
GO:0009628	Biological Process	response to abiotic stimulus	11	0.0209415	CNN2, CAV3, CAV1, GNA11, CIRBP, HMOX1, KRAS, HIF1AN, FADD, CRYAB, NDRG1	114	2.29008	1	1	1
GO:1902533	Biological Process	positive regulation of intracellular signal transduction	12	0.0209545	AKAP13, USP15, CAV1, INSR, IFIT5, S100A13, PRKCA, KRAS, ZNF622, CALR, FADD, SORBS3	114	2.17492	1	1	1
GO:1901575	Biological Process	organic substance catabolic process	20	0.0210591	UPF2, USP15, ENTPD1, CAV1, INSR, FAF2, COMT, ACAT2, CLGN, GLS, PSMD8, ACOXL, PSMD4, PSMC4, CTSK, HMOX1, ENPP1, CALR, PLCD4, PAFAH1B3	114	1.70914	1	1	1
GO:0086009	Biological Process	membrane repolarization	3	0.021575	CAV3, CAV1, SCN4B	114	13.0975	1	1	1
GO:0007009	Biological Process	plasma membrane organization	7	0.0221485	CAV3, RILPL1, CAV1, SLMAP, SYPL2, FNBP1L, NDRG1	114	3.18733	1	1	1
GO:0072359	Biological Process	circulatory system development	12	0.0226784	TFAP2B, NAXE, CAV3, HSPB6, CAV1, INSR, GNA11, PECAM1, HMOX1, PRKCA, SYPL2, EPN1	114	2.14869	1	1	1
GO:0098900	Biological Process	regulation of action potential	3	0.0227841	CAV3, CAV1, SLMAP	114	12.7233	1	1	1
GO:0009250	Biological Process	glucan biosynthetic process	3	0.0227841	PHKG1, INSR, ENPP1	114	12.7233	1	1	1
GO:1902903	Biological Process	regulation of supramolecular fiber organization	7	0.0230417	NIN, CAV3, DSTN, CRYAB, SORBS3, CORO1B, HDGFL3	114	3.15827	1	1	1
GO:0051128	Biological Process	regulation of cellular component organization	23	0.0234628	CHTOP, CAV3, CAV1, INSR, TNC, CIRBP, DSTN, FNBP1L, SORBS3, MESD, CORO1B, GSPT1, CNN2, CENPE, TPPP3, NIN, SLK, CAPRIN1, MFN1, ENPP1, CALR, CRYAB, HDGFL3	114	1.60587	1	1	1
GO:0032879	Biological Process	regulation of localization	23	0.0236891	TFAP2B, NAXE, CAV3, ACTN1, CAV1, INSR, PRKCA, MESD, CORO1B, CNN2, SLK, SLMAP, PECAM1, HMOX1, ENPP1, PLIN3, CALR, TMEM38A, FADD, ARHGEF7, CRYAB, SCN4B, RAPGEF4	114	1.60436	1	1	1
GO:0071453	Biological Process	cellular response to oxygen levels	4	0.0237006	CAV1, HMOX1, HIF1AN, NDRG1	114	6.45385	1	1	1
GO:0030048	Biological Process	actin filament-based movement	4	0.0237006	CAV3, CAV1, FNBP1L, SCN4B	114	6.45385	1	1	1
GO:0050790	Biological Process	regulation of catalytic activity	18	0.0241087	CHTOP, RANBP3, CAV3, CAB39, ACTN1, CAV1, INSR, FAF2, ARFGAP2, CENPE, TIPRL, PSAP, ZNF622, FADD, A2M, ARHGEF7, CRYAB, AGFG1	114	1.75552	1	1	1
GO:0051649	Biological Process	establishment of localization in cell	19	0.0249576	CHTOP, RANBP3, CAV3, CAV1, FAF2, FNBP1L, ARFGAP2, TOMM22, CNN2, EML4, CENPE, RILPL1, MFN1, S100A13, CALR, TMEM38A, CRYAB, SCN4B, SEC63	114	1.71137	1	1	1
GO:0006897	Biological Process	endocytosis	9	0.0251621	CNN2, CAV3, CAV1, INSR, PECAM1, CALR, FNBP1L, MESD, EPN1	114	2.5302	1	1	1
GO:0070482	Biological Process	response to oxygen levels	5	0.0261943	CAV1, HMOX1, HIF1AN, CRYAB, NDRG1	114	4.41782	1	1	1
GO:0098902	Biological Process	regulation of membrane depolarization during action potential	2	0.0264468	CAV3, SLMAP	114	74.2193	1	1	1
GO:0070836	Biological Process	caveola assembly	2	0.0264468	CAV3, CAV1	114	74.2193	1	1	1
GO:0051001	Biological Process	negative regulation of nitric-oxide synthase activity	2	0.0264468	CAV3, CAV1	114	74.2193	1	1	1
GO:0032501	Biological Process	multicellular organismal process	49	0.0280875	HSPB6, COL12A1, TNC, CTSK, ENPP1, TMEM38A, AGFG1, SEC63, UPF2, MYBPC1, TPM4, ACTN1, PRKCA, SYPL2, EPN1, PECAM1, ITGA7, ARHGEF7, PAFAH1B3, CRYAB, SCN4B, HDGFL3, USP15, NAXE, NDRG1, MESD, CORO1B, CNN2, GNA11, ZNF703, PSAP, S100A13, MFN1, HMOX1, FADD, TFAP2B, CHTOP, CAV3, CAV1, INSR, TTC9, NIN, TPPP3, PSMC4, CAPRIN1, SLMAP, KRAS, CALR, TDRD15	114	1.28393	1	1	1
GO:0048513	Biological Process	animal organ development	27	0.0309635	TNC, CNN2, CTSK, GNA11, ZNF703, PSAP, MFN1, ENPP1, FADD, SEC63, UPF2, TFAP2B, CAV3, CAV1, INSR, ACTN1, PRKCA, SYPL2, EPN1, TTC9, TPPP3, NIN, PECAM1, KRAS, ARHGEF7, PAFAH1B3, CRYAB	114	1.48604	1	1	1
GO:0044763	Biological Process	single-organism cellular process	76	0.0310118	COL12A1, FAF2, TNC, FNBP1L, GLS, TOMM22, CLGN, ACOXL, PNP, SLK, MACROD1, ENPP1, PGM5, PIM3, HIF1AN, TMEM38A, AGFG1, ENTPD1, ALG9, TPM4, ACTN1, CIRBP, PRKCA, DUSP29, SYPL2, ARFGAP2, EML4, SARS2, RILPL1, TIPRL, PECAM1, ITGA7, ARHGEF7, CRYAB, SCN4B, HDGFL3, RAPGEF4, NAXE, NDRG1, MESD, FBLN2, ACAT2, CORO1B, GSPT1, CNN2, CNN1, PHKG1, GNA11, ZNF703, PSAP, S100A13, MFN1, HMOX1, FADD, ZNF622, TFAP2B, PDH…	114	1.16254	1	1	1
GO:0036503	Biological Process	ERAD pathway	4	0.0316777	CAV1, FAF2, CALR, CLGN	114	5.76461	1	1	1
GO:2000649	Biological Process	regulation of sodium ion transmembrane transporter activity	3	0.031992	CAV3, SLMAP, SCN4B	114	10.6028	1	1	1
GO:0046777	Biological Process	protein autophosphorylation	5	0.0320232	SLK, CAV1, INSR, ENPP1, PIM3	114	4.14633	1	1	1
GO:0086003	Biological Process	cardiac muscle cell contraction	3	0.0334089	CAV3, CAV1, SCN4B	114	10.3562	1	1	1
GO:0032268	Biological Process	regulation of cellular protein metabolic process	22	0.0371433	CHTOP, CAV3, CAB39, CAV1, INSR, PRKCA, DUSP29, SORBS3, GSPT1, EIF1, CENPE, PSMC4, CAPRIN1, TIPRL, PECAM1, ENPP1, KRAS, CALR, ZNF622, FADD, A2M, CRYAB	114	1.55507	1	1	1
GO:0055117	Biological Process	regulation of cardiac muscle contraction	3	0.0393146	CAV3, CAV1, TMEM38A	114	9.4748	1	1	1
GO:0044854	Biological Process	plasma membrane raft assembly	2	0.039409	CAV3, CAV1	114	49.4795	1	1	1
GO:1902305	Biological Process	regulation of sodium ion transmembrane transport	3	0.0408487	CAV3, SLMAP, SCN4B	114	9.27741	1	1	1
GO:0009611	Biological Process	response to wounding	7	0.0411921	CNN2, CAV3, CAV1, TNC, HMOX1, PRKCA, CORO1B	114	2.74886	1	1	1
GO:0051049	Biological Process	regulation of transport	15	0.0412357	TFAP2B, NAXE, CAV3, ACTN1, CAV1, INSR, CNN2, SLMAP, ENPP1, CALR, TMEM38A, ARHGEF7, CRYAB, SCN4B, RAPGEF4	114	1.76572	1	1	1
GO:0034329	Biological Process	cell junction assembly	5	0.0417608	SLK, CAV1, ACTN1, PECAM1, PRKCA	114	3.80612	1	1	1
GO:0006941	Biological Process	striated muscle contraction	4	0.0426918	CAV3, CAV1, TMEM38A, SCN4B	114	5.11857	1	1	1
GO:0008283	Biological Process	cell proliferation	16	0.043807	TFAP2B, CHTOP, CAV1, INSR, TNC, PRKCA, NDRG1, CNN2, CNN1, ZNF703, MFN1, S100A13, HMOX1, KRAS, CALR, FADD	114	1.70619	1	1	1
GO:0035556	Biological Process	intracellular signal transduction	22	0.0441945	USP15, CAV3, CAB39, CAV1, INSR, IFIT5, PRKCA, DUSP29, SORBS3, NDRG1, AKAP13, DEPDC7, TIPRL, MFN1, S100A13, KRAS, CALR, TMEM38A, ZNF622, FADD, PLCD4, RAPGEF4	114	1.526	1	1	1
GO:0048731	Biological Process	system development	34	0.0450304	HSPB6, NAXE, TNC, NDRG1, CNN2, CTSK, GNA11, ZNF703, PSAP, MFN1, HMOX1, ENPP1, FADD, SEC63, UPF2, TFAP2B, CAV3, CAV1, INSR, ACTN1, PRKCA, SYPL2, EPN1, TTC9, TPPP3, NIN, CAPRIN1, PECAM1, KRAS, CALR, ARHGEF7, PAFAH1B3, CRYAB, HDGFL3	114	1.35342	1	1	1
GO:0043161	Biological Process	proteasome-mediated ubiquitin-dependent protein catabolic process	7	0.0457632	PSMD8, PSMD4, PSMC4, CAV1, FAF2, CALR, CLGN	114	2.67802	1	1	1
GO:0009653	Biological Process	anatomical structure morphogenesis	22	0.0461026	TFAP2B, NAXE, CAV3, HSPB6, ACTN1, CAV1, INSR, COL12A1, TNC, PRKCA, EPN1, CORO1B, NIN, RILPL1, CAPRIN1, MFN1, HMOX1, ITGA7, KRAS, PGM5, CALR, CRYAB	114	1.51891	1	1	1
GO:0030239	Biological Process	myofibril assembly	3	0.0472048	CAV3, ACTN1, PGM5	114	8.56377	1	1	1
GO:0033554	Biological Process	cellular response to stress	17	0.0473347	CAV3, CAV1, FAF2, TNC, CIRBP, ZFYVE1, NDRG1, CLGN, TMCO1, PHKG1, TIPRL, MACROD1, MFN1, HMOX1, HIF1AN, CALR, ZNF622	114	1.6504	1	1	1
GO:0016043	Biological Process	cellular component organization	48	0.0473514	USP15, NAXE, FAF2, TNC, FNBP1L, FBLN2, NDRG1, MESD, CORO1B, GSPT1, CLGN, TOMM22, CNN2, CNN1, SLK, MFN1, ENPP1, PGM5, FADD, TMEM38A, CHTOP, CAV3, TPM4, CAV1, INSR, ACTN1, CIRBP, DSTN, PRKCA, SYPL2, SORBS3, ARFGAP2, EML4, CENPE, TPPP3, NIN, RILPL1, CAPRIN1, SLMAP, PECAM1, KRAS, CALR, ARHGEF7, TDRD15, CRYAB, HDGFL3, MSRB1, CEP89	114	1.25045	1	1	1
GO:0042886	Biological Process	amide transport	16	0.0473577	TFAP2B, CHTOP, RANBP3, CAV1, FAF2, ARFGAP2, TOMM22, SELENBP1, RILPL1, PSAP, MFN1, S100A13, CALR, ARHGEF7, RAPGEF4, SEC63	114	1.688	1	1	1
GO:0055114	Biological Process	oxidation-reduction process	7	0.0491448	ACOXL, PHKG1, IDH3G, INSR, HMOX1, ENPP1, ACAT2	114	2.63056	1	1	1
GO:0030334	Biological Process	regulation of cell migration	10	0.0495044	CNN2, SLK, CAV1, INSR, PECAM1, HMOX1, PRKCA, CALR, FADD, CORO1B	114	2.07897	1	1	1
GO:0048878	Biological Process	chemical homeostasis	12	0.0506294	TFAP2B, ACOXL, CAV3, CAV1, INSR, SLMAP, HMOX1, ENPP1, DUSP29, SYPL2, TMEM38A, TMCO1	114	1.88693	1	1	1
GO:0033692	Biological Process	cellular polysaccharide biosynthetic process	3	0.0521927	PHKG1, INSR, ENPP1	114	8.09665	1	1	1
GO:0001765	Biological Process	membrane raft assembly	2	0.0522001	CAV3, CAV1	114	37.1096	1	1	1
GO:0086012	Biological Process	membrane depolarization during cardiac muscle cell action potential	2	0.0522001	CAV3, SCN4B	114	37.1096	1	1	1
GO:0032769	Biological Process	negative regulation of monooxygenase activity	2	0.0522001	CAV3, CAV1	114	37.1096	1	1	1
GO:0051130	Biological Process	positive regulation of cellular component organization	13	0.0522585	CHTOP, CAV1, INSR, DSTN, FNBP1L, SORBS3, MESD, CORO1B, TPPP3, NIN, CAPRIN1, MFN1, CALR	114	1.81023	1	1	1
GO:0007015	Biological Process	actin filament organization	7	0.0531946	TPM4, CAV3, ACTN1, DSTN, SORBS3, CORO1B, MSRB1	114	2.57834	1	1	1
GO:0051640	Biological Process	organelle localization	8	0.0538684	EML4, CENPE, NIN, CAV3, S100A13, MFN1, FNBP1L, ARFGAP2	114	2.33762	1	1	1
GO:0046785	Biological Process	microtubule polymerization	3	0.0538956	TPPP3, NIN, HDGFL3	114	7.95207	1	1	1
GO:0030335	Biological Process	positive regulation of cell migration	7	0.054238	CAV1, INSR, PECAM1, HMOX1, PRKCA, CALR, FADD	114	2.56561	1	1	1
GO:0070252	Biological Process	actin-mediated cell contraction	3	0.055618	CAV3, CAV1, SCN4B	114	7.81256	1	1	1
GO:0008016	Biological Process	regulation of heart contraction	4	0.0564147	CAV3, CAV1, TMEM38A, SCN4B	114	4.56734	1	1	1
GO:0071840	Biological Process	cellular component organization or biogenesis	49	0.05665	FAF2, TNC, FNBP1L, TOMM22, CLGN, SLK, ENPP1, PGM5, TMEM38A, TPM4, ACTN1, CIRBP, PRKCA, SYPL2, ARFGAP2, EML4, RILPL1, PECAM1, ARHGEF7, CRYAB, HDGFL3, USP15, NAXE, NDRG1, MESD, FBLN2, CORO1B, GSPT1, CNN2, CNN1, MFN1, FADD, ZNF622, CHTOP, CAV3, CAV1, INSR, DSTN, SORBS3, CENPE, NIN, TPPP3, CAPRIN1, SLMAP, KRAS, CALR, TDRD15, MSRB1, CEP89	114	1.23154	1	1	1
GO:0042391	Biological Process	regulation of membrane potential	6	0.0568543	CAV3, CAV1, GNA11, SLMAP, MFN1, SCN4B	114	2.87301	1	1	1
GO:0055001	Biological Process	muscle cell development	4	0.0574664	CAV3, ACTN1, PGM5, SYPL2	114	4.53248	1	1	1
GO:0045216	Biological Process	cell-cell junction organization	5	0.0583887	SLK, CAV1, ACTN1, PECAM1, PRKCA	114	3.40455	1	1	1
GO:0005996	Biological Process	monosaccharide metabolic process	5	0.0583887	RPIA, TFAP2B, INSR, ENPP1, PGM5	114	3.40455	1	1	1
GO:0044857	Biological Process	plasma membrane raft organization	2	0.0585322	CAV3, CAV1	114	32.9864	1	1	1
GO:0042060	Biological Process	wound healing	6	0.0587696	CNN2, CAV3, CAV1, HMOX1, PRKCA, CORO1B	114	2.84547	1	1	1
GO:0005977	Biological Process	glycogen metabolic process	3	0.0591201	PHKG1, INSR, ENPP1	114	7.54773	1	1	1
GO:0006073	Biological Process	cellular glucan metabolic process	3	0.0591201	PHKG1, INSR, ENPP1	114	7.54773	1	1	1
GO:0044042	Biological Process	glucan metabolic process	3	0.0591201	PHKG1, INSR, ENPP1	114	7.54773	1	1	1
GO:0043123	Biological Process	positive regulation of I-kappaB kinase/NF-kappaB signaling	4	0.0595976	AKAP13, IFIT5, S100A13, FADD	114	4.46432	1	1	1
GO:0006942	Biological Process	regulation of striated muscle contraction	3	0.0608992	CAV3, CAV1, TMEM38A	114	7.42193	1	1	1
GO:2000021	Biological Process	regulation of ion homeostasis	4	0.0617656	CAV3, CAV1, SLMAP, TMEM38A	114	4.39818	1	1	1
GO:0000271	Biological Process	polysaccharide biosynthetic process	3	0.0626966	PHKG1, INSR, ENPP1	114	7.30026	1	1	1
GO:0001568	Biological Process	blood vessel development	8	0.0630674	TFAP2B, NAXE, HSPB6, CAV1, PECAM1, HMOX1, PRKCA, EPN1	114	2.25334	1	1	1
GO:0034976	Biological Process	response to endoplasmic reticulum stress	5	0.0640592	CAV1, FAF2, CALR, TMCO1, CLGN	114	3.29864	1	1	1
GO:0019915	Biological Process	lipid storage	3	0.0645118	CAV1, ENPP1, PLIN3	114	7.18251	1	1	1
GO:2000147	Biological Process	positive regulation of cell motility	7	0.0647725	CAV1, INSR, PECAM1, HMOX1, PRKCA, CALR, FADD	114	2.45064	1	1	1
GO:0045765	Biological Process	regulation of angiogenesis	5	0.0648922	NAXE, HSPB6, HMOX1, PRKCA, EPN1	114	3.28404	1	1	1
GO:0022607	Biological Process	cellular component assembly	25	0.0663211	FNBP1L, CORO1B, CLGN, SLK, MFN1, PGM5, FADD, CAV3, CAV1, ACTN1, CIRBP, PRKCA, SORBS3, CENPE, TPPP3, NIN, RILPL1, PECAM1, CALR, ARHGEF7, TDRD15, CRYAB, HDGFL3, MSRB1, CEP89	114	1.40834	1	1	1
GO:0051234	Biological Process	establishment of localization	34	0.0664404	NAXE, FAF2, FNBP1L, MESD, TOMM22, CNN2, SELENBP1, LASP1, PSAP, MFN1, S100A13, ENPP1, TMEM38A, SEC63, TFAP2B, CHTOP, RANBP3, CAV3, CAV1, INSR, ACTN1, EPN1, ARFGAP2, TMCO1, EML4, CENPE, RILPL1, SLMAP, PECAM1, CALR, ARHGEF7, CRYAB, SCN4B, RAPGEF4	114	1.31021	1	1	1
GO:0090257	Biological Process	regulation of muscle system process	4	0.0673447	CAV3, CAV1, PRKCA, TMEM38A	114	4.2411	1	1	1
GO:1904062	Biological Process	regulation of cation transmembrane transport	5	0.0674253	CAV3, CAV1, SLMAP, TMEM38A, SCN4B	114	3.24102	1	1	1
GO:2000145	Biological Process	regulation of cell motility	10	0.0674299	CNN2, SLK, CAV1, INSR, PECAM1, HMOX1, PRKCA, CALR, FADD, CORO1B	114	1.95571	1	1	1
GO:0007154	Biological Process	cell communication	42	0.0683311	USP15, CAB39, IFIT5, TNC, FNBP1L, ZFYVE1, NDRG1, MESD, AKAP13, GNA11, ZNF703, PSAP, MFN1, S100A13, HMOX1, ENPP1, ZNF622, FADD, HIF1AN, TMEM38A, TFAP2B, CAV3, CAV1, INSR, ACTN1, PRKCA, DUSP29, SORBS3, EPN1, TMCO1, DEPDC7, TIPRL, GNB4, PECAM1, ITGA7, KRAS, CALR, ARHGEF7, PLCD4, SCN4B, RAPGEF4, CEP89	114	1.25239	1	1	1
GO:1902904	Biological Process	negative regulation of supramolecular fiber organization	4	0.0684874	CAV3, CRYAB, CORO1B, HDGFL3	114	4.21102	1	1	1
GO:0065008	Biological Process	regulation of biological quality	29	0.068758	COMT, MESD, CORO1B, ACOXL, CTSK, GNA11, MFN1, HMOX1, ENPP1, FADD, TMEM38A, TFAP2B, CAV3, CAV1, INSR, ACTN1, DSTN, PRKCA, DUSP29, SYPL2, TMCO1, SLMAP, PLIN3, KRAS, CALR, ARHGEF7, CRYAB, SCN4B, RAPGEF4	114	1.35326	1	1	1
GO:0051272	Biological Process	positive regulation of cellular component movement	7	0.0695456	CAV1, INSR, PECAM1, HMOX1, PRKCA, CALR, FADD	114	2.40526	1	1	1
GO:0051246	Biological Process	regulation of protein metabolic process	22	0.0699294	CHTOP, CAV3, CAB39, CAV1, INSR, PRKCA, DUSP29, SORBS3, GSPT1, EIF1, CENPE, PSMC4, CAPRIN1, TIPRL, PECAM1, ENPP1, KRAS, CALR, ZNF622, FADD, A2M, CRYAB	114	1.44818	1	1	1
GO:0031953	Biological Process	negative regulation of protein autophosphorylation	2	0.0710709	CAV1, ENPP1	114	26.9888	1	1	1
GO:0009888	Biological Process	tissue development	16	0.0713954	TFAP2B, CAV3, ACTN1, CAV1, COL12A1, TNC, TPPP3, RILPL1, CTSK, ZNF703, PSAP, PECAM1, ENPP1, ITGA7, KRAS, PGM5	114	1.59183	1	1	1
GO:0050801	Biological Process	ion homeostasis	9	0.0714317	TFAP2B, CAV3, CAV1, SLMAP, HMOX1, ENPP1, SYPL2, TMEM38A, TMCO1	114	2.04273	1	1	1
GO:0006112	Biological Process	energy reserve metabolic process	3	0.0719459	PHKG1, INSR, ENPP1	114	6.74721	1	1	1
GO:0034637	Biological Process	cellular carbohydrate biosynthetic process	3	0.0719459	PHKG1, INSR, ENPP1	114	6.74721	1	1	1
GO:0033036	Biological Process	macromolecule localization	23	0.0722549	TFAP2B, CHTOP, RANBP3, NAXE, CAV3, CAV1, FAF2, MESD, CORO1B, ARFGAP2, TOMM22, SELENBP1, NIN, RILPL1, SLMAP, PSAP, MFN1, S100A13, ENPP1, PLIN3, CALR, RAPGEF4, SEC63	114	1.42551	1	1	1
GO:0043901	Biological Process	negative regulation of multi-organism process	4	0.0731461	USP15, IFIT5, HMOX1, CALR	114	4.09486	1	1	1
GO:0040017	Biological Process	positive regulation of locomotion	7	0.0732568	CAV1, INSR, PECAM1, HMOX1, PRKCA, CALR, FADD	114	2.37231	1	1	1
GO:0002028	Biological Process	regulation of sodium ion transport	3	0.0738461	CAV3, SLMAP, SCN4B	114	6.6465	1	1	1
GO:0015833	Biological Process	peptide transport	15	0.074634	TFAP2B, CHTOP, RANBP3, CAV1, FAF2, ARFGAP2, TOMM22, SELENBP1, RILPL1, MFN1, S100A13, CALR, ARHGEF7, RAPGEF4, SEC63	114	1.61698	1	1	1
GO:0055074	Biological Process	calcium ion homeostasis	6	0.0746705	TFAP2B, CAV3, CAV1, SYPL2, TMEM38A, TMCO1	114	2.65069	1	1	1
GO:0010498	Biological Process	proteasomal protein catabolic process	7	0.0751545	PSMD8, PSMD4, PSMC4, CAV1, FAF2, CALR, CLGN	114	2.35617	1	1	1
GO:0032970	Biological Process	regulation of actin filament-based process	6	0.0754104	CNN2, CAV3, CAV1, DSTN, SORBS3, CORO1B	114	2.64282	1	1	1
GO:0060047	Biological Process	heart contraction	4	0.0755275	CAV3, CAV1, TMEM38A, SCN4B	114	4.03915	1	1	1
GO:0034330	Biological Process	cell junction organization	5	0.0762348	SLK, CAV1, ACTN1, PECAM1, PRKCA	114	3.10541	1	1	1
GO:0045651	Biological Process	positive regulation of macrophage differentiation	2	0.0772781	PRKCA, FADD	114	24.7398	1	1	1
GO:0022603	Biological Process	regulation of anatomical structure morphogenesis	10	0.0775227	NIN, NAXE, CAV3, HSPB6, CAPRIN1, HMOX1, PRKCA, CALR, EPN1, CORO1B	114	1.90062	1	1	1
GO:0044700	Biological Process	single organism signaling	41	0.0790774	USP15, CAB39, IFIT5, TNC, FNBP1L, NDRG1, MESD, AKAP13, GNA11, ZNF703, PSAP, MFN1, S100A13, HMOX1, ENPP1, ZNF622, FADD, HIF1AN, TMEM38A, TFAP2B, CAV3, CAV1, INSR, ACTN1, PRKCA, DUSP29, SORBS3, EPN1, TMCO1, DEPDC7, TIPRL, GNB4, PECAM1, ITGA7, KRAS, CALR, ARHGEF7, PLCD4, SCN4B, RAPGEF4, CEP89	114	1.24432	1	1	1
GO:1901342	Biological Process	regulation of vasculature development	5	0.0827308	NAXE, HSPB6, HMOX1, PRKCA, EPN1	114	3.01704	1	1	1
GO:0002027	Biological Process	regulation of heart rate	3	0.0835828	CAV3, CAV1, SCN4B	114	6.18494	1	1	1
GO:0048659	Biological Process	smooth muscle cell proliferation	3	0.0835828	CNN1, MFN1, HMOX1	114	6.18494	1	1	1
GO:0043900	Biological Process	regulation of multi-organism process	6	0.0838128	USP15, CAV1, IFIT5, HMOX1, PRKCA, CALR	114	2.55929	1	1	1
GO:0001944	Biological Process	vasculature development	8	0.0841987	TFAP2B, NAXE, HSPB6, CAV1, PECAM1, HMOX1, PRKCA, EPN1	114	2.10179	1	1	1
GO:0072358	Biological Process	cardiovascular system development	8	0.0841987	TFAP2B, NAXE, HSPB6, CAV1, PECAM1, HMOX1, PRKCA, EPN1	114	2.10179	1	1	1
GO:0050793	Biological Process	regulation of developmental process	20	0.0849143	TFAP2B, NAXE, CAV3, HSPB6, CAV1, INSR, PRKCA, EPN1, CORO1B, NIN, CTSK, GNA11, CAPRIN1, ZNF703, HMOX1, ENPP1, KRAS, HIF1AN, CALR, FADD	114	1.45101	1	1	1
GO:1902531	Biological Process	regulation of intracellular signal transduction	15	0.0863279	USP15, CAV3, CAV1, INSR, IFIT5, PRKCA, DUSP29, SORBS3, AKAP13, MFN1, S100A13, KRAS, CALR, ZNF622, FADD	114	1.58025	1	1	1
GO:0048514	Biological Process	blood vessel morphogenesis	7	0.0864363	TFAP2B, NAXE, HSPB6, CAV1, HMOX1, PRKCA, EPN1	114	2.26871	1	1	1
GO:0055086	Biological Process	nucleobase-containing small molecule metabolic process	8	0.0866354	RPIA, ENTPD1, PNP, NAXE, INSR, MACROD1, MFN1, ENPP1	114	2.08701	1	1	1
GO:0003015	Biological Process	heart process	4	0.0879384	CAV3, CAV1, TMEM38A, SCN4B	114	3.78188	1	1	1
GO:0040012	Biological Process	regulation of locomotion	10	0.0885031	CNN2, SLK, CAV1, INSR, PECAM1, HMOX1, PRKCA, CALR, FADD, CORO1B	114	1.84855	1	1	1
GO:0033500	Biological Process	carbohydrate homeostasis	4	0.0892243	TFAP2B, CAV3, INSR, DUSP29	114	3.75794	1	1	1
GO:0042593	Biological Process	glucose homeostasis	4	0.0892243	TFAP2B, CAV3, INSR, DUSP29	114	3.75794	1	1	1
GO:0060546	Biological Process	negative regulation of necroptotic process	2	0.0895693	CAV1, FADD	114	21.2055	1	1	1
GO:0048660	Biological Process	regulation of smooth muscle cell proliferation	3	0.0896028	CNN1, MFN1, HMOX1	114	5.93754	1	1	1
GO:0023052	Biological Process	signaling	41	0.0898224	USP15, CAB39, IFIT5, TNC, FNBP1L, NDRG1, MESD, AKAP13, GNA11, ZNF703, PSAP, MFN1, S100A13, HMOX1, ENPP1, ZNF622, FADD, HIF1AN, TMEM38A, TFAP2B, CAV3, CAV1, INSR, ACTN1, PRKCA, DUSP29, SORBS3, EPN1, TMCO1, DEPDC7, TIPRL, GNB4, PECAM1, ITGA7, KRAS, CALR, ARHGEF7, PLCD4, SCN4B, RAPGEF4, CEP89	114	1.23198	1	1	1
GO:0042278	Biological Process	purine nucleoside metabolic process	3	0.0916374	PNP, MACROD1, MFN1	114	5.85942	1	1	1
GO:0010959	Biological Process	regulation of metal ion transport	5	0.0924691	CAV3, CAV1, SLMAP, TMEM38A, SCN4B	114	2.89919	1	1	1
GO:0006810	Biological Process	transport	32	0.0933535	NAXE, FAF2, FNBP1L, MESD, TOMM22, CNN2, SELENBP1, LASP1, PSAP, MFN1, S100A13, ENPP1, TMEM38A, SEC63, TFAP2B, CHTOP, RANBP3, CAV3, CAV1, INSR, ACTN1, EPN1, ARFGAP2, TMCO1, RILPL1, SLMAP, PECAM1, CALR, ARHGEF7, CRYAB, SCN4B, RAPGEF4	114	1.28623	1	1	1
GO:0071456	Biological Process	cellular response to hypoxia	3	0.0936857	HMOX1, HIF1AN, NDRG1	114	5.78332	1	1	1
GO:0031623	Biological Process	receptor internalization	3	0.0936857	CAV3, CAV1, INSR	114	5.78332	1	1	1
GO:0072505	Biological Process	divalent inorganic anion homeostasis	2	0.0956539	TFAP2B, ENPP1	114	19.7918	1	1	1
GO:0055062	Biological Process	phosphate ion homeostasis	2	0.0956539	TFAP2B, ENPP1	114	19.7918	1	1	1
GO:0072506	Biological Process	trivalent inorganic anion homeostasis	2	0.0956539	TFAP2B, ENPP1	114	19.7918	1	1	1
GO:0006006	Biological Process	glucose metabolic process	4	0.0957722	TFAP2B, INSR, ENPP1, PGM5	114	3.64266	1	1	1
GO:1903522	Biological Process	regulation of blood circulation	4	0.0957722	CAV3, CAV1, TMEM38A, SCN4B	114	3.64266	1	1	1
GO:0010256	Biological Process	endomembrane system organization	8	0.0974397	CAV3, RILPL1, CAV1, SLMAP, SYPL2, TMEM38A, FNBP1L, NDRG1	114	2.02647	1	1	1
GO:0051094	Biological Process	positive regulation of developmental process	12	0.0974617	NIN, CAV3, HSPB6, INSR, CAPRIN1, ZNF703, HMOX1, PRKCA, HIF1AN, CALR, FADD, CORO1B	114	1.67727	1	1	1
GO:0065009	Biological Process	regulation of molecular function	20	0.0974994	CHTOP, RANBP3, CAV3, CAB39, ACTN1, CAV1, INSR, FAF2, ARFGAP2, CENPE, SLMAP, TIPRL, PSAP, ZNF622, FADD, A2M, ARHGEF7, CRYAB, SCN4B, AGFG1	114	1.42455	1	1	1
GO:0051603	Biological Process	proteolysis involved in cellular protein catabolic process	9	0.097673	PSMD8, USP15, PSMD4, PSMC4, CAV1, CTSK, FAF2, CALR, CLGN	114	1.90306	1	1	1
GO:0036294	Biological Process	cellular response to decreased oxygen levels	3	0.0978216	HMOX1, HIF1AN, NDRG1	114	5.63691	1	1	1
GO:0044089	Biological Process	positive regulation of cellular component biogenesis	7	0.0993492	TPPP3, NIN, CAV1, PRKCA, FNBP1L, SORBS3, CORO1B	114	2.18292	1	1	1
GO:0044264	Biological Process	cellular polysaccharide metabolic process	3	0.0999089	PHKG1, INSR, ENPP1	114	5.56645	1	1	1
GO:0098771	Biological Process	inorganic ion homeostasis	8	0.101425	TFAP2B, CAV3, CAV1, HMOX1, ENPP1, SYPL2, TMEM38A, TMCO1	114	2.00593	1	1	1
GO:0031589	Biological Process	cell-substrate adhesion	5	0.101681	SLK, ACTN1, CALR, FBLN2, SORBS3	114	2.80073	1	1	1
GO:0045649	Biological Process	regulation of macrophage differentiation	2	0.101698	PRKCA, FADD	114	18.5548	1	1	1
GO:0060547	Biological Process	negative regulation of necrotic cell death	2	0.101698	CAV1, FADD	114	18.5548	1	1	1
GO:0044281	Biological Process	small molecule metabolic process	17	0.103739	TFAP2B, PDHA2, ENTPD1, NAXE, IDH3G, CAV1, INSR, ACAT2, GLS, RPIA, ACOXL, SARS2, PNP, MACROD1, MFN1, ENPP1, PGM5	114	1.47657	1	1	1
GO:0051258	Biological Process	protein polymerization	5	0.103784	TPPP3, NIN, CORO1B, HDGFL3, MSRB1	114	2.77975	1	1	1
GO:0006511	Biological Process	ubiquitin-dependent protein catabolic process	8	0.104131	PSMD8, USP15, PSMD4, PSMC4, CAV1, FAF2, CALR, CLGN	114	1.99246	1	1	1
GO:0044085	Biological Process	cellular component biogenesis	26	0.104242	FNBP1L, CORO1B, CLGN, SLK, MFN1, PGM5, ZNF622, FADD, CAV3, CAV1, ACTN1, CIRBP, PRKCA, SORBS3, CENPE, TPPP3, NIN, RILPL1, PECAM1, CALR, ARHGEF7, TDRD15, CRYAB, HDGFL3, MSRB1, CEP89	114	1.32717	1	1	1
GO:0043542	Biological Process	endothelial cell migration	4	0.105259	HMOX1, PRKCA, CALR, CORO1B	114	3.49267	1	1	1
GO:0072507	Biological Process	divalent inorganic cation homeostasis	6	0.105552	TFAP2B, CAV3, CAV1, SYPL2, TMEM38A, TMCO1	114	2.38137	1	1	1
GO:0001525	Biological Process	angiogenesis	6	0.10644	NAXE, HSPB6, CAV1, HMOX1, PRKCA, EPN1	114	2.37502	1	1	1
GO:0015031	Biological Process	protein transport	14	0.107437	TFAP2B, CHTOP, RANBP3, CAV1, FAF2, ARFGAP2, TOMM22, SELENBP1, RILPL1, MFN1, S100A13, CALR, RAPGEF4, SEC63	114	1.559	1	1	1
GO:0030730	Biological Process	sequestering of triglyceride	2	0.107702	ENPP1, PLIN3	114	17.4634	1	1	1
GO:0055082	Biological Process	cellular chemical homeostasis	8	0.108264	TFAP2B, CAV3, CAV1, HMOX1, ENPP1, SYPL2, TMEM38A, TMCO1	114	1.97261	1	1	1
GO:0010595	Biological Process	positive regulation of endothelial cell migration	3	0.10838	HMOX1, PRKCA, CALR	114	5.30138	1	1	1
GO:0051668	Biological Process	localization within membrane	3	0.110527	NAXE, RILPL1, MESD	114	5.23901	1	1	1
GO:0042592	Biological Process	homeostatic process	15	0.111289	TFAP2B, CAV3, CAV1, INSR, SYPL2, DUSP29, TMCO1, ACOXL, CTSK, SLMAP, HMOX1, ENPP1, KRAS, TMEM38A, FADD	114	1.51571	1	1	1
GO:0006468	Biological Process	protein phosphorylation	15	0.111739	USP15, CAV3, CAB39, CAV1, INSR, PRKCA, DUSP29, SORBS3, CENPE, SLK, PECAM1, ENPP1, PIM3, KRAS, ZNF622	114	1.51468	1	1	1
GO:0071702	Biological Process	organic substance transport	19	0.112145	TFAP2B, CHTOP, RANBP3, NAXE, CAV1, INSR, FAF2, ARFGAP2, TOMM22, SELENBP1, RILPL1, PSAP, MFN1, S100A13, ENPP1, CALR, ARHGEF7, RAPGEF4, SEC63	114	1.41583	1	1	1
GO:0032412	Biological Process	regulation of ion transmembrane transporter activity	4	0.112254	CAV3, CAV1, SLMAP, SCN4B	114	3.39288	1	1	1
GO:0044087	Biological Process	regulation of cellular component biogenesis	10	0.113125	TPPP3, NIN, SLK, CAV3, CAV1, PRKCA, FNBP1L, CRYAB, SORBS3, CORO1B	114	1.75252	1	1	1
GO:0019941	Biological Process	modification-dependent protein catabolic process	8	0.113196	PSMD8, USP15, PSMD4, PSMC4, CAV1, FAF2, CALR, CLGN	114	1.94993	1	1	1
GO:0006457	Biological Process	protein folding	4	0.115101	HSPB6, CALR, MESD, CLGN	114	3.35454	1	1	1
GO:0043623	Biological Process	cellular protein complex assembly	8	0.116068	CENPE, TPPP3, NIN, CALR, CRYAB, CORO1B, HDGFL3, MSRB1	114	1.93721	1	1	1
GO:1902905	Biological Process	positive regulation of supramolecular fiber organization	4	0.116535	NIN, DSTN, SORBS3, CORO1B	114	3.3357	1	1	1
GO:0030154	Biological Process	cell differentiation	28	0.118064	COL12A1, TNC, NDRG1, GNA11, ZNF703, PSAP, ENPP1, PGM5, FADD, HIF1AN, AGFG1, TFAP2B, CAV3, CAV1, ACTN1, PRKCA, DUSP29, SYPL2, NIN, RILPL1, CAPRIN1, PECAM1, ITGA7, KRAS, CALR, ARHGEF7, TDRD15, HDGFL3	114	1.28877	1	1	1
GO:1901564	Biological Process	organonitrogen compound metabolic process	19	0.118501	NAXE, INSR, SAT2, COMT, GSPT1, EIF1, GLS, CKMT2, RPIA, SARS2, PNP, CTSK, CAPRIN1, PSAP, MACROD1, MFN1, HMOX1, ENPP1, CALR	114	1.40455	1	1	1
GO:0043632	Biological Process	modification-dependent macromolecule catabolic process	8	0.118978	PSMD8, USP15, PSMD4, PSMC4, CAV1, FAF2, CALR, CLGN	114	1.92465	1	1	1
GO:0010927	Biological Process	cellular component assembly involved in morphogenesis	3	0.119226	CAV3, ACTN1, PGM5	114	5.00355	1	1	1
GO:0051354	Biological Process	negative regulation of oxidoreductase activity	2	0.119592	CAV3, CAV1	114	15.6251	1	1	1
GO:0044267	Biological Process	cellular protein metabolic process	36	0.119713	USP15, CAB39, FAF2, GSPT1, CLGN, PSMD8, SLK, PSMD4, CTSK, MACROD1, ENPP1, PIM3, ZNF622, FADD, HIF1AN, A2M, CHTOP, TRIM63, ALG9, CAV3, CAV1, INSR, PRKCA, DUSP29, SORBS3, EIF1, CENPE, SARS2, PSMC4, CAPRIN1, TIPRL, PECAM1, KRAS, CALR, CRYAB, MSRB1	114	1.22931	1	1	1
GO:0006996	Biological Process	organelle organization	31	0.120105	USP15, FAF2, FNBP1L, CORO1B, TOMM22, CNN2, CNN1, SLK, MFN1, PGM5, TMEM38A, CHTOP, CAV3, TPM4, INSR, ACTN1, CIRBP, DSTN, SORBS3, ARFGAP2, EML4, CENPE, TPPP3, NIN, RILPL1, KRAS, CALR, TDRD15, HDGFL3, MSRB1, CEP89	114	1.26175	1	1	1
GO:0044257	Biological Process	cellular protein catabolic process	9	0.121213	PSMD8, USP15, PSMD4, PSMC4, CAV1, CTSK, FAF2, CALR, CLGN	114	1.80778	1	1	1
GO:0055065	Biological Process	metal ion homeostasis	7	0.123849	TFAP2B, CAV3, CAV1, HMOX1, SYPL2, TMEM38A, TMCO1	114	2.04945	1	1	1
GO:0048869	Biological Process	cellular developmental process	29	0.125264	COL12A1, TNC, NDRG1, CORO1B, GNA11, ZNF703, PSAP, ENPP1, PGM5, FADD, HIF1AN, AGFG1, TFAP2B, CAV3, CAV1, ACTN1, PRKCA, DUSP29, SYPL2, NIN, RILPL1, CAPRIN1, PECAM1, ITGA7, KRAS, CALR, ARHGEF7, TDRD15, HDGFL3	114	1.2717	1	1	1
GO:0060307	Biological Process	regulation of ventricular cardiac muscle cell membrane repolarization	2	0.125478	CAV3, SCN4B	114	14.8439	1	1	1
GO:0046716	Biological Process	muscle cell cellular homeostasis	2	0.125478	CAV3, CAV1	114	14.8439	1	1	1
GO:0005976	Biological Process	polysaccharide metabolic process	3	0.125859	PHKG1, INSR, ENPP1	114	4.84039	1	1	1
GO:0022898	Biological Process	regulation of transmembrane transporter activity	4	0.126757	CAV3, CAV1, SLMAP, SCN4B	114	3.20948	1	1	1
GO:0071560	Biological Process	cellular response to transforming growth factor beta stimulus	4	0.126757	USP15, CAV3, CAV1, ZNF703	114	3.20948	1	1	1
GO:0044723	Biological Process	single-organism carbohydrate metabolic process	6	0.128827	RPIA, TFAP2B, PHKG1, INSR, ENPP1, PGM5	114	2.23216	1	1	1
GO:0060537	Biological Process	muscle tissue development	5	0.130529	TFAP2B, CAV3, CAV1, ACTN1, PGM5	114	2.55049	1	1	1
GO:0005979	Biological Process	regulation of glycogen biosynthetic process	2	0.131324	INSR, ENPP1	114	14.137	1	1	1
GO:0010962	Biological Process	regulation of glucan biosynthetic process	2	0.131324	INSR, ENPP1	114	14.137	1	1	1
GO:0060544	Biological Process	regulation of necroptotic process	2	0.131324	CAV1, FADD	114	14.137	1	1	1
GO:0071705	Biological Process	nitrogen compound transport	16	0.131354	TFAP2B, CHTOP, RANBP3, CAV1, FAF2, ARFGAP2, TOMM22, SELENBP1, RILPL1, PSAP, MFN1, S100A13, CALR, ARHGEF7, RAPGEF4, SEC63	114	1.44642	1	1	1
GO:0001932	Biological Process	regulation of protein phosphorylation	12	0.132364	CENPE, CAV3, CAB39, CAV1, INSR, PECAM1, ENPP1, PRKCA, KRAS, ZNF622, DUSP29, SORBS3	114	1.57913	1	1	1
GO:0030100	Biological Process	regulation of endocytosis	4	0.132739	CNN2, CAV1, INSR, CALR	114	3.14156	1	1	1
GO:0043122	Biological Process	regulation of I-kappaB kinase/NF-kappaB signaling	4	0.13425	AKAP13, IFIT5, S100A13, FADD	114	3.12502	1	1	1
GO:0071559	Biological Process	response to transforming growth factor beta	4	0.13425	USP15, CAV3, CAV1, ZNF703	114	3.12502	1	1	1
GO:0043244	Biological Process	regulation of protein complex disassembly	3	0.134836	DSTN, GSPT1, HDGFL3	114	4.63871	1	1	1
GO:0006873	Biological Process	cellular ion homeostasis	7	0.135812	CAV3, CAV1, HMOX1, ENPP1, SYPL2, TMEM38A, TMCO1	114	1.99438	1	1	1
GO:0006508	Biological Process	proteolysis	14	0.136111	USP15, CAV1, FAF2, CLGN, PSMD8, LACTB, PSMD4, PSMC4, CTSK, RNPEP, CALR, FADD, A2M, CRYAB	114	1.49399	1	1	1
GO:0007565	Biological Process	female pregnancy	3	0.137102	TPPP3, CALR, EPN1	114	4.59088	1	1	1
GO:0050999	Biological Process	regulation of nitric-oxide synthase activity	2	0.137132	CAV3, CAV1	114	13.4944	1	1	1
GO:0051051	Biological Process	negative regulation of transport	5	0.137628	CNN2, CAV3, CAV1, ENPP1, CRYAB	114	2.49897	1	1	1
GO:0051716	Biological Process	cellular response to stimulus	46	0.137673	USP15, CAB39, FAF2, IFIT5, TNC, FNBP1L, ZFYVE1, NDRG1, MESD, CORO1B, CLGN, CNN2, AKAP13, PHKG1, GNA11, ZNF703, PSAP, MACROD1, MFN1, S100A13, HMOX1, ENPP1, ZNF622, FADD, HIF1AN, TMEM38A, TFAP2B, CAV3, CAV1, INSR, CIRBP, PRKCA, DUSP29, SORBS3, EPN1, TMCO1, DEPDC7, TIPRL, GNB4, PECAM1, ITGA7, KRAS, CALR, PLCD4, CRYAB, RAPGEF4	114	1.16921	1	1	1
GO:0007155	Biological Process	cell adhesion	12	0.138191	SLK, CAV1, ACTN1, COL12A1, TNC, PECAM1, ITGA7, PRKCA, CALR, FADD, FBLN2, SORBS3	114	1.56526	1	1	1
GO:0006909	Biological Process	phagocytosis	4	0.138819	CNN2, PECAM1, CALR, MESD	114	3.07645	1	1	1
GO:0008104	Biological Process	protein localization	19	0.139323	TFAP2B, CHTOP, RANBP3, CAV3, CAV1, FAF2, MESD, CORO1B, ARFGAP2, TOMM22, SELENBP1, NIN, RILPL1, SLMAP, MFN1, S100A13, CALR, RAPGEF4, SEC63	114	1.37109	1	1	1
GO:0002040	Biological Process	sprouting angiogenesis	3	0.139378	NAXE, HMOX1, EPN1	114	4.54404	1	1	1
GO:0032409	Biological Process	regulation of transporter activity	4	0.140354	CAV3, CAV1, SLMAP, SCN4B	114	3.06059	1	1	1
GO:0001934	Biological Process	positive regulation of protein phosphorylation	9	0.140877	CENPE, CAB39, CAV1, INSR, PECAM1, PRKCA, KRAS, ZNF622, SORBS3	114	1.74178	1	1	1
GO:0022610	Biological Process	biological adhesion	12	0.141156	SLK, CAV1, ACTN1, COL12A1, TNC, PECAM1, ITGA7, PRKCA, CALR, FADD, FBLN2, SORBS3	114	1.55841	1	1	1
GO:0006793	Biological Process	phosphorus metabolic process	23	0.142132	USP15, PDHA2, ENTPD1, NAXE, CAV3, CAB39, CAV1, INSR, PRKCA, DUSP29, SORBS3, CKMT2, RPIA, CENPE, SLK, TIPRL, MFN1, PECAM1, ENPP1, PIM3, KRAS, ZNF622, PLCD4	114	1.31059	1	1	1
GO:0051179	Biological Process	localization	42	0.142786	NAXE, FAF2, FNBP1L, MESD, CORO1B, TOMM22, CNN2, SELENBP1, LASP1, SLK, PSAP, MFN1, S100A13, HMOX1, ENPP1, FADD, TMEM38A, SEC63, TFAP2B, CHTOP, RANBP3, CAV3, CAV1, INSR, ACTN1, DSTN, PRKCA, EPN1, ARFGAP2, TMCO1, EML4, CENPE, NIN, RILPL1, SLMAP, PECAM1, PLIN3, CALR, ARHGEF7, CRYAB, SCN4B, RAPGEF4	114	1.18099	1	1	1
GO:0043065	Biological Process	positive regulation of apoptotic process	6	0.14281	TFAP2B, CAV1, MFN1, HMOX1, ZNF622, FADD	114	2.15649	1	1	1
GO:0099623	Biological Process	regulation of cardiac muscle cell membrane repolarization	2	0.142902	CAV3, SCN4B	114	12.9077	1	1	1
GO:0048519	Biological Process	negative regulation of biological process	34	0.142965	USP15, NAXE, IFIT5, NDRG1, CORO1B, CNN2, CNN1, PHKG1, CTSK, ZNF703, MFN1, HMOX1, ENPP1, PIM3, FADD, HIF1AN, TMEM38A, A2M, UPF2, TFAP2B, CAV3, CAV1, ACTN1, CIRBP, PRKCA, DUSP29, SORBS3, EPN1, CAPRIN1, TIPRL, KRAS, CALR, CRYAB, HDGFL3	114	1.21965	1	1	1
GO:0019439	Biological Process	aromatic compound catabolic process	5	0.14488	UPF2, ENTPD1, HMOX1, ENPP1, COMT	114	2.44948	1	1	1
GO:0006937	Biological Process	regulation of muscle contraction	3	0.146252	CAV3, CAV1, TMEM38A	114	4.40907	1	1	1
GO:0031109	Biological Process	microtubule polymerization or depolymerization	3	0.146252	TPPP3, NIN, HDGFL3	114	4.40907	1	1	1
GO:0019318	Biological Process	hexose metabolic process	4	0.14655	TFAP2B, INSR, ENPP1, PGM5	114	2.99876	1	1	1
GO:0007249	Biological Process	I-kappaB kinase/NF-kappaB signaling	4	0.14655	AKAP13, IFIT5, S100A13, FADD	114	2.99876	1	1	1
GO:0051146	Biological Process	striated muscle cell differentiation	4	0.148113	CAV3, ACTN1, KRAS, PGM5	114	2.98369	1	1	1
GO:0051495	Biological Process	positive regulation of cytoskeleton organization	4	0.148113	NIN, DSTN, SORBS3, CORO1B	114	2.98369	1	1	1
GO:0007178	Biological Process	transmembrane receptor protein serine/threonine kinase signaling pathway	5	0.148562	TFAP2B, USP15, CAV3, CAV1, ZNF703	114	2.42547	1	1	1
GO:0065007	Biological Process	biological regulation	78	0.148863	HSPB6, FAF2, IFIT5, TNC, COMT, FNBP1L, LACTB, AKAP13, ACOXL, SLK, CTSK, ENPP1, PIM3, HIF1AN, TMEM38A, ANKRD2, AGFG1, UPF2, ACTN1, CIRBP, PRKCA, DUSP29, SYPL2, EPN1, ARFGAP2, DEPDC7, RILPL1, TIPRL, PECAM1, ITGA7, TFAM, PLIN3, ARHGEF7, CRYAB, SCN4B, HDGFL3, RAPGEF4, USP15, NAXE, CAB39, NDRG1, MESD, FBLN2, CORO1B, GSPT1, CNN2, CNN1, PHKG1, GNA11, CREG1, ZNF703, PSAP, S100A13, MFN1, HMOX1, FADD, ZNF6…	114	1.08624	1	1	1
GO:0043068	Biological Process	positive regulation of programmed cell death	6	0.148999	TFAP2B, CAV1, MFN1, HMOX1, ZNF622, FADD	114	2.12561	1	1	1
GO:0010770	Biological Process	positive regulation of cell morphogenesis involved in differentiation	3	0.150873	NIN, CAPRIN1, CALR	114	4.32345	1	1	1
GO:0051336	Biological Process	regulation of hydrolase activity	9	0.152039	CHTOP, CAV1, ACTN1, PSAP, TIPRL, FADD, A2M, ARHGEF7, CRYAB	114	1.70837	1	1	1
GO:0031331	Biological Process	positive regulation of cellular catabolic process	5	0.152281	PSMC4, CAV1, INSR, MFN1, HMOX1	114	2.40192	1	1	1
GO:0017015	Biological Process	regulation of transforming growth factor beta receptor signaling pathway	3	0.153195	CAV3, CAV1, ZNF703	114	4.28188	1	1	1
GO:1902578	Biological Process	single-organism localization	21	0.153513	TFAP2B, NAXE, CAV3, ACTN1, CAV1, INSR, FNBP1L, MESD, TOMM22, CNN2, CENPE, RILPL1, SLMAP, PSAP, S100A13, PECAM1, ENPP1, CALR, TMEM38A, ARHGEF7, RAPGEF4	114	1.32141	1	1	1
GO:0043408	Biological Process	regulation of MAPK cascade	7	0.153815	CAV3, CAV1, INSR, PRKCA, ZNF622, DUSP29, SORBS3	114	1.92065	1	1	1
GO:0086004	Biological Process	regulation of cardiac muscle cell contraction	2	0.154326	CAV3, CAV1	114	11.8751	1	1	1
GO:0071709	Biological Process	membrane assembly	2	0.154326	CAV3, CAV1	114	11.8751	1	1	1
GO:0001936	Biological Process	regulation of endothelial cell proliferation	3	0.155524	CAV1, HMOX1, PRKCA	114	4.2411	1	1	1
GO:2000026	Biological Process	regulation of multicellular organismal development	15	0.155597	NAXE, CAV3, HSPB6, CAV1, INSR, PRKCA, EPN1, NIN, CTSK, CAPRIN1, ZNF703, HMOX1, ENPP1, CALR, FADD	114	1.42913	1	1	1
GO:0045184	Biological Process	establishment of protein localization	14	0.156458	TFAP2B, CHTOP, RANBP3, CAV1, FAF2, ARFGAP2, TOMM22, SELENBP1, RILPL1, MFN1, S100A13, CALR, RAPGEF4, SEC63	114	1.45528	1	1	1
GO:0043066	Biological Process	negative regulation of apoptotic process	8	0.157622	TFAP2B, CAV1, HMOX1, PIM3, PRKCA, KRAS, FADD, CRYAB	114	1.78305	1	1	1
GO:1903844	Biological Process	regulation of cellular response to transforming growth factor beta stimulus	3	0.15786	CAV3, CAV1, ZNF703	114	4.20109	1	1	1
GO:0009116	Biological Process	nucleoside metabolic process	3	0.15786	PNP, MACROD1, MFN1	114	4.20109	1	1	1
GO:0070873	Biological Process	regulation of glycogen metabolic process	2	0.159982	INSR, ENPP1	114	11.4184	1	1	1
GO:0010874	Biological Process	regulation of cholesterol efflux	2	0.159982	NAXE, CAV1	114	11.4184	1	1	1
GO:0099622	Biological Process	cardiac muscle cell membrane repolarization	2	0.159982	CAV3, SCN4B	114	11.4184	1	1	1
GO:0070925	Biological Process	organelle assembly	9	0.162054	CENPE, CAV3, RILPL1, ACTN1, CIRBP, MFN1, PGM5, FNBP1L, CEP89	114	1.68044	1	1	1
GO:0055002	Biological Process	striated muscle cell development	3	0.162551	CAV3, ACTN1, PGM5	114	4.12329	1	1	1
GO:0007043	Biological Process	cell-cell junction assembly	3	0.162551	CAV1, PECAM1, PRKCA	114	4.12329	1	1	1
GO:0044057	Biological Process	regulation of system process	5	0.163646	CAV3, CAV1, PRKCA, TMEM38A, SCN4B	114	2.33394	1	1	1
GO:0006898	Biological Process	receptor-mediated endocytosis	4	0.164035	CAV3, CAV1, INSR, FNBP1L	114	2.84093	1	1	1
GO:0033002	Biological Process	muscle cell proliferation	3	0.164906	CNN1, MFN1, HMOX1	114	4.08547	1	1	1
GO:0032885	Biological Process	regulation of polysaccharide biosynthetic process	2	0.1656	INSR, ENPP1	114	10.9955	1	1	1
GO:0032269	Biological Process	negative regulation of cellular protein metabolic process	9	0.16678	CAV3, CAV1, CAPRIN1, TIPRL, ENPP1, CALR, DUSP29, A2M, CRYAB	114	1.66785	1	1	1
GO:0044706	Biological Process	multi-multicellular organism process	3	0.167267	TPPP3, CALR, EPN1	114	4.04833	1	1	1
GO:0090092	Biological Process	regulation of transmembrane receptor protein serine/threonine kinase signaling pathway	4	0.16891	TFAP2B, CAV3, CAV1, ZNF703	114	2.80073	1	1	1
GO:0044265	Biological Process	cellular macromolecule catabolic process	10	0.169613	UPF2, PSMD8, USP15, PSMD4, PSMC4, CAV1, CTSK, FAF2, CALR, CLGN	114	1.5944	1	1	1
GO:0006874	Biological Process	cellular calcium ion homeostasis	5	0.170091	CAV3, CAV1, SYPL2, TMEM38A, TMCO1	114	2.29781	1	1	1
GO:1903115	Biological Process	regulation of actin filament-based movement	2	0.171181	CAV3, CAV1	114	10.6028	1	1	1
GO:0050931	Biological Process	pigment cell differentiation	2	0.171181	GNA11, ENPP1	114	10.6028	1	1	1
GO:0044091	Biological Process	membrane biogenesis	2	0.171181	CAV3, CAV1	114	10.6028	1	1	1
GO:0010939	Biological Process	regulation of necrotic cell death	2	0.171181	CAV1, FADD	114	10.6028	1	1	1
GO:0008608	Biological Process	attachment of spindle microtubules to kinetochore	2	0.171181	EML4, CENPE	114	10.6028	1	1	1
GO:0044703	Biological Process	multi-organism reproductive process	8	0.171373	TPPP3, CALR, PAFAH1B3, TDRD15, PLCD4, EPN1, CLGN, AGFG1	114	1.74122	1	1	1
GO:0043069	Biological Process	negative regulation of programmed cell death	8	0.171373	TFAP2B, CAV1, HMOX1, PIM3, PRKCA, KRAS, FADD, CRYAB	114	1.74122	1	1	1
GO:0008015	Biological Process	blood circulation	5	0.172694	CAV3, CAV1, GNA11, TMEM38A, SCN4B	114	2.28367	1	1	1
GO:0006796	Biological Process	phosphate-containing compound metabolic process	22	0.173623	USP15, ENTPD1, NAXE, CAV3, CAB39, CAV1, INSR, PRKCA, DUSP29, SORBS3, CKMT2, RPIA, CENPE, SLK, TIPRL, MFN1, PECAM1, ENPP1, PIM3, KRAS, ZNF622, PLCD4	114	1.28569	1	1	1
GO:0010638	Biological Process	positive regulation of organelle organization	7	0.173806	CHTOP, NIN, INSR, MFN1, DSTN, SORBS3, CORO1B	114	1.84888	1	1	1
GO:0019725	Biological Process	cellular homeostasis	8	0.17401	TFAP2B, CAV3, CAV1, HMOX1, ENPP1, SYPL2, TMEM38A, TMCO1	114	1.73359	1	1	1
GO:1901361	Biological Process	organic cyclic compound catabolic process	5	0.175312	UPF2, ENTPD1, HMOX1, ENPP1, COMT	114	2.2697	1	1	1
GO:0010942	Biological Process	positive regulation of cell death	6	0.17597	TFAP2B, CAV1, MFN1, HMOX1, ZNF622, FADD	114	2.00593	1	1	1
GO:0006875	Biological Process	cellular metal ion homeostasis	6	0.17597	CAV3, CAV1, HMOX1, SYPL2, TMEM38A, TMCO1	114	2.00593	1	1	1
GO:0045428	Biological Process	regulation of nitric oxide biosynthetic process	2	0.176724	CAV1, INSR	114	10.2371	1	1	1
GO:0000226	Biological Process	microtubule cytoskeleton organization	7	0.176747	EML4, CENPE, TPPP3, NIN, SLK, CAV3, HDGFL3	114	1.83906	1	1	1
GO:0009612	Biological Process	response to mechanical stimulus	3	0.17677	CNN2, CAV3, FADD	114	3.90628	1	1	1
GO:0019362	Biological Process	pyridine nucleotide metabolic process	3	0.17677	RPIA, NAXE, INSR	114	3.90628	1	1	1
GO:0046496	Biological Process	nicotinamide nucleotide metabolic process	3	0.17677	RPIA, NAXE, INSR	114	3.90628	1	1	1
GO:0001935	Biological Process	endothelial cell proliferation	3	0.179159	CAV1, HMOX1, PRKCA	114	3.87231	1	1	1
GO:1905952	Biological Process	regulation of lipid localization	3	0.179159	NAXE, CAV1, PLIN3	114	3.87231	1	1	1
GO:0019538	Biological Process	protein metabolic process	38	0.179384	USP15, CAB39, FAF2, GSPT1, CLGN, PSMD8, LACTB, SLK, PSMD4, CTSK, RNPEP, MACROD1, ENPP1, PIM3, ZNF622, FADD, HIF1AN, A2M, CHTOP, TRIM63, ALG9, CAV3, CAV1, INSR, PRKCA, DUSP29, SORBS3, EIF1, CENPE, SARS2, PSMC4, CAPRIN1, TIPRL, PECAM1, KRAS, CALR, CRYAB, MSRB1	114	1.17245	1	1	1
GO:0034765	Biological Process	regulation of ion transmembrane transport	5	0.180587	CAV3, CAV1, SLMAP, TMEM38A, SCN4B	114	2.24227	1	1	1
GO:0010941	Biological Process	regulation of cell death	12	0.1807	TFAP2B, SLK, RILPL1, CAV1, MFN1, HMOX1, PIM3, PRKCA, KRAS, ZNF622, FADD, CRYAB	114	1.47823	1	1	1
GO:0072657	Biological Process	protein localization to membrane	6	0.181579	CAV3, RILPL1, SLMAP, MESD, SEC63, TOMM22	114	1.98359	1	1	1
GO:0055083	Biological Process	monovalent inorganic anion homeostasis	2	0.182231	TFAP2B, ENPP1	114	9.89591	1	1	1
GO:0031952	Biological Process	regulation of protein autophosphorylation	2	0.182231	CAV1, ENPP1	114	9.89591	1	1	1
GO:0010611	Biological Process	regulation of cardiac muscle hypertrophy	2	0.182231	CAV3, PRKCA	114	9.89591	1	1	1
GO:0007165	Biological Process	signal transduction	36	0.182411	USP15, CAB39, IFIT5, FNBP1L, NDRG1, MESD, AKAP13, GNA11, ZNF703, PSAP, MFN1, S100A13, HMOX1, ENPP1, ZNF622, FADD, HIF1AN, TMEM38A, TFAP2B, CAV3, CAV1, INSR, PRKCA, DUSP29, SORBS3, EPN1, TMCO1, DEPDC7, TIPRL, GNB4, PECAM1, ITGA7, KRAS, CALR, PLCD4, RAPGEF4	114	1.17912	1	1	1
GO:0031399	Biological Process	regulation of protein modification process	14	0.184504	CHTOP, CAV3, CAB39, CAV1, INSR, PRKCA, DUSP29, SORBS3, CENPE, TIPRL, PECAM1, ENPP1, KRAS, ZNF622	114	1.40891	1	1	1
GO:0042327	Biological Process	positive regulation of phosphorylation	9	0.185479	CENPE, CAB39, CAV1, INSR, PECAM1, PRKCA, KRAS, ZNF622, SORBS3	114	1.6213	1	1	1
GO:0048518	Biological Process	positive regulation of biological process	39	0.186123	USP15, CAB39, HSPB6, IFIT5, TNC, FNBP1L, FBLN2, MESD, CORO1B, CNN2, AKAP13, ZNF703, MFN1, S100A13, HMOX1, ZNF622, FADD, HIF1AN, TFAP2B, CHTOP, CAV3, CAV1, INSR, CIRBP, DSTN, PRKCA, SORBS3, CENPE, TPPP3, NIN, PSMC4, CAPRIN1, PECAM1, TFAM, PLIN3, KRAS, CALR, ARHGEF7, SCN4B	114	1.16411	1	1	1
GO:0010634	Biological Process	positive regulation of epithelial cell migration	3	0.186356	HMOX1, PRKCA, CALR	114	3.77386	1	1	1
GO:0006928	Biological Process	movement of cell or subcellular component	16	0.18856	CAV3, ACTN1, CAV1, INSR, DSTN, PRKCA, FNBP1L, CORO1B, CNN2, CENPE, SLK, PECAM1, HMOX1, CALR, FADD, SCN4B	114	1.35715	1	1	1
GO:0003013	Biological Process	circulatory system process	5	0.1886	CAV3, CAV1, GNA11, TMEM38A, SCN4B	114	2.20235	1	1	1
GO:0023014	Biological Process	signal transduction by protein phosphorylation	7	0.188717	CAV3, CAV1, INSR, PRKCA, ZNF622, DUSP29, SORBS3	114	1.80081	1	1	1
GO:0000165	Biological Process	MAPK cascade	7	0.188717	CAV3, CAV1, INSR, PRKCA, ZNF622, DUSP29, SORBS3	114	1.80081	1	1	1
GO:0032273	Biological Process	positive regulation of protein polymerization	3	0.188764	TPPP3, NIN, CORO1B	114	3.74215	1	1	1
GO:2001236	Biological Process	regulation of extrinsic apoptotic signaling pathway	3	0.188764	CAV1, HMOX1, FADD	114	3.74215	1	1	1
GO:0072524	Biological Process	pyridine-containing compound metabolic process	3	0.188764	RPIA, NAXE, INSR	114	3.74215	1	1	1
GO:0016192	Biological Process	vesicle-mediated transport	12	0.18892	CNN2, CAV3, CAV1, INSR, S100A13, PECAM1, CALR, FNBP1L, MESD, EPN1, RAPGEF4, ARFGAP2	114	1.46365	1	1	1
GO:0010647	Biological Process	positive regulation of cell communication	13	0.191533	USP15, CAV1, INSR, IFIT5, PRKCA, SORBS3, AKAP13, S100A13, KRAS, CALR, ZNF622, FADD, ARHGEF7	114	1.42624	1	1	1
GO:0014743	Biological Process	regulation of muscle hypertrophy	2	0.193136	CAV3, PRKCA	114	9.27741	1	1	1
GO:0032881	Biological Process	regulation of polysaccharide metabolic process	2	0.193136	INSR, ENPP1	114	9.27741	1	1	1
GO:1904705	Biological Process	regulation of vascular smooth muscle cell proliferation	2	0.193136	CNN1, MFN1	114	9.27741	1	1	1
GO:0086091	Biological Process	regulation of heart rate by cardiac conduction	2	0.193136	CAV1, SCN4B	114	9.27741	1	1	1
GO:1990874	Biological Process	vascular smooth muscle cell proliferation	2	0.193136	CNN1, MFN1	114	9.27741	1	1	1
GO:0035725	Biological Process	sodium ion transmembrane transport	3	0.193593	CAV3, SLMAP, SCN4B	114	3.6803	1	1	1
GO:0055080	Biological Process	cation homeostasis	7	0.194819	TFAP2B, CAV3, CAV1, HMOX1, SYPL2, TMEM38A, TMCO1	114	1.78228	1	1	1
GO:0043624	Biological Process	cellular protein complex disassembly	3	0.196014	DSTN, GSPT1, HDGFL3	114	3.65013	1	1	1
GO:0023056	Biological Process	positive regulation of signaling	13	0.19687	USP15, CAV1, INSR, IFIT5, PRKCA, SORBS3, AKAP13, S100A13, KRAS, CALR, ZNF622, FADD, ARHGEF7	114	1.41786	1	1	1
GO:0071214	Biological Process	cellular response to abiotic stimulus	4	0.197281	CNN2, GNA11, FADD, CRYAB	114	2.59281	1	1	1
GO:0031401	Biological Process	positive regulation of protein modification process	10	0.198104	CENPE, CHTOP, CAB39, CAV1, INSR, PECAM1, PRKCA, KRAS, ZNF622, SORBS3	114	1.53346	1	1	1
GO:0003254	Biological Process	regulation of membrane depolarization	2	0.198534	CAV3, SLMAP	114	8.99628	1	1	1
GO:0030225	Biological Process	macrophage differentiation	2	0.198534	PRKCA, FADD	114	8.99628	1	1	1
GO:0034762	Biological Process	regulation of transmembrane transport	5	0.20083	CAV3, CAV1, SLMAP, TMEM38A, SCN4B	114	2.14507	1	1	1
GO:0043112	Biological Process	receptor metabolic process	3	0.200868	CAV3, CAV1, INSR	114	3.59126	1	1	1
GO:0042981	Biological Process	regulation of apoptotic process	11	0.201518	TFAP2B, SLK, CAV1, MFN1, HMOX1, PIM3, PRKCA, KRAS, ZNF622, FADD, CRYAB	114	1.48035	1	1	1
GO:0019220	Biological Process	regulation of phosphate metabolic process	13	0.201596	CAV3, CAB39, CAV1, INSR, PRKCA, DUSP29, SORBS3, CENPE, TIPRL, PECAM1, ENPP1, KRAS, ZNF622	114	1.4106	1	1	1
GO:0032844	Biological Process	regulation of homeostatic process	5	0.202204	CAV3, CAV1, SLMAP, TMEM38A, FADD	114	2.13888	1	1	1
GO:0009967	Biological Process	positive regulation of signal transduction	12	0.202287	AKAP13, USP15, CAV1, INSR, IFIT5, S100A13, PRKCA, KRAS, ZNF622, CALR, FADD, SORBS3	114	1.44115	1	1	1
GO:0032768	Biological Process	regulation of monooxygenase activity	2	0.203897	CAV3, CAV1	114	8.73168	1	1	1
GO:0070266	Biological Process	necroptotic process	2	0.203897	CAV1, FADD	114	8.73168	1	1	1
GO:0045214	Biological Process	sarcomere organization	2	0.203897	CAV3, ACTN1	114	8.73168	1	1	1
GO:0044765	Biological Process	single-organism transport	19	0.204143	TFAP2B, NAXE, CAV3, ACTN1, CAV1, INSR, FNBP1L, MESD, TOMM22, CNN2, RILPL1, PSAP, S100A13, PECAM1, ENPP1, CALR, TMEM38A, ARHGEF7, RAPGEF4	114	1.28959	1	1	1
GO:0043085	Biological Process	positive regulation of catalytic activity	9	0.204184	CENPE, CHTOP, CAB39, CAV1, INSR, PSAP, ZNF622, FADD, ARHGEF7	114	1.57913	1	1	1
GO:0051174	Biological Process	regulation of phosphorus metabolic process	13	0.20432	CAV3, CAB39, CAV1, INSR, PRKCA, DUSP29, SORBS3, CENPE, TIPRL, PECAM1, ENPP1, KRAS, ZNF622	114	1.40649	1	1	1
GO:0006611	Biological Process	protein export from nucleus	3	0.205735	CHTOP, RANBP3, CALR	114	3.53425	1	1	1
GO:0051017	Biological Process	actin filament bundle assembly	3	0.205735	ACTN1, SORBS3, CORO1B	114	3.53425	1	1	1
GO:0051726	Biological Process	regulation of cell cycle	9	0.205922	CENPE, PHKG1, INSR, ZNF703, TIPRL, CIRBP, PIM3, PRKCA, CALR	114	1.57541	1	1	1
GO:0045766	Biological Process	positive regulation of angiogenesis	3	0.208174	HSPB6, HMOX1, PRKCA	114	3.50642	1	1	1
GO:0043409	Biological Process	negative regulation of MAPK cascade	3	0.208174	CAV3, CAV1, DUSP29	114	3.50642	1	1	1
GO:0007566	Biological Process	embryo implantation	2	0.209224	TPPP3, CALR	114	8.48221	1	1	1
GO:0048066	Biological Process	developmental pigmentation	2	0.209224	GNA11, ENPP1	114	8.48221	1	1	1
GO:0090287	Biological Process	regulation of cellular response to growth factor stimulus	4	0.209289	TFAP2B, CAV3, CAV1, ZNF703	114	2.51591	1	1	1
GO:0042325	Biological Process	regulation of phosphorylation	12	0.209489	CENPE, CAV3, CAB39, CAV1, INSR, PECAM1, ENPP1, PRKCA, KRAS, ZNF622, DUSP29, SORBS3	114	1.42959	1	1	1
GO:0061572	Biological Process	actin filament bundle organization	3	0.210616	ACTN1, SORBS3, CORO1B	114	3.47903	1	1	1
GO:0007568	Biological Process	aging	3	0.210616	GNA11, CALR, SEC63	114	3.47903	1	1	1
GO:0031346	Biological Process	positive regulation of cell projection organization	4	0.211018	NIN, CAPRIN1, FNBP1L, CORO1B	114	2.50529	1	1	1
GO:0072503	Biological Process	cellular divalent inorganic cation homeostasis	5	0.211899	CAV3, CAV1, SYPL2, TMEM38A, TMCO1	114	2.09659	1	1	1
GO:0051248	Biological Process	negative regulation of protein metabolic process	9	0.212935	CAV3, CAV1, CAPRIN1, TIPRL, ENPP1, CALR, DUSP29, A2M, CRYAB	114	1.56069	1	1	1
GO:1901657	Biological Process	glycosyl compound metabolic process	3	0.21306	PNP, MACROD1, MFN1	114	3.45206	1	1	1
GO:0006809	Biological Process	nitric oxide biosynthetic process	2	0.214515	CAV1, INSR	114	8.24659	1	1	1
GO:0035987	Biological Process	endodermal cell differentiation	2	0.214515	COL12A1, ITGA7	114	8.24659	1	1	1
GO:0030850	Biological Process	prostate gland development	2	0.214515	PSAP, TNC	114	8.24659	1	1	1
GO:0051186	Biological Process	cofactor metabolic process	5	0.214693	RPIA, PDHA2, NAXE, INSR, HMOX1	114	2.08481	1	1	1
GO:0045785	Biological Process	positive regulation of cell adhesion	5	0.214693	CAV1, PRKCA, CALR, FADD, FBLN2	114	2.08481	1	1	1
GO:0006950	Biological Process	response to stress	25	0.215235	USP15, FAF2, IFIT5, TNC, ZFYVE1, NDRG1, CORO1B, CLGN, CNN2, PHKG1, MACROD1, MFN1, HMOX1, ZNF622, FADD, HIF1AN, CAV3, CAV1, CIRBP, PRKCA, TMCO1, TIPRL, CALR, CRYAB, MSRB1	114	1.21871	1	1	1
GO:0055088	Biological Process	lipid homeostasis	3	0.215508	ACOXL, CAV3, CAV1	114	3.42551	1	1	1
GO:0043067	Biological Process	regulation of programmed cell death	11	0.216844	TFAP2B, SLK, CAV1, MFN1, HMOX1, PIM3, PRKCA, KRAS, ZNF622, FADD, CRYAB	114	1.45398	1	1	1
GO:0006733	Biological Process	oxidoreduction coenzyme metabolic process	3	0.217958	RPIA, NAXE, INSR	114	3.39936	1	1	1
GO:0010631	Biological Process	epithelial cell migration	4	0.217966	HMOX1, PRKCA, CALR, CORO1B	114	2.46371	1	1	1
GO:0032270	Biological Process	positive regulation of cellular protein metabolic process	12	0.218279	CENPE, CHTOP, CAB39, PSMC4, CAV1, INSR, PECAM1, PRKCA, KRAS, ZNF622, FADD, SORBS3	114	1.41595	1	1	1
GO:0015980	Biological Process	energy derivation by oxidation of organic compounds	4	0.21971	PHKG1, IDH3G, INSR, ENPP1	114	2.45353	1	1	1
GO:0046209	Biological Process	nitric oxide metabolic process	2	0.219771	CAV1, INSR	114	8.02371	1	1	1
GO:0016310	Biological Process	phosphorylation	16	0.219945	USP15, CAV3, CAB39, CAV1, INSR, PRKCA, DUSP29, SORBS3, CKMT2, CENPE, SLK, PECAM1, ENPP1, PIM3, KRAS, ZNF622	114	1.31799	1	1	1
GO:0010594	Biological Process	regulation of endothelial cell migration	3	0.220411	HMOX1, PRKCA, CALR	114	3.3736	1	1	1
GO:0051271	Biological Process	negative regulation of cellular component movement	4	0.221457	CNN2, ACTN1, CALR, CORO1B	114	2.44343	1	1	1
GO:0090132	Biological Process	epithelium migration	4	0.221457	HMOX1, PRKCA, CALR, CORO1B	114	2.44343	1	1	1
GO:0043086	Biological Process	negative regulation of catalytic activity	6	0.222597	CAV3, CAV1, FAF2, TIPRL, A2M, CRYAB	114	1.84015	1	1	1
GO:0010876	Biological Process	lipid localization	5	0.223138	NAXE, CAV1, PSAP, ENPP1, PLIN3	114	2.05026	1	1	1
GO:0043903	Biological Process	regulation of symbiosis, encompassing mutualism through parasitism	4	0.223208	USP15, CAV1, IFIT5, HMOX1	114	2.43342	1	1	1
GO:0008285	Biological Process	negative regulation of cell proliferation	6	0.225024	TFAP2B, CNN1, CAV1, MFN1, HMOX1, NDRG1	114	1.83258	1	1	1
GO:0030163	Biological Process	protein catabolic process	9	0.225428	PSMD8, USP15, PSMD4, PSMC4, CAV1, CTSK, FAF2, CALR, CLGN	114	1.53557	1	1	1
GO:0033043	Biological Process	regulation of organelle organization	11	0.225476	CENPE, CHTOP, NIN, CAV3, INSR, MFN1, DSTN, CALR, SORBS3, CORO1B, HDGFL3	114	1.43988	1	1	1
GO:0071822	Biological Process	protein complex subunit organization	11	0.226268	CENPE, TPPP3, NIN, DSTN, CALR, FADD, CRYAB, CORO1B, GSPT1, HDGFL3, MSRB1	114	1.43861	1	1	1
GO:0060548	Biological Process	negative regulation of cell death	8	0.228235	TFAP2B, CAV1, HMOX1, PIM3, PRKCA, KRAS, FADD, CRYAB	114	1.59826	1	1	1
GO:0048522	Biological Process	positive regulation of cellular process	34	0.228769	USP15, CAB39, IFIT5, TNC, FNBP1L, MESD, CORO1B, AKAP13, ZNF703, MFN1, S100A13, HMOX1, ZNF622, FADD, HIF1AN, TFAP2B, CHTOP, CAV3, CAV1, INSR, CIRBP, DSTN, PRKCA, SORBS3, CENPE, TPPP3, NIN, PSMC4, CAPRIN1, PECAM1, TFAM, KRAS, CALR, ARHGEF7	114	1.15835	1	1	1
GO:0051493	Biological Process	regulation of cytoskeleton organization	6	0.229904	NIN, CAV3, DSTN, SORBS3, CORO1B, HDGFL3	114	1.81762	1	1	1
GO:0097300	Biological Process	programmed necrotic cell death	2	0.23018	CAV1, FADD	114	7.61224	1	1	1
GO:2001057	Biological Process	reactive nitrogen species metabolic process	2	0.23018	CAV1, INSR	114	7.61224	1	1	1
GO:0045806	Biological Process	negative regulation of endocytosis	2	0.23018	CNN2, CAV1	114	7.61224	1	1	1
GO:0071363	Biological Process	cellular response to growth factor stimulus	6	0.231129	TFAP2B, USP15, CAV3, CAV1, ZNF703, CORO1B	114	1.81391	1	1	1
GO:0051093	Biological Process	negative regulation of developmental process	8	0.231192	NAXE, CAV3, CAV1, CTSK, ENPP1, KRAS, CALR, EPN1	114	1.59183	1	1	1
GO:0090130	Biological Process	tissue migration	4	0.232001	HMOX1, PRKCA, CALR, CORO1B	114	2.38456	1	1	1
GO:0045937	Biological Process	positive regulation of phosphate metabolic process	9	0.232689	CENPE, CAB39, CAV1, INSR, PECAM1, PRKCA, KRAS, ZNF622, SORBS3	114	1.52158	1	1	1
GO:0010562	Biological Process	positive regulation of phosphorus metabolic process	9	0.232689	CENPE, CAB39, CAV1, INSR, PECAM1, PRKCA, KRAS, ZNF622, SORBS3	114	1.52158	1	1	1
GO:1904018	Biological Process	positive regulation of vasculature development	3	0.232708	HSPB6, HMOX1, PRKCA	114	3.25048	1	1	1
GO:0043241	Biological Process	protein complex disassembly	3	0.232708	DSTN, GSPT1, HDGFL3	114	3.25048	1	1	1
GO:0009966	Biological Process	regulation of signal transduction	20	0.23455	TFAP2B, USP15, CAV3, CAV1, INSR, IFIT5, PRKCA, DUSP29, SORBS3, AKAP13, ZNF703, MFN1, S100A13, HMOX1, ENPP1, KRAS, HIF1AN, CALR, ZNF622, FADD	114	1.24738	1	1	1
GO:0007528	Biological Process	neuromuscular junction development	2	0.235332	TNC, MESD	114	7.42193	1	1	1
GO:0010259	Biological Process	multicellular organism aging	2	0.235332	GNA11, SEC63	114	7.42193	1	1	1
GO:2001238	Biological Process	positive regulation of extrinsic apoptotic signaling pathway	2	0.235332	CAV1, FADD	114	7.42193	1	1	1
GO:0010646	Biological Process	regulation of cell communication	22	0.236042	TFAP2B, USP15, CAV3, ACTN1, CAV1, INSR, IFIT5, PRKCA, DUSP29, SORBS3, AKAP13, ZNF703, MFN1, S100A13, HMOX1, ENPP1, KRAS, HIF1AN, CALR, ZNF622, FADD, ARHGEF7	114	1.2263	1	1	1
GO:0030155	Biological Process	regulation of cell adhesion	7	0.236207	SLK, CAV1, TNC, PRKCA, CALR, FADD, FBLN2	114	1.67053	1	1	1
GO:0051235	Biological Process	maintenance of location	4	0.239081	CAV1, ENPP1, PLIN3, TMEM38A	114	2.34686	1	1	1
GO:0009896	Biological Process	positive regulation of catabolic process	5	0.240284	PSMC4, CAV1, INSR, MFN1, HMOX1	114	1.98447	1	1	1
GO:0046324	Biological Process	regulation of glucose import	2	0.240451	INSR, ENPP1	114	7.24091	1	1	1
GO:0043405	Biological Process	regulation of MAP kinase activity	3	0.242577	CAV3, CAV1, INSR	114	3.15827	1	1	1
GO:0070848	Biological Process	response to growth factor	6	0.24348	TFAP2B, USP15, CAV3, CAV1, ZNF703, CORO1B	114	1.77771	1	1	1
GO:0051494	Biological Process	negative regulation of cytoskeleton organization	3	0.245047	CAV3, CORO1B, HDGFL3	114	3.13603	1	1	1
GO:0043462	Biological Process	regulation of ATPase activity	2	0.245535	CHTOP, ACTN1	114	7.0685	1	1	1
GO:0043536	Biological Process	positive regulation of blood vessel endothelial cell migration	2	0.245535	HMOX1, PRKCA	114	7.0685	1	1	1
GO:0051168	Biological Process	nuclear export	3	0.247519	CHTOP, RANBP3, CALR	114	3.1141	1	1	1
GO:0060429	Biological Process	epithelium development	9	0.249328	TFAP2B, CAV3, RILPL1, CAV1, ZNF703, PSAP, TNC, PECAM1, KRAS	114	1.49101	1	1	1
GO:0051924	Biological Process	regulation of calcium ion transport	3	0.249992	CAV3, CAV1, TMEM38A	114	3.09247	1	1	1
GO:0023051	Biological Process	regulation of signaling	22	0.250429	TFAP2B, USP15, CAV3, ACTN1, CAV1, INSR, IFIT5, PRKCA, DUSP29, SORBS3, AKAP13, ZNF703, MFN1, S100A13, HMOX1, ENPP1, KRAS, HIF1AN, CALR, ZNF622, FADD, ARHGEF7	114	1.21445	1	1	1
GO:0000959	Biological Process	mitochondrial RNA metabolic process	2	0.250586	SARS2, TFAM	114	6.90412	1	1	1
GO:0003300	Biological Process	cardiac muscle hypertrophy	2	0.250586	CAV3, PRKCA	114	6.90412	1	1	1
GO:0043407	Biological Process	negative regulation of MAP kinase activity	2	0.250586	CAV3, CAV1	114	6.90412	1	1	1
GO:0001706	Biological Process	endoderm formation	2	0.250586	COL12A1, ITGA7	114	6.90412	1	1	1
GO:0030003	Biological Process	cellular cation homeostasis	6	0.252233	CAV3, CAV1, HMOX1, SYPL2, TMEM38A, TMCO1	114	1.75321	1	1	1
GO:0050679	Biological Process	positive regulation of epithelial cell proliferation	3	0.254939	ZNF703, HMOX1, PRKCA	114	3.05011	1	1	1
GO:0045576	Biological Process	mast cell activation	2	0.255603	S100A13, NDRG1	114	6.74721	1	1	1
GO:0048661	Biological Process	positive regulation of smooth muscle cell proliferation	2	0.255603	MFN1, HMOX1	114	6.74721	1	1	1
GO:0032374	Biological Process	regulation of cholesterol transport	2	0.260587	NAXE, CAV1	114	6.59727	1	1	1
GO:0002763	Biological Process	positive regulation of myeloid leukocyte differentiation	2	0.260587	PRKCA, FADD	114	6.59727	1	1	1
GO:0032371	Biological Process	regulation of sterol transport	2	0.260587	NAXE, CAV1	114	6.59727	1	1	1
GO:0010608	Biological Process	posttranscriptional regulation of gene expression	5	0.262133	CAV1, CAPRIN1, CALR, GSPT1, EIF1	114	1.90795	1	1	1
GO:0022414	Biological Process	reproductive process	10	0.262353	TPPP3, PSAP, TNC, CALR, PAFAH1B3, TDRD15, PLCD4, EPN1, CLGN, AGFG1	114	1.42183	1	1	1
GO:0060627	Biological Process	regulation of vesicle-mediated transport	5	0.263604	CNN2, CAV1, INSR, CALR, RAPGEF4	114	1.90306	1	1	1
GO:0019058	Biological Process	viral life cycle	4	0.264136	CAV1, INSR, IFIT5, HMOX1	114	2.2238	1	1	1
GO:0000003	Biological Process	reproduction	10	0.265024	TPPP3, PSAP, TNC, CALR, PAFAH1B3, TDRD15, PLCD4, EPN1, CLGN, AGFG1	114	1.41775	1	1	1
GO:0014897	Biological Process	striated muscle hypertrophy	2	0.265537	CAV3, PRKCA	114	6.45385	1	1	1
GO:0002833	Biological Process	positive regulation of response to biotic stimulus	2	0.265537	USP15, PRKCA	114	6.45385	1	1	1
GO:0050678	Biological Process	regulation of epithelial cell proliferation	4	0.265939	CAV1, ZNF703, HMOX1, PRKCA	114	2.2155	1	1	1
GO:0007080	Biological Process	mitotic metaphase plate congression	2	0.270455	EML4, CENPE	114	6.31654	1	1	1
GO:0014896	Biological Process	muscle hypertrophy	2	0.270455	CAV3, PRKCA	114	6.31654	1	1	1
GO:0071260	Biological Process	cellular response to mechanical stimulus	2	0.270455	CNN2, FADD	114	6.31654	1	1	1
GO:0043502	Biological Process	regulation of muscle adaptation	2	0.270455	CAV3, PRKCA	114	6.31654	1	1	1
GO:0070265	Biological Process	necrotic cell death	2	0.270455	CAV1, FADD	114	6.31654	1	1	1
GO:1902580	Biological Process	single-organism cellular localization	8	0.270761	CENPE, NAXE, CAV3, RILPL1, SLMAP, S100A13, FNBP1L, TOMM22	114	1.51275	1	1	1
GO:0001655	Biological Process	urogenital system development	4	0.271358	TFAP2B, PSAP, TNC, PECAM1	114	2.19098	1	1	1
GO:0014706	Biological Process	striated muscle tissue development	4	0.271358	CAV3, CAV1, ACTN1, PGM5	114	2.19098	1	1	1
GO:0098662	Biological Process	inorganic cation transmembrane transport	6	0.275092	CAV3, CAV1, SLMAP, TMEM38A, SCN4B, TMCO1	114	1.69322	1	1	1
GO:0008152	Biological Process	metabolic process	74	0.276068	FAF2, TNC, SAT2, COMT, FNBP1L, ZFYVE1, GLS, CLGN, PSMD8, LACTB, ACOXL, PNP, SLK, PSMD4, CTSK, RNPEP, MACROD1, ENPP1, PGM5, PIM3, HIF1AN, ANKRD2, SEC63, UPF2, ENTPD1, TRIM63, ALG9, CIRBP, PRKCA, DUSP29, SARS2, TIPRL, PECAM1, TFAM, PAFAH1B3, CRYAB, HDGFL3, SNRPA, USP15, NAXE, CAB39, ACAT2, GSPT1, CNN2, CKMT2, PHKG1, CREG1, ZNF703, PSAP, POLR2E, MFN1, HMOX1, FADD, ZNF622, A2M, TFAP2B, PDHA2, CHTOP, …	114	1.05681	1	1	1
GO:0006816	Biological Process	calcium ion transport	4	0.278603	CAV3, CAV1, TMEM38A, TMCO1	114	2.15911	1	1	1
GO:0071900	Biological Process	regulation of protein serine/threonine kinase activity	4	0.280417	CAV3, CAB39, CAV1, INSR	114	2.15128	1	1	1
GO:0051704	Biological Process	multi-organism process	15	0.281221	USP15, CAV1, INSR, IFIT5, PRKCA, EPN1, CLGN, TPPP3, HMOX1, CALR, FADD, TDRD15, PLCD4, PAFAH1B3, AGFG1	114	1.26871	1	1	1
GO:0051247	Biological Process	positive regulation of protein metabolic process	12	0.281315	CENPE, CHTOP, CAB39, PSMC4, CAV1, INSR, PECAM1, PRKCA, KRAS, ZNF622, FADD, SORBS3	114	1.33029	1	1	1
GO:0015672	Biological Process	monovalent inorganic cation transport	5	0.281373	CAV3, CAV1, SLMAP, TMEM38A, SCN4B	114	1.84625	1	1	1
GO:0010810	Biological Process	regulation of cell-substrate adhesion	3	0.282167	SLK, CALR, FBLN2	114	2.83641	1	1	1
GO:0006732	Biological Process	coenzyme metabolic process	4	0.28405	RPIA, PDHA2, NAXE, INSR	114	2.13581	1	1	1
GO:0010563	Biological Process	negative regulation of phosphorus metabolic process	5	0.284354	CAV3, CAV1, TIPRL, ENPP1, DUSP29	114	1.83711	1	1	1
GO:0045936	Biological Process	negative regulation of phosphate metabolic process	5	0.284354	CAV3, CAV1, TIPRL, ENPP1, DUSP29	114	1.83711	1	1	1
GO:0006753	Biological Process	nucleoside phosphate metabolic process	6	0.285395	RPIA, ENTPD1, NAXE, INSR, MFN1, ENPP1	114	1.66785	1	1	1
GO:0007267	Biological Process	cell-cell signaling	10	0.291268	TFAP2B, CAV1, ACTN1, TNC, KRAS, ARHGEF7, MESD, SCN4B, RAPGEF4, CEP89	114	1.37954	1	1	1
GO:0005975	Biological Process	carbohydrate metabolic process	6	0.291873	RPIA, TFAP2B, PHKG1, INSR, ENPP1, PGM5	114	1.65238	1	1	1
GO:0016032	Biological Process	viral process	6	0.291873	USP15, CAV1, INSR, IFIT5, HMOX1, FADD	114	1.65238	1	1	1
GO:0030072	Biological Process	peptide hormone secretion	3	0.292057	TFAP2B, ARHGEF7, RAPGEF4	114	2.76594	1	1	1
GO:0050789	Biological Process	regulation of biological process	71	0.293262	HSPB6, IFIT5, TNC, FNBP1L, LACTB, AKAP13, SLK, CTSK, ENPP1, PIM3, HIF1AN, TMEM38A, ANKRD2, UPF2, ACTN1, CIRBP, PRKCA, DUSP29, EPN1, DEPDC7, RILPL1, TIPRL, PECAM1, ITGA7, TFAM, PLIN3, ARHGEF7, CRYAB, SCN4B, HDGFL3, RAPGEF4, USP15, NAXE, CAB39, NDRG1, MESD, FBLN2, CORO1B, GSPT1, CNN2, CNN1, PHKG1, GNA11, CREG1, ZNF703, PSAP, S100A13, MFN1, HMOX1, FADD, ZNF622, A2M, TFAP2B, CHTOP, CAV3, CAV1, INSR, …	114	1.05603	1	1	1
GO:0048523	Biological Process	negative regulation of cellular process	29	0.29335	IFIT5, NDRG1, CORO1B, CNN2, CNN1, PHKG1, ZNF703, MFN1, HMOX1, ENPP1, PIM3, FADD, HIF1AN, TMEM38A, A2M, TFAP2B, CAV3, CAV1, ACTN1, CIRBP, PRKCA, DUSP29, SORBS3, CAPRIN1, TIPRL, KRAS, CALR, CRYAB, HDGFL3	114	1.14214	1	1	1
GO:0045123	Biological Process	cellular extravasation	2	0.294559	PECAM1, FADD	114	5.70918	1	1	1
GO:1903426	Biological Process	regulation of reactive oxygen species biosynthetic process	2	0.294559	CAV1, INSR	114	5.70918	1	1	1
GO:0046323	Biological Process	glucose import	2	0.294559	INSR, ENPP1	114	5.70918	1	1	1
GO:0071704	Biological Process	organic substance metabolic process	71	0.296353	FAF2, TNC, SAT2, COMT, GLS, CLGN, PSMD8, LACTB, ACOXL, PNP, SLK, PSMD4, CTSK, RNPEP, MACROD1, ENPP1, PGM5, PIM3, HIF1AN, ANKRD2, UPF2, ENTPD1, TRIM63, ALG9, CIRBP, PRKCA, DUSP29, SARS2, TIPRL, PECAM1, TFAM, PAFAH1B3, CRYAB, HDGFL3, SNRPA, USP15, NAXE, CAB39, ACAT2, GSPT1, CNN2, CKMT2, PHKG1, CREG1, ZNF703, PSAP, POLR2E, MFN1, HMOX1, FADD, ZNF622, A2M, TFAP2B, PDHA2, CHTOP, CAV3, IDH3G, CAV1, INSR…	114	1.05529	1	1	1
GO:0045595	Biological Process	regulation of cell differentiation	12	0.296898	TFAP2B, NIN, CAV3, CAV1, GNA11, CAPRIN1, ENPP1, PRKCA, KRAS, HIF1AN, CALR, FADD	114	1.31168	1	1	1
GO:0044270	Biological Process	cellular nitrogen compound catabolic process	4	0.298618	UPF2, ENTPD1, HMOX1, ENPP1	114	2.07606	1	1	1
GO:0031122	Biological Process	cytoplasmic microtubule organization	2	0.299285	SLK, CAV3	114	5.60146	1	1	1
GO:0061337	Biological Process	cardiac conduction	2	0.299285	CAV1, SCN4B	114	5.60146	1	1	1
GO:0010827	Biological Process	regulation of glucose transport	2	0.299285	INSR, ENPP1	114	5.60146	1	1	1
GO:0046700	Biological Process	heterocycle catabolic process	4	0.300442	UPF2, ENTPD1, HMOX1, ENPP1	114	2.06883	1	1	1
GO:0007346	Biological Process	regulation of mitotic cell cycle	5	0.302338	CENPE, PHKG1, INSR, PIM3, PRKCA	114	1.78412	1	1	1
GO:0043279	Biological Process	response to alkaloid	2	0.303979	HMOX1, TMEM38A	114	5.49773	1	1	1
GO:0046579	Biological Process	positive regulation of Ras protein signal transduction	2	0.303979	AKAP13, KRAS	114	5.49773	1	1	1
GO:0032984	Biological Process	macromolecular complex disassembly	3	0.304395	DSTN, GSPT1, HDGFL3	114	2.68263	1	1	1
GO:0046578	Biological Process	regulation of Ras protein signal transduction	3	0.304395	AKAP13, MFN1, KRAS	114	2.68263	1	1	1
GO:0043549	Biological Process	regulation of kinase activity	6	0.304908	CENPE, CAV3, CAB39, CAV1, INSR, ZNF622	114	1.62228	1	1	1
GO:0044764	Biological Process	multi-organism cellular process	6	0.306217	USP15, CAV1, INSR, IFIT5, HMOX1, FADD	114	1.61933	1	1	1
GO:0051402	Biological Process	neuron apoptotic process	3	0.306859	TFAP2B, KRAS, FADD	114	2.66656	1	1	1
GO:0051239	Biological Process	regulation of multicellular organismal process	19	0.308872	USP15, NAXE, CAV3, HSPB6, CAV1, INSR, PRKCA, EPN1, NIN, CTSK, CAPRIN1, ZNF703, S100A13, HMOX1, ENPP1, CALR, TMEM38A, FADD, SCN4B	114	1.19506	1	1	1
GO:0050900	Biological Process	leukocyte migration	4	0.315059	CNN2, PECAM1, CALR, FADD	114	2.01273	1	1	1
GO:0098602	Biological Process	single organism cell adhesion	6	0.315402	CAV1, PECAM1, ITGA7, PRKCA, CALR, FADD	114	1.59898	1	1	1
GO:0009057	Biological Process	macromolecule catabolic process	10	0.31725	UPF2, PSMD8, USP15, PSMD4, PSMC4, CAV1, CTSK, FAF2, CALR, CLGN	114	1.34455	1	1	1
GO:0051310	Biological Process	metaphase plate congression	2	0.317874	EML4, CENPE	114	5.20837	1	1	1
GO:0055081	Biological Process	anion homeostasis	2	0.317874	TFAP2B, ENPP1	114	5.20837	1	1	1
GO:1903670	Biological Process	regulation of sprouting angiogenesis	2	0.317874	HMOX1, EPN1	114	5.20837	1	1	1
GO:0010558	Biological Process	negative regulation of macromolecule biosynthetic process	10	0.318188	TFAP2B, CAV1, CAPRIN1, ZNF703, HMOX1, ENPP1, HIF1AN, CALR, CRYAB, SORBS3	114	1.34334	1	1	1
GO:0051656	Biological Process	establishment of organelle localization	5	0.31894	EML4, CENPE, S100A13, FNBP1L, ARFGAP2	114	1.73816	1	1	1
GO:0044702	Biological Process	single organism reproductive process	9	0.322316	TPPP3, PSAP, TNC, CALR, PAFAH1B3, TDRD15, PLCD4, CLGN, AGFG1	114	1.37585	1	1	1
GO:0022411	Biological Process	cellular component disassembly	4	0.322376	MFN1, DSTN, GSPT1, HDGFL3	114	1.9858	1	1	1
GO:0006814	Biological Process	sodium ion transport	3	0.324055	CAV3, SLMAP, SCN4B	114	2.55929	1	1	1
GO:0002685	Biological Process	regulation of leukocyte migration	3	0.324055	CNN2, CALR, FADD	114	2.55929	1	1	1
GO:0044403	Biological Process	symbiosis, encompassing mutualism through parasitism	6	0.324625	USP15, CAV1, INSR, IFIT5, HMOX1, FADD	114	1.57913	1	1	1
GO:0044419	Biological Process	interspecies interaction between organisms	6	0.324625	USP15, CAV1, INSR, IFIT5, HMOX1, FADD	114	1.57913	1	1	1
GO:0052547	Biological Process	regulation of peptidase activity	4	0.326036	CAV1, FADD, A2M, CRYAB	114	1.97261	1	1	1
GO:0016051	Biological Process	carbohydrate biosynthetic process	3	0.326503	PHKG1, INSR, ENPP1	114	2.54466	1	1	1
GO:0051057	Biological Process	positive regulation of small GTPase mediated signal transduction	2	0.326984	AKAP13, KRAS	114	5.03182	1	1	1
GO:0016042	Biological Process	lipid catabolic process	4	0.333355	ACOXL, PAFAH1B3, PLCD4, ACAT2	114	1.94674	1	1	1
GO:0006886	Biological Process	intracellular protein transport	8	0.333687	CHTOP, RANBP3, RILPL1, FAF2, MFN1, CALR, SEC63, TOMM22	114	1.407	1	1	1
GO:0045597	Biological Process	positive regulation of cell differentiation	7	0.333971	NIN, CAV3, CAPRIN1, PRKCA, HIF1AN, CALR, FADD	114	1.46969	1	1	1
GO:1903409	Biological Process	reactive oxygen species biosynthetic process	2	0.335974	CAV1, INSR	114	4.86684	1	1	1
GO:0010632	Biological Process	regulation of epithelial cell migration	3	0.338711	HMOX1, PRKCA, CALR	114	2.47398	1	1	1
GO:0051783	Biological Process	regulation of nuclear division	3	0.338711	CENPE, INSR, CALR	114	2.47398	1	1	1
GO:0070838	Biological Process	divalent metal ion transport	4	0.338843	CAV3, CAV1, TMEM38A, TMCO1	114	1.92777	1	1	1
GO:0032956	Biological Process	regulation of actin cytoskeleton organization	4	0.338843	CAV3, DSTN, SORBS3, CORO1B	114	1.92777	1	1	1
GO:0010522	Biological Process	regulation of calcium ion transport into cytosol	2	0.340425	CAV1, TMEM38A	114	4.78834	1	1	1
GO:0008625	Biological Process	extrinsic apoptotic signaling pathway via death domain receptors	2	0.340425	HMOX1, FADD	114	4.78834	1	1	1
GO:0051149	Biological Process	positive regulation of muscle cell differentiation	2	0.340425	CAV3, HIF1AN	114	4.78834	1	1	1
GO:0001933	Biological Process	negative regulation of protein phosphorylation	4	0.340672	CAV3, CAV1, ENPP1, DUSP29	114	1.92154	1	1	1
GO:0097191	Biological Process	extrinsic apoptotic signaling pathway	3	0.346004	CAV1, HMOX1, FADD	114	2.43342	1	1	1
GO:0072511	Biological Process	divalent inorganic cation transport	4	0.346158	CAV3, CAV1, TMEM38A, TMCO1	114	1.90306	1	1	1
GO:0048468	Biological Process	cell development	14	0.347594	CAV3, ACTN1, TNC, SYPL2, NDRG1, NIN, RILPL1, CAPRIN1, PECAM1, KRAS, PGM5, CALR, TDRD15, HDGFL3	114	1.221	1	1	1
GO:0006626	Biological Process	protein targeting to mitochondrion	2	0.349236	MFN1, TOMM22	114	4.63871	1	1	1
GO:0030260	Biological Process	entry into host cell	2	0.349236	CAV1, INSR	114	4.63871	1	1	1
GO:1901292	Biological Process	nucleoside phosphate catabolic process	2	0.349236	ENTPD1, ENPP1	114	4.63871	1	1	1
GO:0051806	Biological Process	entry into cell of other organism involved in symbiotic interaction	2	0.349236	CAV1, INSR	114	4.63871	1	1	1
GO:0016239	Biological Process	positive regulation of macroautophagy	2	0.349236	MFN1, HMOX1	114	4.63871	1	1	1
GO:0051828	Biological Process	entry into other organism involved in symbiotic interaction	2	0.349236	CAV1, INSR	114	4.63871	1	1	1
GO:0043500	Biological Process	muscle adaptation	2	0.349236	CAV3, PRKCA	114	4.63871	1	1	1
GO:0046718	Biological Process	viral entry into host cell	2	0.349236	CAV1, INSR	114	4.63871	1	1	1
GO:0044409	Biological Process	entry into host	2	0.349236	CAV1, INSR	114	4.63871	1	1	1
GO:0007492	Biological Process	endoderm development	2	0.349236	COL12A1, ITGA7	114	4.63871	1	1	1
GO:0050673	Biological Process	epithelial cell proliferation	4	0.349813	CAV1, ZNF703, HMOX1, PRKCA	114	1.89094	1	1	1
GO:0051345	Biological Process	positive regulation of hydrolase activity	5	0.350822	CHTOP, CAV1, PSAP, FADD, ARHGEF7	114	1.65668	1	1	1
GO:0070588	Biological Process	calcium ion transmembrane transport	3	0.350853	CAV3, TMEM38A, TMCO1	114	2.40711	1	1	1
GO:0006461	Biological Process	protein complex assembly	9	0.351667	CENPE, TPPP3, NIN, CALR, FADD, CRYAB, CORO1B, HDGFL3, MSRB1	114	1.33595	1	1	1
GO:0070271	Biological Process	protein complex biogenesis	9	0.351667	CENPE, TPPP3, NIN, CALR, FADD, CRYAB, CORO1B, HDGFL3, MSRB1	114	1.33595	1	1	1
GO:0006417	Biological Process	regulation of translation	4	0.353466	CAPRIN1, CALR, GSPT1, EIF1	114	1.87897	1	1	1
GO:0006635	Biological Process	fatty acid beta-oxidation	2	0.353599	ACOXL, ACAT2	114	4.56734	1	1	1
GO:1901214	Biological Process	regulation of neuron death	3	0.355689	TFAP2B, RILPL1, KRAS	114	2.38137	1	1	1
GO:0010035	Biological Process	response to inorganic substance	4	0.357117	CAV1, SELENOW, HMOX1, CRYAB	114	1.86715	1	1	1
GO:0098660	Biological Process	inorganic ion transmembrane transport	6	0.359117	CAV3, CAV1, SLMAP, TMEM38A, SCN4B, TMCO1	114	1.50955	1	1	1
GO:0097581	Biological Process	lamellipodium organization	2	0.362236	ARHGEF7, CORO1B	114	4.431	1	1	1
GO:0051240	Biological Process	positive regulation of multicellular organismal process	11	0.362313	USP15, NIN, HSPB6, CAV1, CAPRIN1, ZNF703, S100A13, HMOX1, PRKCA, CALR, FADD	114	1.26282	1	1	1
GO:0051129	Biological Process	negative regulation of cellular component organization	6	0.365776	CNN2, CAV3, CAV1, CRYAB, CORO1B, HDGFL3	114	1.49686	1	1	1
GO:0042632	Biological Process	cholesterol homeostasis	2	0.366512	CAV3, CAV1	114	4.36584	1	1	1
GO:0006900	Biological Process	membrane budding	2	0.366512	FNBP1L, ARFGAP2	114	4.36584	1	1	1
GO:0001938	Biological Process	positive regulation of endothelial cell proliferation	2	0.366512	HMOX1, PRKCA	114	4.36584	1	1	1
GO:0072521	Biological Process	purine-containing compound metabolic process	5	0.367558	PNP, INSR, MACROD1, MFN1, ENPP1	114	1.61698	1	1	1
GO:0045859	Biological Process	regulation of protein kinase activity	5	0.367558	CENPE, CAV3, CAB39, CAV1, INSR	114	1.61698	1	1	1
GO:0031327	Biological Process	negative regulation of cellular biosynthetic process	10	0.367683	TFAP2B, CAV1, CAPRIN1, ZNF703, HMOX1, ENPP1, HIF1AN, CALR, CRYAB, SORBS3	114	1.28296	1	1	1
GO:0090150	Biological Process	establishment of protein localization to membrane	3	0.367724	RILPL1, SEC63, TOMM22	114	2.31935	1	1	1
GO:0033674	Biological Process	positive regulation of kinase activity	4	0.369874	CENPE, CAB39, INSR, ZNF622	114	1.82694	1	1	1
GO:0055092	Biological Process	sterol homeostasis	2	0.370759	CAV3, CAV1	114	4.30257	1	1	1
GO:0051341	Biological Process	regulation of oxidoreductase activity	2	0.370759	CAV3, CAV1	114	4.30257	1	1	1
GO:0007044	Biological Process	cell-substrate junction assembly	2	0.370759	SLK, ACTN1	114	4.30257	1	1	1
GO:0043933	Biological Process	macromolecular complex subunit organization	14	0.371443	CIRBP, DSTN, CORO1B, GSPT1, CLGN, CENPE, TPPP3, NIN, CALR, FADD, TDRD15, CRYAB, HDGFL3, MSRB1	114	1.19985	1	1	1
GO:0007188	Biological Process	adenylate cyclase-modulating G-protein coupled receptor signaling pathway	3	0.372514	GNA11, PSAP, RAPGEF4	114	2.29544	1	1	1
GO:0031400	Biological Process	negative regulation of protein modification process	5	0.373641	CAV3, CAV1, TIPRL, ENPP1, DUSP29	114	1.60301	1	1	1
GO:0043436	Biological Process	oxoacid metabolic process	8	0.374278	PDHA2, ACOXL, SARS2, IDH3G, INSR, ENPP1, ACAT2, GLS	114	1.34791	1	1	1
GO:0043535	Biological Process	regulation of blood vessel endothelial cell migration	2	0.374978	HMOX1, PRKCA	114	4.2411	1	1	1
GO:0043255	Biological Process	regulation of carbohydrate biosynthetic process	2	0.374978	INSR, ENPP1	114	4.2411	1	1	1
GO:0032989	Biological Process	cellular component morphogenesis	8	0.378693	NIN, CAV3, RILPL1, ACTN1, CAPRIN1, PGM5, CALR, CORO1B	114	1.34182	1	1	1
GO:0001701	Biological Process	in utero embryonic development	4	0.378961	CHTOP, PSMC4, MFN1, EPN1	114	1.79926	1	1	1
GO:0050764	Biological Process	regulation of phagocytosis	2	0.379169	CNN2, CALR	114	4.18137	1	1	1
GO:0065002	Biological Process	intracellular protein transmembrane transport	2	0.379169	SEC63, TOMM22	114	4.18137	1	1	1
GO:0046128	Biological Process	purine ribonucleoside metabolic process	2	0.379169	PNP, MFN1	114	4.18137	1	1	1
GO:0051303	Biological Process	establishment of chromosome localization	2	0.379169	EML4, CENPE	114	4.18137	1	1	1
GO:0046879	Biological Process	hormone secretion	3	0.379673	TFAP2B, ARHGEF7, RAPGEF4	114	2.26049	1	1	1
GO:0007167	Biological Process	enzyme linked receptor protein signaling pathway	7	0.380662	TFAP2B, USP15, CAV3, CAV1, INSR, ZNF703, ENPP1	114	1.39286	1	1	1
GO:0043269	Biological Process	regulation of ion transport	5	0.382759	CAV3, CAV1, SLMAP, TMEM38A, SCN4B	114	1.5825	1	1	1
GO:0050000	Biological Process	chromosome localization	2	0.383332	EML4, CENPE	114	4.12329	1	1	1
GO:0001889	Biological Process	liver development	2	0.383332	UPF2, SEC63	114	4.12329	1	1	1
GO:0030193	Biological Process	regulation of blood coagulation	2	0.383332	CAV1, PRKCA	114	4.12329	1	1	1
GO:0090279	Biological Process	regulation of calcium ion import	2	0.383332	CAV3, TMEM38A	114	4.12329	1	1	1
GO:0032092	Biological Process	positive regulation of protein binding	2	0.383332	CAV1, ARHGEF7	114	4.12329	1	1	1
GO:0009890	Biological Process	negative regulation of biosynthetic process	10	0.385053	TFAP2B, CAV1, CAPRIN1, ZNF703, HMOX1, ENPP1, HIF1AN, CALR, CRYAB, SORBS3	114	1.26331	1	1	1
GO:0051056	Biological Process	regulation of small GTPase mediated signal transduction	3	0.386798	AKAP13, MFN1, KRAS	114	2.22658	1	1	1
GO:0015758	Biological Process	glucose transport	2	0.387468	INSR, ENPP1	114	4.06681	1	1	1
GO:0008154	Biological Process	actin polymerization or depolymerization	3	0.389165	DSTN, CORO1B, MSRB1	114	2.2155	1	1	1
GO:1905954	Biological Process	positive regulation of lipid localization	2	0.391576	CAV1, PLIN3	114	4.01185	1	1	1
GO:0008645	Biological Process	hexose transport	2	0.391576	INSR, ENPP1	114	4.01185	1	1	1
GO:1900046	Biological Process	regulation of hemostasis	2	0.391576	CAV1, PRKCA	114	4.01185	1	1	1
GO:0060249	Biological Process	anatomical structure homeostasis	4	0.391638	CAV3, CAV1, CTSK, KRAS	114	1.76188	1	1	1
GO:0001667	Biological Process	ameboidal-type cell migration	4	0.391638	HMOX1, PRKCA, CALR, CORO1B	114	1.76188	1	1	1
GO:0030031	Biological Process	cell projection assembly	5	0.393381	RILPL1, CAV1, FNBP1L, ARHGEF7, CEP89	114	1.55923	1	1	1
GO:0061008	Biological Process	hepaticobiliary system development	2	0.395657	UPF2, SEC63	114	3.95836	1	1	1
GO:0009914	Biological Process	hormone transport	3	0.396243	TFAP2B, ARHGEF7, RAPGEF4	114	2.18292	1	1	1
GO:0030336	Biological Process	negative regulation of cell migration	3	0.398594	CNN2, CALR, CORO1B	114	2.17227	1	1	1
GO:0031344	Biological Process	regulation of cell projection organization	5	0.39944	NIN, CAV1, CAPRIN1, FNBP1L, CORO1B	114	1.54624	1	1	1
GO:0032147	Biological Process	activation of protein kinase activity	2	0.39971	CAB39, INSR	114	3.90628	1	1	1
GO:0071806	Biological Process	protein transmembrane transport	2	0.39971	SEC63, TOMM22	114	3.90628	1	1	1
GO:1901888	Biological Process	regulation of cell junction assembly	2	0.39971	SLK, CAV1	114	3.90628	1	1	1
GO:0042326	Biological Process	negative regulation of phosphorylation	4	0.400656	CAV3, CAV1, ENPP1, DUSP29	114	1.73612	1	1	1
GO:0016337	Biological Process	single organismal cell-cell adhesion	5	0.400953	CAV1, PECAM1, ITGA7, PRKCA, FADD	114	1.54302	1	1	1
GO:0006082	Biological Process	organic acid metabolic process	8	0.401908	PDHA2, ACOXL, SARS2, IDH3G, INSR, ENPP1, ACAT2, GLS	114	1.31072	1	1	1
GO:0098655	Biological Process	cation transmembrane transport	6	0.403079	CAV3, CAV1, SLMAP, TMEM38A, SCN4B, TMCO1	114	1.42959	1	1	1
GO:0031110	Biological Process	regulation of microtubule polymerization or depolymerization	2	0.403737	NIN, HDGFL3	114	3.85555	1	1	1
GO:0050818	Biological Process	regulation of coagulation	2	0.403737	CAV1, PRKCA	114	3.85555	1	1	1
GO:0030301	Biological Process	cholesterol transport	2	0.403737	NAXE, CAV1	114	3.85555	1	1	1
GO:0015749	Biological Process	monosaccharide transport	2	0.403737	INSR, ENPP1	114	3.85555	1	1	1
GO:0009719	Biological Process	response to endogenous stimulus	9	0.405052	USP15, CAV3, CAV1, ZNF703, HMOX1, ENPP1, CALR, TMEM38A, CORO1B	114	1.26991	1	1	1
GO:0071495	Biological Process	cellular response to endogenous stimulus	8	0.406333	USP15, CAV3, CAV1, ZNF703, ENPP1, CALR, TMEM38A, CORO1B	114	1.30495	1	1	1
GO:0046907	Biological Process	intracellular transport	11	0.407171	CHTOP, RANBP3, RILPL1, FAF2, S100A13, MFN1, CALR, FNBP1L, CRYAB, SEC63, TOMM22	114	1.21671	1	1	1
GO:0021782	Biological Process	glial cell development	2	0.407737	KRAS, NDRG1	114	3.80612	1	1	1
GO:0045639	Biological Process	positive regulation of myeloid cell differentiation	2	0.407737	PRKCA, FADD	114	3.80612	1	1	1
GO:0043473	Biological Process	pigmentation	2	0.407737	GNA11, ENPP1	114	3.80612	1	1	1
GO:0008219	Biological Process	cell death	12	0.409352	TFAP2B, SLK, RILPL1, CAV1, MFN1, HMOX1, PIM3, PRKCA, KRAS, ZNF622, FADD, CRYAB	114	1.19628	1	1	1
GO:0006091	Biological Process	generation of precursor metabolites and energy	4	0.409638	PHKG1, IDH3G, INSR, ENPP1	114	1.71111	1	1	1
GO:0010769	Biological Process	regulation of cell morphogenesis involved in differentiation	3	0.410286	NIN, CAPRIN1, CALR	114	2.12055	1	1	1
GO:1901879	Biological Process	regulation of protein depolymerization	2	0.41171	DSTN, HDGFL3	114	3.75794	1	1	1
GO:0072655	Biological Process	establishment of protein localization to mitochondrion	2	0.41171	MFN1, TOMM22	114	3.75794	1	1	1
GO:0032271	Biological Process	regulation of protein polymerization	3	0.412611	TPPP3, NIN, CORO1B	114	2.1105	1	1	1
GO:0007186	Biological Process	G-protein coupled receptor signaling pathway	7	0.414325	AKAP13, CAV1, INSR, GNA11, PSAP, GNB4, RAPGEF4	114	1.34247	1	1	1
GO:0070997	Biological Process	neuron death	3	0.414932	TFAP2B, KRAS, FADD	114	2.10055	1	1	1
GO:0032101	Biological Process	regulation of response to external stimulus	6	0.415039	USP15, CAV1, TNC, PRKCA, CALR, CORO1B	114	1.40923	1	1	1
GO:0007017	Biological Process	microtubule-based process	7	0.415526	EML4, CENPE, TPPP3, NIN, SLK, CAV3, HDGFL3	114	1.34074	1	1	1
GO:0007006	Biological Process	mitochondrial membrane organization	2	0.415657	MFN1, TOMM22	114	3.71096	1	1	1
GO:0030855	Biological Process	epithelial cell differentiation	5	0.416051	RILPL1, CAV1, ZNF703, PSAP, PECAM1	114	1.51159	1	1	1
GO:0045089	Biological Process	positive regulation of innate immune response	3	0.417249	USP15, CAV1, FADD	114	2.09068	1	1	1
GO:1902679	Biological Process	negative regulation of RNA biosynthetic process	8	0.417391	TFAP2B, CAV1, ZNF703, HMOX1, HIF1AN, CALR, CRYAB, SORBS3	114	1.29077	1	1	1
GO:0071407	Biological Process	cellular response to organic cyclic compound	4	0.41858	CAV1, ZNF703, CALR, TMEM38A	114	1.6868	1	1	1
GO:0072659	Biological Process	protein localization to plasma membrane	3	0.419561	CAV3, RILPL1, SLMAP	114	2.08091	1	1	1
GO:0071901	Biological Process	negative regulation of protein serine/threonine kinase activity	2	0.419577	CAV3, CAV1	114	3.66515	1	1	1
GO:0006641	Biological Process	triglyceride metabolic process	2	0.419577	CAV3, CAV1	114	3.66515	1	1	1
GO:0015918	Biological Process	sterol transport	2	0.419577	NAXE, CAV1	114	3.66515	1	1	1
GO:0030030	Biological Process	cell projection organization	10	0.420923	NIN, RILPL1, CAV1, CAPRIN1, TNC, FNBP1L, ARHGEF7, CORO1B, HDGFL3, CEP89	114	1.22474	1	1	1
GO:0016054	Biological Process	organic acid catabolic process	3	0.421868	ACOXL, ACAT2, GLS	114	2.07124	1	1	1
GO:0016236	Biological Process	macroautophagy	3	0.421868	MFN1, HMOX1, ZFYVE1	114	2.07124	1	1	1
GO:0046395	Biological Process	carboxylic acid catabolic process	3	0.421868	ACOXL, ACAT2, GLS	114	2.07124	1	1	1
GO:2000146	Biological Process	negative regulation of cell motility	3	0.421868	CNN2, CALR, CORO1B	114	2.07124	1	1	1
GO:0009987	Biological Process	cellular process	103	0.421978	COL12A1, IFIT5, TNC, SAT2, COMT, FNBP1L, ZFYVE1, GLS, TOMM22, CLGN, PSMD8, SLK, PNP, PSMD4, MACROD1, ENPP1, PIM3, TMEM38A, AGFG1, ENTPD1, ALG9, TPM4, ACTN1, CIRBP, PRKCA, SYPL2, EML4, TIPRL, TFAM, SNRPA, HDGFL3, FBLN2, NDRG1, ACAT2, GSPT1, CORO1B, CNN2, CNN1, ZNF703, PSAP, S100A13, HMOX1, FADD, A2M, TFAP2B, PDHA2, CHTOP, CAV3, CAV1, INSR, DSTN, EIF1, CAPRIN1, GNB4, CALR, TDRD15, SUGP2, CEP89, HSP…	114	1.0136	1	1	1
GO:0022604	Biological Process	regulation of cell morphogenesis	4	0.422146	NIN, CAPRIN1, CALR, CORO1B	114	1.67727	1	1	1
GO:0051338	Biological Process	regulation of transferase activity	6	0.426967	CENPE, CAV3, CAB39, CAV1, INSR, ZNF622	114	1.38944	1	1	1
GO:0034248	Biological Process	regulation of cellular amide metabolic process	4	0.429255	CAPRIN1, CALR, GSPT1, EIF1	114	1.65853	1	1	1
GO:0007187	Biological Process	G-protein coupled receptor signaling pathway, coupled to cyclic nucleotide second messenger	3	0.431051	GNA11, PSAP, RAPGEF4	114	2.03341	1	1	1
GO:0070585	Biological Process	protein localization to mitochondrion	2	0.431183	MFN1, TOMM22	114	3.53425	1	1	1
GO:0014070	Biological Process	response to organic cyclic compound	5	0.432565	CAV1, ZNF703, HMOX1, CALR, TMEM38A	114	1.47847	1	1	1
GO:0006914	Biological Process	autophagy	4	0.432798	MFN1, HMOX1, FNBP1L, ZFYVE1	114	1.64932	1	1	1
GO:0044238	Biological Process	primary metabolic process	66	0.434449	FAF2, COMT, GLS, CLGN, PSMD8, LACTB, ACOXL, PNP, SLK, PSMD4, CTSK, RNPEP, MACROD1, ENPP1, PGM5, PIM3, HIF1AN, ANKRD2, UPF2, ENTPD1, TRIM63, ALG9, CIRBP, PRKCA, DUSP29, SARS2, TIPRL, PECAM1, TFAM, PAFAH1B3, CRYAB, HDGFL3, SNRPA, USP15, NAXE, CAB39, ACAT2, GSPT1, PHKG1, CREG1, ZNF703, PSAP, POLR2E, MFN1, HMOX1, FADD, ZNF622, A2M, TFAP2B, CHTOP, CAV3, IDH3G, CAV1, INSR, SORBS3, EIF1, RPIA, CENPE, PS…	114	1.02844	1	1	1
GO:1903901	Biological Process	negative regulation of viral life cycle	2	0.435001	IFIT5, HMOX1	114	3.49267	1	1	1
GO:0032368	Biological Process	regulation of lipid transport	2	0.435001	NAXE, CAV1	114	3.49267	1	1	1
GO:0018958	Biological Process	phenol-containing compound metabolic process	2	0.435001	CTSK, COMT	114	3.49267	1	1	1
GO:0019637	Biological Process	organophosphate metabolic process	8	0.435057	CKMT2, RPIA, ENTPD1, NAXE, INSR, MFN1, ENPP1, PLCD4	114	1.26871	1	1	1
GO:0010817	Biological Process	regulation of hormone levels	4	0.436334	TFAP2B, CTSK, ARHGEF7, RAPGEF4	114	1.64021	1	1	1
GO:0048870	Biological Process	cell motility	11	0.438458	CNN2, SLK, CAV1, INSR, PECAM1, HMOX1, DSTN, PRKCA, CALR, FADD, CORO1B	114	1.18665	1	1	1
GO:0051674	Biological Process	localization of cell	11	0.438458	CNN2, SLK, CAV1, INSR, PECAM1, HMOX1, DSTN, PRKCA, CALR, FADD, CORO1B	114	1.18665	1	1	1
GO:0031099	Biological Process	regeneration	2	0.438793	UPF2, TNC	114	3.45206	1	1	1
GO:2000113	Biological Process	negative regulation of cellular macromolecule biosynthetic process	9	0.44008	TFAP2B, CAV1, CAPRIN1, ZNF703, ENPP1, HIF1AN, CALR, CRYAB, SORBS3	114	1.23015	1	1	1
GO:0040007	Biological Process	growth	6	0.44017	NIN, INSR, PSAP, TNC, CIRBP, ENPP1	114	1.3681	1	1	1
GO:0007264	Biological Process	small GTPase mediated signal transduction	4	0.441622	AKAP13, MFN1, KRAS, RAPGEF4	114	1.62672	1	1	1
GO:0044237	Biological Process	cellular metabolic process	67	0.445196	FAF2, SAT2, COMT, FNBP1L, ZFYVE1, GLS, CLGN, PSMD8, ACOXL, PNP, SLK, PSMD4, CTSK, MACROD1, ENPP1, PIM3, HIF1AN, ANKRD2, UPF2, ENTPD1, TRIM63, ALG9, CIRBP, PRKCA, DUSP29, SARS2, TIPRL, PECAM1, TFAM, CRYAB, HDGFL3, SNRPA, USP15, NAXE, CAB39, ACAT2, GSPT1, CKMT2, PHKG1, CREG1, ZNF703, PSAP, POLR2E, MFN1, HMOX1, FADD, ZNF622, A2M, TFAP2B, PDHA2, CHTOP, CAV3, IDH3G, CAV1, INSR, SORBS3, EIF1, RPIA, CEN…	114	1.02561	1	1	1
GO:0000077	Biological Process	DNA damage checkpoint	2	0.446301	PHKG1, TIPRL	114	3.3736	1	1	1
GO:0016525	Biological Process	negative regulation of angiogenesis	2	0.446301	NAXE, EPN1	114	3.3736	1	1	1
GO:0043271	Biological Process	negative regulation of ion transport	2	0.446301	CAV3, CAV1	114	3.3736	1	1	1
GO:1903530	Biological Process	regulation of secretion by cell	4	0.446892	TFAP2B, ACTN1, ARHGEF7, RAPGEF4	114	1.61346	1	1	1
GO:0071496	Biological Process	cellular response to external stimulus	3	0.449185	CNN2, FADD, ZFYVE1	114	1.96174	1	1	1
GO:2000181	Biological Process	negative regulation of blood vessel morphogenesis	2	0.450018	NAXE, EPN1	114	3.3357	1	1	1
GO:1901800	Biological Process	positive regulation of proteasomal protein catabolic process	2	0.450018	PSMC4, CAV1	114	3.3357	1	1	1
GO:0043534	Biological Process	blood vessel endothelial cell migration	2	0.450018	HMOX1, PRKCA	114	3.3357	1	1	1
GO:0019395	Biological Process	fatty acid oxidation	2	0.450018	ACOXL, ACAT2	114	3.3357	1	1	1
GO:0001824	Biological Process	blastocyst development	2	0.450018	PSMC4, MFN1	114	3.3357	1	1	1
GO:0010605	Biological Process	negative regulation of macromolecule metabolic process	15	0.450444	UPF2, TFAP2B, CAV3, CAV1, DUSP29, SORBS3, CAPRIN1, TIPRL, ZNF703, HMOX1, ENPP1, HIF1AN, CALR, A2M, CRYAB	114	1.12624	1	1	1
GO:0009119	Biological Process	ribonucleoside metabolic process	2	0.45371	PNP, MFN1	114	3.29864	1	1	1
GO:0012501	Biological Process	programmed cell death	11	0.456833	TFAP2B, SLK, CAV1, MFN1, HMOX1, PIM3, PRKCA, KRAS, ZNF622, FADD, CRYAB	114	1.16965	1	1	1
GO:0010811	Biological Process	positive regulation of cell-substrate adhesion	2	0.457377	CALR, FBLN2	114	3.26239	1	1	1
GO:0002761	Biological Process	regulation of myeloid leukocyte differentiation	2	0.457377	PRKCA, FADD	114	3.26239	1	1	1
GO:0048872	Biological Process	homeostasis of number of cells	3	0.460355	HMOX1, KRAS, FADD	114	1.91946	1	1	1
GO:0009062	Biological Process	fatty acid catabolic process	2	0.46102	ACOXL, ACAT2	114	3.22693	1	1	1
GO:0009582	Biological Process	detection of abiotic stimulus	2	0.46102	CAV3, GNA11	114	3.22693	1	1	1
GO:0030001	Biological Process	metal ion transport	6	0.462458	CAV3, CAV1, SLMAP, TMEM38A, SCN4B, TMCO1	114	1.33328	1	1	1
GO:0031334	Biological Process	positive regulation of protein complex assembly	3	0.462574	TPPP3, NIN, CORO1B	114	1.91123	1	1	1
GO:0043410	Biological Process	positive regulation of MAPK cascade	4	0.464316	INSR, PRKCA, ZNF622, SORBS3	114	1.57078	1	1	1
GO:0010906	Biological Process	regulation of glucose metabolic process	2	0.464639	INSR, ENPP1	114	3.19223	1	1	1
GO:0009581	Biological Process	detection of external stimulus	2	0.464639	CAV3, GNA11	114	3.19223	1	1	1
GO:1903169	Biological Process	regulation of calcium ion transmembrane transport	2	0.464639	CAV3, TMEM38A	114	3.19223	1	1	1
GO:0014902	Biological Process	myotube differentiation	2	0.464639	CAV3, ACTN1	114	3.19223	1	1	1
GO:0031647	Biological Process	regulation of protein stability	3	0.466995	KRAS, CALR, CRYAB	114	1.89496	1	1	1
GO:0044262	Biological Process	cellular carbohydrate metabolic process	3	0.466995	PHKG1, INSR, ENPP1	114	1.89496	1	1	1
GO:0034613	Biological Process	cellular protein localization	12	0.468126	CHTOP, RANBP3, CAV3, RILPL1, SLMAP, FAF2, MFN1, CALR, MESD, CORO1B, SEC63, TOMM22	114	1.14477	1	1	1
GO:0009117	Biological Process	nucleotide metabolic process	5	0.468148	RPIA, NAXE, INSR, MFN1, ENPP1	114	1.41101	1	1	1
GO:0031570	Biological Process	DNA integrity checkpoint	2	0.468234	PHKG1, TIPRL	114	3.15827	1	1	1
GO:0050792	Biological Process	regulation of viral process	3	0.469197	USP15, IFIT5, HMOX1	114	1.88693	1	1	1
GO:0019752	Biological Process	carboxylic acid metabolic process	7	0.470367	PDHA2, ACOXL, SARS2, IDH3G, INSR, ACAT2, GLS	114	1.26562	1	1	1
GO:0034622	Biological Process	cellular macromolecular complex assembly	9	0.470813	CENPE, TPPP3, NIN, CIRBP, CALR, CRYAB, CORO1B, HDGFL3, MSRB1	114	1.19709	1	1	1
GO:0036211	Biological Process	protein modification process	23	0.47107	USP15, CHTOP, TRIM63, ALG9, CAV3, CAB39, CAV1, INSR, PRKCA, DUSP29, SORBS3, GSPT1, CENPE, SLK, SARS2, TIPRL, MACROD1, PECAM1, ENPP1, PIM3, KRAS, HIF1AN, ZNF622	114	1.07025	1	1	1
GO:0006464	Biological Process	cellular protein modification process	23	0.47107	USP15, CHTOP, TRIM63, ALG9, CAV3, CAB39, CAV1, INSR, PRKCA, DUSP29, SORBS3, GSPT1, CENPE, SLK, SARS2, TIPRL, MACROD1, PECAM1, ENPP1, PIM3, KRAS, HIF1AN, ZNF622	114	1.07025	1	1	1
GO:0051253	Biological Process	negative regulation of RNA metabolic process	8	0.471259	TFAP2B, CAV1, ZNF703, HMOX1, HIF1AN, CALR, CRYAB, SORBS3	114	1.2255	1	1	1
GO:0043467	Biological Process	regulation of generation of precursor metabolites and energy	2	0.471805	INSR, ENPP1	114	3.12502	1	1	1
GO:0051480	Biological Process	regulation of cytosolic calcium ion concentration	3	0.473586	CAV3, CAV1, TMEM38A	114	1.87107	1	1	1
GO:0034440	Biological Process	lipid oxidation	2	0.475352	ACOXL, ACAT2	114	3.09247	1	1	1
GO:1903052	Biological Process	positive regulation of proteolysis involved in cellular protein catabolic process	2	0.475352	PSMC4, CAV1	114	3.09247	1	1	1
GO:0046903	Biological Process	secretion	6	0.476751	TFAP2B, CAV1, ACTN1, S100A13, ARHGEF7, RAPGEF4	114	1.31168	1	1	1
GO:0070727	Biological Process	cellular macromolecule localization	12	0.476857	CHTOP, RANBP3, CAV3, RILPL1, SLMAP, FAF2, MFN1, CALR, MESD, CORO1B, SEC63, TOMM22	114	1.13746	1	1	1
GO:0022612	Biological Process	gland morphogenesis	2	0.478875	CAV1, TNC	114	3.06059	1	1	1
GO:0001704	Biological Process	formation of primary germ layer	2	0.478875	COL12A1, ITGA7	114	3.06059	1	1	1
GO:0003008	Biological Process	system process	11	0.479699	TFAP2B, MYBPC1, TPM4, CAV3, CAV1, GNA11, SLMAP, PRKCA, KRAS, TMEM38A, SCN4B	114	1.14907	1	1	1
GO:0009887	Biological Process	animal organ morphogenesis	7	0.479788	TFAP2B, CAV3, CAV1, INSR, TNC, MFN1, KRAS	114	1.2534	1	1	1
GO:1901343	Biological Process	negative regulation of vasculature development	2	0.482375	NAXE, EPN1	114	3.02936	1	1	1
GO:0009132	Biological Process	nucleoside diphosphate metabolic process	2	0.482375	ENTPD1, INSR	114	3.02936	1	1	1
GO:0048593	Biological Process	camera-type eye morphogenesis	2	0.482375	TFAP2B, MFN1	114	3.02936	1	1	1
GO:0072009	Biological Process	nephron epithelium development	2	0.485852	TFAP2B, PECAM1	114	2.99876	1	1	1
GO:0034332	Biological Process	adherens junction organization	2	0.489305	SLK, ACTN1	114	2.96877	1	1	1
GO:0009968	Biological Process	negative regulation of signal transduction	8	0.489715	CAV3, CAV1, MFN1, HMOX1, ENPP1, HIF1AN, CALR, DUSP29	114	1.20437	1	1	1
GO:0044093	Biological Process	positive regulation of molecular function	9	0.491121	CENPE, CHTOP, CAB39, CAV1, INSR, PSAP, ZNF622, FADD, ARHGEF7	114	1.17601	1	1	1
GO:0035637	Biological Process	multicellular organismal signaling	2	0.492736	CAV1, SCN4B	114	2.93938	1	1	1
GO:0008643	Biological Process	carbohydrate transport	2	0.492736	INSR, ENPP1	114	2.93938	1	1	1
GO:0051701	Biological Process	interaction with host	2	0.492736	CAV1, INSR	114	2.93938	1	1	1
GO:0051347	Biological Process	positive regulation of transferase activity	4	0.495069	CENPE, CAB39, INSR, ZNF622	114	1.49938	1	1	1
GO:0051607	Biological Process	defense response to virus	3	0.495205	USP15, IFIT5, FADD	114	1.79563	1	1	1
GO:0045596	Biological Process	negative regulation of cell differentiation	5	0.495761	CAV3, CAV1, ENPP1, KRAS, CALR	114	1.36182	1	1	1
GO:0030162	Biological Process	regulation of proteolysis	5	0.495761	PSMC4, CAV1, FADD, A2M, CRYAB	114	1.36182	1	1	1
GO:0009266	Biological Process	response to temperature stimulus	2	0.496144	CIRBP, HMOX1	114	2.91056	1	1	1
GO:0007517	Biological Process	muscle organ development	3	0.503695	CAV1, ACTN1, CRYAB	114	1.76713	1	1	1
GO:0048585	Biological Process	negative regulation of response to stimulus	10	0.503727	USP15, CAV3, CAV1, MFN1, HMOX1, ENPP1, HIF1AN, CALR, DUSP29, CORO1B	114	1.14359	1	1	1
GO:0031324	Biological Process	negative regulation of cellular metabolic process	14	0.504612	TFAP2B, CAV3, CAV1, DUSP29, SORBS3, CAPRIN1, TIPRL, ZNF703, HMOX1, ENPP1, HIF1AN, CALR, A2M, CRYAB	114	1.09549	1	1	1
GO:0006915	Biological Process	apoptotic process	10	0.505623	TFAP2B, CAV1, MFN1, HMOX1, PIM3, PRKCA, KRAS, ZNF622, FADD, CRYAB	114	1.14184	1	1	1
GO:0032103	Biological Process	positive regulation of response to external stimulus	3	0.505804	USP15, PRKCA, CALR	114	1.76014	1	1	1
GO:0006090	Biological Process	pyruvate metabolic process	2	0.506231	PDHA2, INSR	114	2.8274	1	1	1
GO:0031329	Biological Process	regulation of cellular catabolic process	5	0.507212	PSMC4, CAV1, INSR, MFN1, HMOX1	114	1.34212	1	1	1
GO:0043254	Biological Process	regulation of protein complex assembly	4	0.508461	TPPP3, NIN, CRYAB, CORO1B	114	1.46969	1	1	1
GO:0040013	Biological Process	negative regulation of locomotion	3	0.510004	CNN2, CALR, CORO1B	114	1.74634	1	1	1
GO:0009893	Biological Process	positive regulation of metabolic process	20	0.511495	TFAP2B, CHTOP, CAB39, CAV1, INSR, TNC, CIRBP, PRKCA, SORBS3, CNN2, CENPE, PSMC4, MFN1, PECAM1, HMOX1, TFAM, KRAS, CALR, ZNF622, FADD	114	1.05876	1	1	1
GO:0045860	Biological Process	positive regulation of protein kinase activity	3	0.512095	CENPE, CAB39, INSR	114	1.73951	1	1	1
GO:0051346	Biological Process	negative regulation of hydrolase activity	3	0.512095	TIPRL, A2M, CRYAB	114	1.73951	1	1	1
GO:0034655	Biological Process	nucleobase-containing compound catabolic process	3	0.512095	UPF2, ENTPD1, ENPP1	114	1.73951	1	1	1
GO:0001959	Biological Process	regulation of cytokine-mediated signaling pathway	2	0.512845	CAV1, FADD	114	2.77455	1	1	1
GO:0051261	Biological Process	protein depolymerization	2	0.512845	DSTN, HDGFL3	114	2.77455	1	1	1
GO:0007507	Biological Process	heart development	4	0.518386	CAV3, INSR, GNA11, SYPL2	114	1.44818	1	1	1
GO:0000280	Biological Process	nuclear division	4	0.518386	EML4, CENPE, INSR, CALR	114	1.44818	1	1	1
GO:0045088	Biological Process	regulation of innate immune response	3	0.520402	USP15, CAV1, FADD	114	1.71275	1	1	1
GO:0032940	Biological Process	secretion by cell	5	0.521367	TFAP2B, ACTN1, S100A13, ARHGEF7, RAPGEF4	114	1.31828	1	1	1
GO:0043010	Biological Process	camera-type eye development	3	0.522464	TFAP2B, MFN1, CRYAB	114	1.70619	1	1	1
GO:0002376	Biological Process	immune system process	16	0.52257	USP15, ACTN1, CAV1, IFIT5, PRKCA, NDRG1, CNN2, CTSK, S100A13, PECAM1, HMOX1, ENPP1, CALR, FADD, ARHGEF7, MSRB1	114	1.06983	1	1	1
GO:1903364	Biological Process	positive regulation of cellular protein catabolic process	2	0.522601	PSMC4, CAV1	114	2.69888	1	1	1
GO:0072329	Biological Process	monocarboxylic acid catabolic process	2	0.522601	ACOXL, ACAT2	114	2.69888	1	1	1
GO:0010675	Biological Process	regulation of cellular carbohydrate metabolic process	2	0.522601	INSR, ENPP1	114	2.69888	1	1	1
GO:0001558	Biological Process	regulation of cell growth	3	0.52452	TNC, CIRBP, ENPP1	114	1.69968	1	1	1
GO:0045787	Biological Process	positive regulation of cell cycle	3	0.52452	INSR, PRKCA, CALR	114	1.69968	1	1	1
GO:0000904	Biological Process	cell morphogenesis involved in differentiation	5	0.525578	NIN, RILPL1, ACTN1, CAPRIN1, CALR	114	1.3113	1	1	1
GO:0048525	Biological Process	negative regulation of viral process	2	0.52581	IFIT5, HMOX1	114	2.67457	1	1	1
GO:0043524	Biological Process	negative regulation of neuron apoptotic process	2	0.52581	TFAP2B, KRAS	114	2.67457	1	1	1
GO:0060402	Biological Process	calcium ion transport into cytosol	2	0.52581	CAV1, TMEM38A	114	2.67457	1	1	1
GO:2000377	Biological Process	regulation of reactive oxygen species metabolic process	2	0.528997	CAV1, INSR	114	2.65069	1	1	1
GO:0045862	Biological Process	positive regulation of proteolysis	3	0.530654	PSMC4, CAV1, FADD	114	1.68044	1	1	1
GO:0010629	Biological Process	negative regulation of gene expression	10	0.531023	UPF2, TFAP2B, CAV1, CAPRIN1, ZNF703, HMOX1, HIF1AN, CALR, CRYAB, SORBS3	114	1.1186	1	1	1
GO:0016477	Biological Process	cell migration	9	0.531098	CNN2, CAV1, INSR, PECAM1, HMOX1, PRKCA, CALR, FADD, CORO1B	114	1.13601	1	1	1
GO:0045807	Biological Process	positive regulation of endocytosis	2	0.532163	INSR, CALR	114	2.62723	1	1	1
GO:0006639	Biological Process	acylglycerol metabolic process	2	0.532163	CAV3, CAV1	114	2.62723	1	1	1
GO:0060759	Biological Process	regulation of response to cytokine stimulus	2	0.532163	CAV1, FADD	114	2.62723	1	1	1
GO:0050878	Biological Process	regulation of body fluid levels	3	0.534713	TFAP2B, CAV1, PRKCA	114	1.66785	1	1	1
GO:0006638	Biological Process	neutral lipid metabolic process	2	0.535308	CAV3, CAV1	114	2.60419	1	1	1
GO:2001257	Biological Process	regulation of cation channel activity	2	0.535308	CAV1, SLMAP	114	2.60419	1	1	1
GO:0007067	Biological Process	mitotic nuclear division	3	0.536734	EML4, CENPE, INSR	114	1.66163	1	1	1
GO:0006629	Biological Process	lipid metabolic process	9	0.537005	LACTB, ACOXL, CAV3, CAV1, PSAP, COMT, PAFAH1B3, PLCD4, ACAT2	114	1.13024	1	1	1
GO:0016241	Biological Process	regulation of macroautophagy	2	0.538432	MFN1, HMOX1	114	2.58154	1	1	1
GO:0055085	Biological Process	transmembrane transport	8	0.538671	CAV3, CAV1, SLMAP, TMEM38A, SCN4B, TMCO1, SEC63, TOMM22	114	1.15069	1	1	1
GO:0044092	Biological Process	negative regulation of molecular function	6	0.538775	CAV3, CAV1, FAF2, TIPRL, A2M, CRYAB	114	1.2234	1	1	1
GO:0090066	Biological Process	regulation of anatomical structure size	4	0.53952	CAV3, CAV1, DSTN, CORO1B	114	1.40367	1	1	1
GO:0051046	Biological Process	regulation of secretion	4	0.541124	TFAP2B, ACTN1, ARHGEF7, RAPGEF4	114	1.40036	1	1	1
GO:0002687	Biological Process	positive regulation of leukocyte migration	2	0.541536	CALR, FADD	114	2.55929	1	1	1
GO:0030879	Biological Process	mammary gland development	2	0.541536	CAV1, ZNF703	114	2.55929	1	1	1
GO:0009790	Biological Process	embryo development	7	0.541948	CHTOP, PSMC4, COL12A1, MFN1, ITGA7, TDRD15, EPN1	114	1.17675	1	1	1
GO:0010604	Biological Process	positive regulation of macromolecule metabolic process	18	0.542756	TFAP2B, CHTOP, CAB39, CAV1, INSR, TNC, CIRBP, PRKCA, SORBS3, CNN2, CENPE, PSMC4, PECAM1, TFAM, KRAS, CALR, ZNF622, FADD	114	1.04821	1	1	1
GO:1990778	Biological Process	protein localization to cell periphery	3	0.546749	CAV3, RILPL1, SLMAP	114	1.63119	1	1	1
GO:0010648	Biological Process	negative regulation of cell communication	8	0.548045	CAV3, CAV1, MFN1, HMOX1, ENPP1, HIF1AN, CALR, DUSP29	114	1.14074	1	1	1
GO:0052548	Biological Process	regulation of endopeptidase activity	3	0.548734	FADD, A2M, CRYAB	114	1.62524	1	1	1
GO:0019216	Biological Process	regulation of lipid metabolic process	3	0.548734	LACTB, CAV1, PSAP	114	1.62524	1	1	1
GO:0023057	Biological Process	negative regulation of signaling	8	0.552186	CAV3, CAV1, MFN1, HMOX1, ENPP1, HIF1AN, CALR, DUSP29	114	1.13637	1	1	1
GO:0002790	Biological Process	peptide secretion	3	0.554653	TFAP2B, ARHGEF7, RAPGEF4	114	1.60764	1	1	1
GO:0040008	Biological Process	regulation of growth	4	0.555419	INSR, TNC, CIRBP, ENPP1	114	1.37126	1	1	1
GO:0002831	Biological Process	regulation of response to biotic stimulus	2	0.556745	USP15, PRKCA	114	2.45353	1	1	1
GO:0009205	Biological Process	purine ribonucleoside triphosphate metabolic process	3	0.558569	INSR, MFN1, ENPP1	114	1.59611	1	1	1
GO:0090276	Biological Process	regulation of peptide hormone secretion	2	0.559726	TFAP2B, ARHGEF7	114	2.43342	1	1	1
GO:0016049	Biological Process	cell growth	3	0.560518	NIN, CIRBP, ENPP1	114	1.59041	1	1	1
GO:0007265	Biological Process	Ras protein signal transduction	3	0.56246	AKAP13, MFN1, KRAS	114	1.58475	1	1	1
GO:1902532	Biological Process	negative regulation of intracellular signal transduction	4	0.563247	CAV3, CAV1, MFN1, DUSP29	114	1.3556	1	1	1
GO:0070887	Biological Process	cellular response to chemical stimulus	16	0.563779	TFAP2B, USP15, CAV3, CAV1, PRKCA, NDRG1, CORO1B, GNA11, ZNF703, HMOX1, ENPP1, HIF1AN, CALR, TMEM38A, ZNF622, FADD	114	1.04351	1	1	1
GO:0050896	Biological Process	response to stimulus	49	0.565371	FAF2, IFIT5, TNC, FNBP1L, ZFYVE1, CLGN, AKAP13, CTSK, MACROD1, ENPP1, HIF1AN, TMEM38A, CIRBP, PRKCA, DUSP29, EPN1, DEPDC7, TIPRL, SELENOW, PECAM1, ITGA7, CRYAB, RAPGEF4, USP15, CAB39, NDRG1, MESD, CORO1B, CNN2, PHKG1, GNA11, ZNF703, PSAP, S100A13, MFN1, HMOX1, FADD, ZNF622, TFAP2B, CAV3, CAV1, INSR, SORBS3, TMCO1, GNB4, KRAS, CALR, PLCD4, MSRB1	114	1.00379	1	1	1
GO:0072073	Biological Process	kidney epithelium development	2	0.565629	TFAP2B, PECAM1	114	2.39417	1	1	1
GO:1902107	Biological Process	positive regulation of leukocyte differentiation	2	0.565629	PRKCA, FADD	114	2.39417	1	1	1
GO:0060401	Biological Process	cytosolic calcium ion transport	2	0.565629	CAV1, TMEM38A	114	2.39417	1	1	1
GO:0072006	Biological Process	nephron development	2	0.565629	TFAP2B, PECAM1	114	2.39417	1	1	1
GO:0009144	Biological Process	purine nucleoside triphosphate metabolic process	3	0.568252	INSR, MFN1, ENPP1	114	1.56801	1	1	1
GO:2001235	Biological Process	positive regulation of apoptotic signaling pathway	2	0.568551	CAV1, FADD	114	2.37502	1	1	1
GO:0048771	Biological Process	tissue remodeling	2	0.568551	CAV1, CTSK	114	2.37502	1	1	1
GO:0045892	Biological Process	negative regulation of transcription, DNA-templated	7	0.568575	TFAP2B, CAV1, ZNF703, HIF1AN, CALR, CRYAB, SORBS3	114	1.14561	1	1	1
GO:0050794	Biological Process	regulation of cellular process	63	0.569253	IFIT5, TNC, FNBP1L, AKAP13, SLK, ENPP1, PIM3, HIF1AN, TMEM38A, ANKRD2, ACTN1, CIRBP, PRKCA, DUSP29, EPN1, DEPDC7, RILPL1, TIPRL, PECAM1, ITGA7, TFAM, ARHGEF7, CRYAB, HDGFL3, RAPGEF4, USP15, CAB39, NDRG1, MESD, CORO1B, GSPT1, CNN2, CNN1, PHKG1, GNA11, CREG1, ZNF703, PSAP, S100A13, MFN1, HMOX1, FADD, ZNF622, A2M, TFAP2B, CHTOP, CAV3, CAV1, INSR, DSTN, SORBS3, TMCO1, EIF1, CENPE, NIN, TPPP3, PSMC4, …	114	1.00071	1	1	1
GO:0019953	Biological Process	sexual reproduction	5	0.569354	PAFAH1B3, TDRD15, PLCD4, CLGN, AGFG1	114	1.24113	1	1	1
GO:0019693	Biological Process	ribose phosphate metabolic process	4	0.56945	RPIA, INSR, MFN1, ENPP1	114	1.34334	1	1	1
GO:1903507	Biological Process	negative regulation of nucleic acid-templated transcription	7	0.569669	TFAP2B, CAV1, ZNF703, HIF1AN, CALR, CRYAB, SORBS3	114	1.14435	1	1	1
GO:0065003	Biological Process	macromolecular complex assembly	11	0.570464	CENPE, TPPP3, NIN, CIRBP, CALR, FADD, CRYAB, CORO1B, HDGFL3, MSRB1, CLGN	114	1.07211	1	1	1
GO:0009892	Biological Process	negative regulation of metabolic process	15	0.571106	UPF2, TFAP2B, CAV3, CAV1, DUSP29, SORBS3, CAPRIN1, TIPRL, ZNF703, HMOX1, ENPP1, HIF1AN, CALR, A2M, CRYAB	114	1.04338	1	1	1
GO:0051896	Biological Process	regulation of protein kinase B signaling	2	0.571453	CAV3, INSR	114	2.35617	1	1	1
GO:0046434	Biological Process	organophosphate catabolic process	2	0.571453	ENTPD1, ENPP1	114	2.35617	1	1	1
GO:1901565	Biological Process	organonitrogen compound catabolic process	3	0.572083	HMOX1, COMT, GLS	114	1.55705	1	1	1
GO:0009199	Biological Process	ribonucleoside triphosphate metabolic process	3	0.572083	INSR, MFN1, ENPP1	114	1.55705	1	1	1
GO:0006979	Biological Process	response to oxidative stress	3	0.573989	HMOX1, ZNF622, CRYAB	114	1.55162	1	1	1
GO:0048285	Biological Process	organelle fission	4	0.574068	EML4, CENPE, INSR, CALR	114	1.33428	1	1	1
GO:0061041	Biological Process	regulation of wound healing	2	0.574337	CAV1, PRKCA	114	2.33762	1	1	1
GO:0007519	Biological Process	skeletal muscle tissue development	2	0.574337	CAV1, ACTN1	114	2.33762	1	1	1
GO:0010952	Biological Process	positive regulation of peptidase activity	2	0.577201	CAV1, FADD	114	2.31935	1	1	1
GO:0048015	Biological Process	phosphatidylinositol-mediated signaling	2	0.577201	INSR, PLCD4	114	2.31935	1	1	1
GO:0048583	Biological Process	regulation of response to stimulus	22	0.577933	TFAP2B, USP15, CAV3, CAV1, INSR, TNC, IFIT5, PRKCA, DUSP29, SORBS3, CORO1B, AKAP13, ZNF703, MFN1, S100A13, HMOX1, ENPP1, KRAS, HIF1AN, CALR, ZNF622, FADD	114	1.01829	1	1	1
GO:0010469	Biological Process	regulation of receptor activity	2	0.580045	CAV3, CAV1	114	2.30137	1	1	1
GO:0010508	Biological Process	positive regulation of autophagy	2	0.580045	MFN1, HMOX1	114	2.30137	1	1	1
GO:0043412	Biological Process	macromolecule modification	23	0.581329	USP15, CHTOP, TRIM63, ALG9, CAV3, CAB39, CAV1, INSR, PRKCA, DUSP29, SORBS3, GSPT1, CENPE, SLK, SARS2, TIPRL, MACROD1, PECAM1, ENPP1, PIM3, KRAS, HIF1AN, ZNF622	114	1.01489	1	1	1
GO:0040011	Biological Process	locomotion	11	0.582457	CNN2, SLK, CAV1, INSR, PECAM1, HMOX1, DSTN, PRKCA, CALR, FADD, CORO1B	114	1.06235	1	1	1
GO:0051172	Biological Process	negative regulation of nitrogen compound metabolic process	9	0.583214	TFAP2B, CAV1, CAPRIN1, ZNF703, HMOX1, HIF1AN, CALR, CRYAB, SORBS3	114	1.08614	1	1	1
GO:0023061	Biological Process	signal release	3	0.583429	TFAP2B, ARHGEF7, RAPGEF4	114	1.52505	1	1	1
GO:0051050	Biological Process	positive regulation of transport	5	0.585198	CAV1, INSR, CALR, ARHGEF7, SCN4B	114	1.21671	1	1	1
GO:0018105	Biological Process	peptidyl-serine phosphorylation	3	0.585298	CAB39, CAV1, PRKCA	114	1.51985	1	1	1
GO:0051169	Biological Process	nuclear transport	3	0.585298	CHTOP, RANBP3, CALR	114	1.51985	1	1	1
GO:0006913	Biological Process	nucleocytoplasmic transport	3	0.585298	CHTOP, RANBP3, CALR	114	1.51985	1	1	1
GO:0048592	Biological Process	eye morphogenesis	2	0.585678	TFAP2B, MFN1	114	2.26624	1	1	1
GO:0048017	Biological Process	inositol lipid-mediated signaling	2	0.585678	INSR, PLCD4	114	2.26624	1	1	1
GO:0030308	Biological Process	negative regulation of cell growth	2	0.585678	CIRBP, ENPP1	114	2.26624	1	1	1
GO:0048871	Biological Process	multicellular organismal homeostasis	3	0.587162	TFAP2B, CTSK, KRAS	114	1.51468	1	1	1
GO:0002221	Biological Process	pattern recognition receptor signaling pathway	2	0.588467	USP15, CAV1	114	2.24907	1	1	1
GO:0032259	Biological Process	methylation	3	0.59087	CHTOP, COMT, GSPT1	114	1.50445	1	1	1
GO:0044282	Biological Process	small molecule catabolic process	3	0.59087	ACOXL, ACAT2, GLS	114	1.50445	1	1	1
GO:0051099	Biological Process	positive regulation of binding	2	0.591236	CAV1, ARHGEF7	114	2.23216	1	1	1
GO:0060538	Biological Process	skeletal muscle organ development	2	0.591236	CAV1, ACTN1	114	2.23216	1	1	1
GO:0007338	Biological Process	single fertilization	2	0.593988	PLCD4, CLGN	114	2.2155	1	1	1
GO:0006109	Biological Process	regulation of carbohydrate metabolic process	2	0.593988	INSR, ENPP1	114	2.2155	1	1	1
GO:0032845	Biological Process	negative regulation of homeostatic process	2	0.593988	TMEM38A, FADD	114	2.2155	1	1	1
GO:0051147	Biological Process	regulation of muscle cell differentiation	2	0.593988	CAV3, HIF1AN	114	2.2155	1	1	1
GO:0034220	Biological Process	ion transmembrane transport	6	0.595017	CAV3, CAV1, SLMAP, TMEM38A, SCN4B, TMCO1	114	1.1492	1	1	1
GO:0010033	Biological Process	response to organic substance	15	0.596098	TFAP2B, USP15, CAV3, CAV1, FAF2, PRKCA, CORO1B, CLGN, GNA11, ZNF703, HMOX1, ENPP1, CALR, TMEM38A, FADD	114	1.02702	1	1	1
GO:0007369	Biological Process	gastrulation	2	0.59672	COL12A1, ITGA7	114	2.19909	1	1	1
GO:1901215	Biological Process	negative regulation of neuron death	2	0.602132	TFAP2B, KRAS	114	2.16699	1	1	1
GO:0030099	Biological Process	myeloid cell differentiation	3	0.603658	ACTN1, PRKCA, FADD	114	1.46969	1	1	1
GO:0045934	Biological Process	negative regulation of nucleobase-containing compound metabolic process	8	0.604496	TFAP2B, CAV1, ZNF703, HMOX1, HIF1AN, CALR, CRYAB, SORBS3	114	1.08251	1	1	1
GO:0007219	Biological Process	Notch signaling pathway	2	0.60481	HIF1AN, EPN1	114	2.15128	1	1	1
GO:0031349	Biological Process	positive regulation of defense response	3	0.60546	USP15, CAV1, FADD	114	1.46485	1	1	1
GO:0017148	Biological Process	negative regulation of translation	2	0.607471	CAPRIN1, CALR	114	2.13581	1	1	1
GO:0009141	Biological Process	nucleoside triphosphate metabolic process	3	0.609046	INSR, MFN1, ENPP1	114	1.45528	1	1	1
GO:0007166	Biological Process	cell surface receptor signaling pathway	15	0.60909	TFAP2B, USP15, CAV3, CAV1, INSR, PRKCA, MESD, EPN1, ZNF703, PECAM1, HMOX1, ENPP1, ITGA7, HIF1AN, FADD	114	1.01856	1	1	1
GO:0097190	Biological Process	apoptotic signaling pathway	4	0.609899	CAV1, HMOX1, ZNF622, FADD	114	1.266	1	1	1
GO:1901699	Biological Process	cellular response to nitrogen compound	4	0.609899	CAV1, GNA11, ENPP1, TMEM38A	114	1.266	1	1	1
GO:0043523	Biological Process	regulation of neuron apoptotic process	2	0.610114	TFAP2B, KRAS	114	2.12055	1	1	1
GO:2001233	Biological Process	regulation of apoptotic signaling pathway	3	0.61083	CAV1, HMOX1, FADD	114	1.45054	1	1	1
GO:0007049	Biological Process	cell cycle	9	0.611017	EML4, CENPE, PHKG1, INSR, TIPRL, CIRBP, PIM3, PRKCA, CALR	114	1.06028	1	1	1
GO:0045931	Biological Process	positive regulation of mitotic cell cycle	2	0.612739	INSR, PRKCA	114	2.10551	1	1	1
GO:0000075	Biological Process	cell cycle checkpoint	2	0.612739	PHKG1, TIPRL	114	2.10551	1	1	1
GO:1901698	Biological Process	response to nitrogen compound	5	0.614623	CAV1, GNA11, HMOX1, ENPP1, TMEM38A	114	1.1725	1	1	1
GO:0060271	Biological Process	cilium assembly	3	0.616144	RILPL1, FNBP1L, CEP89	114	1.4365	1	1	1
GO:0009615	Biological Process	response to virus	3	0.616144	USP15, IFIT5, FADD	114	1.4365	1	1	1
GO:0001654	Biological Process	eye development	3	0.616144	TFAP2B, MFN1, CRYAB	114	1.4365	1	1	1
GO:0007599	Biological Process	hemostasis	2	0.617937	CAV1, PRKCA	114	2.07606	1	1	1
GO:0000122	Biological Process	negative regulation of transcription from RNA polymerase II promoter	5	0.618367	TFAP2B, CAV1, HIF1AN, CALR, SORBS3	114	1.16697	1	1	1
GO:0050817	Biological Process	coagulation	2	0.62051	CAV1, PRKCA	114	2.06165	1	1	1
GO:0000902	Biological Process	cell morphogenesis	6	0.622264	NIN, RILPL1, ACTN1, CAPRIN1, CALR, CORO1B	114	1.11468	1	1	1
GO:0007179	Biological Process	transforming growth factor beta receptor signaling pathway	2	0.623066	USP15, CAV1	114	2.04743	1	1	1
GO:0018209	Biological Process	peptidyl-serine modification	3	0.62488	CAB39, CAV1, PRKCA	114	1.4137	1	1	1
GO:1903034	Biological Process	regulation of response to wounding	2	0.628127	CAV1, PRKCA	114	2.01957	1	1	1
GO:0033993	Biological Process	response to lipid	4	0.628463	CAV1, ZNF703, PRKCA, CALR	114	1.23186	1	1	1
GO:0019222	Biological Process	regulation of metabolic process	38	0.629847	USP15, CAB39, TNC, GSPT1, CNN2, LACTB, CREG1, ZNF703, PSAP, MFN1, HMOX1, ENPP1, ZNF622, FADD, HIF1AN, ANKRD2, A2M, UPF2, TFAP2B, CHTOP, CAV3, CAV1, INSR, CIRBP, PRKCA, DUSP29, SORBS3, EIF1, CENPE, PSMC4, CAPRIN1, TIPRL, PECAM1, TFAM, KRAS, CALR, CRYAB, HDGFL3	114	0.985786	1	1	1
GO:0060341	Biological Process	regulation of cellular localization	5	0.630684	CAV1, ACTN1, TMEM38A, CRYAB, MESD	114	1.14891	1	1	1
GO:0050821	Biological Process	protein stabilization	2	0.63312	CALR, CRYAB	114	1.99246	1	1	1
GO:0043393	Biological Process	regulation of protein binding	2	0.63312	CAV1, ARHGEF7	114	1.99246	1	1	1
GO:0009314	Biological Process	response to radiation	3	0.635161	GNA11, KRAS, CRYAB	114	1.38728	1	1	1
GO:0006869	Biological Process	lipid transport	3	0.635161	NAXE, CAV1, PSAP	114	1.38728	1	1	1
GO:0061136	Biological Process	regulation of proteasomal protein catabolic process	2	0.635592	PSMC4, CAV1	114	1.97918	1	1	1
GO:0060255	Biological Process	regulation of macromolecule metabolic process	35	0.635658	USP15, CAB39, TNC, GSPT1, CNN2, CREG1, ZNF703, HMOX1, ENPP1, ZNF622, FADD, HIF1AN, ANKRD2, A2M, UPF2, TFAP2B, CHTOP, CAV3, CAV1, INSR, CIRBP, PRKCA, DUSP29, SORBS3, EIF1, CENPE, PSMC4, CAPRIN1, TIPRL, PECAM1, TFAM, KRAS, CALR, CRYAB, HDGFL3	114	0.983968	1	1	1
GO:0010243	Biological Process	response to organonitrogen compound	4	0.636828	CAV1, HMOX1, ENPP1, TMEM38A	114	1.21671	1	1	1
GO:0007160	Biological Process	cell-matrix adhesion	2	0.638047	SLK, ACTN1	114	1.96607	1	1	1
GO:0002758	Biological Process	innate immune response-activating signal transduction	2	0.638047	USP15, CAV1	114	1.96607	1	1	1
GO:0071902	Biological Process	positive regulation of protein serine/threonine kinase activity	2	0.638047	CAB39, INSR	114	1.96607	1	1	1
GO:0043902	Biological Process	positive regulation of multi-organism process	2	0.640485	USP15, PRKCA	114	1.95314	1	1	1
GO:0060491	Biological Process	regulation of cell projection assembly	2	0.640485	CAV1, FNBP1L	114	1.95314	1	1	1
GO:0046883	Biological Process	regulation of hormone secretion	2	0.642908	TFAP2B, ARHGEF7	114	1.94037	1	1	1
GO:0048545	Biological Process	response to steroid hormone	2	0.642908	CAV1, CALR	114	1.94037	1	1	1
GO:0007088	Biological Process	regulation of mitotic nuclear division	2	0.642908	CENPE, INSR	114	1.94037	1	1	1
GO:0032535	Biological Process	regulation of cellular component size	3	0.643561	CAV3, DSTN, CORO1B	114	1.366	1	1	1
GO:0006469	Biological Process	negative regulation of protein kinase activity	2	0.645314	CAV3, CAV1	114	1.92777	1	1	1
GO:0002274	Biological Process	myeloid leukocyte activation	2	0.645314	S100A13, NDRG1	114	1.92777	1	1	1
GO:0010951	Biological Process	negative regulation of endopeptidase activity	2	0.647705	A2M, CRYAB	114	1.91534	1	1	1
GO:0034249	Biological Process	negative regulation of cellular amide metabolic process	2	0.650079	CAPRIN1, CALR	114	1.90306	1	1	1
GO:0045637	Biological Process	regulation of myeloid cell differentiation	2	0.650079	PRKCA, FADD	114	1.90306	1	1	1
GO:0000070	Biological Process	mitotic sister chromatid segregation	2	0.650079	EML4, CENPE	114	1.90306	1	1	1
GO:0010001	Biological Process	glial cell differentiation	2	0.650079	KRAS, NDRG1	114	1.90306	1	1	1
GO:0010976	Biological Process	positive regulation of neuron projection development	2	0.650079	NIN, CAPRIN1	114	1.90306	1	1	1
GO:0031325	Biological Process	positive regulation of cellular metabolic process	17	0.65081	TFAP2B, CHTOP, CAB39, CAV1, INSR, CIRBP, PRKCA, SORBS3, CENPE, PSMC4, MFN1, PECAM1, HMOX1, TFAM, KRAS, ZNF622, FADD	114	0.987268	1	1	1
GO:0080090	Biological Process	regulation of primary metabolic process	34	0.651664	USP15, CAB39, GSPT1, LACTB, CREG1, ZNF703, PSAP, HMOX1, ENPP1, ZNF622, FADD, HIF1AN, ANKRD2, A2M, TFAP2B, CHTOP, CAV3, CAV1, INSR, CIRBP, PRKCA, DUSP29, SORBS3, EIF1, CENPE, PSMC4, CAPRIN1, TIPRL, PECAM1, TFAM, KRAS, CALR, CRYAB, HDGFL3	114	0.978084	1	1	1
GO:0042221	Biological Process	response to chemical	20	0.653002	TFAP2B, USP15, CAV3, CAV1, FAF2, PRKCA, NDRG1, CORO1B, CLGN, GNA11, ZNF703, SELENOW, HMOX1, ENPP1, HIF1AN, CALR, TMEM38A, ZNF622, FADD, CRYAB	114	0.982062	1	1	1
GO:0001505	Biological Process	regulation of neurotransmitter levels	2	0.65478	ACTN1, COMT	114	1.87897	1	1	1
GO:0030041	Biological Process	actin filament polymerization	2	0.65478	CORO1B, MSRB1	114	1.87897	1	1	1
GO:1903708	Biological Process	positive regulation of hemopoiesis	2	0.657107	PRKCA, FADD	114	1.86715	1	1	1
GO:0071216	Biological Process	cellular response to biotic stimulus	2	0.657107	PRKCA, TMCO1	114	1.86715	1	1	1
GO:0008213	Biological Process	protein alkylation	2	0.659418	CHTOP, GSPT1	114	1.85548	1	1	1
GO:0006479	Biological Process	protein methylation	2	0.659418	CHTOP, GSPT1	114	1.85548	1	1	1
GO:0048608	Biological Process	reproductive structure development	3	0.659908	TPPP3, PSAP, TNC	114	1.32534	1	1	1
GO:0006575	Biological Process	cellular modified amino acid metabolic process	2	0.661714	CKMT2, CTSK	114	1.84396	1	1	1
GO:0043270	Biological Process	positive regulation of ion transport	2	0.661714	CAV1, SCN4B	114	1.84396	1	1	1
GO:0006811	Biological Process	ion transport	9	0.66286	LASP1, CAV3, CAV1, SLMAP, PSAP, ENPP1, TMEM38A, SCN4B, TMCO1	114	1.01285	1	1	1
GO:0061458	Biological Process	reproductive system development	3	0.663105	TPPP3, PSAP, TNC	114	1.3175	1	1	1
GO:0010564	Biological Process	regulation of cell cycle process	4	0.663767	CENPE, INSR, CIRBP, CALR	114	1.16881	1	1	1
GO:0097164	Biological Process	ammonium ion metabolic process	2	0.66626	SAT2, COMT	114	1.82133	1	1	1
GO:0031347	Biological Process	regulation of defense response	4	0.667683	USP15, CAV1, TNC, FADD	114	1.16195	1	1	1
GO:0007159	Biological Process	leukocyte cell-cell adhesion	3	0.667856	CAV1, PECAM1, FADD	114	1.30591	1	1	1
GO:2000116	Biological Process	regulation of cysteine-type endopeptidase activity	2	0.668511	FADD, CRYAB	114	1.81023	1	1	1
GO:0010466	Biological Process	negative regulation of peptidase activity	2	0.668511	A2M, CRYAB	114	1.81023	1	1	1
GO:0046486	Biological Process	glycerolipid metabolic process	3	0.669428	CAV3, CAV1, PLCD4	114	1.30209	1	1	1
GO:0002573	Biological Process	myeloid leukocyte differentiation	2	0.670746	PRKCA, FADD	114	1.79926	1	1	1
GO:0010639	Biological Process	negative regulation of organelle organization	3	0.670994	CAV3, CORO1B, HDGFL3	114	1.2983	1	1	1
GO:0044782	Biological Process	cilium organization	3	0.674107	RILPL1, FNBP1L, CEP89	114	1.29077	1	1	1
GO:0033673	Biological Process	negative regulation of kinase activity	2	0.677362	CAV3, CAV1	114	1.76713	1	1	1
GO:0009566	Biological Process	fertilization	2	0.677362	PLCD4, CLGN	114	1.76713	1	1	1
GO:1903900	Biological Process	regulation of viral life cycle	2	0.679539	IFIT5, HMOX1	114	1.75667	1	1	1
GO:1903050	Biological Process	regulation of proteolysis involved in cellular protein catabolic process	2	0.6817	PSMC4, CAV1	114	1.74634	1	1	1
GO:0071805	Biological Process	potassium ion transmembrane transport	2	0.6817	CAV1, TMEM38A	114	1.74634	1	1	1
GO:0097529	Biological Process	myeloid leukocyte migration	2	0.6817	CNN2, PECAM1	114	1.74634	1	1	1
GO:0071804	Biological Process	cellular potassium ion transport	2	0.6817	CAV1, TMEM38A	114	1.74634	1	1	1
GO:0009894	Biological Process	regulation of catabolic process	5	0.681846	PSMC4, CAV1, INSR, MFN1, HMOX1	114	1.07564	1	1	1
GO:0002218	Biological Process	activation of innate immune response	2	0.683847	USP15, CAV1	114	1.73612	1	1	1
GO:0001763	Biological Process	morphogenesis of a branching structure	2	0.683847	CAV3, KRAS	114	1.73612	1	1	1
GO:0032787	Biological Process	monocarboxylic acid metabolic process	4	0.684271	PDHA2, ACOXL, INSR, ACAT2	114	1.13312	1	1	1
GO:1901135	Biological Process	carbohydrate derivative metabolic process	7	0.684782	RPIA, PNP, ALG9, INSR, MACROD1, MFN1, ENPP1	114	1.0167	1	1	1
GO:0071396	Biological Process	cellular response to lipid	3	0.68482	ZNF703, PRKCA, CALR	114	1.2651	1	1	1
GO:0045926	Biological Process	negative regulation of growth	2	0.68598	CIRBP, ENPP1	114	1.72603	1	1	1
GO:0048584	Biological Process	positive regulation of response to stimulus	12	0.68768	AKAP13, USP15, CAV1, INSR, IFIT5, S100A13, PRKCA, KRAS, ZNF622, CALR, FADD, SORBS3	114	0.974433	1	1	1
GO:0045444	Biological Process	fat cell differentiation	2	0.688098	TFAP2B, ENPP1	114	1.71605	1	1	1
GO:0008380	Biological Process	RNA splicing	3	0.690812	CIRBP, SUGP2, SNRPA	114	1.25089	1	1	1
GO:0006412	Biological Process	translation	5	0.691689	SARS2, CAPRIN1, CALR, GSPT1, EIF1	114	1.06179	1	1	1
GO:0015850	Biological Process	organic hydroxy compound transport	2	0.692293	NAXE, CAV1	114	1.69644	1	1	1
GO:0006470	Biological Process	protein dephosphorylation	2	0.692293	TIPRL, DUSP29	114	1.69644	1	1	1
GO:0032872	Biological Process	regulation of stress-activated MAPK cascade	2	0.696431	CAV3, ZNF622	114	1.67727	1	1	1
GO:0010720	Biological Process	positive regulation of cell development	3	0.696712	NIN, CAPRIN1, CALR	114	1.23699	1	1	1
GO:0072594	Biological Process	establishment of protein localization to organelle	3	0.696712	MFN1, SEC63, TOMM22	114	1.23699	1	1	1
GO:0001819	Biological Process	positive regulation of cytokine production	3	0.698172	USP15, S100A13, FADD	114	1.23356	1	1	1
GO:0008064	Biological Process	regulation of actin polymerization or depolymerization	2	0.69848	DSTN, CORO1B	114	1.66785	1	1	1
GO:0030522	Biological Process	intracellular receptor signaling pathway	2	0.69848	USP15, CALR	114	1.66785	1	1	1
GO:0030832	Biological Process	regulation of actin filament length	2	0.69848	DSTN, CORO1B	114	1.66785	1	1	1
GO:0006812	Biological Process	cation transport	6	0.701135	CAV3, CAV1, SLMAP, TMEM38A, SCN4B, TMCO1	114	1.01786	1	1	1
GO:0030097	Biological Process	hemopoiesis	5	0.701317	CNN2, ACTN1, PRKCA, FADD, ARHGEF7	114	1.0483	1	1	1
GO:0050730	Biological Process	regulation of peptidyl-tyrosine phosphorylation	2	0.702536	CAV1, PECAM1	114	1.64932	1	1	1
GO:0070302	Biological Process	regulation of stress-activated protein kinase signaling cascade	2	0.702536	CAV3, ZNF622	114	1.64932	1	1	1
GO:0050870	Biological Process	positive regulation of T cell activation	2	0.704544	CAV1, FADD	114	1.64021	1	1	1
GO:0006839	Biological Process	mitochondrial transport	2	0.704544	MFN1, TOMM22	114	1.64021	1	1	1
GO:0050920	Biological Process	regulation of chemotaxis	2	0.706538	CALR, CORO1B	114	1.63119	1	1	1
GO:0070507	Biological Process	regulation of microtubule cytoskeleton organization	2	0.706538	NIN, HDGFL3	114	1.63119	1	1	1
GO:0098609	Biological Process	cell-cell adhesion	5	0.706574	CAV1, PECAM1, ITGA7, PRKCA, FADD	114	1.04094	1	1	1
GO:0045055	Biological Process	regulated exocytosis	2	0.708519	S100A13, RAPGEF4	114	1.62228	1	1	1
GO:0000819	Biological Process	sister chromatid segregation	2	0.708519	EML4, CENPE	114	1.62228	1	1	1
GO:0048609	Biological Process	multicellular organismal reproductive process	4	0.708592	TPPP3, PAFAH1B3, TDRD15, AGFG1	114	1.09146	1	1	1
GO:0043043	Biological Process	peptide biosynthetic process	5	0.709697	SARS2, CAPRIN1, CALR, GSPT1, EIF1	114	1.03658	1	1	1
GO:0043009	Biological Process	chordate embryonic development	4	0.70977	CHTOP, PSMC4, MFN1, EPN1	114	1.08946	1	1	1
GO:0045732	Biological Process	positive regulation of protein catabolic process	2	0.710487	PSMC4, CAV1	114	1.61346	1	1	1
GO:0071375	Biological Process	cellular response to peptide hormone stimulus	2	0.710487	CAV1, ENPP1	114	1.61346	1	1	1
GO:0000278	Biological Process	mitotic cell cycle	5	0.711765	EML4, CENPE, PHKG1, INSR, PRKCA	114	1.03369	1	1	1
GO:0003006	Biological Process	developmental process involved in reproduction	4	0.713282	TPPP3, PSAP, TNC, TDRD15	114	1.08349	1	1	1
GO:0009607	Biological Process	response to biotic stimulus	6	0.714373	USP15, CAV1, IFIT5, PRKCA, FADD, TMCO1	114	1.00184	1	1	1
GO:0001894	Biological Process	tissue homeostasis	2	0.714383	CTSK, KRAS	114	1.59611	1	1	1
GO:0002064	Biological Process	epithelial cell development	2	0.716311	RILPL1, PECAM1	114	1.58758	1	1	1
GO:0006813	Biological Process	potassium ion transport	2	0.716311	CAV1, TMEM38A	114	1.58758	1	1	1
GO:0002791	Biological Process	regulation of peptide secretion	2	0.716311	TFAP2B, ARHGEF7	114	1.58758	1	1	1
GO:0071417	Biological Process	cellular response to organonitrogen compound	3	0.719394	CAV1, ENPP1, TMEM38A	114	1.18435	1	1	1
GO:0051348	Biological Process	negative regulation of transferase activity	2	0.72202	CAV3, CAV1	114	1.56251	1	1	1
GO:0009792	Biological Process	embryo development ending in birth or egg hatching	4	0.722491	CHTOP, PSMC4, MFN1, EPN1	114	1.0679	1	1	1
GO:0044255	Biological Process	cellular lipid metabolic process	6	0.722667	ACOXL, CAV3, CAV1, PSAP, PLCD4, ACAT2	114	0.991795	1	1	1
GO:1901701	Biological Process	cellular response to oxygen-containing compound	5	0.722952	CAV1, GNA11, ZNF703, ENPP1, PRKCA	114	1.0181	1	1	1
GO:0002683	Biological Process	negative regulation of immune system process	3	0.723486	CNN2, USP15, FADD	114	1.17498	1	1	1
GO:0070663	Biological Process	regulation of leukocyte proliferation	2	0.723897	CNN2, FADD	114	1.55433	1	1	1
GO:0072593	Biological Process	reactive oxygen species metabolic process	2	0.725762	CAV1, INSR	114	1.54624	1	1	1
GO:0032870	Biological Process	cellular response to hormone stimulus	3	0.727528	CAV1, ENPP1, CALR	114	1.16575	1	1	1
GO:1903362	Biological Process	regulation of cellular protein catabolic process	2	0.727614	PSMC4, CAV1	114	1.53822	1	1	1
GO:0002699	Biological Process	positive regulation of immune effector process	2	0.727614	USP15, FADD	114	1.53822	1	1	1
GO:1901566	Biological Process	organonitrogen compound biosynthetic process	8	0.728813	CKMT2, SARS2, PNP, CAPRIN1, CALR, GSPT1, EIF1, GLS	114	0.959215	1	1	1
GO:0051606	Biological Process	detection of stimulus	2	0.729454	CAV3, GNA11	114	1.53029	1	1	1
GO:0006605	Biological Process	protein targeting	3	0.730196	MFN1, SEC63, TOMM22	114	1.15968	1	1	1
GO:0032504	Biological Process	multicellular organism reproduction	4	0.730361	TPPP3, PAFAH1B3, TDRD15, AGFG1	114	1.05463	1	1	1
GO:0044260	Biological Process	cellular macromolecule metabolic process	50	0.732956	FAF2, CLGN, PSMD8, SLK, PSMD4, CTSK, MACROD1, ENPP1, PIM3, HIF1AN, ANKRD2, UPF2, TRIM63, ALG9, CIRBP, PRKCA, DUSP29, SARS2, TIPRL, PECAM1, TFAM, CRYAB, HDGFL3, SNRPA, USP15, CAB39, GSPT1, PHKG1, CREG1, ZNF703, POLR2E, HMOX1, FADD, ZNF622, A2M, TFAP2B, CHTOP, CAV3, CAV1, INSR, SORBS3, EIF1, CENPE, PSMC4, CAPRIN1, KRAS, CALR, TDRD15, SUGP2, MSRB1	114	0.956928	1	1	1
GO:0043170	Biological Process	macromolecule metabolic process	54	0.733532	FAF2, TNC, CLGN, PSMD8, LACTB, SLK, PSMD4, CTSK, RNPEP, MACROD1, ENPP1, PIM3, HIF1AN, ANKRD2, UPF2, TRIM63, ALG9, CIRBP, PRKCA, DUSP29, SARS2, TIPRL, PECAM1, TFAM, CRYAB, HDGFL3, SNRPA, USP15, CAB39, GSPT1, CNN2, PHKG1, CREG1, ZNF703, POLR2E, HMOX1, FADD, ZNF622, A2M, TFAP2B, CHTOP, CAV3, CAV1, INSR, SORBS3, EIF1, CENPE, PSMC4, CAPRIN1, KRAS, CALR, TDRD15, SUGP2, MSRB1	114	0.959158	1	1	1
GO:0003007	Biological Process	heart morphogenesis	2	0.7349	CAV3, INSR	114	1.50699	1	1	1
GO:1903039	Biological Process	positive regulation of leukocyte cell-cell adhesion	2	0.736691	CAV1, FADD	114	1.49938	1	1	1
GO:0048534	Biological Process	hematopoietic or lymphoid organ development	5	0.736729	CNN2, ACTN1, PRKCA, FADD, ARHGEF7	114	0.998914	1	1	1
GO:0022407	Biological Process	regulation of cell-cell adhesion	3	0.73936	CAV1, PRKCA, FADD	114	1.13892	1	1	1
GO:0051403	Biological Process	stress-activated MAPK cascade	2	0.740237	CAV3, ZNF622	114	1.48439	1	1	1
GO:0044242	Biological Process	cellular lipid catabolic process	2	0.740237	ACOXL, ACAT2	114	1.48439	1	1	1
GO:0018108	Biological Process	peptidyl-tyrosine phosphorylation	2	0.743736	CAV1, PECAM1	114	1.46969	1	1	1
GO:1902582	Biological Process	single-organism intracellular transport	4	0.7477	RILPL1, S100A13, FNBP1L, TOMM22	114	1.02548	1	1	1
GO:0006366	Biological Process	transcription from RNA polymerase II promoter	9	0.748791	TFAP2B, USP15, CAV1, POLR2E, HMOX1, HIF1AN, CALR, FADD, SORBS3	114	0.934229	1	1	1
GO:0010038	Biological Process	response to metal ion	2	0.748897	CAV1, HMOX1	114	1.44818	1	1	1
GO:0018212	Biological Process	peptidyl-tyrosine modification	2	0.748897	CAV1, PECAM1	114	1.44818	1	1	1
GO:0016071	Biological Process	mRNA metabolic process	4	0.750852	UPF2, CIRBP, SUGP2, SNRPA	114	1.0202	1	1	1
GO:1903047	Biological Process	mitotic cell cycle process	4	0.750852	EML4, CENPE, PHKG1, INSR	114	1.0202	1	1	1
GO:0042063	Biological Process	gliogenesis	2	0.752281	KRAS, NDRG1	114	1.43419	1	1	1
GO:0009605	Biological Process	response to external stimulus	12	0.752417	CNN2, USP15, CAV3, CAV1, GNA11, TNC, IFIT5, PRKCA, CALR, FADD, ZFYVE1, CORO1B	114	0.924851	1	1	1
GO:0031098	Biological Process	stress-activated protein kinase signaling cascade	2	0.753955	CAV3, ZNF622	114	1.42729	1	1	1
GO:0007204	Biological Process	positive regulation of cytosolic calcium ion concentration	2	0.755619	CAV1, TMEM38A	114	1.42047	1	1	1
GO:0001501	Biological Process	skeletal system development	3	0.759321	TTC9, GNA11, CTSK	114	1.09414	1	1	1
GO:0009150	Biological Process	purine ribonucleotide metabolic process	3	0.759321	INSR, MFN1, ENPP1	114	1.09414	1	1	1
GO:0071310	Biological Process	cellular response to organic substance	11	0.759713	TFAP2B, USP15, CAV3, CAV1, ZNF703, ENPP1, PRKCA, CALR, TMEM38A, FADD, CORO1B	114	0.919901	1	1	1
GO:0070371	Biological Process	ERK1 and ERK2 cascade	2	0.760543	PRKCA, DUSP29	114	1.40036	1	1	1
GO:0032886	Biological Process	regulation of microtubule-based process	2	0.760543	NIN, HDGFL3	114	1.40036	1	1	1
GO:0002009	Biological Process	morphogenesis of an epithelium	3	0.762915	CAV3, TNC, KRAS	114	1.08614	1	1	1
GO:0045666	Biological Process	positive regulation of neuron differentiation	2	0.766955	NIN, CAPRIN1	114	1.37443	1	1	1
GO:1901653	Biological Process	cellular response to peptide	2	0.768531	CAV1, ENPP1	114	1.3681	1	1	1
GO:0070372	Biological Process	regulation of ERK1 and ERK2 cascade	2	0.768531	PRKCA, DUSP29	114	1.3681	1	1	1
GO:0031323	Biological Process	regulation of cellular metabolic process	33	0.772371	USP15, CAB39, GSPT1, CREG1, ZNF703, MFN1, HMOX1, ENPP1, ZNF622, FADD, HIF1AN, ANKRD2, A2M, TFAP2B, CHTOP, CAV3, CAV1, INSR, CIRBP, PRKCA, DUSP29, SORBS3, EIF1, CENPE, PSMC4, CAPRIN1, TIPRL, PECAM1, TFAM, KRAS, CALR, CRYAB, HDGFL3	114	0.929502	1	1	1
GO:0006163	Biological Process	purine nucleotide metabolic process	3	0.774564	INSR, MFN1, ENPP1	114	1.06028	1	1	1
GO:0010721	Biological Process	negative regulation of cell development	2	0.774732	CAV3, CALR	114	1.34334	1	1	1
GO:1902105	Biological Process	regulation of leukocyte differentiation	2	0.774732	PRKCA, FADD	114	1.34334	1	1	1
GO:1901700	Biological Process	response to oxygen-containing compound	6	0.775982	CAV1, GNA11, ZNF703, ENPP1, PRKCA, CRYAB	114	0.926776	1	1	1
GO:0006397	Biological Process	mRNA processing	3	0.776834	CIRBP, SUGP2, SNRPA	114	1.05525	1	1	1
GO:0022402	Biological Process	cell cycle process	6	0.77754	EML4, CENPE, PHKG1, INSR, CIRBP, CALR	114	0.924851	1	1	1
GO:0010628	Biological Process	positive regulation of gene expression	9	0.777734	CNN2, TFAP2B, CAV1, TNC, CIRBP, TFAM, KRAS, CALR, FADD	114	0.906957	1	1	1
GO:0009259	Biological Process	ribonucleotide metabolic process	3	0.780201	INSR, MFN1, ENPP1	114	1.0478	1	1	1
GO:0043434	Biological Process	response to peptide hormone	2	0.780767	CAV1, ENPP1	114	1.31945	1	1	1
GO:0002520	Biological Process	immune system development	5	0.782612	CNN2, ACTN1, PRKCA, FADD, ARHGEF7	114	0.934752	1	1	1
GO:0080134	Biological Process	regulation of response to stress	7	0.783251	USP15, CAV3, CAV1, TNC, PRKCA, ZNF622, FADD	114	0.909073	1	1	1
GO:0043604	Biological Process	amide biosynthetic process	5	0.783446	SARS2, CAPRIN1, CALR, GSPT1, EIF1	114	0.933576	1	1	1
GO:0030258	Biological Process	lipid modification	2	0.785189	ACOXL, ACAT2	114	1.30209	1	1	1
GO:0022409	Biological Process	positive regulation of cell-cell adhesion	2	0.786643	CAV1, FADD	114	1.29641	1	1	1
GO:0045664	Biological Process	regulation of neuron differentiation	3	0.792174	NIN, CAPRIN1, CALR	114	1.02137	1	1	1
GO:0001822	Biological Process	kidney development	2	0.792362	TFAP2B, PECAM1	114	1.27415	1	1	1
GO:0090596	Biological Process	sensory organ morphogenesis	2	0.795164	TFAP2B, MFN1	114	1.26331	1	1	1
GO:0009416	Biological Process	response to light stimulus	2	0.796551	GNA11, KRAS	114	1.25795	1	1	1
GO:0009306	Biological Process	protein secretion	2	0.799298	TFAP2B, RAPGEF4	114	1.24738	1	1	1
GO:0097193	Biological Process	intrinsic apoptotic signaling pathway	2	0.799298	CAV1, ZNF622	114	1.24738	1	1	1
GO:0051650	Biological Process	establishment of vesicle localization	2	0.804681	FNBP1L, ARFGAP2	114	1.22677	1	1	1
GO:0072001	Biological Process	renal system development	2	0.804681	TFAP2B, PECAM1	114	1.22677	1	1	1
GO:0050808	Biological Process	synapse organization	2	0.806004	TNC, MESD	114	1.22172	1	1	1
GO:0045861	Biological Process	negative regulation of proteolysis	2	0.80992	A2M, CRYAB	114	1.20682	1	1	1
GO:0002684	Biological Process	positive regulation of immune system process	5	0.813297	USP15, CAV1, PRKCA, CALR, FADD	114	0.890988	1	1	1
GO:0051648	Biological Process	vesicle localization	2	0.813759	FNBP1L, ARFGAP2	114	1.19228	1	1	1
GO:0098813	Biological Process	nuclear chromosome segregation	2	0.815021	EML4, CENPE	114	1.18751	1	1	1
GO:0007276	Biological Process	gamete generation	3	0.817285	PAFAH1B3, TDRD15, AGFG1	114	0.965978	1	1	1
GO:0006807	Biological Process	nitrogen compound metabolic process	39	0.818892	USP15, NAXE, SAT2, COMT, GSPT1, GLS, CKMT2, PNP, CTSK, CREG1, ZNF703, PSAP, MACROD1, POLR2E, MFN1, HMOX1, ENPP1, FADD, HIF1AN, ANKRD2, SEC63, UPF2, TFAP2B, ENTPD1, CAV1, INSR, CIRBP, SORBS3, EIF1, RPIA, SARS2, CAPRIN1, TFAM, CALR, TDRD15, CRYAB, HDGFL3, SUGP2, SNRPA	114	0.916578	1	1	1
GO:0048858	Biological Process	cell projection morphogenesis	3	0.819173	NIN, CAPRIN1, CORO1B	114	0.961805	1	1	1
GO:0001775	Biological Process	cell activation	5	0.820578	CAV1, S100A13, PRKCA, FADD, NDRG1	114	0.880419	1	1	1
GO:0009725	Biological Process	response to hormone	3	0.821044	CAV1, ENPP1, CALR	114	0.957668	1	1	1
GO:0046034	Biological Process	ATP metabolic process	2	0.822418	INSR, ENPP1	114	1.15968	1	1	1
GO:0051707	Biological Process	response to other organism	5	0.823425	USP15, CAV1, IFIT5, PRKCA, FADD	114	0.876261	1	1	1
GO:0043414	Biological Process	macromolecule methylation	2	0.823622	CHTOP, GSPT1	114	1.15516	1	1	1
GO:0051251	Biological Process	positive regulation of lymphocyte activation	2	0.823622	CAV1, FADD	114	1.15516	1	1	1
GO:0032102	Biological Process	negative regulation of response to external stimulus	2	0.823622	USP15, CORO1B	114	1.15516	1	1	1
GO:0045087	Biological Process	innate immune response	4	0.824662	USP15, CAV1, FADD, MSRB1	114	0.895557	1	1	1
GO:0043207	Biological Process	response to external biotic stimulus	5	0.825537	USP15, CAV1, IFIT5, PRKCA, FADD	114	0.873168	1	1	1
GO:0030198	Biological Process	extracellular matrix organization	2	0.826006	CAV1, FBLN2	114	1.14624	1	1	1
GO:0010468	Biological Process	regulation of gene expression	23	0.826781	UPF2, TFAP2B, USP15, CAV1, INSR, TNC, CIRBP, SORBS3, GSPT1, EIF1, CNN2, CREG1, CAPRIN1, ZNF703, HMOX1, TFAM, KRAS, HIF1AN, CALR, ANKRD2, FADD, CRYAB, HDGFL3	114	0.887468	1	1	1
GO:0031175	Biological Process	neuron projection development	4	0.827001	NIN, CAPRIN1, TNC, HDGFL3	114	0.891523	1	1	1
GO:0010506	Biological Process	regulation of autophagy	2	0.827186	MFN1, HMOX1	114	1.14184	1	1	1
GO:0007420	Biological Process	brain development	3	0.827457	NIN, KRAS, PAFAH1B3	114	0.943466	1	1	1
GO:0002252	Biological Process	immune effector process	4	0.827775	USP15, IFIT5, S100A13, FADD	114	0.890186	1	1	1
GO:0007005	Biological Process	mitochondrion organization	3	0.828356	MFN1, CEP89, TOMM22	114	0.941471	1	1	1
GO:0016050	Biological Process	vesicle organization	2	0.828358	FNBP1L, ARFGAP2	114	1.13746	1	1	1
GO:0043062	Biological Process	extracellular structure organization	2	0.828358	CAV1, FBLN2	114	1.13746	1	1	1
GO:0030900	Biological Process	forebrain development	2	0.830678	NIN, KRAS	114	1.12881	1	1	1
GO:0060284	Biological Process	regulation of cell development	4	0.830841	NIN, CAV3, CAPRIN1, CALR	114	0.88488	1	1	1
GO:0007423	Biological Process	sensory organ development	3	0.831029	TFAP2B, MFN1, CRYAB	114	0.935537	1	1	1
GO:0006518	Biological Process	peptide metabolic process	5	0.831747	SARS2, CAPRIN1, CALR, GSPT1, EIF1	114	0.86402	1	1	1
GO:0098916	Biological Process	anterograde trans-synaptic signaling	3	0.831912	ACTN1, KRAS, CEP89	114	0.933576	1	1	1
GO:0007268	Biological Process	chemical synaptic transmission	3	0.831912	ACTN1, KRAS, CEP89	114	0.933576	1	1	1
GO:0032990	Biological Process	cell part morphogenesis	3	0.833665	NIN, CAPRIN1, CORO1B	114	0.929678	1	1	1
GO:0051241	Biological Process	negative regulation of multicellular organismal process	5	0.835118	NAXE, CAV3, CTSK, CALR, EPN1	114	0.85902	1	1	1
GO:1901987	Biological Process	regulation of cell cycle phase transition	2	0.836344	CENPE, CIRBP	114	1.10775	1	1	1
GO:0006520	Biological Process	cellular amino acid metabolic process	2	0.837455	SARS2, GLS	114	1.10363	1	1	1
GO:0099537	Biological Process	trans-synaptic signaling	3	0.837976	ACTN1, KRAS, CEP89	114	0.920074	1	1	1
GO:0006887	Biological Process	exocytosis	2	0.838558	S100A13, RAPGEF4	114	1.09955	1	1	1
GO:1901652	Biological Process	response to peptide	2	0.838558	CAV1, ENPP1	114	1.09955	1	1	1
GO:0051098	Biological Process	regulation of binding	2	0.840741	CAV1, ARHGEF7	114	1.09146	1	1	1
GO:0016311	Biological Process	dephosphorylation	2	0.842896	TIPRL, DUSP29	114	1.08349	1	1	1
GO:0048589	Biological Process	developmental growth	3	0.843018	NIN, INSR, PSAP	114	0.908808	1	1	1
GO:0048729	Biological Process	tissue morphogenesis	3	0.844667	CAV3, TNC, KRAS	114	0.905113	1	1	1
GO:0050865	Biological Process	regulation of cell activation	3	0.847111	CAV1, PRKCA, FADD	114	0.899628	1	1	1
GO:0071826	Biological Process	ribonucleoprotein complex subunit organization	2	0.849187	CIRBP, TDRD15	114	1.06028	1	1	1
GO:0099536	Biological Process	synaptic signaling	3	0.84952	ACTN1, KRAS, CEP89	114	0.894208	1	1	1
GO:0050863	Biological Process	regulation of T cell activation	2	0.850211	CAV1, FADD	114	1.0565	1	1	1
GO:0000375	Biological Process	RNA splicing, via transesterification reactions	2	0.852239	CIRBP, SNRPA	114	1.04904	1	1	1
GO:0000377	Biological Process	RNA splicing, via transesterification reactions with bulged adenosine as nucleophile	2	0.852239	CIRBP, SNRPA	114	1.04904	1	1	1
GO:0000398	Biological Process	mRNA splicing, via spliceosome	2	0.852239	CIRBP, SNRPA	114	1.04904	1	1	1
GO:0045786	Biological Process	negative regulation of cell cycle	2	0.853242	PHKG1, TIPRL	114	1.04534	1	1	1
GO:0006974	Biological Process	cellular response to DNA damage stimulus	4	0.856408	PHKG1, TIPRL, MACROD1, NDRG1	114	0.839822	1	1	1
GO:0060326	Biological Process	cell chemotaxis	2	0.858159	CALR, CORO1B	114	1.02726	1	1	1
GO:0002696	Biological Process	positive regulation of leukocyte activation	2	0.86008	CAV1, FADD	114	1.0202	1	1	1
GO:0060322	Biological Process	head development	3	0.860319	NIN, KRAS, PAFAH1B3	114	0.869757	1	1	1
GO:0022008	Biological Process	neurogenesis	7	0.860465	NIN, CAPRIN1, TNC, KRAS, CALR, NDRG1, HDGFL3	114	0.817522	1	1	1
GO:0001503	Biological Process	ossification	2	0.861031	ENPP1, MESD	114	1.0167	1	1	1
GO:0050769	Biological Process	positive regulation of neurogenesis	2	0.861031	NIN, CAPRIN1	114	1.0167	1	1	1
GO:0009126	Biological Process	purine nucleoside monophosphate metabolic process	2	0.867509	INSR, ENPP1	114	0.9929	1	1	1
GO:0009167	Biological Process	purine ribonucleoside monophosphate metabolic process	2	0.867509	INSR, ENPP1	114	0.9929	1	1	1
GO:0001816	Biological Process	cytokine production	3	0.868305	USP15, S100A13, FADD	114	0.851464	1	1	1
GO:0033365	Biological Process	protein localization to organelle	4	0.868506	MFN1, CALR, SEC63, TOMM22	114	0.817844	1	1	1
GO:0002443	Biological Process	leukocyte mediated immunity	2	0.870192	S100A13, FADD	114	0.983037	1	1	1
GO:0050778	Biological Process	positive regulation of immune response	3	0.871797	USP15, CAV1, FADD	114	0.843401	1	1	1
GO:0006790	Biological Process	sulfur compound metabolic process	2	0.871952	PDHA2, ENPP1	114	0.97657	1	1	1
GO:1903706	Biological Process	regulation of hemopoiesis	2	0.871952	PRKCA, FADD	114	0.97657	1	1	1
GO:0050867	Biological Process	positive regulation of cell activation	2	0.872822	CAV1, FADD	114	0.973368	1	1	1
GO:0002757	Biological Process	immune response-activating signal transduction	2	0.873687	USP15, CAV1	114	0.970187	1	1	1
GO:0007059	Biological Process	chromosome segregation	2	0.873687	EML4, CENPE	114	0.970187	1	1	1
GO:0050804	Biological Process	modulation of synaptic transmission	2	0.874546	ACTN1, KRAS	114	0.967027	1	1	1
GO:0044711	Biological Process	single-organism biosynthetic process	6	0.875385	PDHA2, PNP, PHKG1, INSR, ENPP1, GLS	114	0.795917	1	1	1
GO:1903037	Biological Process	regulation of leukocyte cell-cell adhesion	2	0.877089	CAV1, FADD	114	0.957668	1	1	1
GO:0006952	Biological Process	defense response	7	0.877645	USP15, CAV1, TNC, IFIT5, HMOX1, FADD, MSRB1	114	0.795004	1	1	1
GO:0006725	Biological Process	cellular aromatic compound metabolic process	31	0.880724	USP15, NAXE, COMT, PNP, CTSK, CREG1, ZNF703, MACROD1, POLR2E, MFN1, HMOX1, ENPP1, FADD, HIF1AN, ANKRD2, UPF2, TFAP2B, ENTPD1, CAV1, INSR, CIRBP, SORBS3, RPIA, SARS2, TFAM, CALR, TDRD15, CRYAB, HDGFL3, SUGP2, SNRPA	114	0.871514	1	1	1
GO:0002764	Biological Process	immune response-regulating signaling pathway	2	0.882021	USP15, CAV1	114	0.939485	1	1	1
GO:0009161	Biological Process	ribonucleoside monophosphate metabolic process	2	0.882021	INSR, ENPP1	114	0.939485	1	1	1
GO:0001817	Biological Process	regulation of cytokine production	3	0.883046	USP15, S100A13, FADD	114	0.817093	1	1	1
GO:0045321	Biological Process	leukocyte activation	4	0.883067	CAV1, S100A13, FADD, NDRG1	114	0.790618	1	1	1
GO:0010975	Biological Process	regulation of neuron projection development	2	0.883622	NIN, CAPRIN1	114	0.933576	1	1	1
GO:0002697	Biological Process	regulation of immune effector process	2	0.886758	USP15, FADD	114	0.921979	1	1	1
GO:0098542	Biological Process	defense response to other organism	3	0.889234	USP15, IFIT5, FADD	114	0.802371	1	1	1
GO:0009123	Biological Process	nucleoside monophosphate metabolic process	2	0.891306	INSR, ENPP1	114	0.905113	1	1	1
GO:0042176	Biological Process	regulation of protein catabolic process	2	0.891306	PSMC4, CAV1	114	0.905113	1	1	1
GO:2000112	Biological Process	regulation of cellular macromolecule biosynthetic process	19	0.892517	TFAP2B, USP15, CAV1, INSR, SORBS3, GSPT1, EIF1, CREG1, CAPRIN1, ZNF703, HMOX1, ENPP1, TFAM, HIF1AN, CALR, ANKRD2, FADD, CRYAB, HDGFL3	114	0.82951	1	1	1
GO:0006631	Biological Process	fatty acid metabolic process	2	0.892781	ACOXL, ACAT2	114	0.899628	1	1	1
GO:0002682	Biological Process	regulation of immune system process	6	0.894131	CNN2, USP15, CAV1, PRKCA, CALR, FADD	114	0.767786	1	1	1
GO:0050767	Biological Process	regulation of neurogenesis	3	0.895119	NIN, CAPRIN1, CALR	114	0.78817	1	1	1
GO:0006955	Biological Process	immune response	7	0.897412	USP15, CAV1, CTSK, S100A13, ENPP1, FADD, MSRB1	114	0.767408	1	1	1
GO:0010556	Biological Process	regulation of macromolecule biosynthetic process	19	0.899407	TFAP2B, USP15, CAV1, INSR, SORBS3, GSPT1, EIF1, CREG1, CAPRIN1, ZNF703, HMOX1, ENPP1, TFAM, HIF1AN, CALR, ANKRD2, FADD, CRYAB, HDGFL3	114	0.823455	1	1	1
GO:0051962	Biological Process	positive regulation of nervous system development	2	0.899865	NIN, CAPRIN1	114	0.873168	1	1	1
GO:0033044	Biological Process	regulation of chromosome organization	2	0.903231	CENPE, CHTOP	114	0.860514	1	1	1
GO:0080135	Biological Process	regulation of cellular response to stress	3	0.906036	CAV3, CAV1, ZNF622	114	0.761224	1	1	1
GO:0007283	Biological Process	spermatogenesis	2	0.906485	PAFAH1B3, AGFG1	114	0.848221	1	1	1
GO:0048232	Biological Process	male gamete generation	2	0.907756	PAFAH1B3, AGFG1	114	0.843401	1	1	1
GO:0016055	Biological Process	Wnt signaling pathway	2	0.908385	CAV1, MESD	114	0.841012	1	1	1
GO:0007399	Biological Process	nervous system development	9	0.909544	TFAP2B, NIN, CAPRIN1, TNC, KRAS, CALR, NDRG1, PAFAH1B3, HDGFL3	114	0.762527	1	1	1
GO:0198738	Biological Process	cell-cell signaling by wnt	2	0.909631	CAV1, MESD	114	0.836274	1	1	1
GO:0032774	Biological Process	RNA biosynthetic process	17	0.912125	TFAP2B, USP15, CAV1, INSR, SORBS3, SARS2, CREG1, ZNF703, POLR2E, HMOX1, TFAM, HIF1AN, CALR, ANKRD2, FADD, CRYAB, HDGFL3	114	0.803137	1	1	1
GO:0006139	Biological Process	nucleobase-containing compound metabolic process	29	0.913738	USP15, NAXE, PNP, CREG1, ZNF703, MACROD1, POLR2E, MFN1, HMOX1, ENPP1, FADD, HIF1AN, ANKRD2, UPF2, TFAP2B, ENTPD1, CAV1, INSR, CIRBP, SORBS3, RPIA, SARS2, TFAM, CALR, TDRD15, CRYAB, HDGFL3, SUGP2, SNRPA	114	0.843732	1	1	1
GO:0018193	Biological Process	peptidyl-amino acid modification	5	0.916413	CAB39, CAV1, PECAM1, PRKCA, HIF1AN	114	0.725506	1	1	1
GO:0044770	Biological Process	cell cycle phase transition	2	0.916758	CENPE, CIRBP	114	0.80893	1	1	1
GO:0048666	Biological Process	neuron development	4	0.916956	NIN, CAPRIN1, TNC, HDGFL3	114	0.722329	1	1	1
GO:0061564	Biological Process	axon development	2	0.917327	NIN, TNC	114	0.806732	1	1	1
GO:0030182	Biological Process	neuron differentiation	5	0.918631	NIN, CAPRIN1, TNC, CALR, HDGFL3	114	0.721276	1	1	1
GO:1901615	Biological Process	organic hydroxy compound metabolic process	2	0.919561	CTSK, COMT	114	0.798057	1	1	1
GO:0010467	Biological Process	gene expression	28	0.91982	USP15, TNC, GSPT1, CNN2, CREG1, ZNF703, POLR2E, HMOX1, FADD, HIF1AN, ANKRD2, UPF2, TFAP2B, CHTOP, CAV1, INSR, CIRBP, SORBS3, EIF1, SARS2, CAPRIN1, TFAM, KRAS, CALR, CRYAB, HDGFL3, SUGP2, SNRPA	114	0.835937	1	1	1
GO:1901360	Biological Process	organic cyclic compound metabolic process	31	0.919854	USP15, NAXE, COMT, PNP, CTSK, CREG1, ZNF703, MACROD1, POLR2E, MFN1, HMOX1, ENPP1, FADD, HIF1AN, ANKRD2, UPF2, TFAP2B, ENTPD1, CAV1, INSR, CIRBP, SORBS3, RPIA, SARS2, TFAM, CALR, TDRD15, CRYAB, HDGFL3, SUGP2, SNRPA	114	0.844485	1	1	1
GO:0002253	Biological Process	activation of immune response	2	0.922801	USP15, CAV1	114	0.785389	1	1	1
GO:0043603	Biological Process	cellular amide metabolic process	5	0.923606	SARS2, CAPRIN1, CALR, GSPT1, EIF1	114	0.711594	1	1	1
GO:0090087	Biological Process	regulation of peptide transport	2	0.925912	TFAP2B, ARHGEF7	114	0.773118	1	1	1
GO:0006396	Biological Process	RNA processing	4	0.926601	SARS2, CIRBP, SUGP2, SNRPA	114	0.701009	1	1	1
GO:0031326	Biological Process	regulation of cellular biosynthetic process	19	0.928809	TFAP2B, USP15, CAV1, INSR, SORBS3, GSPT1, EIF1, CREG1, CAPRIN1, ZNF703, HMOX1, ENPP1, TFAM, HIF1AN, CALR, ANKRD2, FADD, CRYAB, HDGFL3	114	0.79446	1	1	1
GO:0019221	Biological Process	cytokine-mediated signaling pathway	2	0.929867	CAV1, FADD	114	0.75734	1	1	1
GO:0051249	Biological Process	regulation of lymphocyte activation	2	0.930346	CAV1, FADD	114	0.755413	1	1	1
GO:0016070	Biological Process	RNA metabolic process	22	0.933701	UPF2, TFAP2B, USP15, CAV1, INSR, CIRBP, SORBS3, SARS2, CREG1, ZNF703, POLR2E, HMOX1, TFAM, HIF1AN, CALR, ANKRD2, FADD, TDRD15, CRYAB, SNRPA, HDGFL3, SUGP2	114	0.801977	1	1	1
GO:0016570	Biological Process	histone modification	2	0.934067	USP15, CHTOP	114	0.740342	1	1	1
GO:0007417	Biological Process	central nervous system development	3	0.935759	NIN, KRAS, PAFAH1B3	114	0.681954	1	1	1
GO:0046483	Biological Process	heterocycle metabolic process	29	0.936745	USP15, NAXE, PNP, CREG1, ZNF703, MACROD1, POLR2E, MFN1, HMOX1, ENPP1, FADD, HIF1AN, ANKRD2, UPF2, TFAP2B, ENTPD1, CAV1, INSR, CIRBP, SORBS3, RPIA, SARS2, TFAM, CALR, TDRD15, CRYAB, HDGFL3, SUGP2, SNRPA	114	0.824027	1	1	1
GO:0051960	Biological Process	regulation of nervous system development	3	0.936842	NIN, CAPRIN1, CALR	114	0.678835	1	1	1
GO:1905114	Biological Process	cell surface receptor signaling pathway involved in cell-cell signaling	2	0.93716	CAV1, MESD	114	0.72764	1	1	1
GO:0009889	Biological Process	regulation of biosynthetic process	19	0.937872	TFAP2B, USP15, CAV1, INSR, SORBS3, GSPT1, EIF1, CREG1, CAPRIN1, ZNF703, HMOX1, ENPP1, TFAM, HIF1AN, CALR, ANKRD2, FADD, CRYAB, HDGFL3	114	0.784079	1	1	1
GO:0048667	Biological Process	cell morphogenesis involved in neuron differentiation	2	0.939281	NIN, CAPRIN1	114	0.718831	1	1	1
GO:0050776	Biological Process	regulation of immune response	3	0.939302	USP15, CAV1, FADD	114	0.671668	1	1	1
GO:0016569	Biological Process	covalent chromatin modification	2	0.939697	USP15, CHTOP	114	0.717095	1	1	1
GO:0034654	Biological Process	nucleobase-containing compound biosynthetic process	18	0.943728	TFAP2B, USP15, CAV1, INSR, SORBS3, SARS2, PNP, CREG1, ZNF703, POLR2E, HMOX1, TFAM, HIF1AN, CALR, ANKRD2, FADD, CRYAB, HDGFL3	114	0.771778	1	1	1
GO:0097659	Biological Process	nucleic acid-templated transcription	16	0.943781	TFAP2B, USP15, CAV1, INSR, SORBS3, CREG1, ZNF703, POLR2E, HMOX1, TFAM, HIF1AN, CALR, ANKRD2, FADD, CRYAB, HDGFL3	114	0.760736	1	1	1
GO:0034097	Biological Process	response to cytokine	3	0.949732	CAV1, PRKCA, FADD	114	0.639822	1	1	1
GO:0006355	Biological Process	regulation of transcription, DNA-templated	15	0.950604	TFAP2B, USP15, CAV1, INSR, SORBS3, CREG1, ZNF703, HMOX1, TFAM, HIF1AN, CALR, ANKRD2, FADD, CRYAB, HDGFL3	114	0.744675	1	1	1
GO:1903506	Biological Process	regulation of nucleic acid-templated transcription	15	0.950604	TFAP2B, USP15, CAV1, INSR, SORBS3, CREG1, ZNF703, HMOX1, TFAM, HIF1AN, CALR, ANKRD2, FADD, CRYAB, HDGFL3	114	0.744675	1	1	1
GO:0034641	Biological Process	cellular nitrogen compound metabolic process	33	0.951084	USP15, NAXE, SAT2, GSPT1, PNP, CREG1, ZNF703, MACROD1, POLR2E, MFN1, HMOX1, ENPP1, FADD, HIF1AN, ANKRD2, UPF2, TFAP2B, ENTPD1, CAV1, INSR, CIRBP, SORBS3, EIF1, RPIA, SARS2, CAPRIN1, TFAM, CALR, TDRD15, CRYAB, HDGFL3, SUGP2, SNRPA	114	0.822305	1	1	1
GO:0042110	Biological Process	T cell activation	2	0.951938	CAV1, FADD	114	0.664155	1	1	1
GO:2001141	Biological Process	regulation of RNA biosynthetic process	15	0.952195	TFAP2B, USP15, CAV1, INSR, SORBS3, CREG1, ZNF703, HMOX1, TFAM, HIF1AN, CALR, ANKRD2, FADD, CRYAB, HDGFL3	114	0.742193	1	1	1
GO:0048812	Biological Process	neuron projection morphogenesis	2	0.952267	NIN, CAPRIN1	114	0.662672	1	1	1
GO:0051252	Biological Process	regulation of RNA metabolic process	16	0.954307	TFAP2B, USP15, CAV1, INSR, CIRBP, SORBS3, CREG1, ZNF703, HMOX1, TFAM, HIF1AN, CALR, ANKRD2, FADD, CRYAB, HDGFL3	114	0.74522	1	1	1
GO:0018130	Biological Process	heterocycle biosynthetic process	18	0.954509	TFAP2B, USP15, CAV1, INSR, SORBS3, SARS2, PNP, CREG1, ZNF703, POLR2E, HMOX1, TFAM, HIF1AN, CALR, ANKRD2, FADD, CRYAB, HDGFL3	114	0.756696	1	1	1
GO:0002694	Biological Process	regulation of leukocyte activation	2	0.955443	CAV1, FADD	114	0.648203	1	1	1
GO:0019438	Biological Process	aromatic compound biosynthetic process	18	0.955917	TFAP2B, USP15, CAV1, INSR, SORBS3, SARS2, PNP, CREG1, ZNF703, POLR2E, HMOX1, TFAM, HIF1AN, CALR, ANKRD2, FADD, CRYAB, HDGFL3	114	0.754559	1	1	1
GO:0007169	Biological Process	transmembrane receptor protein tyrosine kinase signaling pathway	2	0.956053	INSR, ENPP1	114	0.645385	1	1	1
GO:0034645	Biological Process	cellular macromolecule biosynthetic process	23	0.957679	TFAP2B, USP15, ALG9, CAV1, INSR, SORBS3, GSPT1, EIF1, SARS2, PHKG1, CREG1, CAPRIN1, ZNF703, POLR2E, HMOX1, ENPP1, TFAM, HIF1AN, CALR, ANKRD2, FADD, CRYAB, HDGFL3	114	0.777165	1	1	1
GO:0002521	Biological Process	leukocyte differentiation	2	0.958978	PRKCA, FADD	114	0.631654	1	1	1
GO:0048699	Biological Process	generation of neurons	5	0.959146	NIN, CAPRIN1, TNC, CALR, HDGFL3	114	0.63058	1	1	1
GO:0034660	Biological Process	ncRNA metabolic process	2	0.96118	SARS2, TDRD15	114	0.621082	1	1	1
GO:0051171	Biological Process	regulation of nitrogen compound metabolic process	19	0.961514	TFAP2B, USP15, CAV1, INSR, CIRBP, SORBS3, GSPT1, EIF1, CREG1, CAPRIN1, ZNF703, HMOX1, TFAM, HIF1AN, CALR, ANKRD2, FADD, CRYAB, HDGFL3	114	0.751288	1	1	1
GO:0009059	Biological Process	macromolecule biosynthetic process	23	0.962465	TFAP2B, USP15, ALG9, CAV1, INSR, SORBS3, GSPT1, EIF1, SARS2, PHKG1, CREG1, CAPRIN1, ZNF703, POLR2E, HMOX1, ENPP1, TFAM, HIF1AN, CALR, ANKRD2, FADD, CRYAB, HDGFL3	114	0.770153	1	1	1
GO:0035295	Biological Process	tube development	2	0.964996	TFAP2B, KRAS	114	0.602185	1	1	1
GO:0006351	Biological Process	transcription, DNA-templated	14	0.965419	TFAP2B, USP15, CAV1, SORBS3, ZNF703, POLR2E, HMOX1, TFAM, HIF1AN, CALR, ANKRD2, FADD, CRYAB, HDGFL3	114	0.711692	1	1	1
GO:0048598	Biological Process	embryonic morphogenesis	2	0.965713	COL12A1, ITGA7	114	0.598543	1	1	1
GO:0022613	Biological Process	ribonucleoprotein complex biogenesis	2	0.967556	CIRBP, ZNF622	114	0.589042	1	1	1
GO:1901362	Biological Process	organic cyclic compound biosynthetic process	18	0.968067	TFAP2B, USP15, CAV1, INSR, SORBS3, SARS2, PNP, CREG1, ZNF703, POLR2E, HMOX1, TFAM, HIF1AN, CALR, ANKRD2, FADD, CRYAB, HDGFL3	114	0.733835	1	1	1
GO:0006820	Biological Process	anion transport	2	0.970137	PSAP, ENPP1	114	0.575343	1	1	1
GO:0006935	Biological Process	chemotaxis	2	0.97075	CALR, CORO1B	114	0.572018	1	1	1
GO:0042330	Biological Process	taxis	2	0.97135	CALR, CORO1B	114	0.56873	1	1	1
GO:0006357	Biological Process	regulation of transcription from RNA polymerase II promoter	10	0.971986	TFAP2B, USP15, CAV1, HMOX1, ANKRD2, HIF1AN, CALR, FADD, SORBS3, HDGFL3	114	0.660314	1	1	1
GO:0009617	Biological Process	response to bacterium	2	0.973994	CAV1, PRKCA	114	0.553875	1	1	1
GO:0044271	Biological Process	cellular nitrogen compound biosynthetic process	21	0.976522	TFAP2B, USP15, CAV1, INSR, SORBS3, GSPT1, EIF1, SARS2, PNP, CREG1, CAPRIN1, ZNF703, POLR2E, HMOX1, TFAM, HIF1AN, CALR, ANKRD2, FADD, CRYAB, HDGFL3	114	0.734152	1	1	1
GO:0070647	Biological Process	protein modification by small protein conjugation or removal	3	0.978657	USP15, TRIM63, CAV1	114	0.528879	1	1	1
GO:1901576	Biological Process	organic substance biosynthetic process	27	0.979717	USP15, GSPT1, GLS, CKMT2, PNP, PHKG1, CREG1, ZNF703, POLR2E, HMOX1, ENPP1, FADD, HIF1AN, ANKRD2, TFAP2B, PDHA2, ALG9, CAV1, INSR, SORBS3, EIF1, SARS2, CAPRIN1, TFAM, CALR, CRYAB, HDGFL3	114	0.757483	1	1	1
GO:1901137	Biological Process	carbohydrate derivative biosynthetic process	2	0.979734	PNP, ALG9	114	0.519016	1	1	1
GO:0051276	Biological Process	chromosome organization	4	0.983324	EML4, CENPE, USP15, CHTOP	114	0.525912	1	1	1
GO:0045935	Biological Process	positive regulation of nucleobase-containing compound metabolic process	5	0.984174	TFAP2B, INSR, CIRBP, TFAM, FADD	114	0.542936	1	1	1
GO:0019219	Biological Process	regulation of nucleobase-containing compound metabolic process	16	0.984278	TFAP2B, USP15, CAV1, INSR, CIRBP, SORBS3, CREG1, ZNF703, HMOX1, TFAM, HIF1AN, CALR, ANKRD2, FADD, CRYAB, HDGFL3	114	0.679742	1	1	1
GO:0044249	Biological Process	cellular biosynthetic process	26	0.984773	USP15, GSPT1, GLS, PNP, PHKG1, CREG1, ZNF703, POLR2E, HMOX1, ENPP1, FADD, HIF1AN, ANKRD2, TFAP2B, PDHA2, ALG9, CAV1, INSR, SORBS3, EIF1, SARS2, CAPRIN1, TFAM, CALR, CRYAB, HDGFL3	114	0.7402	1	1	1
GO:0009058	Biological Process	biosynthetic process	27	0.985018	USP15, GSPT1, GLS, CKMT2, PNP, PHKG1, CREG1, ZNF703, POLR2E, HMOX1, ENPP1, FADD, HIF1AN, ANKRD2, TFAP2B, PDHA2, ALG9, CAV1, INSR, SORBS3, EIF1, SARS2, CAPRIN1, TFAM, CALR, CRYAB, HDGFL3	114	0.744399	1	1	1
GO:0051254	Biological Process	positive regulation of RNA metabolic process	4	0.985875	TFAP2B, CIRBP, TFAM, FADD	114	0.512299	1	1	1
GO:0090304	Biological Process	nucleic acid metabolic process	22	0.986526	UPF2, TFAP2B, USP15, CAV1, INSR, CIRBP, SORBS3, SARS2, CREG1, ZNF703, POLR2E, HMOX1, TFAM, HIF1AN, CALR, ANKRD2, FADD, TDRD15, CRYAB, SNRPA, HDGFL3, SUGP2	114	0.71318	1	1	1
GO:0046649	Biological Process	lymphocyte activation	2	0.98701	CAV1, FADD	114	0.466788	1	1	1
GO:0071345	Biological Process	cellular response to cytokine stimulus	2	0.987367	CAV1, FADD	114	0.463871	1	1	1
GO:0032880	Biological Process	regulation of protein localization	2	0.987714	TFAP2B, MESD	114	0.460989	1	1	1
GO:0016567	Biological Process	protein ubiquitination	2	0.988051	TRIM63, CAV1	114	0.458144	1	1	1
GO:0032446	Biological Process	protein modification by small protein conjugation	2	0.991571	TRIM63, CAV1	114	0.425325	1	1	1
GO:0051173	Biological Process	positive regulation of nitrogen compound metabolic process	5	0.991579	TFAP2B, INSR, CIRBP, TFAM, FADD	114	0.499121	1	1	1
GO:0010557	Biological Process	positive regulation of macromolecule biosynthetic process	4	0.993497	TFAP2B, INSR, TFAM, FADD	114	0.458144	1	1	1
GO:0006325	Biological Process	chromatin organization	2	0.994945	USP15, CHTOP	114	0.385055	1	1	1
GO:0045893	Biological Process	positive regulation of transcription, DNA-templated	3	0.995379	TFAP2B, TFAM, FADD	114	0.408172	1	1	1
GO:1903508	Biological Process	positive regulation of nucleic acid-templated transcription	3	0.995379	TFAP2B, TFAM, FADD	114	0.408172	1	1	1
GO:1902680	Biological Process	positive regulation of RNA biosynthetic process	3	0.995688	TFAP2B, TFAM, FADD	114	0.404098	1	1	1
GO:0031328	Biological Process	positive regulation of cellular biosynthetic process	4	0.99572	TFAP2B, INSR, TFAM, FADD	114	0.434031	1	1	1
GO:0045944	Biological Process	positive regulation of transcription from RNA polymerase II promoter	2	0.996048	TFAP2B, FADD	114	0.368334	1	1	1
GO:0009891	Biological Process	positive regulation of biosynthetic process	4	0.99626	TFAP2B, INSR, TFAM, FADD	114	0.426854	1	1	1
GO:0005488	Molecular Function	binding	97	3.73948e-10	IFIT5, NRM, TNC, SAT2, LZIC, COMT, FNBP1L, ZFYVE1, CLGN, SLK, PSMD4, ENPP1, PIM3, TMEM38A, AGFG1, ENTPD1, TPM4, ACTN1, CIRBP, PRKCA, EML4, TFAM, SNRPA, HDGFL3, FBLN2, NDRG1, GSPT1, CORO1B, CNN2, CNN1, PSAP, S100A13, HMOX1, FADD, A2M, TFAP2B, CHTOP, CAV3, CAV1, INSR, DSTN, EIF1, CAPRIN1, GNB4, CALR, SUGP2, HSPB6, FAF2, LMNB2, AKAP13, LASP1, ACOXL, CTSK, RNPEP, PGM5, ANKRD2, HIF1AN, UPF2, MYBPC1, T…	105	1.39182	1.73512e-07	1.73512e-07	1.71642e-07
GO:0005515	Molecular Function	protein binding	67	2.22083e-09	HSPB6, FAF2, NRM, TNC, SAT2, LZIC, FNBP1L, LMNB2, CLGN, AKAP13, LASP1, SLK, PSMD4, CTSK, ENPP1, HIF1AN, TMEM38A, ANKRD2, MYBPC1, TRIM63, TPM4, ACTN1, PRKCA, DUSP29, EPN1, EML4, RILPL1, PECAM1, ARHGEF7, PAFAH1B3, CRYAB, SCN4B, HDGFL3, SNRPA, RAPGEF4, USP15, NAXE, CAB39, NDRG1, MESD, CORO1B, CNN2, CNN1, PHKG1, GNA11, PSAP, S100A13, POLR2E, MFN1, HMOX1, FADD, A2M, TFAP2B, RANBP3, CAV3, CAV1, INSR, D…	105	1.83404	1.03046e-06	5.15232e-07	5.0968e-07
GO:0042802	Molecular Function	identical protein binding	26	1.685e-06	USP15, HSPB6, NAXE, SAT2, MESD, LMNB2, CORO1B, SLK, PSMD4, PSAP, MFN1, S100A13, HMOX1, ENPP1, FADD, HIF1AN, TMEM38A, TFAP2B, CAV1, ACTN1, DUSP29, RPIA, PECAM1, PAFAH1B3, CRYAB, SNRPA	105	2.88894	0.000781537	0.000260614	0.000257806
GO:0008092	Molecular Function	cytoskeletal protein binding	18	7.92093e-06	MYBPC1, TRIM63, TPM4, CAV3, ACTN1, DSTN, SORBS3, NDRG1, CORO1B, CNN2, EML4, CENPE, CNN1, TPPP3, NIN, LASP1, HDGFL3, MSRB1	105	3.59961	0.00366858	0.000918827	0.000908926
GO:0044877	Molecular Function	macromolecular complex binding	18	3.77532e-05	TPM4, CAV3, ACTN1, CAV1, INSR, DSTN, CORO1B, EIF1, TMCO1, CENPE, LASP1, CTSK, GNA11, GNB4, ENPP1, KRAS, CALR, CRYAB	105	3.18749	0.0173653	0.0035035	0.00346574
GO:0042803	Molecular Function	protein homodimerization activity	13	0.000113885	TFAP2B, HSPB6, ACTN1, DUSP29, SLK, PSAP, S100A13, PECAM1, HMOX1, ENPP1, HIF1AN, CRYAB, PAFAH1B3	105	3.89735	0.0514736	0.00880711	0.0087122
GO:0046983	Molecular Function	protein dimerization activity	15	0.00122782	TFAP2B, HSPB6, ACTN1, CAV1, DUSP29, SLK, RILPL1, PSAP, S100A13, PECAM1, HMOX1, ENPP1, HIF1AN, CRYAB, PAFAH1B3	105	2.68069	0.434506	0.0813866	0.0805096
GO:0043167	Molecular Function	ion binding	45	0.00341537	NAXE, SAT2, COMT, FBLN2, ZFYVE1, GSPT1, CLGN, CKMT2, ACOXL, LASP1, SLK, PHKG1, GNA11, NT5DC3, PSAP, RNPEP, MFN1, S100A13, HMOX1, ENPP1, PGM5, PIM3, ZNF622, HIF1AN, AGFG1, ENTPD1, TRIM63, IDH3G, INSR, ACTN1, CYP4B1, PRKCA, EPN1, ARFGAP2, VWA8, CENPE, NIN, SARS2, PSMC4, KRAS, CALR, PLCD4, CRYAB, MSRB1, RAPGEF4	105	1.45624	0.795552	0.198091	0.195957
GO:0003779	Molecular Function	actin binding	8	0.00751881	CNN2, CNN1, LASP1, TPM4, ACTN1, DSTN, CORO1B, MSRB1	105	3.51318	0.96986	0.387637	0.383459
GO:0032403	Molecular Function	protein complex binding	10	0.0104864	CENPE, LASP1, TPM4, GNA11, CTSK, ACTN1, DSTN, ENPP1, CALR, CORO1B	105	2.73095	0.992489	0.477329	0.472186
GO:0015631	Molecular Function	tubulin binding	7	0.0130543	EML4, CENPE, TPPP3, NIN, CAV3, NDRG1, HDGFL3	105	3.58788	0.997751	0.477329	0.472186
GO:1901265	Molecular Function	nucleoside phosphate binding	21	0.0133734	ENTPD1, CHTOP, NAXE, IDH3G, INSR, PRKCA, GSPT1, CKMT2, VWA8, CENPE, ACOXL, SLK, SARS2, PHKG1, PSMC4, GNA11, MFN1, ENPP1, PIM3, KRAS, RAPGEF4	105	1.74948	0.998064	0.477329	0.472186
GO:0000166	Molecular Function	nucleotide binding	21	0.0133734	ENTPD1, CHTOP, NAXE, IDH3G, INSR, PRKCA, GSPT1, CKMT2, VWA8, CENPE, ACOXL, SLK, SARS2, PHKG1, PSMC4, GNA11, MFN1, ENPP1, PIM3, KRAS, RAPGEF4	105	1.74948	0.998064	0.477329	0.472186
GO:0051082	Molecular Function	unfolded protein binding	4	0.0163317	HSPB6, CALR, CRYAB, CLGN	105	7.43749	0.999519	0.490509	0.485223
GO:0097367	Molecular Function	carbohydrate derivative binding	21	0.0168889	ENTPD1, IDH3G, INSR, TNC, PRKCA, GSPT1, CKMT2, VWA8, CENPE, SLK, SARS2, PHKG1, PSMC4, CTSK, GNA11, PSAP, MFN1, ENPP1, PIM3, KRAS, RAPGEF4	105	1.70955	0.999631	0.490509	0.485223
GO:0044325	Molecular Function	ion channel binding	4	0.0172681	CAV3, CAV1, ACTN1, SCN4B	105	7.28254	0.999691	0.490509	0.485223
GO:0036094	Molecular Function	small molecule binding	23	0.0182765	ENTPD1, CHTOP, NAXE, IDH3G, INSR, PRKCA, GSPT1, CKMT2, VWA8, CENPE, ACOXL, SLK, SARS2, PHKG1, PSMC4, GNA11, PSAP, MFN1, ENPP1, PIM3, KRAS, HIF1AN, RAPGEF4	105	1.63879	0.999808	0.490509	0.485223
GO:0003824	Molecular Function	catalytic activity	45	0.0190284	USP15, NAXE, SAT2, COMT, ACAT2, GSPT1, GLS, CKMT2, SELENBP1, AKAP13, LACTB, ACOXL, PNP, SLK, PHKG1, CTSK, GNA11, NT5DC3, RNPEP, MACROD1, POLR2E, MFN1, HMOX1, ENPP1, PGM5, PIM3, HIF1AN, PDHA2, ENTPD1, TRIM63, ALG9, IDH3G, INSR, CYP4B1, PRKCA, DUSP29, RPIA, VWA8, CENPE, SARS2, PSMC4, KRAS, PAFAH1B3, PLCD4, MSRB1	105	1.33127	0.999866	0.490509	0.485223
GO:0032555	Molecular Function	purine ribonucleotide binding	18	0.0291324	ENTPD1, IDH3G, INSR, PRKCA, GSPT1, CKMT2, VWA8, CENPE, SLK, SARS2, PHKG1, PSMC4, GNA11, MFN1, ENPP1, PIM3, KRAS, RAPGEF4	105	1.71167	0.999999	0.660679	0.653559
GO:0051015	Molecular Function	actin filament binding	5	0.0292799	LASP1, TPM4, ACTN1, DSTN, CORO1B	105	4.26295	0.999999	0.660679	0.653559
GO:0032553	Molecular Function	ribonucleotide binding	18	0.0310446	ENTPD1, IDH3G, INSR, PRKCA, GSPT1, CKMT2, VWA8, CENPE, SLK, SARS2, PHKG1, PSMC4, GNA11, MFN1, ENPP1, PIM3, KRAS, RAPGEF4	105	1.69873	1	0.660679	0.653559
GO:0017076	Molecular Function	purine nucleotide binding	18	0.0313253	ENTPD1, IDH3G, INSR, PRKCA, GSPT1, CKMT2, VWA8, CENPE, SLK, SARS2, PHKG1, PSMC4, GNA11, MFN1, ENPP1, PIM3, KRAS, RAPGEF4	105	1.6969	1	0.660679	0.653559
GO:0043169	Molecular Function	cation binding	28	0.0327891	NAXE, SAT2, COMT, FBLN2, ZFYVE1, CLGN, LASP1, GNA11, NT5DC3, RNPEP, S100A13, HMOX1, ENPP1, PGM5, ZNF622, HIF1AN, AGFG1, TRIM63, IDH3G, ACTN1, CYP4B1, PRKCA, ARFGAP2, NIN, CALR, PLCD4, CRYAB, MSRB1	105	1.45694	1	0.661485	0.654357
GO:0046872	Molecular Function	metal ion binding	27	0.0421802	NAXE, COMT, FBLN2, ZFYVE1, CLGN, LASP1, GNA11, NT5DC3, RNPEP, S100A13, HMOX1, ENPP1, PGM5, ZNF622, HIF1AN, AGFG1, TRIM63, IDH3G, ACTN1, CYP4B1, PRKCA, ARFGAP2, NIN, CALR, PLCD4, CRYAB, MSRB1	105	1.43875	1	0.815483	0.806696
GO:0051020	Molecular Function	GTPase binding	5	0.0453012	AKAP13, CAV1, FNBP1L, NDRG1, RAPGEF4	105	3.70299	1	0.826915	0.818004
GO:0035639	Molecular Function	purine ribonucleoside triphosphate binding	17	0.0463357	ENTPD1, IDH3G, INSR, PRKCA, GSPT1, CKMT2, VWA8, CENPE, SLK, SARS2, PHKG1, PSMC4, GNA11, MFN1, ENPP1, PIM3, KRAS	105	1.65071	1	0.826915	0.818004
GO:0008017	Molecular Function	microtubule binding	5	0.0519614	EML4, CENPE, NIN, NDRG1, HDGFL3	105	3.53808	1	0.854676	0.845467
GO:0043168	Molecular Function	anion binding	23	0.0535365	ENTPD1, IDH3G, INSR, PRKCA, ZFYVE1, EPN1, GSPT1, CKMT2, VWA8, CENPE, ACOXL, SLK, SARS2, PHKG1, PSMC4, GNA11, PSAP, MFN1, ENPP1, PIM3, KRAS, HIF1AN, RAPGEF4	105	1.46982	1	0.854676	0.845467
GO:0031432	Molecular Function	titin binding	2	0.0552593	MYBPC1, TRIM63	105	34.9562	1	0.854676	0.845467
GO:0017166	Molecular Function	vinculin binding	2	0.0552593	ACTN1, SORBS3	105	34.9562	1	0.854676	0.845467
GO:0032559	Molecular Function	adenyl ribonucleotide binding	14	0.0674532	ENTPD1, IDH3G, INSR, PRKCA, CKMT2, VWA8, CENPE, SLK, SARS2, PHKG1, PSMC4, ENPP1, PIM3, RAPGEF4	105	1.68174	1	0.980165	0.969602
GO:0016407	Molecular Function	acetyltransferase activity	3	0.0675976	SAT2, PAFAH1B3, ACAT2	105	6.99124	1	0.980165	0.969602
GO:0030554	Molecular Function	adenyl nucleotide binding	14	0.0703942	ENTPD1, IDH3G, INSR, PRKCA, CKMT2, VWA8, CENPE, SLK, SARS2, PHKG1, PSMC4, ENPP1, PIM3, RAPGEF4	105	1.67026	1	0.989785	0.979119
GO:0019899	Molecular Function	enzyme binding	15	0.0761453	CAB39, CAV1, FAF2, PRKCA, FNBP1L, NDRG1, AKAP13, NIN, PSAP, MFN1, CALR, FADD, A2M, ARHGEF7, RAPGEF4	105	1.60841	1	1	0.991361
GO:0003723	Molecular Function	RNA binding	12	0.0827923	UPF2, CHTOP, SARS2, ACTN1, CAPRIN1, IFIT5, CIRBP, CALR, SUGP2, GSPT1, SNRPA, EIF1	105	1.72623	1	1	0.991361
GO:0002020	Molecular Function	protease binding	3	0.106642	PSAP, FADD, A2M	105	5.35044	1	1	0.991361
GO:0005524	Molecular Function	ATP binding	13	0.108818	ENTPD1, IDH3G, INSR, PRKCA, CKMT2, VWA8, CENPE, SLK, SARS2, PHKG1, PSMC4, ENPP1, PIM3	105	1.59226	1	1	0.991361
GO:1901363	Molecular Function	heterocyclic compound binding	38	0.113556	NAXE, IFIT5, GSPT1, CKMT2, ACOXL, SLK, PHKG1, GNA11, POLR2E, MFN1, HMOX1, ENPP1, PIM3, ZNF622, AGFG1, UPF2, TFAP2B, ENTPD1, CHTOP, IDH3G, INSR, ACTN1, CIRBP, CYP4B1, PRKCA, EIF1, VWA8, CENPE, SARS2, PSMC4, CAPRIN1, TFAM, KRAS, CALR, HDGFL3, SUGP2, SNRPA, RAPGEF4	105	1.21955	1	1	0.991361
GO:0008266	Molecular Function	poly(U) RNA binding	2	0.117591	IFIT5, CIRBP	105	15.8892	1	1	0.991361
GO:0016491	Molecular Function	oxidoreductase activity	8	0.118711	SELENBP1, PDHA2, ACOXL, IDH3G, HMOX1, CYP4B1, HIF1AN, MSRB1	105	1.92331	1	1	0.991361
GO:0031267	Molecular Function	small GTPase binding	4	0.119302	AKAP13, CAV1, NDRG1, RAPGEF4	105	3.29775	1	1	0.991361
GO:0008187	Molecular Function	poly-pyrimidine tract binding	2	0.127576	IFIT5, CIRBP	105	14.5651	1	1	0.991361
GO:0043394	Molecular Function	proteoglycan binding	2	0.127576	CTSK, TNC	105	14.5651	1	1	0.991361
GO:0005212	Molecular Function	structural constituent of eye lens	2	0.132526	HSPB6, CRYAB	105	13.9825	1	1	0.991361
GO:0097159	Molecular Function	organic cyclic compound binding	38	0.135929	NAXE, IFIT5, GSPT1, CKMT2, ACOXL, SLK, PHKG1, GNA11, POLR2E, MFN1, HMOX1, ENPP1, PIM3, ZNF622, AGFG1, UPF2, TFAP2B, ENTPD1, CHTOP, IDH3G, INSR, ACTN1, CIRBP, CYP4B1, PRKCA, EIF1, VWA8, CENPE, SARS2, PSMC4, CAPRIN1, TFAM, KRAS, CALR, HDGFL3, SUGP2, SNRPA, RAPGEF4	105	1.20016	1	1	0.991361
GO:0016247	Molecular Function	channel regulator activity	3	0.138483	CAV3, CAV1, SCN4B	105	4.5595	1	1	0.991361
GO:0017080	Molecular Function	sodium channel regulator activity	2	0.152052	CAV3, SCN4B	105	12.0539	1	1	0.991361
GO:0005102	Molecular Function	receptor binding	12	0.155207	USP15, CAV1, INSR, GNA11, ACTN1, TNC, S100A13, ENPP1, HIF1AN, CALR, FADD, MESD	105	1.52536	1	1	0.991361
GO:0001948	Molecular Function	glycoprotein binding	2	0.16165	CTSK, TNC	105	11.2762	1	1	0.991361
GO:0043014	Molecular Function	alpha-tubulin binding	2	0.16165	EML4, CAV3	105	11.2762	1	1	0.991361
GO:0005509	Molecular Function	calcium ion binding	7	0.161991	NIN, ACTN1, S100A13, CALR, FBLN2, PLCD4, CLGN	105	1.88807	1	1	0.991361
GO:0016462	Molecular Function	pyrophosphatase activity	9	0.162524	VWA8, CENPE, ENTPD1, PSMC4, GNA11, MFN1, ENPP1, KRAS, GSPT1	105	1.677	1	1	0.991361
GO:0016817	Molecular Function	hydrolase activity, acting on acid anhydrides	9	0.163858	VWA8, CENPE, ENTPD1, PSMC4, GNA11, MFN1, ENPP1, KRAS, GSPT1	105	1.67343	1	1	0.991361
GO:0016818	Molecular Function	hydrolase activity, acting on acid anhydrides, in phosphorus-containing anhydrides	9	0.163858	VWA8, CENPE, ENTPD1, PSMC4, GNA11, MFN1, ENPP1, KRAS, GSPT1	105	1.67343	1	1	0.991361
GO:0032947	Molecular Function	protein complex scaffold	2	0.166409	AKAP13, GNB4	105	10.9238	1	1	0.991361
GO:0005516	Molecular Function	calmodulin binding	3	0.176115	CNN2, CNN1, PHKG1	105	3.91301	1	1	0.991361
GO:0098772	Molecular Function	molecular function regulator	11	0.176941	AKAP13, CAV3, CAB39, CAV1, FAF2, A2M, ARHGEF7, SCN4B, RAPGEF4, ARFGAP2, AGFG1	105	1.52466	1	1	0.991361
GO:0005525	Molecular Function	GTP binding	5	0.188422	INSR, GNA11, MFN1, KRAS, GSPT1	105	2.20127	1	1	0.991361
GO:0004674	Molecular Function	protein serine/threonine kinase activity	5	0.191855	AKAP13, SLK, PHKG1, PIM3, PRKCA	105	2.18476	1	1	0.991361
GO:0032550	Molecular Function	purine ribonucleoside binding	5	0.191855	INSR, GNA11, MFN1, KRAS, GSPT1	105	2.18476	1	1	0.991361
GO:0001883	Molecular Function	purine nucleoside binding	5	0.193004	INSR, GNA11, MFN1, KRAS, GSPT1	105	2.17931	1	1	0.991361
GO:0032549	Molecular Function	ribonucleoside binding	5	0.196465	INSR, GNA11, MFN1, KRAS, GSPT1	105	2.16313	1	1	0.991361
GO:0001882	Molecular Function	nucleoside binding	5	0.198783	INSR, GNA11, MFN1, KRAS, GSPT1	105	2.15247	1	1	0.991361
GO:0004712	Molecular Function	protein serine/threonine/tyrosine kinase activity	4	0.2033	SLK, INSR, PIM3, PRKCA	105	2.55155	1	1	0.991361
GO:0032561	Molecular Function	guanyl ribonucleotide binding	5	0.210496	INSR, GNA11, MFN1, KRAS, GSPT1	105	2.10073	1	1	0.991361
GO:0019001	Molecular Function	guanyl nucleotide binding	5	0.216427	INSR, GNA11, MFN1, KRAS, GSPT1	105	2.07578	1	1	0.991361
GO:0004672	Molecular Function	protein kinase activity	6	0.221127	AKAP13, SLK, PHKG1, INSR, PIM3, PRKCA	105	1.84303	1	1	0.991361
GO:0008270	Molecular Function	zinc ion binding	7	0.221366	TRIM63, RNPEP, S100A13, PRKCA, ZNF622, HIF1AN, MSRB1	105	1.70637	1	1	0.991361
GO:0097110	Molecular Function	scaffold protein binding	2	0.234664	PSAP, PRKCA	105	7.43749	1	1	0.991361
GO:0001540	Molecular Function	beta-amyloid binding	2	0.234664	INSR, CRYAB	105	7.43749	1	1	0.991361
GO:0016787	Molecular Function	hydrolase activity	19	0.234841	USP15, ENTPD1, DUSP29, GSPT1, GLS, VWA8, CENPE, LACTB, PSMC4, CTSK, GNA11, NT5DC3, RNPEP, MACROD1, MFN1, ENPP1, KRAS, PLCD4, PAFAH1B3	105	1.25647	1	1	0.991361
GO:0016853	Molecular Function	isomerase activity	3	0.235987	RPIA, NAXE, PGM5	105	3.21683	1	1	0.991361
GO:0016772	Molecular Function	transferase activity, transferring phosphorus-containing groups	8	0.262648	CKMT2, AKAP13, SLK, PHKG1, INSR, POLR2E, PIM3, PRKCA	105	1.52647	1	1	0.991361
GO:0016301	Molecular Function	kinase activity	7	0.265484	CKMT2, AKAP13, SLK, PHKG1, INSR, PIM3, PRKCA	105	1.6014	1	1	0.991361
GO:0016705	Molecular Function	oxidoreductase activity, acting on paired donors, with incorporation or reduction of molecular oxygen	3	0.26956	HMOX1, CYP4B1, HIF1AN	105	2.92929	1	1	0.991361
GO:0016667	Molecular Function	oxidoreductase activity, acting on a sulfur group of donors	2	0.289322	SELENBP1, MSRB1	105	5.82603	1	1	0.991361
GO:0003924	Molecular Function	GTPase activity	4	0.290861	GNA11, MFN1, KRAS, GSPT1	105	2.10579	1	1	0.991361
GO:0031406	Molecular Function	carboxylic acid binding	3	0.307304	ACOXL, PSAP, HIF1AN	105	2.66164	1	1	0.991361
GO:0050839	Molecular Function	cell adhesion molecule binding	3	0.31982	ACTN1, CALR, NDRG1	105	2.58297	1	1	0.991361
GO:0000049	Molecular Function	tRNA binding	2	0.321016	SARS2, IFIT5	105	5.14062	1	1	0.991361
GO:0000287	Molecular Function	magnesium ion binding	3	0.321902	IDH3G, PGM5, COMT	105	2.57031	1	1	0.991361
GO:0005085	Molecular Function	guanyl-nucleotide exchange factor activity	3	0.326059	AKAP13, ARHGEF7, RAPGEF4	105	2.54535	1	1	0.991361
GO:0042578	Molecular Function	phosphoric ester hydrolase activity	4	0.326525	NT5DC3, ENPP1, DUSP29, PLCD4	105	1.96936	1	1	0.991361
GO:0016747	Molecular Function	transferase activity, transferring acyl groups other than amino-acyl groups	3	0.330211	SAT2, PAFAH1B3, ACAT2	105	2.52088	1	1	0.991361
GO:0043177	Molecular Function	organic acid binding	3	0.334356	ACOXL, PSAP, HIF1AN	105	2.49687	1	1	0.991361
GO:0046332	Molecular Function	SMAD binding	2	0.336335	USP15, RANBP3	105	4.85503	1	1	0.991361
GO:0016773	Molecular Function	phosphotransferase activity, alcohol group as acceptor	6	0.340775	AKAP13, SLK, PHKG1, INSR, PIM3, PRKCA	105	1.54446	1	1	0.991361
GO:0046914	Molecular Function	transition metal ion binding	8	0.345144	TRIM63, RNPEP, S100A13, CYP4B1, PRKCA, ZNF622, HIF1AN, MSRB1	105	1.38853	1	1	0.991361
GO:0008081	Molecular Function	phosphoric diester hydrolase activity	2	0.362322	ENPP1, PLCD4	105	4.42483	1	1	0.991361
GO:0004197	Molecular Function	cysteine-type endopeptidase activity	2	0.373149	USP15, CTSK	105	4.26295	1	1	0.991361
GO:0060090	Molecular Function	binding, bridging	3	0.375351	AKAP13, CAV3, CAV1	105	2.27975	1	1	0.991361
GO:0017111	Molecular Function	nucleoside-triphosphatase activity	7	0.382642	VWA8, CENPE, PSMC4, GNA11, MFN1, KRAS, GSPT1	105	1.38872	1	1	0.991361
GO:0008135	Molecular Function	translation factor activity, RNA binding	2	0.39079	GSPT1, EIF1	105	4.01795	1	1	0.991361
GO:0016740	Molecular Function	transferase activity	15	0.390798	TRIM63, ALG9, INSR, SAT2, PRKCA, COMT, ACAT2, CKMT2, AKAP13, SLK, PNP, PHKG1, POLR2E, PIM3, PAFAH1B3	105	1.17041	1	1	0.991361
GO:0016746	Molecular Function	transferase activity, transferring acyl groups	3	0.393477	SAT2, PAFAH1B3, ACAT2	105	2.1939	1	1	0.991361
GO:0099106	Molecular Function	ion channel regulator activity	2	0.394259	CAV3, CAV1	105	3.97229	1	1	0.991361
GO:0031625	Molecular Function	ubiquitin protein ligase binding	3	0.399468	FAF2, MFN1, CALR	105	2.16671	1	1	0.991361
GO:0008047	Molecular Function	enzyme activator activity	4	0.408317	CAB39, CAV1, ARFGAP2, AGFG1	105	1.71354	1	1	0.991361
GO:0019900	Molecular Function	kinase binding	5	0.424308	AKAP13, NIN, CAB39, CAV1, ARHGEF7	105	1.49385	1	1	0.991361
GO:0033293	Molecular Function	monocarboxylic acid binding	2	0.427889	ACOXL, PSAP	105	3.56696	1	1	0.991361
GO:0003727	Molecular Function	single-stranded RNA binding	2	0.427889	IFIT5, CIRBP	105	3.56696	1	1	0.991361
GO:0044389	Molecular Function	ubiquitin-like protein ligase binding	3	0.440605	FAF2, MFN1, CALR	105	1.9937	1	1	0.991361
GO:0005178	Molecular Function	integrin binding	2	0.462749	ACTN1, CALR	105	3.20699	1	1	0.991361
GO:0019838	Molecular Function	growth factor binding	2	0.468858	INSR, S100A13	105	3.14921	1	1	0.991361
GO:0033218	Molecular Function	amide binding	3	0.472773	INSR, PSAP, CRYAB	105	1.87265	1	1	0.991361
GO:0043130	Molecular Function	ubiquitin binding	2	0.4897	PSMD4, FAF2	105	2.96239	1	1	0.991361
GO:0005261	Molecular Function	cation channel activity	3	0.521539	TMEM38A, SCN4B, TMCO1	105	1.70796	1	1	0.991361
GO:0043021	Molecular Function	ribonucleoprotein complex binding	2	0.523561	TMCO1, EIF1	105	2.68894	1	1	0.991361
GO:0019904	Molecular Function	protein domain specific binding	4	0.534927	INSR, PRKCA, HIF1AN, FADD	105	1.41237	1	1	0.991361
GO:0032182	Molecular Function	ubiquitin-like protein binding	2	0.539648	PSMD4, FAF2	105	2.57031	1	1	0.991361
GO:0005198	Molecular Function	structural molecule activity	5	0.573345	AKAP13, HSPB6, GNB4, HMOX1, CRYAB	105	1.23433	1	1	0.991361
GO:0020037	Molecular Function	heme binding	2	0.582363	HMOX1, CYP4B1	105	2.28472	1	1	0.991361
GO:0008289	Molecular Function	lipid binding	5	0.58343	ACOXL, PSAP, S100A13, ZFYVE1, EPN1	105	1.21884	1	1	0.991361
GO:0046982	Molecular Function	protein heterodimerization activity	3	0.597503	TFAP2B, CAV1, PAFAH1B3	105	1.48539	1	1	0.991361
GO:0046906	Molecular Function	tetrapyrrole binding	2	0.603362	HMOX1, CYP4B1	105	2.15779	1	1	0.991361
GO:0008234	Molecular Function	cysteine-type peptidase activity	2	0.603362	USP15, CTSK	105	2.15779	1	1	0.991361
GO:0030234	Molecular Function	enzyme regulator activity	6	0.603912	CAB39, CAV1, FAF2, A2M, ARFGAP2, AGFG1	105	1.1374	1	1	0.991361
GO:0016788	Molecular Function	hydrolase activity, acting on ester bonds	5	0.613932	NT5DC3, ENPP1, DUSP29, PAFAH1B3, PLCD4	105	1.17303	1	1	0.991361
GO:0005506	Molecular Function	iron ion binding	2	0.642275	CYP4B1, HIF1AN	105	1.94201	1	1	0.991361
GO:0046873	Molecular Function	metal ion transmembrane transporter activity	3	0.64768	TMEM38A, SCN4B, TMCO1	105	1.35489	1	1	0.991361
GO:0050662	Molecular Function	coenzyme binding	2	0.664167	ACOXL, IDH3G	105	1.83017	1	1	0.991361
GO:0005096	Molecular Function	GTPase activator activity	2	0.669904	ARFGAP2, AGFG1	105	1.80187	1	1	0.991361
GO:0003676	Molecular Function	nucleic acid binding	19	0.681231	UPF2, TFAP2B, CHTOP, ACTN1, IFIT5, CIRBP, GSPT1, EIF1, SARS2, CAPRIN1, POLR2E, ENPP1, TFAM, CALR, ZNF622, SNRPA, HDGFL3, SUGP2, AGFG1	105	0.96761	1	1	0.991361
GO:0005216	Molecular Function	ion channel activity	3	0.681362	TMEM38A, SCN4B, TMCO1	105	1.27268	1	1	0.991361
GO:0030695	Molecular Function	GTPase regulator activity	2	0.691897	ARFGAP2, AGFG1	105	1.6969	1	1	0.991361
GO:0022838	Molecular Function	substrate-specific channel activity	3	0.695339	TMEM38A, SCN4B, TMCO1	105	1.23958	1	1	0.991361
GO:0000988	Molecular Function	transcription factor activity, protein binding	3	0.701525	ACTN1, TFAM, HDGFL3	105	1.2251	1	1	0.991361
GO:0005543	Molecular Function	phospholipid binding	3	0.7064	PSAP, ZFYVE1, EPN1	105	1.21376	1	1	0.991361
GO:0030246	Molecular Function	carbohydrate binding	2	0.710779	ENPP1, CALR	105	1.61088	1	1	0.991361
GO:0042277	Molecular Function	peptide binding	2	0.726947	INSR, CRYAB	105	1.53992	1	1	0.991361
GO:0022803	Molecular Function	passive transmembrane transporter activity	3	0.727529	TMEM38A, SCN4B, TMCO1	105	1.16521	1	1	0.991361
GO:0015267	Molecular Function	channel activity	3	0.727529	TMEM38A, SCN4B, TMCO1	105	1.16521	1	1	0.991361
GO:0008233	Molecular Function	peptidase activity	4	0.738659	LACTB, USP15, CTSK, RNPEP	105	1.04036	1	1	0.991361
GO:0016887	Molecular Function	ATPase activity	3	0.744153	VWA8, CENPE, PSMC4	105	1.12762	1	1	0.991361
GO:0060589	Molecular Function	nucleoside-triphosphatase regulator activity	2	0.752405	ARFGAP2, AGFG1	105	1.43263	1	1	0.991361
GO:0061134	Molecular Function	peptidase regulator activity	2	0.76219	CAV1, A2M	105	1.39268	1	1	0.991361
GO:0022890	Molecular Function	inorganic cation transmembrane transporter activity	3	0.777719	TMEM38A, SCN4B, TMCO1	105	1.0529	1	1	0.991361
GO:0048037	Molecular Function	cofactor binding	2	0.778083	ACOXL, IDH3G	105	1.32913	1	1	0.991361
GO:0016791	Molecular Function	phosphatase activity	2	0.791725	NT5DC3, DUSP29	105	1.27577	1	1	0.991361
GO:0016757	Molecular Function	transferase activity, transferring glycosyl groups	2	0.796477	PNP, ALG9	105	1.25742	1	1	0.991361
GO:0003729	Molecular Function	mRNA binding	2	0.811191	CHTOP, CALR	105	1.20124	1	1	0.991361
GO:0005126	Molecular Function	cytokine receptor binding	2	0.828854	USP15, FADD	105	1.13494	1	1	0.991361
GO:0008134	Molecular Function	transcription factor binding	2	0.844878	ANKRD2, HIF1AN	105	1.07558	1	1	0.991361
GO:0015077	Molecular Function	monovalent inorganic cation transmembrane transporter activity	2	0.847548	TMEM38A, SCN4B	105	1.06574	1	1	0.991361
GO:0008324	Molecular Function	cation transmembrane transporter activity	3	0.883703	TMEM38A, SCN4B, TMCO1	105	0.815463	1	1	0.991361
GO:0004857	Molecular Function	enzyme inhibitor activity	2	0.886556	FAF2, A2M	105	0.922327	1	1	0.991361
GO:0070011	Molecular Function	peptidase activity, acting on L-amino acid peptides	3	0.890997	USP15, CTSK, RNPEP	105	0.798087	1	1	0.991361
GO:0022891	Molecular Function	substrate-specific transmembrane transporter activity	4	0.897645	TMEM38A, SCN4B, TMCO1, SEC63	105	0.762403	1	1	0.991361
GO:0003712	Molecular Function	transcription cofactor activity	2	0.909555	ACTN1, HDGFL3	105	0.836272	1	1	0.991361
GO:0000989	Molecular Function	transcription factor activity, transcription factor binding	2	0.910079	ACTN1, HDGFL3	105	0.834277	1	1	0.991361
GO:0004175	Molecular Function	endopeptidase activity	2	0.936605	USP15, CTSK	105	0.729774	1	1	0.991361
GO:0022892	Molecular Function	substrate-specific transporter activity	4	0.94564	TMEM38A, SCN4B, TMCO1, SEC63	105	0.655224	1	1	0.991361
GO:0022857	Molecular Function	transmembrane transporter activity	4	0.946809	TMEM38A, SCN4B, TMCO1, SEC63	105	0.652168	1	1	0.991361
GO:0019901	Molecular Function	protein kinase binding	2	0.950689	CAV1, ARHGEF7	105	0.669659	1	1	0.991361
GO:0015075	Molecular Function	ion transmembrane transporter activity	3	0.958027	TMEM38A, SCN4B, TMCO1	105	0.61255	1	1	0.991361
GO:0005215	Molecular Function	transporter activity	4	0.971357	TMEM38A, SCN4B, TMCO1, SEC63	105	0.577311	1	1	0.991361
GO:0003677	Molecular Function	DNA binding	8	0.972723	UPF2, TFAP2B, CHTOP, IFIT5, POLR2E, TFAM, HDGFL3, AGFG1	105	0.635567	1	1	0.991361
GO:0003690	Molecular Function	double-stranded DNA binding	4	0.989025	TFAP2B, IFIT5, TFAM, HDGFL3	105	0.493732	1	1	0.991361
GO:0043565	Molecular Function	sequence-specific DNA binding	4	0.990032	UPF2, TFAP2B, CHTOP, TFAM	105	0.486855	1	1	0.991361
GO:0000976	Molecular Function	transcription regulatory region sequence-specific DNA binding	2	0.999469	TFAP2B, TFAM	105	0.273095	1	1	0.999469
GO:0000975	Molecular Function	regulatory region DNA binding	2	0.999501	TFAP2B, TFAM	105	0.270978	1	1	0.999501
GO:0044212	Molecular Function	transcription regulatory region DNA binding	2	0.999501	TFAP2B, TFAM	105	0.270978	1	1	0.999501
GO:0001067	Molecular Function	regulatory region nucleic acid binding	2	0.999504	TFAP2B, TFAM	105	0.270768	1	1	0.999504
GO:1990837	Molecular Function	sequence-specific double-stranded DNA binding	2	0.999616	TFAP2B, TFAM	105	0.262237	1	1	0.999616
GO:0005737	Cellular Component	cytoplasm	96	6.55837e-10	HSPB6, FAF2, IFIT5, SAT2, COMT, FNBP1L, ZFYVE1, TOMM22, CLGN, LACTB, AKAP13, LSM12, ACOXL, LASP1, PNP, SLK, PSMD4, CTSK, PGM5, PIM3, HIF1AN, TMEM38A, AGFG1, SEC63, UPF2, MYBPC1, TRIM63, ALG9, TPM4, ACTN1, CIRBP, PRKCA, DUSP29, SYPL2, MRPL45, EPN1, ARFGAP2, CPED1, EML4, VWA8, SARS2, RILPL1, TIPRL, SELENOW, TFAM, PLIN3, NHLRC2, ARHGEF7, PAFAH1B3, CRYAB, HDGFL3, RAPGEF4, USP15, NAXE, CAB39, NDRG1, M…	126	1.55065	2.43971e-07	2.43971e-07	2.28887e-07
GO:0044444	Cellular Component	cytoplasmic part	79	2.4334e-08	HSPB6, FAF2, IFIT5, COMT, FNBP1L, ZFYVE1, TOMM22, CLGN, LACTB, AKAP13, ACOXL, LASP1, SLK, PSMD4, CTSK, PGM5, HIF1AN, TMEM38A, AGFG1, SEC63, UPF2, MYBPC1, ALG9, TPM4, ACTN1, CIRBP, PRKCA, SYPL2, MRPL45, EPN1, ARFGAP2, CPED1, VWA8, SARS2, RILPL1, TIPRL, SELENOW, TFAM, PLIN3, NHLRC2, ARHGEF7, CRYAB, HDGFL3, RAPGEF4, USP15, NAXE, NDRG1, MESD, ACAT2, CORO1B, GSPT1, CKMT2, SELENBP1, PHKG1, PSAP, S100A1…	126	1.65286	9.0522e-06	2.67626e-06	2.51079e-06
GO:0005622	Cellular Component	intracellular	110	2.8777e-08	IFIT5, NRM, SAT2, COMT, FNBP1L, ZFYVE1, TOMM22, CLGN, PSMD8, LACTB, LSM12, SLK, PNP, PSMD4, MACROD1, PIM3, TMEM38A, AGFG1, SEC63, ALG9, TPM4, ACTN1, CIRBP, PRKCA, SYPL2, EML4, CPED1, TIPRL, SELENOW, TFAM, NHLRC2, SNRPA, HDGFL3, NDRG1, ACAT2, GSPT1, CORO1B, CNN2, CNN1, KLC4, ZNF703, PSAP, S100A13, HMOX1, FADD, TFAP2B, PDHA2, CHTOP, CAV3, CAV1, INSR, DSTN, UBAC1, EIF1, CAPRIN1, GNB4, CALR, TDRD15, …	126	1.33334	1.0705e-05	2.67626e-06	2.51079e-06
GO:0044424	Cellular Component	intracellular part	110	2.8777e-08	IFIT5, NRM, SAT2, COMT, FNBP1L, ZFYVE1, TOMM22, CLGN, PSMD8, LACTB, LSM12, SLK, PNP, PSMD4, MACROD1, PIM3, TMEM38A, AGFG1, SEC63, ALG9, TPM4, ACTN1, CIRBP, PRKCA, SYPL2, EML4, CPED1, TIPRL, SELENOW, TFAM, NHLRC2, SNRPA, HDGFL3, NDRG1, ACAT2, GSPT1, CORO1B, CNN2, CNN1, KLC4, ZNF703, PSAP, S100A13, HMOX1, FADD, TFAP2B, PDHA2, CHTOP, CAV3, CAV1, INSR, DSTN, UBAC1, EIF1, CAPRIN1, GNB4, CALR, TDRD15, …	126	1.33334	1.0705e-05	2.67626e-06	2.51079e-06
GO:0005829	Cellular Component	cytosol	37	0.00015281	USP15, HSPB6, IFIT5, FNBP1L, COMT, NDRG1, CORO1B, GSPT1, SELENBP1, AKAP13, LACTB, PSMD4, S100A13, PGM5, ZNF622, FADD, HIF1AN, UBL4A, UPF2, PRKCA, UBAC1, ARFGAP2, CENPE, PSMC4, RILPL1, CAPRIN1, TIPRL, SELENOW, PLIN3, CALR, NHLRC2, ARHGEF7, PLCD4, CRYAB, HDGFL3, RAPGEF4, CEP89	126	1.86639	0.0552641	0.0113691	0.0106662
GO:0043229	Cellular Component	intracellular organelle	91	0.000299829	HSPB6, FAF2, IFIT5, NRM, FNBP1L, ZFYVE1, LMNB2, TOMM22, CLGN, PSMD8, LACTB, AKAP13, ACOXL, LASP1, PSMD4, CTSK, MACROD1, PGM5, HIF1AN, TMEM38A, ANKRD2, AGFG1, SEC63, UPF2, MYBPC1, ALG9, TPM4, ACTN1, CIRBP, PRKCA, DUSP29, SYPL2, MRPL45, EPN1, ARFGAP2, CPED1, EML4, VWA8, SARS2, RILPL1, TFAM, PLIN3, ARHGEF7, CRYAB, HDGFL3, SNRPA, USP15, NAXE, NDRG1, MESD, ACAT2, CORO1B, CNN2, CKMT2, SELENBP1, KLC4, C…	126	1.27279	0.105556	0.0146501	0.0137443
GO:0097517	Cellular Component	contractile actin filament bundle	5	0.000315057	CNN2, TPM4, ACTN1, PGM5, CORO1B	126	15.2403	0.11061	0.0146501	0.0137443
GO:0001725	Cellular Component	stress fiber	5	0.000315057	CNN2, TPM4, ACTN1, PGM5, CORO1B	126	15.2403	0.11061	0.0146501	0.0137443
GO:0042641	Cellular Component	actomyosin	5	0.000472457	CNN2, TPM4, ACTN1, PGM5, CORO1B	126	13.7163	0.16121	0.0161195	0.0151229
GO:0043226	Cellular Component	organelle	92	0.000494487	HSPB6, FAF2, IFIT5, NRM, FNBP1L, ZFYVE1, LMNB2, TOMM22, CLGN, PSMD8, LACTB, AKAP13, ACOXL, LASP1, PSMD4, CTSK, MACROD1, PGM5, HIF1AN, TMEM38A, ANKRD2, AGFG1, SEC63, UPF2, MYBPC1, ALG9, TPM4, ACTN1, CIRBP, PRKCA, DUSP29, SYPL2, MRPL45, EPN1, ARFGAP2, CPED1, EML4, VWA8, SARS2, RILPL1, TFAM, PLIN3, ARHGEF7, CRYAB, HDGFL3, SNRPA, USP15, NAXE, NDRG1, MESD, ACAT2, CORO1B, CNN2, CKMT2, SELENBP1, KLC4, C…	126	1.25396	0.16806	0.0161195	0.0151229
GO:0032432	Cellular Component	actin filament bundle	5	0.000503272	CNN2, TPM4, ACTN1, PGM5, CORO1B	126	13.4914	0.170776	0.0161195	0.0151229
GO:0048471	Cellular Component	perinuclear region of cytoplasm	11	0.000519984	TPPP3, SLK, CAV1, S100A13, HMOX1, PRKCA, HIF1AN, CALR, ZFYVE1, NDRG1, CORO1B	126	3.89365	0.175917	0.0161195	0.0151229
GO:0043232	Cellular Component	intracellular non-membrane-bounded organelle	41	0.00105161	HSPB6, FAF2, IFIT5, FNBP1L, ZFYVE1, NDRG1, LMNB2, CORO1B, CNN2, SELENBP1, KLC4, AKAP13, CNN1, LASP1, POLR2E, MFN1, S100A13, PGM5, ZNF622, UPF2, PDHA2, MYBPC1, CHTOP, TPM4, IDH3G, ACTN1, CIRBP, DSTN, MRPL45, EML4, CENPE, TPPP3, NIN, RILPL1, CAPRIN1, TFAM, PLIN3, TDRD15, CRYAB, MSRB1, CEP89	126	1.62377	0.323893	0.0280777	0.0263417
GO:0043228	Cellular Component	non-membrane-bounded organelle	41	0.00105669	HSPB6, FAF2, IFIT5, FNBP1L, ZFYVE1, NDRG1, LMNB2, CORO1B, CNN2, SELENBP1, KLC4, AKAP13, CNN1, LASP1, POLR2E, MFN1, S100A13, PGM5, ZNF622, UPF2, PDHA2, MYBPC1, CHTOP, TPM4, IDH3G, ACTN1, CIRBP, DSTN, MRPL45, EML4, CENPE, TPPP3, NIN, RILPL1, CAPRIN1, TFAM, PLIN3, TDRD15, CRYAB, MSRB1, CEP89	126	1.62338	0.325171	0.0280777	0.0263417
GO:0098796	Cellular Component	membrane protein complex	13	0.00305183	CAV3, CAV1, FAF2, EPN1, TOMM22, GNA11, GNB4, MFN1, ITGA7, PGM5, CALR, FADD, SEC63	126	2.69828	0.679226	0.0711698	0.0667695
GO:0099512	Cellular Component	supramolecular fiber	13	0.00314622	MYBPC1, TPM4, ACTN1, NDRG1, LMNB2, CORO1B, EML4, KLC4, CENPE, TPPP3, NIN, PGM5, CRYAB	126	2.68811	0.690327	0.0711698	0.0667695
GO:0099080	Cellular Component	supramolecular complex	13	0.0034437	MYBPC1, TPM4, ACTN1, NDRG1, LMNB2, CORO1B, EML4, KLC4, CENPE, TPPP3, NIN, PGM5, CRYAB	126	2.65806	0.722869	0.0711698	0.0667695
GO:0099081	Cellular Component	supramolecular polymer	13	0.0034437	MYBPC1, TPM4, ACTN1, NDRG1, LMNB2, CORO1B, EML4, KLC4, CENPE, TPPP3, NIN, PGM5, CRYAB	126	2.65806	0.722869	0.0711698	0.0667695
GO:0005938	Cellular Component	cell cortex	7	0.00380223	AKAP13, LASP1, TPM4, CAV1, ACTN1, DSTN, FNBP1L	126	4.6836	0.757591	0.0744437	0.069841
GO:0015629	Cellular Component	actin cytoskeleton	9	0.00414589	CNN2, AKAP13, TPM4, ACTN1, IFIT5, DSTN, PGM5, CORO1B, MSRB1	126	3.50203	0.786789	0.0771135	0.0723457
GO:0032991	Cellular Component	macromolecular complex	48	0.00482847	FAF2, COL12A1, IFIT5, TNC, GSPT1, TOMM22, PSMD8, KLC4, PHKG1, PSMD4, CREG1, GNA11, ZNF703, NT5DC3, POLR2E, MFN1, PGM5, ZNF622, FADD, SEC63, UPF2, CHTOP, RANBP3, CAV3, TPM4, IDH3G, CAV1, INSR, CIRBP, DUSP29, MRPL45, EPN1, EIF1, CENPE, NIN, PSMC4, CAPRIN1, GNB4, PECAM1, ITGA7, TFAM, CALR, PAFAH1B3, TDRD15, CRYAB, SCN4B, SNRPA, CEP89	126	1.42738	0.834791	0.085533	0.0802447
GO:0098797	Cellular Component	plasma membrane protein complex	7	0.00515531	CAV3, CAV1, GNA11, GNB4, ITGA7, PGM5, FADD	126	4.39758	0.853794	0.0871716	0.081782
GO:0005856	Cellular Component	cytoskeleton	22	0.00731091	TPM4, ACTN1, IFIT5, DSTN, FNBP1L, NDRG1, LMNB2, CORO1B, CNN2, EML4, KLC4, AKAP13, CENPE, CNN1, TPPP3, NIN, LASP1, RILPL1, MFN1, PGM5, MSRB1, CEP89	126	1.83161	0.934758	0.118246	0.110935
GO:0005838	Cellular Component	proteasome regulatory particle	3	0.00769354	PSMD8, PSMD4, PSMC4	126	22.4448	0.943474	0.11925	0.111877
GO:0043234	Cellular Component	protein complex	29	0.00940944	FAF2, COL12A1, GSPT1, TOMM22, PSMD8, KLC4, PSMD4, CREG1, GNA11, POLR2E, MFN1, PGM5, FADD, SEC63, UPF2, CHTOP, RANBP3, CAV3, TPM4, IDH3G, CAV1, EPN1, CENPE, NIN, PSMC4, GNB4, ITGA7, CALR, CEP89	126	1.61096	0.970308	0.135512	0.127134
GO:0070161	Cellular Component	anchoring junction	7	0.00974368	LASP1, CAV1, ACTN1, PECAM1, PGM5, NDRG1, SORBS3	126	3.84056	0.973811	0.135512	0.127134
GO:0022624	Cellular Component	proteasome accessory complex	3	0.00987469	PSMD8, PSMD4, PSMC4	126	19.7514	0.975069	0.135512	0.127134
GO:0099568	Cellular Component	cytoplasmic region	7	0.0101999	AKAP13, LASP1, TPM4, CAV1, ACTN1, DSTN, FNBP1L	126	3.80253	0.977937	0.135512	0.127134
GO:0005925	Cellular Component	focal adhesion	5	0.0138648	LASP1, CAV1, ACTN1, PGM5, SORBS3	126	5.37893	0.994449	0.173323	0.162607
GO:0099513	Cellular Component	polymeric cytoskeletal fiber	10	0.0139777	EML4, CENPE, KLC4, TPPP3, NIN, TPM4, ACTN1, NDRG1, LMNB2, CORO1B	126	2.61678	0.994681	0.173323	0.162607
GO:0005924	Cellular Component	cell-substrate adherens junction	5	0.014479	LASP1, CAV1, ACTN1, PGM5, SORBS3	126	5.30952	0.995597	0.173748	0.163006
GO:0030055	Cellular Component	cell-substrate junction	5	0.0157586	LASP1, CAV1, ACTN1, PGM5, SORBS3	126	5.17595	0.997285	0.176982	0.166039
GO:0014704	Cellular Component	intercalated disc	3	0.0158849	ACTN1, PGM5, SCN4B	126	15.4308	0.997411	0.176982	0.166039
GO:0030863	Cellular Component	cortical cytoskeleton	4	0.0161758	AKAP13, TPM4, ACTN1, DSTN	126	7.4816	0.997681	0.176982	0.166039
GO:0042383	Cellular Component	sarcolemma	4	0.0176771	CAV3, CAV1, ACTN1, PGM5	126	7.23496	0.998686	0.187882	0.176266
GO:0005912	Cellular Component	adherens junction	6	0.0232682	LASP1, CAV1, ACTN1, PGM5, NDRG1, SORBS3	126	3.68497	0.999843	0.240438	0.225573
GO:0005739	Cellular Component	mitochondrion	17	0.0250539	USP15, PDHA2, NAXE, IDH3G, PRKCA, MRPL45, ZFYVE1, ACAT2, TOMM22, CKMT2, VWA8, LACTB, ACOXL, SARS2, MFN1, TFAM, CRYAB	126	1.79597	0.99992	0.251893	0.236319
GO:0036464	Cellular Component	cytoplasmic ribonucleoprotein granule	5	0.0330151	UPF2, CHTOP, CAPRIN1, CIRBP, TDRD15	126	4.11488	0.999996	0.323201	0.303218
GO:0031252	Cellular Component	cell leading edge	6	0.0340905	SLK, ACTN1, CAPRIN1, IFIT5, ARHGEF7, CORO1B	126	3.32516	0.999998	0.325171	0.305067
GO:0005783	Cellular Component	endoplasmic reticulum	15	0.0357474	ALG9, CAV3, CAV1, FAF2, PRKCA, ZFYVE1, MESD, CLGN, TMCO1, CPED1, HMOX1, CALR, TMEM38A, PLCD4, SEC63	126	1.80741	0.999999	0.327638	0.30738
GO:0044422	Cellular Component	organelle part	61	0.0361106	HSPB6, FAF2, NRM, ZFYVE1, LMNB2, TOMM22, CLGN, AKAP13, PSMD4, CTSK, MACROD1, PGM5, HIF1AN, TMEM38A, SEC63, UPF2, ALG9, TPM4, ACTN1, CIRBP, PRKCA, SYPL2, MRPL45, EPN1, ARFGAP2, EML4, SARS2, RILPL1, TFAM, CRYAB, HDGFL3, SNRPA, NDRG1, CORO1B, CNN2, CKMT2, SELENBP1, KLC4, GNA11, ZNF703, S100A13, POLR2E, MFN1, HMOX1, ZNF622, PDHA2, CHTOP, RANBP3, CAV3, IDH3G, CAV1, INSR, DSTN, TMCO1, CENPE, NIN, TPPP3…	126	1.21922	0.999999	0.327638	0.30738
GO:0044291	Cellular Component	cell-cell contact zone	3	0.0379245	ACTN1, PGM5, SCN4B	126	9.68207	0.999999	0.333823	0.313183
GO:0044446	Cellular Component	intracellular organelle part	59	0.0385871	HSPB6, FAF2, NRM, ZFYVE1, LMNB2, TOMM22, CLGN, AKAP13, PSMD4, CTSK, MACROD1, PGM5, HIF1AN, TMEM38A, SEC63, UPF2, ALG9, TPM4, ACTN1, CIRBP, PRKCA, SYPL2, MRPL45, EPN1, ARFGAP2, EML4, SARS2, RILPL1, TFAM, HDGFL3, SNRPA, NDRG1, CORO1B, CNN2, CKMT2, SELENBP1, KLC4, ZNF703, S100A13, POLR2E, MFN1, HMOX1, ZNF622, PDHA2, CHTOP, RANBP3, CAV3, IDH3G, CAV1, INSR, DSTN, TMCO1, CENPE, NIN, TPPP3, PSMC4, CALR,…	126	1.22306	1	0.333823	0.313183
GO:0035770	Cellular Component	ribonucleoprotein granule	5	0.0407098	UPF2, CHTOP, CAPRIN1, CIRBP, TDRD15	126	3.84568	1	0.344182	0.322902
GO:0043231	Cellular Component	intracellular membrane-bounded organelle	70	0.0419208	HSPB6, FAF2, NRM, ZFYVE1, LMNB2, TOMM22, CLGN, PSMD8, LACTB, ACOXL, PSMD4, CTSK, MACROD1, HIF1AN, TMEM38A, ANKRD2, AGFG1, SEC63, UPF2, ALG9, CIRBP, PRKCA, DUSP29, MRPL45, ARFGAP2, CPED1, VWA8, SARS2, RILPL1, TFAM, ARHGEF7, CRYAB, HDGFL3, SNRPA, USP15, NAXE, NDRG1, MESD, ACAT2, CKMT2, SELENBP1, PHKG1, CREG1, ZNF703, PSAP, S100A13, POLR2E, MFN1, HMOX1, ZNF622, TFAP2B, PDHA2, CHTOP, RANBP3, CAV3, ID…	126	1.17953	1	0.346545	0.325119
GO:0044430	Cellular Component	cytoskeletal part	16	0.046458	TPM4, ACTN1, DSTN, NDRG1, LMNB2, CORO1B, CNN2, EML4, KLC4, AKAP13, CENPE, TPPP3, NIN, RILPL1, PGM5, CEP89	126	1.69795	1	0.375704	0.352475
GO:0043227	Cellular Component	membrane-bounded organelle	74	0.0506566	HSPB6, FAF2, NRM, FNBP1L, ZFYVE1, LMNB2, TOMM22, CLGN, PSMD8, LACTB, ACOXL, PSMD4, CTSK, MACROD1, HIF1AN, TMEM38A, ANKRD2, AGFG1, SEC63, UPF2, ALG9, ACTN1, CIRBP, PRKCA, DUSP29, SYPL2, MRPL45, EPN1, ARFGAP2, CPED1, VWA8, SARS2, RILPL1, TFAM, ARHGEF7, CRYAB, HDGFL3, SNRPA, USP15, NAXE, NDRG1, MESD, ACAT2, CKMT2, SELENBP1, PHKG1, CREG1, ZNF703, PSAP, S100A13, POLR2E, MFN1, HMOX1, ZNF622, TFAP2B, PD…	126	1.15824	1	0.390051	0.365935
GO:0000502	Cellular Component	proteasome complex	3	0.0523707	PSMD8, PSMD4, PSMC4	126	8.09485	1	0.390051	0.365935
GO:0009898	Cellular Component	cytoplasmic side of plasma membrane	4	0.0527923	GNA11, GNB4, KRAS, PGM5	126	4.70272	1	0.390051	0.365935
GO:0097539	Cellular Component	ciliary transition fiber	2	0.052966	NIN, CEP89	126	36.5767	1	0.390051	0.365935
GO:0030864	Cellular Component	cortical actin cytoskeleton	3	0.0539084	AKAP13, ACTN1, DSTN	126	7.96429	1	0.390051	0.365935
GO:0030027	Cellular Component	lamellipodium	4	0.0546376	ACTN1, CAPRIN1, ARHGEF7, CORO1B	126	4.63649	1	0.390051	0.365935
GO:0044448	Cellular Component	cell cortex part	4	0.0555717	AKAP13, TPM4, ACTN1, DSTN	126	4.60406	1	0.390051	0.365935
GO:0005635	Cellular Component	nuclear envelope	6	0.0573952	RANBP3, INSR, NRM, CALR, TMEM38A, LMNB2	126	2.87085	1	0.395389	0.370943
GO:1905369	Cellular Component	endopeptidase complex	3	0.0684347	PSMD8, PSMD4, PSMC4	126	6.95473	1	0.454602	0.426495
GO:0005901	Cellular Component	caveola	3	0.0684347	CAV3, CAV1, INSR	126	6.95473	1	0.454602	0.426495
GO:0008540	Cellular Component	proteasome regulatory particle, base subcomplex	2	0.0699953	PSMD4, PSMC4	126	27.4325	1	0.456812	0.428568
GO:0098562	Cellular Component	cytoplasmic side of membrane	4	0.0725943	GNA11, GNB4, KRAS, PGM5	126	4.11488	1	0.463635	0.434969
GO:0005811	Cellular Component	lipid particle	3	0.0735334	FAF2, PLIN3, ZFYVE1	126	6.67278	1	0.463635	0.434969
GO:0030016	Cellular Component	myofibril	4	0.0813207	MYBPC1, ACTN1, PGM5, CRYAB	126	3.91893	1	0.500138	0.469216
GO:0005874	Cellular Component	microtubule	6	0.0822787	EML4, CENPE, KLC4, TPPP3, NIN, NDRG1	126	2.57852	1	0.500138	0.469216
GO:0005789	Cellular Component	endoplasmic reticulum membrane	9	0.0833564	ALG9, FAF2, HMOX1, CALR, TMEM38A, ZFYVE1, TMCO1, CLGN, SEC63	126	1.97778	1	0.500138	0.469216
GO:0016010	Cellular Component	dystrophin-associated glycoprotein complex	2	0.0867208	CAV3, PGM5	126	21.946	1	0.503388	0.472265
GO:0005913	Cellular Component	cell-cell adherens junction	2	0.0867208	ACTN1, PGM5	126	21.946	1	0.503388	0.472265
GO:0030054	Cellular Component	cell junction	8	0.0884983	LASP1, CAV1, ACTN1, PECAM1, PGM5, NDRG1, SCN4B, SORBS3	126	2.08019	1	0.503388	0.472265
GO:0043292	Cellular Component	contractile fiber	4	0.0893108	MYBPC1, ACTN1, PGM5, CRYAB	126	3.76218	1	0.503388	0.472265
GO:0012505	Cellular Component	endomembrane system	27	0.0959581	HSPB6, FAF2, NRM, ZFYVE1, NDRG1, MESD, LMNB2, CLGN, PSAP, HMOX1, ZNF622, TMEM38A, SEC63, ALG9, RANBP3, CAV3, CAV1, INSR, PRKCA, SYPL2, UBAC1, EPN1, ARFGAP2, TMCO1, CPED1, CALR, PLCD4	126	1.33335	1	0.532782	0.499841
GO:0044853	Cellular Component	plasma membrane raft	3	0.102584	CAV3, CAV1, INSR	126	5.48651	1	0.541995	0.508485
GO:0030018	Cellular Component	Z disc	3	0.102584	ACTN1, PGM5, CRYAB	126	5.48651	1	0.541995	0.508485
GO:0090665	Cellular Component	glycoprotein complex	2	0.103148	CAV3, PGM5	126	18.2884	1	0.541995	0.508485
GO:0031234	Cellular Component	extrinsic component of cytoplasmic side of plasma membrane	3	0.104492	GNA11, GNB4, KRAS	126	5.42622	1	0.541995	0.508485
GO:0042175	Cellular Component	nuclear outer membrane-endoplasmic reticulum membrane network	9	0.106052	ALG9, FAF2, HMOX1, CALR, TMEM38A, ZFYVE1, TMCO1, CLGN, SEC63	126	1.8704	1	0.541995	0.508485
GO:0005623	Cellular Component	cell	116	0.107816	IFIT5, NRM, SAT2, COMT, FNBP1L, ZFYVE1, TOMM22, CLGN, PSMD8, LACTB, LSM12, SLK, PNP, PSMD4, MACROD1, ENPP1, PIM3, TMEM38A, AGFG1, SEC63, ENTPD1, ALG9, TPM4, ACTN1, CIRBP, PRKCA, SYPL2, EML4, CPED1, TIPRL, SELENOW, TFAM, NHLRC2, SNRPA, HDGFL3, NDRG1, ACAT2, GSPT1, CORO1B, CNN2, CNN1, KLC4, ZNF703, PSAP, S100A13, HMOX1, FADD, TFAP2B, PDHA2, CHTOP, CAV3, CAV1, INSR, DSTN, UBAC1, EIF1, CAPRIN1, GNB4,…	126	1.04516	1	0.541995	0.508485
GO:0044464	Cellular Component	cell part	116	0.107816	IFIT5, NRM, SAT2, COMT, FNBP1L, ZFYVE1, TOMM22, CLGN, PSMD8, LACTB, LSM12, SLK, PNP, PSMD4, MACROD1, ENPP1, PIM3, TMEM38A, AGFG1, SEC63, ENTPD1, ALG9, TPM4, ACTN1, CIRBP, PRKCA, SYPL2, EML4, CPED1, TIPRL, SELENOW, TFAM, NHLRC2, SNRPA, HDGFL3, NDRG1, ACAT2, GSPT1, CORO1B, CNN2, CNN1, KLC4, ZNF703, PSAP, S100A13, HMOX1, FADD, TFAP2B, PDHA2, CHTOP, CAV3, CAV1, INSR, DSTN, UBAC1, EIF1, CAPRIN1, GNB4,…	126	1.04516	1	0.541995	0.508485
GO:0005884	Cellular Component	actin filament	3	0.110274	TPM4, ACTN1, CORO1B	126	5.25304	1	0.546958	0.51314
GO:0098799	Cellular Component	outer mitochondrial membrane protein complex	2	0.113936	MFN1, TOMM22	126	16.4595	1	0.551317	0.51723
GO:0031975	Cellular Component	envelope	11	0.115974	CKMT2, RANBP3, INSR, NRM, MFN1, PRKCA, CALR, TMEM38A, MRPL45, LMNB2, TOMM22	126	1.67954	1	0.551317	0.51723
GO:0031967	Cellular Component	organelle envelope	11	0.115974	CKMT2, RANBP3, INSR, NRM, MFN1, PRKCA, CALR, TMEM38A, MRPL45, LMNB2, TOMM22	126	1.67954	1	0.551317	0.51723
GO:0005730	Cellular Component	nucleolus	9	0.117081	SELENBP1, PDHA2, CHTOP, NIN, HSPB6, IDH3G, S100A13, POLR2E, ZNF622	126	1.82658	1	0.551317	0.51723
GO:0031674	Cellular Component	I band	3	0.122079	ACTN1, PGM5, CRYAB	126	4.93786	1	0.56767	0.532572
GO:0030529	Cellular Component	intracellular ribonucleoprotein complex	10	0.124069	UPF2, CHTOP, CAPRIN1, CIRBP, ZNF622, CALR, MRPL45, TDRD15, SNRPA, EIF1	126	1.71991	1	0.569799	0.53457
GO:0031090	Cellular Component	organelle membrane	19	0.127598	CAV3, ACTN1, CAV1, NRM, PRKCA, SYPL2, MRPL45, ZFYVE1, NDRG1, EPN1, LMNB2, TMCO1, ARFGAP2, TOMM22, CKMT2, PSMC4, MFN1, TMEM38A, SEC63	126	1.39301	1	0.574109	0.538613
GO:1905368	Cellular Component	peptidase complex	3	0.128094	PSMD8, PSMD4, PSMC4	126	4.79404	1	0.574109	0.538613
GO:0044432	Cellular Component	endoplasmic reticulum part	9	0.132502	ALG9, FAF2, HMOX1, CALR, TMEM38A, ZFYVE1, TMCO1, CLGN, SEC63	126	1.77196	1	0.585937	0.54971
GO:0098588	Cellular Component	bounding membrane of organelle	13	0.133884	CAV3, CAV1, PRKCA, SYPL2, ZFYVE1, NDRG1, EPN1, TMCO1, ARFGAP2, TOMM22, MFN1, TMEM38A, SEC63	126	1.53717	1	0.585937	0.54971
GO:1902911	Cellular Component	protein kinase complex	3	0.142388	PHKG1, INSR, IFIT5	126	4.48896	1	0.612005	0.574166
GO:0045121	Cellular Component	membrane raft	4	0.144775	CAV3, CAV1, INSR, PECAM1	126	3.0201	1	0.612005	0.574166
GO:0098857	Cellular Component	membrane microdomain	4	0.144775	CAV3, CAV1, INSR, PECAM1	126	3.0201	1	0.612005	0.574166
GO:0005929	Cellular Component	cilium	7	0.15304	NIN, NAXE, RILPL1, CAV1, GNA11, PRKCA, CEP89	126	1.9267	1	0.639673	0.600123
GO:0005814	Cellular Component	centriole	3	0.176764	NIN, RILPL1, CEP89	126	3.91893	1	0.730626	0.685453
GO:0097730	Cellular Component	non-motile cilium	3	0.184837	GNA11, PRKCA, CEP89	126	3.79835	1	0.755598	0.708881
GO:1990904	Cellular Component	ribonucleoprotein complex	10	0.190556	UPF2, CHTOP, CAPRIN1, CIRBP, ZNF622, CALR, MRPL45, TDRD15, SNRPA, EIF1	126	1.55132	1	0.770508	0.722869
GO:0005773	Cellular Component	vacuole	6	0.192719	CTSK, PSAP, CALR, ARHGEF7, CRYAB, ZFYVE1	126	1.94404	1	0.770876	0.723215
GO:0005634	Cellular Component	nucleus	45	0.196645	USP15, HSPB6, NRM, NDRG1, LMNB2, SELENBP1, PSMD8, PHKG1, PSMD4, CTSK, CREG1, ZNF703, MACROD1, POLR2E, S100A13, HMOX1, ZNF622, HIF1AN, TMEM38A, ANKRD2, AGFG1, UPF2, TFAP2B, PDHA2, CHTOP, RANBP3, IDH3G, INSR, CIRBP, PRKCA, DUSP29, SORBS3, EIF1, CENPE, NIN, PSMC4, RILPL1, TFAM, CALR, PLCD4, CRYAB, HDGFL3, SUGP2, SNRPA, MSRB1	126	1.14161	1	0.778213	0.730097
GO:0005834	Cellular Component	heterotrimeric G-protein complex	2	0.200589	GNA11, GNB4	126	8.89704	1	0.785463	0.736899
GO:1905360	Cellular Component	GTPase complex	2	0.210213	GNA11, GNB4	126	8.44078	1	0.814577	0.764213
GO:0030017	Cellular Component	sarcomere	3	0.217692	ACTN1, PGM5, CRYAB	126	3.40542	1	0.831221	0.779829
GO:0072686	Cellular Component	mitotic spindle	3	0.219904	EML4, CENPE, NIN	126	3.38209	1	0.831221	0.779829
GO:0019898	Cellular Component	extrinsic component of membrane	4	0.221212	GNA11, GNB4, KRAS, ZFYVE1	126	2.44751	1	0.831221	0.779829
GO:0098636	Cellular Component	protein complex involved in cell adhesion	2	0.224436	TNC, ITGA7	126	7.83787	1	0.834901	0.78328
GO:0019897	Cellular Component	extrinsic component of plasma membrane	3	0.230991	GNA11, GNB4, KRAS	126	3.2701	1	0.85078	0.798178
GO:0016529	Cellular Component	sarcoplasmic reticulum	2	0.233776	CALR, TMEM38A	126	7.4816	1	0.852594	0.799879
GO:0044449	Cellular Component	contractile fiber part	3	0.239888	ACTN1, PGM5, CRYAB	126	3.18571	1	0.866393	0.812826
GO:0098589	Cellular Component	membrane region	4	0.245106	CAV3, CAV1, INSR, PECAM1	126	2.31824	1	0.876724	0.822518
GO:0042995	Cellular Component	cell projection	14	0.248565	NAXE, ACTN1, CAV1, INSR, IFIT5, PRKCA, COMT, CORO1B, NIN, RILPL1, GNA11, CAPRIN1, ARHGEF7, CEP89	126	1.32509	1	0.880629	0.826182
GO:0098552	Cellular Component	side of membrane	6	0.252653	GNA11, CTSK, GNB4, KRAS, PGM5, CALR	126	1.75412	1	0.886667	0.831847
GO:0005844	Cellular Component	polysome	2	0.265596	UPF2, CALR	126	6.45472	1	0.919393	0.862549
GO:1902494	Cellular Component	catalytic complex	12	0.267766	PSMD8, PHKG1, PSMD4, IDH3G, PSMC4, INSR, GNA11, GNB4, IFIT5, POLR2E, FADD, PAFAH1B3	126	1.34914	1	0.919393	0.862549
GO:0061695	Cellular Component	transferase complex, transferring phosphorus-containing groups	4	0.269392	PHKG1, INSR, IFIT5, POLR2E	126	2.20194	1	0.919393	0.862549
GO:0044441	Cellular Component	ciliary part	5	0.275615	NIN, RILPL1, GNA11, PRKCA, CEP89	126	1.86616	1	0.924483	0.867324
GO:0016528	Cellular Component	sarcoplasm	2	0.278828	CALR, TMEM38A	126	6.09612	1	0.924483	0.867324
GO:0044428	Cellular Component	nuclear part	28	0.279846	HSPB6, NRM, LMNB2, SELENBP1, PSMD4, CTSK, ZNF703, MACROD1, POLR2E, S100A13, ZNF622, HIF1AN, TMEM38A, UPF2, PDHA2, CHTOP, RANBP3, IDH3G, INSR, CIRBP, CENPE, NIN, PSMC4, RILPL1, CALR, HDGFL3, SUGP2, SNRPA	126	1.15708	1	0.924483	0.867324
GO:0005759	Cellular Component	mitochondrial matrix	4	0.280824	SARS2, IDH3G, TFAM, MRPL45	126	2.15157	1	0.924483	0.867324
GO:0001750	Cellular Component	photoreceptor outer segment	2	0.304588	GNA11, PRKCA	126	5.48651	1	0.993918	0.932466
GO:0005911	Cellular Component	cell-cell junction	4	0.321945	ACTN1, PECAM1, PGM5, SCN4B	126	1.98907	1	1	0.940701
GO:0005819	Cellular Component	spindle	4	0.328543	EML4, CENPE, NIN, CEP89	126	1.96532	1	1	0.940701
GO:0044429	Cellular Component	mitochondrial part	8	0.330855	CKMT2, SARS2, IDH3G, MFN1, TFAM, PRKCA, MRPL45, TOMM22	126	1.41283	1	1	0.940701
GO:0010494	Cellular Component	cytoplasmic stress granule	2	0.333489	CAPRIN1, CIRBP	126	4.91329	1	1	0.940701
GO:0031974	Cellular Component	membrane-enclosed lumen	27	0.338206	HSPB6, SELENBP1, PSMD4, CTSK, ZNF703, MACROD1, POLR2E, S100A13, ZNF622, HIF1AN, PDHA2, CHTOP, RANBP3, IDH3G, INSR, CIRBP, MRPL45, CENPE, NIN, SARS2, PSMC4, RILPL1, TFAM, CALR, HDGFL3, SUGP2, SNRPA	126	1.12736	1	1	0.940701
GO:0070013	Cellular Component	intracellular organelle lumen	27	0.338206	HSPB6, SELENBP1, PSMD4, CTSK, ZNF703, MACROD1, POLR2E, S100A13, ZNF622, HIF1AN, PDHA2, CHTOP, RANBP3, IDH3G, INSR, CIRBP, MRPL45, CENPE, NIN, SARS2, PSMC4, RILPL1, TFAM, CALR, HDGFL3, SUGP2, SNRPA	126	1.12736	1	1	0.940701
GO:0043233	Cellular Component	organelle lumen	27	0.338206	HSPB6, SELENBP1, PSMD4, CTSK, ZNF703, MACROD1, POLR2E, S100A13, ZNF622, HIF1AN, PDHA2, CHTOP, RANBP3, IDH3G, INSR, CIRBP, MRPL45, CENPE, NIN, SARS2, PSMC4, RILPL1, TFAM, CALR, HDGFL3, SUGP2, SNRPA	126	1.12736	1	1	0.940701
GO:0005615	Cellular Component	extracellular space	11	0.362115	NAXE, CREG1, CTSK, RNPEP, PSAP, TNC, S100A13, PECAM1, ENPP1, CALR, A2M	126	1.26435	1	1	0.940701
GO:0012506	Cellular Component	vesicle membrane	4	0.371344	CAV1, ACTN1, SYPL2, EPN1	126	1.82377	1	1	0.940701
GO:0098805	Cellular Component	whole membrane	9	0.391595	CAV3, CAV1, INSR, MFN1, PECAM1, SYPL2, NDRG1, EPN1, TOMM22	126	1.28702	1	1	0.940701
GO:0031965	Cellular Component	nuclear membrane	3	0.393977	NRM, TMEM38A, LMNB2	126	2.1946	1	1	0.940701
GO:0044450	Cellular Component	microtubule organizing center part	3	0.406668	NIN, RILPL1, CEP89	126	2.1376	1	1	0.940701
GO:0044459	Cellular Component	plasma membrane part	16	0.408509	CAV3, ACTN1, CAV1, INSR, IFIT5, PRKCA, CTSK, GNA11, GNB4, PECAM1, ITGA7, KRAS, PGM5, CALR, FADD, SCN4B	126	1.14901	1	1	0.940701
GO:0097733	Cellular Component	photoreceptor cell cilium	2	0.409661	GNA11, PRKCA	126	3.7838	1	1	0.940701
GO:0015630	Cellular Component	microtubule cytoskeleton	9	0.41848	EML4, CENPE, KLC4, TPPP3, NIN, RILPL1, MFN1, NDRG1, CEP89	126	1.25539	1	1	0.940701
GO:0098798	Cellular Component	mitochondrial protein complex	3	0.419232	IDH3G, MFN1, TOMM22	126	2.08348	1	1	0.940701
GO:0005576	Cellular Component	extracellular region	15	0.437444	NAXE, HSPB6, COL12A1, TNC, FBLN2, CTSK, CREG1, RNPEP, PSAP, S100A13, PECAM1, ENPP1, CALR, A2M, CRYAB	126	1.13671	1	1	0.940701
GO:1902554	Cellular Component	serine/threonine protein kinase complex	2	0.441057	PHKG1, IFIT5	126	3.42907	1	1	0.940701
GO:0000323	Cellular Component	lytic vacuole	4	0.444024	CTSK, PSAP, CALR, CRYAB	126	1.62163	1	1	0.940701
GO:0005764	Cellular Component	lysosome	4	0.444024	CTSK, PSAP, CALR, CRYAB	126	1.62163	1	1	0.940701
GO:0097731	Cellular Component	9+0 non-motile cilium	2	0.45115	GNA11, PRKCA	126	3.32516	1	1	0.940701
GO:0031981	Cellular Component	nuclear lumen	23	0.4793	PDHA2, CHTOP, RANBP3, HSPB6, IDH3G, INSR, CIRBP, SELENBP1, CENPE, NIN, PSMD4, PSMC4, RILPL1, CTSK, ZNF703, MACROD1, POLR2E, S100A13, HIF1AN, ZNF622, SNRPA, HDGFL3, SUGP2	126	1.06669	1	1	0.940701
GO:0000139	Cellular Component	Golgi membrane	4	0.495242	CAV3, CAV1, TMCO1, ARFGAP2	126	1.49973	1	1	0.940701
GO:0001726	Cellular Component	ruffle	2	0.519842	ACTN1, IFIT5	126	2.72058	1	1	0.940701
GO:0044431	Cellular Component	Golgi apparatus part	5	0.536455	CAV3, CAV1, ZFYVE1, TMCO1, ARFGAP2	126	1.29399	1	1	0.940701
GO:0045177	Cellular Component	apical part of cell	3	0.552796	NIN, CTSK, IFIT5	126	1.61368	1	1	0.940701
GO:0000922	Cellular Component	spindle pole	2	0.553642	NIN, CEP89	126	2.47512	1	1	0.940701
GO:0098590	Cellular Component	plasma membrane region	6	0.563009	CAV3, CAV1, INSR, CTSK, IFIT5, PRKCA	126	1.19128	1	1	0.940701
GO:0030424	Cellular Component	axon	3	0.570302	NIN, INSR, COMT	126	1.56261	1	1	0.940701
GO:0044421	Cellular Component	extracellular region part	11	0.573325	NAXE, CREG1, CTSK, RNPEP, PSAP, TNC, S100A13, PECAM1, ENPP1, CALR, A2M	126	1.07006	1	1	0.940701
GO:0045202	Cellular Component	synapse	7	0.57993	GNA11, ACTN1, CAPRIN1, SYPL2, ARHGEF7, RAPGEF4, CEP89	126	1.13291	1	1	0.940701
GO:0005794	Cellular Component	Golgi apparatus	8	0.591081	CAV3, HSPB6, CAV1, ZNF622, ZFYVE1, UBAC1, TMCO1, ARFGAP2	126	1.09639	1	1	0.940701
GO:0098802	Cellular Component	plasma membrane receptor complex	2	0.59259	INSR, ITGA7	126	2.22426	1	1	0.940701
GO:0030176	Cellular Component	integral component of endoplasmic reticulum membrane	2	0.599965	CALR, TMCO1	126	2.18007	1	1	0.940701
GO:0005741	Cellular Component	mitochondrial outer membrane	2	0.611963	MFN1, TOMM22	126	2.1102	1	1	0.940701
GO:0031966	Cellular Component	mitochondrial membrane	5	0.616036	CKMT2, MFN1, PRKCA, MRPL45, TOMM22	126	1.17066	1	1	0.940701
GO:0031227	Cellular Component	intrinsic component of endoplasmic reticulum membrane	2	0.616662	CALR, TMCO1	126	2.08348	1	1	0.940701
GO:0005815	Cellular Component	microtubule organizing center	5	0.619399	EML4, NIN, RILPL1, NDRG1, CEP89	126	1.16569	1	1	0.940701
GO:0030496	Cellular Component	midbody	2	0.621305	EML4, CENPE	126	2.05744	1	1	0.940701
GO:0030659	Cellular Component	cytoplasmic vesicle membrane	3	0.621411	CAV1, SYPL2, EPN1	126	1.42301	1	1	0.940701
GO:0044463	Cellular Component	cell projection part	6	0.63239	NIN, RILPL1, GNA11, IFIT5, PRKCA, CEP89	126	1.1022	1	1	0.940701
GO:0030425	Cellular Component	dendrite	3	0.638397	NIN, CAPRIN1, COMT	126	1.37929	1	1	0.940701
GO:0043235	Cellular Component	receptor complex	3	0.650375	INSR, NT5DC3, ITGA7	126	1.34914	1	1	0.940701
GO:0044452	Cellular Component	nucleolar part	2	0.656491	SELENBP1, POLR2E	126	1.8704	1	1	0.940701
GO:0005740	Cellular Component	mitochondrial envelope	5	0.663515	CKMT2, MFN1, PRKCA, MRPL45, TOMM22	126	1.10171	1	1	0.940701
GO:0005813	Cellular Component	centrosome	4	0.690983	NIN, RILPL1, NDRG1, CEP89	126	1.1216	1	1	0.940701
GO:0031968	Cellular Component	organelle outer membrane	2	0.705085	MFN1, TOMM22	126	1.63776	1	1	0.940701
GO:0019867	Cellular Component	outer membrane	2	0.706879	MFN1, TOMM22	126	1.62966	1	1	0.940701
GO:0005681	Cellular Component	spliceosomal complex	2	0.720854	CIRBP, SNRPA	126	1.56757	1	1	0.940701
GO:0099503	Cellular Component	secretory vesicle	3	0.736349	CAV1, CALR, SYPL2	126	1.14567	1	1	0.940701
GO:0031253	Cellular Component	cell projection membrane	2	0.760404	IFIT5, PRKCA	126	1.40081	1	1	0.940701
GO:0097458	Cellular Component	neuron part	7	0.766926	NIN, INSR, GNA11, CAPRIN1, PRKCA, SYPL2, COMT	126	0.926924	1	1	0.940701
GO:0044433	Cellular Component	cytoplasmic vesicle part	4	0.776597	CAV1, SYPL2, NDRG1, EPN1	126	0.976826	1	1	0.940701
GO:0036477	Cellular Component	somatodendritic compartment	3	0.790689	NIN, CAPRIN1, COMT	126	1.02445	1	1	0.940701
GO:0071944	Cellular Component	cell periphery	39	0.793138	USP15, IFIT5, FNBP1L, COMT, NDRG1, MESD, CORO1B, AKAP13, LASP1, CTSK, GNA11, RNPEP, S100A13, ENPP1, PGM5, FADD, ENTPD1, CAV3, TPM4, CAV1, INSR, ACTN1, DSTN, PRKCA, UBAC1, EPN1, ARFGAP2, NIN, RILPL1, GNB4, PECAM1, ITGA7, KRAS, CALR, ARHGEF7, PLCD4, CRYAB, SCN4B, CEP89	126	0.925225	1	1	0.940701
GO:0005654	Cellular Component	nucleoplasm	17	0.798226	CHTOP, RANBP3, CIRBP, CENPE, NIN, PSMD4, PSMC4, RILPL1, CTSK, MACROD1, POLR2E, S100A13, HIF1AN, ZNF622, SNRPA, HDGFL3, SUGP2	126	0.893968	1	1	0.940701
GO:0030141	Cellular Component	secretory granule	2	0.807783	CAV1, CALR	126	1.21473	1	1	0.940701
GO:0031982	Cellular Component	vesicle	9	0.808863	CAV1, ACTN1, PSAP, CALR, SYPL2, FNBP1L, NDRG1, EPN1, AGFG1	126	0.876024	1	1	0.940701
GO:0005887	Cellular Component	integral component of plasma membrane	6	0.832094	CAV3, CAV1, INSR, PECAM1, ITGA7, SCN4B	126	0.85504	1	1	0.940701
GO:0005768	Cellular Component	endosome	4	0.833329	CAV1, PSAP, NDRG1, EPN1	126	0.880188	1	1	0.940701
GO:0031410	Cellular Component	cytoplasmic vesicle	8	0.846683	CAV1, PSAP, CALR, SYPL2, FNBP1L, NDRG1, EPN1, AGFG1	126	0.834979	1	1	0.940701
GO:0097708	Cellular Component	intracellular vesicle	8	0.84897	CAV1, PSAP, CALR, SYPL2, FNBP1L, NDRG1, EPN1, AGFG1	126	0.83234	1	1	0.940701
GO:0044455	Cellular Component	mitochondrial membrane part	2	0.85503	MFN1, TOMM22	126	1.03846	1	1	0.940701
GO:0031226	Cellular Component	intrinsic component of plasma membrane	6	0.863594	CAV3, CAV1, INSR, PECAM1, ITGA7, SCN4B	126	0.812148	1	1	0.940701
GO:1990234	Cellular Component	transferase complex	4	0.870969	PHKG1, INSR, IFIT5, POLR2E	126	0.812816	1	1	0.940701
GO:0019866	Cellular Component	organelle inner membrane	3	0.8738	CKMT2, NRM, MRPL45	126	0.838346	1	1	0.940701
GO:0043005	Cellular Component	neuron projection	4	0.882421	NIN, INSR, CAPRIN1, COMT	126	0.791323	1	1	0.940701
GO:0044445	Cellular Component	cytosolic part	2	0.88732	IFIT5, FADD	126	0.919526	1	1	0.940701
GO:0009897	Cellular Component	external side of plasma membrane	2	0.911376	CTSK, CALR	126	0.829195	1	1	0.940701
GO:0005886	Cellular Component	plasma membrane	35	0.929494	USP15, IFIT5, FNBP1L, COMT, NDRG1, MESD, CORO1B, CTSK, GNA11, RNPEP, S100A13, ENPP1, PGM5, FADD, ENTPD1, CAV3, CAV1, INSR, ACTN1, PRKCA, UBAC1, EPN1, ARFGAP2, NIN, RILPL1, GNB4, PECAM1, ITGA7, KRAS, CALR, ARHGEF7, PLCD4, CRYAB, SCN4B, CEP89	126	0.844078	1	1	0.940701
GO:0009986	Cellular Component	cell surface	3	0.956179	CTSK, ENPP1, CALR	126	0.618005	1	1	0.956179
GO:0005743	Cellular Component	mitochondrial inner membrane	2	0.956195	CKMT2, MRPL45	126	0.644208	1	1	0.956195
GO:0016020	Cellular Component	membrane	57	0.98023	FAF2, IFIT5, NRM, LZIC, COMT, FNBP1L, ZFYVE1, LMNB2, TOMM22, CLGN, CTSK, RNPEP, ENPP1, PGM5, TMEM38A, SEC63, ENTPD1, ALG9, BROX, ACTN1, PRKCA, SYPL2, MRPL45, EPN1, ARFGAP2, RILPL1, PECAM1, ITGA7, ARHGEF7, CRYAB, SCN4B, USP15, NDRG1, MESD, CORO1B, CKMT2, SELENBP1, GNA11, S100A13, MFN1, HMOX1, FADD, CAV3, CAV1, INSR, CYP4B1, UBAC1, TMCO1, NIN, PSMC4, SLMAP, GNB4, CYSTM1, KRAS, CALR, PLCD4, CEP89	126	0.844534	1	1	0.98023
GO:0016604	Cellular Component	nuclear body	2	0.983816	CHTOP, SUGP2	126	0.490597	1	1	0.983816
GO:0044456	Cellular Component	synapse part	2	0.985984	SYPL2, ARHGEF7	126	0.474338	1	1	0.985984
GO:0044451	Cellular Component	nucleoplasm part	3	0.989248	CHTOP, POLR2E, SUGP2	126	0.465397	1	1	0.989248
GO:0044425	Cellular Component	membrane part	36	0.999948	FAF2, IFIT5, NRM, LZIC, COMT, ZFYVE1, CLGN, TOMM22, CTSK, GNA11, MFN1, HMOX1, ENPP1, PGM5, FADD, TMEM38A, SEC63, ENTPD1, ALG9, CAV3, CAV1, INSR, ACTN1, CYP4B1, PRKCA, SYPL2, EPN1, TMCO1, SLMAP, GNB4, PECAM1, ITGA7, KRAS, CYSTM1, CALR, SCN4B	126	0.643299	1	1	0.999948

## Sheet: HP vs MP
GO enrichment analysis of the DEPs(HP vs MP)
GO ID	GO Term	Description	Count	PValue	Genes	List Total	Fold Enrichment	Bonferroni	Benjamini	FDR
GO:0030036	Biological Process	actin cytoskeleton organization	9	0.000614141	FHOD3, PDCL3, TPM4, MYO5C, KRAS, S1PR2, CDC42BPA, MSRB1	55	4.58453	0.505104	0.703192	0.703192
GO:0030029	Biological Process	actin filament-based process	9	0.00137334	FHOD3, PDCL3, TPM4, MYO5C, KRAS, S1PR2, CDC42BPA, MSRB1	55	4.04833	0.792694	0.717508	0.717508
GO:0007010	Biological Process	cytoskeleton organization	12	0.00187993	FHOD3, CEP57, CENPE, PDCL3, SLK, TPM4, MYO5C, KRAS, S1PR2, CDC42BPA, MSRB1	55	2.91863	0.884045	0.717508	0.717508
GO:0006936	Biological Process	muscle contraction	5	0.00512235	MYH2, TPM4, SLMAP, TNNC2, TMEM38A	55	7.05671	0.997206	1	1
GO:1902589	Biological Process	single-organism organelle organization	12	0.00959878	FHOD3, CENPE, PDCL3, SLK, TPM4, MYO5C, SCLT1, KRAS, S1PR2, CDC42BPA, MSRB1	55	2.35464	0.999984	1	1
GO:0003012	Biological Process	muscle system process	5	0.0107328	MYH2, TPM4, SLMAP, TNNC2, TMEM38A	55	5.69764	0.999996	1	1
GO:0015672	Biological Process	monovalent inorganic cation transport	5	0.0391244	DMAC2L, DNAJC30, SLMAP, ABCC9, TMEM38A	55	3.82678	1	1	1
GO:0018107	Biological Process	peptidyl-threonine phosphorylation	3	0.0420311	S1PR2, CDC42BPA	55	9.0492	1	1	1
GO:0018210	Biological Process	peptidyl-threonine modification	3	0.0481399	S1PR2, CDC42BPA	55	8.39107	1	1	1
GO:0044699	Biological Process	single-organism process	45	0.072899	FHOD3, CEP57, VIPR2, LAMA2, ZBTB24, OGDHL, EFCAB7, NID1, CLGN, GLS, DHTKD1, AKAP13, ACOXL, SLK, S1PR2, TMEM38A, CYTH1, DMAC2L, SPEN, SRPK3, CHIA, MECR, ALG9, TPM4, MMP2, TNNC2, ABCA9, SCLT1, LAMB1, ABCC9, CDC42BPA, DUSP6, ARFGAP2, TMCO1, CENPE, PDCL3, DNAJC30, SLMAP, MYO5C, GNB4, SPDYA, KRAS, PTMA, MSRB1	55	1.13887	1	1	1
GO:0031032	Biological Process	actomyosin structure organization	3	0.0847551	FHOD3, CDC42BPA	55	6.07249	1	1	1
GO:0006468	Biological Process	protein phosphorylation	9	0.0931658	CENPE, PDCL3, SLK, SPDYA, KRAS, S1PR2, CDC42BPA, DUSP6	55	1.88371	1	1	1
GO:0006099	Biological Process	tricarboxylic acid cycle	2	0.0944119	OGDHL, DHTKD1	55	19.8499	1	1	1
GO:0006101	Biological Process	citrate metabolic process	2	0.0973071	OGDHL, DHTKD1	55	19.2295	1	1	1
GO:0046578	Biological Process	regulation of Ras protein signal transduction	3	0.0983796	AKAP13, KRAS, CYTH1	55	5.56035	1	1	1
GO:0006996	Biological Process	organelle organization	17	0.102988	FHOD3, CEP57, TPM4, KMT2B, SCLT1, CDC42BPA, ARFGAP2, CENPE, PDCL3, SLK, MYO5C, SPDYA, KRAS, TMEM38A, S1PR2, MSRB1	55	1.43418	1	1	1
GO:0072350	Biological Process	tricarboxylic acid metabolic process	2	0.105938	OGDHL, DHTKD1	55	17.5813	1	1	1
GO:0016043	Biological Process	cellular component organization	24	0.107811	FHOD3, CEP57, SRPK3, TPM4, LAMA2, MMP2, KMT2B, SCLT1, LAMB1, NID1, CDC42BPA, CLGN, ARFGAP2, CENPE, PDCL3, SLK, SLMAP, MYO5C, SPDYA, KRAS, TMEM38A, S1PR2, MSRB1	55	1.29592	1	1	1
GO:0035987	Biological Process	endodermal cell differentiation	2	0.108797	MMP2, LAMB1	55	17.0929	1	1	1
GO:0001706	Biological Process	endoderm formation	2	0.12856	MMP2, LAMB1	55	14.3104	1	1	1
GO:0051056	Biological Process	regulation of small GTPase mediated signal transduction	3	0.133705	AKAP13, KRAS, CYTH1	55	4.61509	1	1	1
GO:0098655	Biological Process	cation transmembrane transport	5	0.136972	DMAC2L, DNAJC30, SLMAP, TMEM38A, TMCO1	55	2.46928	1	1	1
GO:0007015	Biological Process	actin filament organization	4	0.137417	FHOD3, TPM4, MYO5C, MSRB1	55	3.05382	1	1	1
GO:0009060	Biological Process	aerobic respiration	2	0.139659	OGDHL, DHTKD1	55	13.0925	1	1	1
GO:0006754	Biological Process	ATP biosynthetic process	2	0.145157	DMAC2L, DNAJC30	55	12.5581	1	1	1
GO:0006812	Biological Process	cation transport	6	0.145732	DMAC2L, DNAJC30, SLMAP, ABCC9, TMEM38A, TMCO1	55	2.10976	1	1	1
GO:0071840	Biological Process	cellular component organization or biogenesis	24	0.148277	FHOD3, CEP57, SRPK3, TPM4, LAMA2, MMP2, KMT2B, SCLT1, LAMB1, NID1, CDC42BPA, CLGN, ARFGAP2, CENPE, PDCL3, SLK, SLMAP, MYO5C, SPDYA, KRAS, TMEM38A, S1PR2, MSRB1	55	1.25028	1	1	1
GO:0097435	Biological Process	supramolecular fiber organization	5	0.149203	FHOD3, SLK, TPM4, MYO5C, MSRB1	55	2.38876	1	1	1
GO:0046579	Biological Process	positive regulation of Ras protein signal transduction	2	0.15875	AKAP13, KRAS	55	11.3953	1	1	1
GO:0032501	Biological Process	multicellular organismal process	23	0.161291	FHOD3, CEP57, SPEN, SRPK3, CHIA, TPM4, LAMA2, ZBTB24, MMP2, TNNC2, SCLT1, LAMB1, ABCC9, NID1, DUSP6, DHTKD1, PDCL3, MYH2, DNAJC30, SLMAP, KRAS, TMEM38A, S1PR2	55	1.24916	1	1	1
GO:0044763	Biological Process	single-organism cellular process	36	0.16519	FHOD3, CEP57, LAMA2, ZBTB24, OGDHL, NID1, CLGN, GLS, DHTKD1, ACOXL, SLK, S1PR2, TMEM38A, DMAC2L, SPEN, CHIA, MECR, ALG9, TPM4, MMP2, SCLT1, LAMB1, CDC42BPA, DUSP6, ARFGAP2, TMCO1, CENPE, PDCL3, DNAJC30, SLMAP, MYO5C, SPDYA, KRAS, PTMA, MSRB1	55	1.14141	1	1	1
GO:1904062	Biological Process	regulation of cation transmembrane transport	3	0.165751	DNAJC30, SLMAP, TMEM38A	55	4.03065	1	1	1
GO:0009206	Biological Process	purine ribonucleoside triphosphate biosynthetic process	2	0.172132	DMAC2L, DNAJC30	55	10.4296	1	1	1
GO:0009145	Biological Process	purine nucleoside triphosphate biosynthetic process	2	0.172132	DMAC2L, DNAJC30	55	10.4296	1	1	1
GO:0051057	Biological Process	positive regulation of small GTPase mediated signal transduction	2	0.172132	AKAP13, KRAS	55	10.4296	1	1	1
GO:0007492	Biological Process	endoderm development	2	0.185304	MMP2, LAMB1	55	9.61477	1	1	1
GO:0009201	Biological Process	ribonucleoside triphosphate biosynthetic process	2	0.187914	DMAC2L, DNAJC30	55	9.46685	1	1	1
GO:0014074	Biological Process	response to purine-containing compound	2	0.19827	ABCC9, TMEM38A	55	8.91805	1	1	1
GO:0030198	Biological Process	extracellular matrix organization	3	0.200158	MMP2, LAMB1, NID1	55	3.56378	1	1	1
GO:0043062	Biological Process	extracellular structure organization	3	0.202485	MMP2, LAMB1, NID1	55	3.53647	1	1	1
GO:0031589	Biological Process	cell-substrate adhesion	3	0.207148	SLK, LAMB1, NID1	55	3.48309	1	1	1
GO:0016310	Biological Process	phosphorylation	9	0.212524	CENPE, PDCL3, SLK, SPDYA, KRAS, S1PR2, CDC42BPA, DUSP6	55	1.53666	1	1	1
GO:0009142	Biological Process	nucleoside triphosphate biosynthetic process	2	0.216084	DMAC2L, DNAJC30	55	8.09665	1	1	1
GO:0060322	Biological Process	head development	4	0.223756	DNAJC30, MMP2, LAMB1, KRAS	55	2.40369	1	1	1
GO:0007265	Biological Process	Ras protein signal transduction	3	0.225913	AKAP13, KRAS, CYTH1	55	3.28476	1	1	1
GO:0009127	Biological Process	purine nucleoside monophosphate biosynthetic process	2	0.226088	DMAC2L, DNAJC30	55	7.69182	1	1	1
GO:0009168	Biological Process	purine ribonucleoside monophosphate biosynthetic process	2	0.226088	DMAC2L, DNAJC30	55	7.69182	1	1	1
GO:0055085	Biological Process	transmembrane transport	6	0.231769	DMAC2L, DNAJC30, SLMAP, ABCC9, TMEM38A, TMCO1	55	1.78879	1	1	1
GO:0034220	Biological Process	ion transmembrane transport	5	0.233791	DMAC2L, DNAJC30, SLMAP, TMEM38A, TMCO1	55	1.98499	1	1	1
GO:0098662	Biological Process	inorganic cation transmembrane transport	4	0.235597	DMAC2L, SLMAP, TMEM38A, TMCO1	55	2.33972	1	1	1
GO:0019538	Biological Process	protein metabolic process	19	0.254299	ALG9, MMP2, KMT2B, VPS37A, CDC42BPA, DUSP6, EIF1, CLGN, CENPE, PDCL3, SLK, PSMD4, RNPEP, SPDYA, KRAS, S1PR2, MSRB1, METAP2	55	1.21509	1	1	1
GO:0009156	Biological Process	ribonucleoside monophosphate biosynthetic process	2	0.260125	DMAC2L, DNAJC30	55	6.54623	1	1	1
GO:0019752	Biological Process	carboxylic acid metabolic process	5	0.266043	ACOXL, MECR, OGDHL, DHTKD1, GLS	55	1.87377	1	1	1
GO:0001704	Biological Process	formation of primary germ layer	2	0.267225	MMP2, LAMB1	55	6.34377	1	1	1
GO:0019220	Biological Process	regulation of phosphate metabolic process	7	0.269376	CENPE, PDCL3, DNAJC30, SPDYA, KRAS, S1PR2, DUSP6	55	1.57435	1	1	1
GO:0044057	Biological Process	regulation of system process	3	0.269714	TNNC2, ABCC9, TMEM38A	55	2.90257	1	1	1
GO:0051174	Biological Process	regulation of phosphorus metabolic process	7	0.271594	CENPE, PDCL3, DNAJC30, SPDYA, KRAS, S1PR2, DUSP6	55	1.56976	1	1	1
GO:0006937	Biological Process	regulation of muscle contraction	2	0.276588	TNNC2, TMEM38A	55	6.09253	1	1	1
GO:0009124	Biological Process	nucleoside monophosphate biosynthetic process	2	0.278911	DMAC2L, DNAJC30	55	6.0328	1	1	1
GO:0015992	Biological Process	proton transport	2	0.278911	DMAC2L, DNAJC30	55	6.0328	1	1	1
GO:0006818	Biological Process	hydrogen transport	2	0.278911	DMAC2L, DNAJC30	55	6.0328	1	1	1
GO:0006508	Biological Process	proteolysis	7	0.282192	PDCL3, PSMD4, MMP2, RNPEP, VPS37A, METAP2, CLGN	55	1.54832	1	1	1
GO:0034765	Biological Process	regulation of ion transmembrane transport	3	0.285142	DNAJC30, SLMAP, TMEM38A	55	2.78857	1	1	1
GO:0006796	Biological Process	phosphate-containing compound metabolic process	11	0.286513	DMAC2L, CENPE, PDCL3, SLK, DNAJC30, SPDYA, KRAS, S1PR2, CDC42BPA, DUSP6	55	1.33244	1	1	1
GO:0009987	Biological Process	cellular process	51	0.288069	FHOD3, CEP57, VIPR2, ZBTB24, OGDHL, EFCAB7, ZFYVE1, GLS, CLGN, DHTKD1, AKAP13, ACOXL, SLK, PSMD4, TMEM38A, CHIA, MECR, ALG9, TPM4, MMP2, VPS37A, ABCC9, DUSP6, ARFGAP2, DNAJC30, PTMA, LAMA2, KMT2B, NID1, MXI1, S1PR2, CYTH1, DMAC2L, SPEN, SRPK3, SCLT1, LAMB1, CDC42BPA, TMCO1, EIF1, CENPE, PDCL3, SLMAP, MYO5C, GNB4, SPDYA, KRAS, SUGP2, METAP2, MSRB1	55	1.04026	1	1	1
GO:0001932	Biological Process	regulation of protein phosphorylation	6	0.290562	CENPE, PDCL3, SPDYA, KRAS, S1PR2, DUSP6	55	1.63656	1	1	1
GO:0098660	Biological Process	inorganic ion transmembrane transport	4	0.290963	DMAC2L, SLMAP, TMEM38A, TMCO1	55	2.08592	1	1	1
GO:0006511	Biological Process	ubiquitin-dependent protein catabolic process	4	0.296225	PDCL3, PSMD4, VPS37A, CLGN	55	2.06492	1	1	1
GO:0048468	Biological Process	cell development	8	0.298037	FHOD3, CEP57, SPEN, LAMA2, SCLT1, LAMB1, KRAS, S1PR2	55	1.44617	1	1	1
GO:0003008	Biological Process	system process	7	0.299132	MYH2, TPM4, SLMAP, TNNC2, ABCC9, KRAS, TMEM38A	55	1.51563	1	1	1
GO:0044267	Biological Process	cellular protein metabolic process	17	0.299398	ALG9, KMT2B, VPS37A, CDC42BPA, DUSP6, EIF1, CLGN, CENPE, PDCL3, SLK, PSMD4, SPDYA, KRAS, S1PR2, MSRB1, METAP2	55	1.20323	1	1	1
GO:0002244	Biological Process	hematopoietic progenitor cell differentiation	2	0.299485	ZBTB24, DHTKD1	55	5.54365	1	1	1
GO:0034762	Biological Process	regulation of transmembrane transport	3	0.302914	DNAJC30, SLMAP, TMEM38A	55	2.66768	1	1	1
GO:0019941	Biological Process	modification-dependent protein catabolic process	4	0.307649	PDCL3, PSMD4, VPS37A, CLGN	55	2.02084	1	1	1
GO:0043436	Biological Process	oxoacid metabolic process	5	0.30931	ACOXL, MECR, OGDHL, DHTKD1, GLS	55	1.74616	1	1	1
GO:0006941	Biological Process	striated muscle contraction	2	0.310665	TNNC2, TMEM38A	55	5.3047	1	1	1
GO:0043632	Biological Process	modification-dependent macromolecule catabolic process	4	0.314692	PDCL3, PSMD4, VPS37A, CLGN	55	1.99464	1	1	1
GO:0006793	Biological Process	phosphorus metabolic process	11	0.314695	DMAC2L, CENPE, PDCL3, SLK, DNAJC30, SPDYA, KRAS, S1PR2, CDC42BPA, DUSP6	55	1.29919	1	1	1
GO:0030155	Biological Process	regulation of cell adhesion	4	0.319097	SLK, LAMA2, NID1, CYTH1	55	1.9786	1	1	1
GO:0007264	Biological Process	small GTPase mediated signal transduction	3	0.325326	AKAP13, KRAS, CYTH1	55	2.52882	1	1	1
GO:0006082	Biological Process	organic acid metabolic process	5	0.3276	ACOXL, MECR, OGDHL, DHTKD1, GLS	55	1.69797	1	1	1
GO:0009888	Biological Process	tissue development	7	0.340015	FHOD3, SRPK3, LAMA2, MMP2, LAMB1, KRAS, S1PR2	55	1.4435	1	1	1
GO:0008016	Biological Process	regulation of heart contraction	2	0.341047	ABCC9, TMEM38A	55	4.73343	1	1	1
GO:0009056	Biological Process	catabolic process	9	0.345481	PDCL3, CHIA, ACOXL, PSMD4, MMP2, VPS37A, ZFYVE1, CLGN, GLS	55	1.32872	1	1	1
GO:2000021	Biological Process	regulation of ion homeostasis	2	0.351575	SLMAP, TMEM38A	55	4.55811	1	1	1
GO:0007369	Biological Process	gastrulation	2	0.351575	MMP2, LAMB1	55	4.55811	1	1	1
GO:0030001	Biological Process	metal ion transport	4	0.359639	SLMAP, ABCC9, TMEM38A, TMCO1	55	1.84235	1	1	1
GO:0055114	Biological Process	oxidation-reduction process	3	0.360346	ACOXL, OGDHL, DHTKD1	55	2.33675	1	1	1
GO:0090257	Biological Process	regulation of muscle system process	2	0.361939	TNNC2, TMEM38A	55	4.39532	1	1	1
GO:0042325	Biological Process	regulation of phosphorylation	6	0.36619	CENPE, PDCL3, SPDYA, KRAS, S1PR2, DUSP6	55	1.48157	1	1	1
GO:0008284	Biological Process	positive regulation of cell proliferation	4	0.368431	PDCL3, MMP2, SPDYA, KRAS	55	1.81518	1	1	1
GO:0044707	Biological Process	single-multicellular organism process	18	0.37281	FHOD3, SPEN, SRPK3, CHIA, LAMA2, ZBTB24, MMP2, TNNC2, SCLT1, LAMB1, ABCC9, NID1, DUSP6, DHTKD1, PDCL3, DNAJC30, KRAS, S1PR2	55	1.14117	1	1	1
GO:0060047	Biological Process	heart contraction	2	0.376175	ABCC9, TMEM38A	55	4.18602	1	1	1
GO:0044238	Biological Process	primary metabolic process	33	0.383244	ZBTB24, KMT2B, OGDHL, EFCAB7, CLGN, GLS, DHTKD1, ACOXL, SLK, PSMD4, MXI1, RNPEP, S1PR2, DMAC2L, SPEN, SRPK3, CHIA, MECR, ALG9, MMP2, VPS37A, CDC42BPA, DUSP6, EIF1, CENPE, PDCL3, DNAJC30, SPDYA, KRAS, SUGP2, MSRB1, METAP2	55	1.06584	1	1	1
GO:0007160	Biological Process	cell-matrix adhesion	2	0.38417	SLK, NID1	55	4.07514	1	1	1
GO:0009152	Biological Process	purine ribonucleotide biosynthetic process	2	0.388129	DMAC2L, DNAJC30	55	4.02187	1	1	1
GO:0051603	Biological Process	proteolysis involved in cellular protein catabolic process	4	0.389458	PDCL3, PSMD4, VPS37A, CLGN	55	1.75312	1	1	1
GO:0003015	Biological Process	heart process	2	0.395973	ABCC9, TMEM38A	55	3.9194	1	1	1
GO:0010810	Biological Process	regulation of cell-substrate adhesion	2	0.395973	SLK, NID1	55	3.9194	1	1	1
GO:0007275	Biological Process	multicellular organism development	15	0.396972	FHOD3, SPEN, SRPK3, LAMA2, ZBTB24, MMP2, SCLT1, LAMB1, NID1, DUSP6, DHTKD1, PDCL3, DNAJC30, KRAS, S1PR2	55	1.15348	1	1	1
GO:0051656	Biological Process	establishment of organelle localization	3	0.396991	CENPE, MYO5C, ARFGAP2	55	2.16164	1	1	1
GO:0030041	Biological Process	actin filament polymerization	2	0.397919	FHOD3, MSRB1	55	3.89459	1	1	1
GO:0006164	Biological Process	purine nucleotide biosynthetic process	2	0.403719	DMAC2L, DNAJC30	55	3.82202	1	1	1
GO:1903522	Biological Process	regulation of blood circulation	2	0.407555	ABCC9, TMEM38A	55	3.77513	1	1	1
GO:0009260	Biological Process	ribonucleotide biosynthetic process	2	0.413264	DMAC2L, DNAJC30	55	3.7069	1	1	1
GO:0006811	Biological Process	ion transport	6	0.41356	DMAC2L, DNAJC30, SLMAP, ABCC9, TMEM38A, TMCO1	55	1.39957	1	1	1
GO:0018193	Biological Process	peptidyl-amino acid modification	5	0.413673	KMT2B, S1PR2, CDC42BPA, METAP2	55	1.50378	1	1	1
GO:0044257	Biological Process	cellular protein catabolic process	4	0.421565	PDCL3, PSMD4, VPS37A, CLGN	55	1.66535	1	1	1
GO:0072657	Biological Process	protein localization to membrane	3	0.421652	SLMAP, VPS37A, EFCAB7	55	2.05572	1	1	1
GO:0045333	Biological Process	cellular respiration	2	0.422658	OGDHL, DHTKD1	55	3.59851	1	1	1
GO:0072522	Biological Process	purine-containing compound biosynthetic process	2	0.422658	DMAC2L, DNAJC30	55	3.59851	1	1	1
GO:0046390	Biological Process	ribose phosphate biosynthetic process	2	0.428224	DMAC2L, DNAJC30	55	3.53647	1	1	1
GO:0050789	Biological Process	regulation of biological process	34	0.431508	FHOD3, CEP57, VIPR2, LAMA2, ZBTB24, KMT2B, EFCAB7, NID1, AKAP13, SLK, MXI1, S1PR2, TMEM38A, CYTH1, SPEN, SRPK3, CHIA, MMP2, TNNC2, LAMB1, ABCC9, CDC42BPA, DUSP6, EIF1, TMCO1, CENPE, PDCL3, DNAJC30, SLMAP, GNB4, SPDYA, KRAS, PTMA	55	1.04818	1	1	1
GO:0051649	Biological Process	establishment of localization in cell	7	0.431652	CENPE, DNAJC30, MYO5C, VPS37A, TMEM38A, EFCAB7, ARFGAP2	55	1.30686	1	1	1
GO:0006457	Biological Process	protein folding	2	0.433737	PDCL3, CLGN	55	3.47653	1	1	1
GO:0061061	Biological Process	muscle structure development	3	0.438182	FHOD3, SRPK3, KRAS	55	1.98926	1	1	1
GO:0036211	Biological Process	protein modification process	12	0.441446	CENPE, PDCL3, SLK, ALG9, KMT2B, SPDYA, KRAS, S1PR2, CDC42BPA, DUSP6, METAP2	55	1.15739	1	1	1
GO:0006464	Biological Process	cellular protein modification process	12	0.441446	CENPE, PDCL3, SLK, ALG9, KMT2B, SPDYA, KRAS, S1PR2, CDC42BPA, DUSP6, METAP2	55	1.15739	1	1	1
GO:0043269	Biological Process	regulation of ion transport	3	0.443638	DNAJC30, SLMAP, TMEM38A	55	1.96806	1	1	1
GO:0001934	Biological Process	positive regulation of protein phosphorylation	4	0.445522	CENPE, SPDYA, KRAS, S1PR2	55	1.60455	1	1	1
GO:0007420	Biological Process	brain development	3	0.446898	DNAJC30, LAMB1, KRAS	55	1.95555	1	1	1
GO:0070588	Biological Process	calcium ion transmembrane transport	2	0.448185	TMEM38A, TMCO1	55	3.32619	1	1	1
GO:0065007	Biological Process	biological regulation	36	0.450294	FHOD3, CEP57, VIPR2, LAMA2, ZBTB24, KMT2B, EFCAB7, NID1, AKAP13, ACOXL, SLK, MXI1, S1PR2, TMEM38A, CYTH1, SPEN, SRPK3, CHIA, MMP2, TNNC2, LAMB1, ABCC9, CDC42BPA, DUSP6, EIF1, ARFGAP2, TMCO1, CENPE, PDCL3, DNAJC30, SLMAP, GNB4, SPDYA, KRAS, PTMA	55	1.03914	1	1	1
GO:0007186	Biological Process	G-protein coupled receptor signaling pathway	4	0.451456	AKAP13, VIPR2, GNB4, S1PR2	55	1.59004	1	1	1
GO:0006813	Biological Process	potassium ion transport	2	0.451741	ABCC9, TMEM38A	55	3.29062	1	1	1
GO:1902580	Biological Process	single-organism cellular localization	4	0.460733	CENPE, SLMAP, MYO5C, EFCAB7	55	1.56776	1	1	1
GO:0012501	Biological Process	programmed cell death	6	0.463117	PDCL3, CHIA, SLK, KRAS, PTMA, DUSP6	55	1.32238	1	1	1
GO:0007188	Biological Process	adenylate cyclase-modulating G-protein coupled receptor signaling pathway	2	0.464007	VIPR2, S1PR2	55	3.17188	1	1	1
GO:0010243	Biological Process	response to organonitrogen compound	3	0.46411	MMP2, ABCC9, TMEM38A	55	1.89143	1	1	1
GO:0044281	Biological Process	small molecule metabolic process	7	0.467328	DMAC2L, ACOXL, MECR, DNAJC30, OGDHL, DHTKD1, GLS	55	1.26022	1	1	1
GO:0022607	Biological Process	cellular component assembly	10	0.469019	FHOD3, CEP57, SRPK3, CENPE, SLK, SCLT1, LAMB1, S1PR2, MSRB1, CLGN	55	1.16764	1	1	1
GO:0009057	Biological Process	macromolecule catabolic process	5	0.472264	PDCL3, CHIA, PSMD4, VPS37A, CLGN	55	1.39345	1	1	1
GO:0051146	Biological Process	striated muscle cell differentiation	2	0.472604	FHOD3, KRAS	55	3.09219	1	1	1
GO:0008154	Biological Process	actin polymerization or depolymerization	2	0.476004	FHOD3, MSRB1	55	3.06142	1	1	1
GO:0048856	Biological Process	anatomical structure development	16	0.476359	FHOD3, CEP57, SPEN, SRPK3, LAMA2, ZBTB24, MMP2, SCLT1, LAMB1, NID1, DUSP6, DHTKD1, PDCL3, DNAJC30, KRAS, S1PR2	55	1.09201	1	1	1
GO:1901575	Biological Process	organic substance catabolic process	7	0.483553	PDCL3, CHIA, ACOXL, PSMD4, VPS37A, CLGN, GLS	55	1.2399	1	1	1
GO:0051640	Biological Process	organelle localization	3	0.485194	CENPE, MYO5C, ARFGAP2	55	1.81696	1	1	1
GO:0051239	Biological Process	regulation of multicellular organismal process	9	0.485786	SPEN, PDCL3, CHIA, LAMA2, TNNC2, ABCC9, S1PR2, TMEM38A, DUSP6	55	1.17333	1	1	1
GO:0042063	Biological Process	gliogenesis	2	0.486078	LAMB1, KRAS	55	2.97268	1	1	1
GO:0044712	Biological Process	single-organism catabolic process	4	0.492279	ACOXL, MMP2, CLGN, GLS	55	1.49537	1	1	1
GO:0042327	Biological Process	positive regulation of phosphorylation	4	0.493098	CENPE, SPDYA, KRAS, S1PR2	55	1.49356	1	1	1
GO:0009887	Biological Process	animal organ morphogenesis	4	0.497184	LAMA2, MMP2, LAMB1, KRAS	55	1.48455	1	1	1
GO:0009165	Biological Process	nucleotide biosynthetic process	2	0.49759	DMAC2L, DNAJC30	55	2.87545	1	1	1
GO:0048513	Biological Process	animal organ development	10	0.498759	FHOD3, SRPK3, LAMA2, ZBTB24, DNAJC30, MMP2, LAMB1, KRAS, NID1, DHTKD1	55	1.1408	1	1	1
GO:0046395	Biological Process	carboxylic acid catabolic process	2	0.499214	ACOXL, GLS	55	2.86207	1	1	1
GO:0016054	Biological Process	organic acid catabolic process	2	0.499214	ACOXL, GLS	55	2.86207	1	1	1
GO:0044248	Biological Process	cellular catabolic process	7	0.49965	PDCL3, ACOXL, PSMD4, VPS37A, ZFYVE1, CLGN, GLS	55	1.22023	1	1	1
GO:1901293	Biological Process	nucleoside phosphate biosynthetic process	2	0.504054	DMAC2L, DNAJC30	55	2.82269	1	1	1
GO:0007187	Biological Process	G-protein coupled receptor signaling pathway, coupled to cyclic nucleotide second messenger	2	0.505657	VIPR2, S1PR2	55	2.8098	1	1	1
GO:0031399	Biological Process	regulation of protein modification process	6	0.512819	CENPE, PDCL3, SPDYA, KRAS, S1PR2, DUSP6	55	1.25155	1	1	1
GO:0034976	Biological Process	response to endoplasmic reticulum stress	2	0.515171	TMCO1, CLGN	55	2.73487	1	1	1
GO:0043412	Biological Process	macromolecule modification	12	0.518223	CENPE, PDCL3, SLK, ALG9, KMT2B, SPDYA, KRAS, S1PR2, CDC42BPA, DUSP6, METAP2	55	1.09752	1	1	1
GO:0008219	Biological Process	cell death	6	0.521458	PDCL3, CHIA, SLK, KRAS, PTMA, DUSP6	55	1.23978	1	1	1
GO:0030163	Biological Process	protein catabolic process	4	0.530077	PDCL3, PSMD4, VPS37A, CLGN	55	1.41459	1	1	1
GO:0031647	Biological Process	regulation of protein stability	2	0.530628	PDCL3, KRAS	55	2.61849	1	1	1
GO:0009416	Biological Process	response to light stimulus	2	0.532147	MMP2, KRAS	55	2.6074	1	1	1
GO:0035556	Biological Process	intracellular signal transduction	8	0.533283	SRPK3, AKAP13, KRAS, TMEM38A, CDC42BPA, CYTH1, DUSP6	55	1.15018	1	1	1
GO:0010562	Biological Process	positive regulation of phosphorus metabolic process	4	0.536363	CENPE, SPDYA, KRAS, S1PR2	55	1.4017	1	1	1
GO:0045937	Biological Process	positive regulation of phosphate metabolic process	4	0.536363	CENPE, SPDYA, KRAS, S1PR2	55	1.4017	1	1	1
GO:0048646	Biological Process	anatomical structure formation involved in morphogenesis	4	0.536363	FHOD3, PDCL3, MMP2, LAMB1	55	1.4017	1	1	1
GO:0048731	Biological Process	system development	13	0.540139	FHOD3, SPEN, SRPK3, LAMA2, ZBTB24, MMP2, SCLT1, LAMB1, NID1, DHTKD1, PDCL3, DNAJC30, KRAS	55	1.07261	1	1	1
GO:0015980	Biological Process	energy derivation by oxidation of organic compounds	2	0.54116	OGDHL, DHTKD1	55	2.54275	1	1	1
GO:0051650	Biological Process	establishment of vesicle localization	2	0.54116	MYO5C, ARFGAP2	55	2.54275	1	1	1
GO:0065003	Biological Process	macromolecular complex assembly	6	0.542186	FHOD3, CEP57, SRPK3, CENPE, MSRB1, CLGN	55	1.21211	1	1	1
GO:0000226	Biological Process	microtubule cytoskeleton organization	3	0.542473	CEP57, CENPE, SLK	55	1.63366	1	1	1
GO:0071704	Biological Process	organic substance metabolic process	33	0.544009	ZBTB24, KMT2B, OGDHL, EFCAB7, CLGN, GLS, DHTKD1, ACOXL, SLK, PSMD4, MXI1, RNPEP, S1PR2, DMAC2L, SPEN, SRPK3, CHIA, MECR, ALG9, MMP2, VPS37A, CDC42BPA, DUSP6, EIF1, CENPE, PDCL3, DNAJC30, SPDYA, KRAS, SUGP2, MSRB1, METAP2	55	1.01664	1	1	1
GO:0021700	Biological Process	developmental maturation	2	0.545602	MMP2, SCLT1	55	2.51161	1	1	1
GO:0016053	Biological Process	organic acid biosynthetic process	2	0.545602	MECR, GLS	55	2.51161	1	1	1
GO:0046394	Biological Process	carboxylic acid biosynthetic process	2	0.545602	MECR, GLS	55	2.51161	1	1	1
GO:1901137	Biological Process	carbohydrate derivative biosynthetic process	3	0.549208	DMAC2L, ALG9, DNAJC30	55	1.61367	1	1	1
GO:0051648	Biological Process	vesicle localization	2	0.55146	MYO5C, ARFGAP2	55	2.47127	1	1	1
GO:0046034	Biological Process	ATP metabolic process	2	0.561532	DMAC2L, DNAJC30	55	2.40369	1	1	1
GO:0045860	Biological Process	positive regulation of protein kinase activity	2	0.561532	CENPE, SPDYA	55	2.40369	1	1	1
GO:0010959	Biological Process	regulation of metal ion transport	2	0.561532	SLMAP, TMEM38A	55	2.40369	1	1	1
GO:0030900	Biological Process	forebrain development	2	0.571383	LAMB1, KRAS	55	2.33972	1	1	1
GO:0044265	Biological Process	cellular macromolecule catabolic process	4	0.576829	PDCL3, PSMD4, VPS37A, CLGN	55	1.3219	1	1	1
GO:0051258	Biological Process	protein polymerization	2	0.576914	FHOD3, MSRB1	55	2.30466	1	1	1
GO:0008152	Biological Process	metabolic process	34	0.578154	ZBTB24, KMT2B, OGDHL, EFCAB7, ZFYVE1, CLGN, GLS, DHTKD1, ACOXL, SLK, PSMD4, MXI1, RNPEP, S1PR2, DMAC2L, SPEN, SRPK3, CHIA, MECR, ALG9, MMP2, VPS37A, CDC42BPA, DUSP6, EIF1, CENPE, PDCL3, DNAJC30, SPDYA, KRAS, SUGP2, MSRB1, METAP2	55	1.00643	1	1	1
GO:0044767	Biological Process	single-organism developmental process	16	0.581152	FHOD3, CEP57, SPEN, SRPK3, LAMA2, ZBTB24, MMP2, SCLT1, LAMB1, NID1, DUSP6, DHTKD1, PDCL3, DNAJC30, KRAS, S1PR2	55	1.0303	1	1	1
GO:0014706	Biological Process	striated muscle tissue development	2	0.582374	FHOD3, SRPK3	55	2.27065	1	1	1
GO:1990778	Biological Process	protein localization to cell periphery	2	0.585079	SLMAP, EFCAB7	55	2.25401	1	1	1
GO:0022008	Biological Process	neurogenesis	5	0.585655	SPEN, LAMA2, SCLT1, LAMB1, KRAS	55	1.21036	1	1	1
GO:0048878	Biological Process	chemical homeostasis	4	0.586429	ACOXL, SLMAP, TMEM38A, TMCO1	55	1.3037	1	1	1
GO:0043623	Biological Process	cellular protein complex assembly	3	0.58729	FHOD3, CENPE, MSRB1	55	1.50574	1	1	1
GO:0006816	Biological Process	calcium ion transport	2	0.587766	TMEM38A, TMCO1	55	2.23762	1	1	1
GO:0009205	Biological Process	purine ribonucleoside triphosphate metabolic process	2	0.59309	DMAC2L, DNAJC30	55	2.20554	1	1	1
GO:0030154	Biological Process	cell differentiation	11	0.59503	FHOD3, CEP57, SPEN, LAMA2, ZBTB24, MMP2, SCLT1, LAMB1, KRAS, S1PR2, DHTKD1	55	1.04943	1	1	1
GO:0044085	Biological Process	cellular component biogenesis	10	0.596442	FHOD3, CEP57, SRPK3, CENPE, SLK, SCLT1, LAMB1, S1PR2, MSRB1, CLGN	55	1.05802	1	1	1
GO:0009144	Biological Process	purine nucleoside triphosphate metabolic process	2	0.599649	DMAC2L, DNAJC30	55	2.16671	1	1	1
GO:0009199	Biological Process	ribonucleoside triphosphate metabolic process	2	0.602244	DMAC2L, DNAJC30	55	2.15156	1	1	1
GO:1901565	Biological Process	organonitrogen compound catabolic process	2	0.602244	CHIA, GLS	55	2.15156	1	1	1
GO:0031401	Biological Process	positive regulation of protein modification process	4	0.6038	CENPE, SPDYA, KRAS, S1PR2	55	1.27137	1	1	1
GO:0006915	Biological Process	apoptotic process	5	0.603968	PDCL3, CHIA, KRAS, PTMA, DUSP6	55	1.18336	1	1	1
GO:1901698	Biological Process	response to nitrogen compound	3	0.605012	MMP2, ABCC9, TMEM38A	55	1.45816	1	1	1
GO:0044702	Biological Process	single organism reproductive process	4	0.605938	CEP57, MMP2, SPDYA, CLGN	55	1.26745	1	1	1
GO:0060537	Biological Process	muscle tissue development	2	0.608658	FHOD3, SRPK3	55	2.11459	1	1	1
GO:0032502	Biological Process	developmental process	16	0.610999	FHOD3, CEP57, SPEN, SRPK3, LAMA2, ZBTB24, MMP2, SCLT1, LAMB1, NID1, DUSP6, DHTKD1, PDCL3, DNAJC30, KRAS, S1PR2	55	1.01333	1	1	1
GO:0044282	Biological Process	small molecule catabolic process	2	0.614971	ACOXL, GLS	55	2.07887	1	1	1
GO:0060341	Biological Process	regulation of cellular localization	3	0.616229	DNAJC30, TMEM38A, EFCAB7	55	1.42882	1	1	1
GO:0009167	Biological Process	purine ribonucleoside monophosphate metabolic process	2	0.618711	DMAC2L, DNAJC30	55	2.05801	1	1	1
GO:0009126	Biological Process	purine nucleoside monophosphate metabolic process	2	0.618711	DMAC2L, DNAJC30	55	2.05801	1	1	1
GO:0007417	Biological Process	central nervous system development	3	0.622171	DNAJC30, LAMB1, KRAS	55	1.4135	1	1	1
GO:0050801	Biological Process	ion homeostasis	3	0.623014	SLMAP, TMEM38A, TMCO1	55	1.41134	1	1	1
GO:0006461	Biological Process	protein complex assembly	4	0.626233	FHOD3, CEP57, CENPE, MSRB1	55	1.23069	1	1	1
GO:0070271	Biological Process	protein complex biogenesis	4	0.626233	FHOD3, CEP57, CENPE, MSRB1	55	1.23069	1	1	1
GO:0042692	Biological Process	muscle cell differentiation	2	0.627299	FHOD3, KRAS	55	2.01093	1	1	1
GO:0009141	Biological Process	nucleoside triphosphate metabolic process	2	0.627299	DMAC2L, DNAJC30	55	2.01093	1	1	1
GO:0050804	Biological Process	modulation of synaptic transmission	2	0.62851	KRAS, S1PR2	55	2.00438	1	1	1
GO:0070838	Biological Process	divalent metal ion transport	2	0.629717	TMEM38A, TMCO1	55	1.99787	1	1	1
GO:0051641	Biological Process	cellular localization	8	0.631432	CENPE, DNAJC30, SLMAP, MYO5C, VPS37A, TMEM38A, EFCAB7, ARFGAP2	55	1.05322	1	1	1
GO:0042391	Biological Process	regulation of membrane potential	2	0.63212	SLMAP, S1PR2	55	1.98499	1	1	1
GO:0072511	Biological Process	divalent inorganic cation transport	2	0.634508	TMEM38A, TMCO1	55	1.97226	1	1	1
GO:0009161	Biological Process	ribonucleoside monophosphate metabolic process	2	0.639239	DMAC2L, DNAJC30	55	1.9473	1	1	1
GO:0032386	Biological Process	regulation of intracellular transport	2	0.640412	DNAJC30, EFCAB7	55	1.94115	1	1	1
GO:1901135	Biological Process	carbohydrate derivative metabolic process	4	0.641165	DMAC2L, CHIA, ALG9, DNAJC30	55	1.2042	1	1	1
GO:1902578	Biological Process	single-organism localization	8	0.641717	DMAC2L, CENPE, DNAJC30, SLMAP, MYO5C, ABCA9, TMEM38A, EFCAB7	55	1.0434	1	1	1
GO:0050794	Biological Process	regulation of cellular process	30	0.642717	FHOD3, CEP57, VIPR2, LAMA2, ZBTB24, KMT2B, EFCAB7, AKAP13, SLK, MXI1, S1PR2, TMEM38A, CYTH1, SPEN, SRPK3, MMP2, LAMB1, CDC42BPA, DUSP6, EIF1, TMCO1, CENPE, PDCL3, DNAJC30, SLMAP, GNB4, SPDYA, KRAS, PTMA	55	0.987713	1	1	1
GO:0009314	Biological Process	response to radiation	2	0.645067	MMP2, KRAS	55	1.91696	1	1	1
GO:0044703	Biological Process	multi-organism reproductive process	3	0.646051	CEP57, MMP2, CLGN	55	1.3534	1	1	1
GO:0006874	Biological Process	cellular calcium ion homeostasis	2	0.647372	TMEM38A, TMCO1	55	1.90509	1	1	1
GO:0044772	Biological Process	mitotic cell cycle phase transition	2	0.647372	CENPE, SPDYA	55	1.90509	1	1	1
GO:0008015	Biological Process	blood circulation	2	0.649663	ABCC9, TMEM38A	55	1.89337	1	1	1
GO:0033674	Biological Process	positive regulation of kinase activity	2	0.649663	CENPE, SPDYA	55	1.89337	1	1	1
GO:0009123	Biological Process	nucleoside monophosphate metabolic process	2	0.653072	DMAC2L, DNAJC30	55	1.87605	1	1	1
GO:0006631	Biological Process	fatty acid metabolic process	2	0.655326	ACOXL, MECR	55	1.86468	1	1	1
GO:0022414	Biological Process	reproductive process	4	0.655691	CEP57, MMP2, SPDYA, CLGN	55	1.17882	1	1	1
GO:0044237	Biological Process	cellular metabolic process	31	0.65656	ZBTB24, KMT2B, OGDHL, EFCAB7, ZFYVE1, CLGN, GLS, DHTKD1, ACOXL, SLK, PSMD4, MXI1, S1PR2, DMAC2L, SPEN, SRPK3, MECR, ALG9, VPS37A, CDC42BPA, DUSP6, EIF1, CENPE, PDCL3, DNAJC30, SPDYA, KRAS, SUGP2, MSRB1, METAP2	55	0.983588	1	1	1
GO:0000003	Biological Process	reproduction	4	0.65764	CEP57, MMP2, SPDYA, CLGN	55	1.17544	1	1	1
GO:0043933	Biological Process	macromolecular complex subunit organization	6	0.659852	FHOD3, CEP57, SRPK3, CENPE, MSRB1, CLGN	55	1.06584	1	1	1
GO:0009719	Biological Process	response to endogenous stimulus	4	0.660872	CEP57, MMP2, ABCC9, TMEM38A	55	1.16986	1	1	1
GO:0048869	Biological Process	cellular developmental process	11	0.660943	FHOD3, CEP57, SPEN, LAMA2, ZBTB24, MMP2, SCLT1, LAMB1, KRAS, S1PR2, DHTKD1	55	0.999823	1	1	1
GO:0055074	Biological Process	calcium ion homeostasis	2	0.662003	TMEM38A, TMCO1	55	1.83139	1	1	1
GO:0003013	Biological Process	circulatory system process	2	0.663103	ABCC9, TMEM38A	55	1.82595	1	1	1
GO:0007399	Biological Process	nervous system development	6	0.670097	SPEN, LAMA2, DNAJC30, SCLT1, LAMB1, KRAS	55	1.05367	1	1	1
GO:0030334	Biological Process	regulation of cell migration	3	0.671039	SLK, LAMA2, LAMB1	55	1.29274	1	1	1
GO:0006091	Biological Process	generation of precursor metabolites and energy	2	0.673916	OGDHL, DHTKD1	55	1.77333	1	1	1
GO:0032844	Biological Process	regulation of homeostatic process	2	0.673916	SLMAP, TMEM38A	55	1.77333	1	1	1
GO:0032268	Biological Process	regulation of cellular protein metabolic process	7	0.675605	CENPE, PDCL3, SPDYA, KRAS, S1PR2, DUSP6, EIF1	55	1.02558	1	1	1
GO:0044710	Biological Process	single-organism metabolic process	11	0.678838	DMAC2L, ACOXL, MECR, ALG9, DNAJC30, MMP2, OGDHL, DUSP6, CLGN, DHTKD1, GLS	55	0.986418	1	1	1
GO:0072503	Biological Process	cellular divalent inorganic cation homeostasis	2	0.681282	TMEM38A, TMCO1	55	1.73826	1	1	1
GO:0008380	Biological Process	RNA splicing	2	0.683356	SRPK3, SUGP2	55	1.7285	1	1	1
GO:0072594	Biological Process	establishment of protein localization to organelle	2	0.687465	VPS37A, EFCAB7	55	1.70929	1	1	1
GO:0010720	Biological Process	positive regulation of cell development	2	0.687465	SPEN, S1PR2	55	1.70929	1	1	1
GO:0032879	Biological Process	regulation of localization	7	0.688508	SLK, LAMA2, DNAJC30, SLMAP, LAMB1, TMEM38A, EFCAB7	55	1.01208	1	1	1
GO:0042981	Biological Process	regulation of apoptotic process	4	0.692621	SLK, KRAS, PTMA, DUSP6	55	1.11577	1	1	1
GO:0044770	Biological Process	cell cycle phase transition	2	0.69453	CENPE, SPDYA	55	1.67669	1	1	1
GO:0034622	Biological Process	cellular macromolecular complex assembly	4	0.70036	FHOD3, SRPK3, CENPE, MSRB1	55	1.10277	1	1	1
GO:0042592	Biological Process	homeostatic process	5	0.700919	ACOXL, SLMAP, KRAS, TMEM38A, TMCO1	55	1.04722	1	1	1
GO:0072507	Biological Process	divalent inorganic cation homeostasis	2	0.701438	TMEM38A, TMCO1	55	1.64531	1	1	1
GO:0044711	Biological Process	single-organism biosynthetic process	4	0.702126	DMAC2L, MECR, DNAJC30, GLS	55	1.09981	1	1	1
GO:0001525	Biological Process	angiogenesis	2	0.702412	PDCL3, MMP2	55	1.64092	1	1	1
GO:0071417	Biological Process	cellular response to organonitrogen compound	2	0.703383	MMP2, TMEM38A	55	1.63656	1	1	1
GO:2000145	Biological Process	regulation of cell motility	3	0.703805	SLK, LAMA2, LAMB1	55	1.2161	1	1	1
GO:0043067	Biological Process	regulation of programmed cell death	4	0.704468	SLK, KRAS, PTMA, DUSP6	55	1.0959	1	1	1
GO:0006605	Biological Process	protein targeting	2	0.711042	VPS37A, EFCAB7	55	1.60246	1	1	1
GO:0071822	Biological Process	protein complex subunit organization	4	0.711414	FHOD3, CEP57, CENPE, MSRB1	55	1.08431	1	1	1
GO:0051234	Biological Process	establishment of localization	12	0.712965	DMAC2L, CENPE, DNAJC30, SLMAP, MYO5C, ABCA9, VPS37A, ABCC9, TMEM38A, EFCAB7, TMCO1, ARFGAP2	55	0.958482	1	1	1
GO:0043161	Biological Process	proteasome-mediated ubiquitin-dependent protein catabolic process	2	0.714797	PSMD4, CLGN	55	1.58594	1	1	1
GO:0007017	Biological Process	microtubule-based process	3	0.714802	CEP57, CENPE, SLK	55	1.19099	1	1	1
GO:0051347	Biological Process	positive regulation of transferase activity	2	0.722166	CENPE, SPDYA	55	1.5539	1	1	1
GO:0043170	Biological Process	macromolecule metabolic process	26	0.722437	ZBTB24, KMT2B, EFCAB7, CLGN, SLK, PSMD4, MXI1, RNPEP, S1PR2, SPEN, SRPK3, CHIA, ALG9, MMP2, VPS37A, CDC42BPA, DUSP6, EIF1, CENPE, PDCL3, SPDYA, KRAS, SUGP2, MSRB1, METAP2	55	0.95722	1	1	1
GO:0061024	Biological Process	membrane organization	3	0.727426	SLMAP, SCLT1, ARFGAP2	55	1.16249	1	1	1
GO:0070925	Biological Process	organelle assembly	3	0.728077	FHOD3, CENPE, SCLT1	55	1.16103	1	1	1
GO:0090407	Biological Process	organophosphate biosynthetic process	2	0.729348	DMAC2L, DNAJC30	55	1.52313	1	1	1
GO:0033554	Biological Process	cellular response to stress	5	0.731113	MMP2, SPDYA, ZFYVE1, TMCO1, CLGN	55	1.00612	1	1	1
GO:0009150	Biological Process	purine ribonucleotide metabolic process	2	0.731994	DMAC2L, DNAJC30	55	1.51191	1	1	1
GO:0040012	Biological Process	regulation of locomotion	3	0.733243	SLK, LAMA2, LAMB1	55	1.14946	1	1	1
GO:0000280	Biological Process	nuclear division	2	0.734614	CENPE, SPDYA	55	1.50084	1	1	1
GO:0048699	Biological Process	generation of neurons	4	0.734769	SPEN, LAMA2, SCLT1, LAMB1	55	1.04562	1	1	1
GO:0051270	Biological Process	regulation of cellular component movement	3	0.739586	SLK, LAMA2, LAMB1	55	1.13532	1	1	1
GO:0051246	Biological Process	regulation of protein metabolic process	7	0.742957	CENPE, PDCL3, SPDYA, KRAS, S1PR2, DUSP6, EIF1	55	0.955082	1	1	1
GO:0006163	Biological Process	purine nucleotide metabolic process	2	0.743169	DMAC2L, DNAJC30	55	1.46511	1	1	1
GO:0006397	Biological Process	mRNA processing	2	0.744847	SRPK3, SUGP2	55	1.45816	1	1	1
GO:2000026	Biological Process	regulation of multicellular organismal development	5	0.7449	SPEN, PDCL3, LAMA2, S1PR2, DUSP6	55	0.987396	1	1	1
GO:0048666	Biological Process	neuron development	3	0.745187	LAMA2, SCLT1, LAMB1	55	1.12289	1	1	1
GO:0042127	Biological Process	regulation of cell proliferation	4	0.745895	PDCL3, MMP2, SPDYA, KRAS	55	1.02729	1	1	1
GO:0009259	Biological Process	ribonucleotide metabolic process	2	0.747344	DMAC2L, DNAJC30	55	1.44787	1	1	1
GO:0072359	Biological Process	circulatory system development	3	0.749474	FHOD3, PDCL3, MMP2	55	1.11341	1	1	1
GO:0010941	Biological Process	regulation of cell death	4	0.749523	SLK, KRAS, PTMA, DUSP6	55	1.02132	1	1	1
GO:0030030	Biological Process	cell projection organization	4	0.753111	LAMA2, SCLT1, LAMB1, S1PR2	55	1.01542	1	1	1
GO:0010498	Biological Process	proteasomal protein catabolic process	2	0.760262	PSMD4, CLGN	55	1.39534	1	1	1
GO:0044283	Biological Process	small molecule biosynthetic process	2	0.761048	MECR, GLS	55	1.39218	1	1	1
GO:0019693	Biological Process	ribose phosphate metabolic process	2	0.761048	DMAC2L, DNAJC30	55	1.39218	1	1	1
GO:0006875	Biological Process	cellular metal ion homeostasis	2	0.762611	TMEM38A, TMCO1	55	1.38591	1	1	1
GO:0048285	Biological Process	organelle fission	2	0.763389	CENPE, SPDYA	55	1.3828	1	1	1
GO:1901566	Biological Process	organonitrogen compound biosynthetic process	4	0.766088	DMAC2L, DNAJC30, EIF1, GLS	55	0.994096	1	1	1
GO:0006810	Biological Process	transport	11	0.770346	DMAC2L, DNAJC30, SLMAP, MYO5C, ABCA9, VPS37A, ABCC9, TMEM38A, EFCAB7, TMCO1, ARFGAP2	55	0.916437	1	1	1
GO:0048514	Biological Process	blood vessel morphogenesis	2	0.773278	PDCL3, MMP2	55	1.34355	1	1	1
GO:0045859	Biological Process	regulation of protein kinase activity	2	0.774021	CENPE, SPDYA	55	1.34062	1	1	1
GO:0072521	Biological Process	purine-containing compound metabolic process	2	0.774021	DMAC2L, DNAJC30	55	1.34062	1	1	1
GO:0032270	Biological Process	positive regulation of cellular protein metabolic process	4	0.775702	CENPE, SPDYA, KRAS, S1PR2	55	0.978292	1	1	1
GO:0031400	Biological Process	negative regulation of protein modification process	2	0.776972	PDCL3, DUSP6	55	1.32904	1	1	1
GO:0051049	Biological Process	regulation of transport	4	0.777116	DNAJC30, SLMAP, TMEM38A, EFCAB7	55	0.975964	1	1	1
GO:0006950	Biological Process	response to stress	9	0.779878	CHIA, MMP2, SPDYA, ABCC9, ZFYVE1, DUSP6, MSRB1, TMCO1, CLGN	55	0.909378	1	1	1
GO:1901699	Biological Process	cellular response to nitrogen compound	2	0.781327	MMP2, TMEM38A	55	1.31204	1	1	1
GO:0032989	Biological Process	cellular component morphogenesis	3	0.781634	FHOD3, LAMA2, LAMB1	55	1.04296	1	1	1
GO:0030031	Biological Process	cell projection assembly	2	0.786303	SCLT1, S1PR2	55	1.29274	1	1	1
GO:0098916	Biological Process	anterograde trans-synaptic signaling	2	0.787004	KRAS, S1PR2	55	1.29003	1	1	1
GO:0007268	Biological Process	chemical synaptic transmission	2	0.787004	KRAS, S1PR2	55	1.29003	1	1	1
GO:0099537	Biological Process	trans-synaptic signaling	2	0.791853	KRAS, S1PR2	55	1.27137	1	1	1
GO:0071495	Biological Process	cellular response to endogenous stimulus	3	0.794814	CEP57, MMP2, TMEM38A	55	1.01431	1	1	1
GO:0050793	Biological Process	regulation of developmental process	6	0.797837	SPEN, PDCL3, LAMA2, KRAS, S1PR2, DUSP6	55	0.902266	1	1	1
GO:0048598	Biological Process	embryonic morphogenesis	2	0.799915	MMP2, LAMB1	55	1.24062	1	1	1
GO:0099536	Biological Process	synaptic signaling	2	0.801228	KRAS, S1PR2	55	1.23563	1	1	1
GO:0014070	Biological Process	response to organic cyclic compound	2	0.803829	ABCC9, TMEM38A	55	1.22579	1	1	1
GO:0055065	Biological Process	metal ion homeostasis	2	0.807034	TMEM38A, TMCO1	55	1.2137	1	1	1
GO:0030003	Biological Process	cellular cation homeostasis	2	0.807669	TMEM38A, TMCO1	55	1.21131	1	1	1
GO:0051247	Biological Process	positive regulation of protein metabolic process	4	0.811463	CENPE, SPDYA, KRAS, S1PR2	55	0.919112	1	1	1
GO:0046907	Biological Process	intracellular transport	4	0.812692	DNAJC30, MYO5C, VPS37A, EFCAB7	55	0.917057	1	1	1
GO:0044260	Biological Process	cellular macromolecule metabolic process	23	0.812727	SPEN, SRPK3, ALG9, ZBTB24, KMT2B, VPS37A, EFCAB7, CDC42BPA, DUSP6, EIF1, CLGN, CENPE, PDCL3, SLK, PSMD4, MXI1, SPDYA, KRAS, S1PR2, SUGP2, MSRB1, METAP2	55	0.912387	1	1	1
GO:0051716	Biological Process	cellular response to stimulus	17	0.8149	CEP57, SRPK3, VIPR2, MMP2, CDC42BPA, ZFYVE1, DUSP6, CLGN, TMCO1, AKAP13, GNB4, SPDYA, KRAS, TMEM38A, S1PR2, CYTH1	55	0.895623	1	1	1
GO:0006873	Biological Process	cellular ion homeostasis	2	0.815737	TMEM38A, TMCO1	55	1.18109	1	1	1
GO:0032787	Biological Process	monocarboxylic acid metabolic process	2	0.817552	ACOXL, MECR	55	1.17432	1	1	1
GO:0007165	Biological Process	signal transduction	13	0.818013	CEP57, SRPK3, AKAP13, VIPR2, GNB4, KRAS, TMEM38A, S1PR2, CDC42BPA, DUSP6, CYTH1, TMCO1	55	0.882556	1	1	1
GO:0009117	Biological Process	nucleotide metabolic process	2	0.818751	DMAC2L, DNAJC30	55	1.16986	1	1	1
GO:0001568	Biological Process	blood vessel development	2	0.819348	PDCL3, MMP2	55	1.16764	1	1	1
GO:0006928	Biological Process	movement of cell or subcellular component	5	0.823289	CENPE, SLK, LAMA2, MYO5C, LAMB1	55	0.879065	1	1	1
GO:0006753	Biological Process	nucleoside phosphate metabolic process	2	0.823473	DMAC2L, DNAJC30	55	1.15233	1	1	1
GO:0044700	Biological Process	single organism signaling	14	0.824297	CEP57, SRPK3, VIPR2, ABCC9, CDC42BPA, DUSP6, TMCO1, AKAP13, GNB4, KRAS, TMEM38A, S1PR2, CYTH1	55	0.880683	1	1	1
GO:0043549	Biological Process	regulation of kinase activity	2	0.832003	CENPE, SPDYA	55	1.12085	1	1	1
GO:0008283	Biological Process	cell proliferation	4	0.832236	PDCL3, MMP2, SPDYA, KRAS	55	0.884117	1	1	1
GO:0009653	Biological Process	anatomical structure morphogenesis	6	0.832851	FHOD3, PDCL3, LAMA2, MMP2, LAMB1, KRAS	55	0.858622	1	1	1
GO:0023052	Biological Process	signaling	14	0.835971	CEP57, SRPK3, VIPR2, ABCC9, CDC42BPA, DUSP6, TMCO1, AKAP13, GNB4, KRAS, TMEM38A, S1PR2, CYTH1	55	0.871947	1	1	1
GO:0051179	Biological Process	localization	15	0.837459	DMAC2L, LAMA2, ABCA9, VPS37A, LAMB1, ABCC9, EFCAB7, TMCO1, ARFGAP2, CENPE, SLK, DNAJC30, SLMAP, MYO5C, TMEM38A	55	0.874236	1	1	1
GO:1902531	Biological Process	regulation of intracellular signal transduction	4	0.838482	AKAP13, KRAS, CYTH1, DUSP6	55	0.87345	1	1	1
GO:0072358	Biological Process	cardiovascular system development	2	0.840656	PDCL3, MMP2	55	1.08911	1	1	1
GO:0001944	Biological Process	vasculature development	2	0.840656	PDCL3, MMP2	55	1.08911	1	1	1
GO:0050896	Biological Process	response to stimulus	21	0.840832	CEP57, SRPK3, CHIA, VIPR2, LAMA2, MMP2, ABCC9, CDC42BPA, ZFYVE1, DUSP6, CLGN, TMCO1, AKAP13, GNB4, SPDYA, KRAS, TMEM38A, S1PR2, CYTH1, MSRB1	55	0.891682	1	1	1
GO:0000904	Biological Process	cell morphogenesis involved in differentiation	2	0.841182	LAMA2, LAMB1	55	1.08718	1	1	1
GO:0055086	Biological Process	nucleobase-containing small molecule metabolic process	2	0.84275	DMAC2L, DNAJC30	55	1.08145	1	1	1
GO:0010604	Biological Process	positive regulation of macromolecule metabolic process	7	0.842975	CENPE, PDCL3, KMT2B, SPDYA, KRAS, S1PR2, EFCAB7	55	0.844923	1	1	1
GO:0048518	Biological Process	positive regulation of biological process	14	0.843519	SPEN, CHIA, MMP2, KMT2B, LAMB1, NID1, EFCAB7, DUSP6, AKAP13, CENPE, PDCL3, SPDYA, KRAS, S1PR2	55	0.866161	1	1	1
GO:0044765	Biological Process	single-organism transport	6	0.8441	DMAC2L, DNAJC30, MYO5C, ABCA9, TMEM38A, EFCAB7	55	0.844095	1	1	1
GO:0007154	Biological Process	cell communication	14	0.844641	CEP57, SRPK3, VIPR2, CDC42BPA, ZFYVE1, DUSP6, TMCO1, AKAP13, GNB4, KRAS, TMEM38A, S1PR2, CYTH1	55	0.865291	1	1	1
GO:1902582	Biological Process	single-organism intracellular transport	2	0.847868	MYO5C, EFCAB7	55	1.06277	1	1	1
GO:0030182	Biological Process	neuron differentiation	3	0.848531	LAMA2, SCLT1, LAMB1	55	0.897005	1	1	1
GO:1903047	Biological Process	mitotic cell cycle process	2	0.849371	CENPE, SPDYA	55	1.05729	1	1	1
GO:0016071	Biological Process	mRNA metabolic process	2	0.849371	SRPK3, SUGP2	55	1.05729	1	1	1
GO:0055080	Biological Process	cation homeostasis	2	0.849869	TMEM38A, TMCO1	55	1.05548	1	1	1
GO:0010256	Biological Process	endomembrane system organization	2	0.851353	SLMAP, TMEM38A	55	1.05008	1	1	1
GO:0098771	Biological Process	inorganic ion homeostasis	2	0.854277	TMEM38A, TMCO1	55	1.03943	1	1	1
GO:0048522	Biological Process	positive regulation of cellular process	12	0.856674	SPEN, CENPE, PDCL3, AKAP13, MMP2, KMT2B, SPDYA, LAMB1, KRAS, S1PR2, EFCAB7, DUSP6	55	0.847389	1	1	1
GO:0019953	Biological Process	sexual reproduction	2	0.857145	CEP57, CLGN	55	1.02901	1	1	1
GO:0055082	Biological Process	cellular chemical homeostasis	2	0.859026	TMEM38A, TMCO1	55	1.02217	1	1	1
GO:0010628	Biological Process	positive regulation of gene expression	4	0.860276	PDCL3, KMT2B, KRAS, EFCAB7	55	0.8355	1	1	1
GO:0051094	Biological Process	positive regulation of developmental process	3	0.861033	SPEN, PDCL3, S1PR2	55	0.869132	1	1	1
GO:0051338	Biological Process	regulation of transferase activity	2	0.876138	CENPE, SPDYA	55	0.959977	1	1	1
GO:0080090	Biological Process	regulation of primary metabolic process	14	0.881648	SPEN, SRPK3, ZBTB24, KMT2B, EFCAB7, DUSP6, EIF1, CENPE, PDCL3, DNAJC30, MXI1, SPDYA, KRAS, S1PR2	55	0.834771	1	1	1
GO:0044802	Biological Process	single-organism membrane organization	2	0.884874	SLMAP, SCLT1	55	0.928123	1	1	1
GO:0043066	Biological Process	negative regulation of apoptotic process	2	0.886017	KRAS, PTMA	55	0.923942	1	1	1
GO:0031175	Biological Process	neuron projection development	2	0.886017	LAMA2, LAMB1	55	0.923942	1	1	1
GO:0007155	Biological Process	cell adhesion	3	0.886383	SLK, LAMB1, NID1	55	0.811088	1	1	1
GO:0022610	Biological Process	biological adhesion	3	0.887895	SLK, LAMB1, NID1	55	0.80754	1	1	1
GO:0060284	Biological Process	regulation of cell development	2	0.887898	SPEN, S1PR2	55	0.917057	1	1	1
GO:0043069	Biological Process	negative regulation of programmed cell death	2	0.891929	KRAS, PTMA	55	0.902266	1	1	1
GO:0019725	Biological Process	cellular homeostasis	2	0.893004	TMEM38A, TMCO1	55	0.898315	1	1	1
GO:1901564	Biological Process	organonitrogen compound metabolic process	5	0.897032	DMAC2L, CHIA, DNAJC30, EIF1, GLS	55	0.766117	1	1	1
GO:0031323	Biological Process	regulation of cellular metabolic process	14	0.900553	SPEN, SRPK3, ZBTB24, KMT2B, EFCAB7, DUSP6, EIF1, CENPE, PDCL3, DNAJC30, MXI1, SPDYA, KRAS, S1PR2	55	0.817347	1	1	1
GO:0045597	Biological Process	positive regulation of cell differentiation	2	0.90057	SPEN, S1PR2	55	0.870361	1	1	1
GO:0030097	Biological Process	hemopoiesis	2	0.900901	ZBTB24, DHTKD1	55	0.869132	1	1	1
GO:0009628	Biological Process	response to abiotic stimulus	2	0.90254	MMP2, KRAS	55	0.863037	1	1	1
GO:0009893	Biological Process	positive regulation of metabolic process	7	0.902661	CENPE, PDCL3, KMT2B, SPDYA, KRAS, S1PR2, EFCAB7	55	0.768085	1	1	1
GO:0065008	Biological Process	regulation of biological quality	8	0.903781	FHOD3, PDCL3, ACOXL, SLMAP, KRAS, S1PR2, TMEM38A, TMCO1	55	0.773776	1	1	1
GO:0000278	Biological Process	mitotic cell cycle	2	0.904153	CENPE, SPDYA	55	0.857027	1	1	1
GO:0033365	Biological Process	protein localization to organelle	2	0.906679	VPS37A, EFCAB7	55	0.847583	1	1	1
GO:0060548	Biological Process	negative regulation of cell death	2	0.911832	KRAS, PTMA	55	0.82819	1	1	1
GO:0048534	Biological Process	hematopoietic or lymphoid organ development	2	0.911832	ZBTB24, DHTKD1	55	0.82819	1	1	1
GO:0051240	Biological Process	positive regulation of multicellular organismal process	3	0.925554	SPEN, PDCL3, CHIA	55	0.713858	1	1	1
GO:0002520	Biological Process	immune system development	2	0.925673	ZBTB24, DHTKD1	55	0.774994	1	1	1
GO:0031325	Biological Process	positive regulation of cellular metabolic process	6	0.926282	CENPE, KMT2B, SPDYA, KRAS, S1PR2, EFCAB7	55	0.722236	1	1	1
GO:0000902	Biological Process	cell morphogenesis	2	0.92691	LAMA2, LAMB1	55	0.770144	1	1	1
GO:0032269	Biological Process	negative regulation of cellular protein metabolic process	2	0.927398	PDCL3, DUSP6	55	0.768222	1	1	1
GO:0010033	Biological Process	response to organic substance	5	0.928108	CEP57, MMP2, ABCC9, TMEM38A, CLGN	55	0.709577	1	1	1
GO:0006952	Biological Process	defense response	3	0.928396	CHIA, ABCC9, MSRB1	55	0.706211	1	1	1
GO:0051704	Biological Process	multi-organism process	4	0.928872	CEP57, MMP2, ABCC9, CLGN	55	0.701248	1	1	1
GO:1902533	Biological Process	positive regulation of intracellular signal transduction	2	0.931655	AKAP13, KRAS	55	0.751338	1	1	1
GO:0015031	Biological Process	protein transport	3	0.933411	VPS37A, EFCAB7, ARFGAP2	55	0.692437	1	1	1
GO:0002376	Biological Process	immune system process	5	0.936269	CHIA, ZBTB24, ABCC9, MSRB1, DHTKD1	55	0.692957	1	1	1
GO:0006886	Biological Process	intracellular protein transport	2	0.937164	VPS37A, EFCAB7	55	0.729082	1	1	1
GO:0043085	Biological Process	positive regulation of catalytic activity	2	0.937586	CENPE, SPDYA	55	0.727359	1	1	1
GO:0044087	Biological Process	regulation of cellular component biogenesis	2	0.937795	FHOD3, SLK	55	0.7265	1	1	1
GO:0006396	Biological Process	RNA processing	2	0.937795	SRPK3, SUGP2	55	0.7265	1	1	1
GO:0045595	Biological Process	regulation of cell differentiation	3	0.937924	SPEN, KRAS, S1PR2	55	0.679689	1	1	1
GO:0051726	Biological Process	regulation of cell cycle	2	0.938004	CENPE, SPDYA	55	0.725643	1	1	1
GO:0051248	Biological Process	negative regulation of protein metabolic process	2	0.939651	PDCL3, DUSP6	55	0.718862	1	1	1
GO:0051674	Biological Process	localization of cell	3	0.940996	SLK, LAMA2, LAMB1	55	0.670798	1	1	1
GO:0048870	Biological Process	cell motility	3	0.940996	SLK, LAMA2, LAMB1	55	0.670798	1	1	1
GO:0015833	Biological Process	peptide transport	3	0.941162	VPS37A, EFCAB7, ARFGAP2	55	0.670311	1	1	1
GO:0009790	Biological Process	embryo development	2	0.944899	MMP2, LAMB1	55	0.69688	1	1	1
GO:0042886	Biological Process	amide transport	3	0.945957	VPS37A, EFCAB7, ARFGAP2	55	0.656019	1	1	1
GO:0009607	Biological Process	response to biotic stimulus	2	0.946003	ABCC9, TMCO1	55	0.692177	1	1	1
GO:0010468	Biological Process	regulation of gene expression	9	0.946014	SPEN, SRPK3, PDCL3, ZBTB24, MXI1, KMT2B, KRAS, EFCAB7, EIF1	55	0.719796	1	1	1
GO:0060255	Biological Process	regulation of macromolecule metabolic process	13	0.946088	SPEN, SRPK3, ZBTB24, KMT2B, EFCAB7, DUSP6, EIF1, CENPE, PDCL3, MXI1, SPDYA, KRAS, S1PR2	55	0.757528	1	1	1
GO:0060429	Biological Process	epithelium development	2	0.947264	KRAS, S1PR2	55	0.686769	1	1	1
GO:0044255	Biological Process	cellular lipid metabolic process	2	0.947619	ACOXL, MECR	55	0.68524	1	1	1
GO:0045184	Biological Process	establishment of protein localization	3	0.949095	VPS37A, EFCAB7, ARFGAP2	55	0.646371	1	1	1
GO:0019637	Biological Process	organophosphate metabolic process	2	0.953932	DMAC2L, DNAJC30	55	0.65742	1	1	1
GO:0019222	Biological Process	regulation of metabolic process	14	0.95491	SPEN, SRPK3, ZBTB24, KMT2B, EFCAB7, DUSP6, EIF1, CENPE, PDCL3, DNAJC30, MXI1, SPDYA, KRAS, S1PR2	55	0.752782	1	1	1
GO:0009966	Biological Process	regulation of signal transduction	5	0.956489	AKAP13, KRAS, S1PR2, CYTH1, DUSP6	55	0.646371	1	1	1
GO:1901700	Biological Process	response to oxygen-containing compound	2	0.957671	MMP2, ABCC9	55	0.640318	1	1	1
GO:0022402	Biological Process	cell cycle process	2	0.957957	CENPE, SPDYA	55	0.638988	1	1	1
GO:0033036	Biological Process	macromolecule localization	5	0.958053	SLMAP, ABCA9, VPS37A, EFCAB7, ARFGAP2	55	0.642323	1	1	1
GO:0009968	Biological Process	negative regulation of signal transduction	2	0.961112	S1PR2, DUSP6	55	0.624083	1	1	1
GO:0050790	Biological Process	regulation of catalytic activity	3	0.961165	CENPE, SPDYA, ARFGAP2	55	0.606451	1	1	1
GO:0071702	Biological Process	organic substance transport	4	0.961295	ABCA9, VPS37A, EFCAB7, ARFGAP2	55	0.617817	1	1	1
GO:0040011	Biological Process	locomotion	3	0.962822	SLK, LAMA2, LAMB1	55	0.600532	1	1	1
GO:0034613	Biological Process	cellular protein localization	3	0.964826	SLMAP, VPS37A, EFCAB7	55	0.593199	1	1	1
GO:0070727	Biological Process	cellular macromolecule localization	3	0.96584	SLMAP, VPS37A, EFCAB7	55	0.589411	1	1	1
GO:0008104	Biological Process	protein localization	4	0.967438	SLMAP, VPS37A, EFCAB7, ARFGAP2	55	0.598294	1	1	1
GO:0010648	Biological Process	negative regulation of cell communication	2	0.967745	S1PR2, DUSP6	55	0.59111	1	1	1
GO:0023057	Biological Process	negative regulation of signaling	2	0.968181	S1PR2, DUSP6	55	0.588847	1	1	1
GO:0065009	Biological Process	regulation of molecular function	4	0.969715	CENPE, SLMAP, SPDYA, ARFGAP2	55	0.590543	1	1	1
GO:0051171	Biological Process	regulation of nitrogen compound metabolic process	8	0.970535	SPEN, SRPK3, ZBTB24, DNAJC30, MXI1, KMT2B, EFCAB7, EIF1	55	0.655669	1	1	1
GO:0007267	Biological Process	cell-cell signaling	2	0.971373	KRAS, S1PR2	55	0.571882	1	1	1
GO:0048523	Biological Process	negative regulation of cellular process	8	0.97151	FHOD3, SPEN, PDCL3, KRAS, S1PR2, TMEM38A, PTMA, DUSP6	55	0.65306	1	1	1
GO:0071705	Biological Process	nitrogen compound transport	3	0.972692	VPS37A, EFCAB7, ARFGAP2	55	0.56213	1	1	1
GO:0045893	Biological Process	positive regulation of transcription, DNA-templated	2	0.972803	KMT2B, EFCAB7	55	0.56402	1	1	1
GO:1903508	Biological Process	positive regulation of nucleic acid-templated transcription	2	0.972803	KMT2B, EFCAB7	55	0.56402	1	1	1
GO:1902680	Biological Process	positive regulation of RNA biosynthetic process	2	0.973806	KMT2B, EFCAB7	55	0.55839	1	1	1
GO:0042221	Biological Process	response to chemical	6	0.974867	CEP57, LAMA2, MMP2, ABCC9, TMEM38A, CLGN	55	0.610664	1	1	1
GO:0010467	Biological Process	gene expression	11	0.975953	SPEN, SRPK3, PDCL3, ZBTB24, MXI1, KMT2B, KRAS, EFCAB7, SUGP2, METAP2, EIF1	55	0.680692	1	1	1
GO:0051276	Biological Process	chromosome organization	2	0.976118	CENPE, KMT2B	55	0.545036	1	1	1
GO:0033043	Biological Process	regulation of organelle organization	2	0.976524	FHOD3, CENPE	55	0.542633	1	1	1
GO:0044093	Biological Process	positive regulation of molecular function	2	0.976684	CENPE, SPDYA	55	0.541677	1	1	1
GO:0034654	Biological Process	nucleobase-containing compound biosynthetic process	7	0.976694	DMAC2L, SPEN, ZBTB24, DNAJC30, MXI1, KMT2B, EFCAB7	55	0.6221	1	1	1
GO:0019219	Biological Process	regulation of nucleobase-containing compound metabolic process	7	0.978404	SPEN, SRPK3, ZBTB24, DNAJC30, MXI1, KMT2B, EFCAB7	55	0.616402	1	1	1
GO:0051254	Biological Process	positive regulation of RNA metabolic process	2	0.978452	KMT2B, EFCAB7	55	0.530928	1	1	1
GO:0010646	Biological Process	regulation of cell communication	5	0.978676	AKAP13, KRAS, S1PR2, CYTH1, DUSP6	55	0.577681	1	1	1
GO:0023051	Biological Process	regulation of signaling	5	0.980075	AKAP13, KRAS, S1PR2, CYTH1, DUSP6	55	0.572095	1	1	1
GO:0006629	Biological Process	lipid metabolic process	2	0.980089	ACOXL, MECR	55	0.520597	1	1	1
GO:0018130	Biological Process	heterocycle biosynthetic process	7	0.98024	DMAC2L, SPEN, ZBTB24, DNAJC30, MXI1, KMT2B, EFCAB7	55	0.609943	1	1	1
GO:0006357	Biological Process	regulation of transcription from RNA polymerase II promoter	4	0.980671	SPEN, ZBTB24, MXI1, EFCAB7	55	0.54746	1	1	1
GO:0019438	Biological Process	aromatic compound biosynthetic process	7	0.980712	DMAC2L, SPEN, ZBTB24, DNAJC30, MXI1, KMT2B, EFCAB7	55	0.608221	1	1	1
GO:0031326	Biological Process	regulation of cellular biosynthetic process	7	0.981127	SPEN, ZBTB24, DNAJC30, MXI1, KMT2B, EFCAB7, EIF1	55	0.606679	1	1	1
GO:0071310	Biological Process	cellular response to organic substance	3	0.981667	CEP57, MMP2, TMEM38A	55	0.52001	1	1	1
GO:0009889	Biological Process	regulation of biosynthetic process	7	0.983169	SPEN, ZBTB24, DNAJC30, MXI1, KMT2B, EFCAB7, EIF1	55	0.598751	1	1	1
GO:0051252	Biological Process	regulation of RNA metabolic process	6	0.9833	SPEN, SRPK3, ZBTB24, MXI1, KMT2B, EFCAB7	55	0.57924	1	1	1
GO:0009967	Biological Process	positive regulation of signal transduction	2	0.983466	AKAP13, KRAS	55	0.497852	1	1	1
GO:0007049	Biological Process	cell cycle	2	0.984781	CENPE, SPDYA	55	0.488369	1	1	1
GO:1901362	Biological Process	organic cyclic compound biosynthetic process	7	0.984898	DMAC2L, SPEN, ZBTB24, DNAJC30, MXI1, KMT2B, EFCAB7	55	0.591516	1	1	1
GO:0044249	Biological Process	cellular biosynthetic process	11	0.985951	DMAC2L, SPEN, MECR, ALG9, ZBTB24, DNAJC30, MXI1, KMT2B, EFCAB7, EIF1, GLS	55	0.649099	1	1	1
GO:0010557	Biological Process	positive regulation of macromolecule biosynthetic process	2	0.986562	KMT2B, EFCAB7	55	0.474804	1	1	1
GO:0048585	Biological Process	negative regulation of response to stimulus	2	0.986655	S1PR2, DUSP6	55	0.474072	1	1	1
GO:0031324	Biological Process	negative regulation of cellular metabolic process	3	0.987371	SPEN, PDCL3, DUSP6	55	0.486567	1	1	1
GO:0048519	Biological Process	negative regulation of biological process	8	0.988056	FHOD3, SPEN, PDCL3, KRAS, S1PR2, TMEM38A, PTMA, DUSP6	55	0.594824	1	1	1
GO:1901576	Biological Process	organic substance biosynthetic process	11	0.988244	DMAC2L, SPEN, MECR, ALG9, ZBTB24, DNAJC30, MXI1, KMT2B, EFCAB7, EIF1, GLS	55	0.639652	1	1	1
GO:0009605	Biological Process	response to external stimulus	3	0.988453	LAMA2, ABCC9, ZFYVE1	55	0.479241	1	1	1
GO:0010647	Biological Process	positive regulation of cell communication	2	0.988972	AKAP13, KRAS	55	0.454801	1	1	1
GO:0006351	Biological Process	transcription, DNA-templated	5	0.989271	SPEN, ZBTB24, MXI1, KMT2B, EFCAB7	55	0.526837	1	1	1
GO:0023056	Biological Process	positive regulation of signaling	2	0.989275	AKAP13, KRAS	55	0.452127	1	1	1
GO:0045935	Biological Process	positive regulation of nucleobase-containing compound metabolic process	2	0.989496	KMT2B, EFCAB7	55	0.450143	1	1	1
GO:0031328	Biological Process	positive regulation of cellular biosynthetic process	2	0.989532	KMT2B, EFCAB7	55	0.449814	1	1	1
GO:0010605	Biological Process	negative regulation of macromolecule metabolic process	3	0.990145	SPEN, PDCL3, DUSP6	55	0.466878	1	1	1
GO:0009891	Biological Process	positive regulation of biosynthetic process	2	0.990338	KMT2B, EFCAB7	55	0.442376	1	1	1
GO:2000112	Biological Process	regulation of cellular macromolecule biosynthetic process	6	0.990398	SPEN, ZBTB24, MXI1, KMT2B, EFCAB7, EIF1	55	0.542952	1	1	1
GO:0009058	Biological Process	biosynthetic process	11	0.990563	DMAC2L, SPEN, MECR, ALG9, ZBTB24, DNAJC30, MXI1, KMT2B, EFCAB7, EIF1, GLS	55	0.628603	1	1	1
GO:0044271	Biological Process	cellular nitrogen compound biosynthetic process	8	0.990874	DMAC2L, SPEN, ZBTB24, DNAJC30, MXI1, KMT2B, EFCAB7, EIF1	55	0.579694	1	1	1
GO:0010556	Biological Process	regulation of macromolecule biosynthetic process	6	0.991017	SPEN, ZBTB24, MXI1, KMT2B, EFCAB7, EIF1	55	0.538989	1	1	1
GO:0006355	Biological Process	regulation of transcription, DNA-templated	5	0.991157	SPEN, ZBTB24, MXI1, KMT2B, EFCAB7	55	0.514503	1	1	1
GO:1903506	Biological Process	regulation of nucleic acid-templated transcription	5	0.991157	SPEN, ZBTB24, MXI1, KMT2B, EFCAB7	55	0.514503	1	1	1
GO:2001141	Biological Process	regulation of RNA biosynthetic process	5	0.991399	SPEN, ZBTB24, MXI1, KMT2B, EFCAB7	55	0.512788	1	1	1
GO:0006366	Biological Process	transcription from RNA polymerase II promoter	2	0.991566	SPEN, EFCAB7	55	0.430312	1	1	1
GO:0051173	Biological Process	positive regulation of nitrogen compound metabolic process	2	0.993091	KMT2B, EFCAB7	55	0.413817	1	1	1
GO:0051128	Biological Process	regulation of cellular component organization	3	0.993835	FHOD3, CENPE, SLK	55	0.434157	1	1	1
GO:0097659	Biological Process	nucleic acid-templated transcription	5	0.9939	SPEN, ZBTB24, MXI1, KMT2B, EFCAB7	55	0.492749	1	1	1
GO:0009892	Biological Process	negative regulation of metabolic process	3	0.99399	SPEN, PDCL3, DUSP6	55	0.43253	1	1	1
GO:0032774	Biological Process	RNA biosynthetic process	5	0.994238	SPEN, ZBTB24, MXI1, KMT2B, EFCAB7	55	0.489613	1	1	1
GO:0007166	Biological Process	cell surface receptor signaling pathway	3	0.994909	CEP57, VIPR2, S1PR2	55	0.422241	1	1	1
GO:0016070	Biological Process	RNA metabolic process	7	0.995063	SPEN, SRPK3, ZBTB24, MXI1, KMT2B, EFCAB7, SUGP2	55	0.528907	1	1	1
GO:0048583	Biological Process	regulation of response to stimulus	5	0.995219	AKAP13, KRAS, S1PR2, CYTH1, DUSP6	55	0.479689	1	1	1
GO:0070887	Biological Process	cellular response to chemical stimulus	3	0.996191	CEP57, MMP2, TMEM38A	55	0.405544	1	1	1
GO:0006139	Biological Process	nucleobase-containing compound metabolic process	9	0.997257	DMAC2L, SPEN, SRPK3, ZBTB24, DNAJC30, MXI1, KMT2B, EFCAB7, SUGP2	55	0.542739	1	1	1
GO:0006807	Biological Process	nitrogen compound metabolic process	12	0.997743	DMAC2L, SPEN, SRPK3, CHIA, ZBTB24, DNAJC30, MXI1, KMT2B, EFCAB7, SUGP2, EIF1, GLS	55	0.584559	1	1	1
GO:0048584	Biological Process	positive regulation of response to stimulus	2	0.997937	AKAP13, KRAS	55	0.336622	1	1	1
GO:0034645	Biological Process	cellular macromolecule biosynthetic process	7	0.997988	SPEN, ALG9, ZBTB24, MXI1, KMT2B, EFCAB7, EIF1	55	0.490259	1	1	1
GO:0046483	Biological Process	heterocycle metabolic process	9	0.998042	DMAC2L, SPEN, SRPK3, ZBTB24, DNAJC30, MXI1, KMT2B, EFCAB7, SUGP2	55	0.530064	1	1	1
GO:0009059	Biological Process	macromolecule biosynthetic process	7	0.998208	SPEN, ALG9, ZBTB24, MXI1, KMT2B, EFCAB7, EIF1	55	0.485836	1	1	1
GO:0006725	Biological Process	cellular aromatic compound metabolic process	9	0.998327	DMAC2L, SPEN, SRPK3, ZBTB24, DNAJC30, MXI1, KMT2B, EFCAB7, SUGP2	55	0.524442	1	1	1
GO:0090304	Biological Process	nucleic acid metabolic process	7	0.998833	SPEN, SRPK3, ZBTB24, MXI1, KMT2B, EFCAB7, SUGP2	55	0.470345	1	1	1
GO:1901360	Biological Process	organic cyclic compound metabolic process	9	0.998971	DMAC2L, SPEN, SRPK3, ZBTB24, DNAJC30, MXI1, KMT2B, EFCAB7, SUGP2	55	0.508177	1	1	1
GO:0034641	Biological Process	cellular nitrogen compound metabolic process	10	0.999264	DMAC2L, SPEN, SRPK3, ZBTB24, DNAJC30, MXI1, KMT2B, EFCAB7, SUGP2, EIF1	55	0.516489	1	1	1
GO:0044877	Molecular Function	macromolecular complex binding	14	2.60466e-06	FHOD3, MYH7B, TPM4, TNNC2, LAMB1, NID1, EIF1, TMCO1, CENPE, MYH2, MYO5C, GNB4, KRAS, S1PR2	53	4.91155	0.000697807	0.00069805	0.000685026
GO:0032403	Molecular Function	protein complex binding	10	6.93314e-05	FHOD3, MYH7B, CENPE, MYH2, TPM4, MYO5C, TNNC2, LAMB1, S1PR2, NID1	53	5.41038	0.0184099	0.00929041	0.00911708
GO:0005488	Molecular Function	binding	47	0.00024667	FHOD3, CEP57, VIPR2, LAMA2, ZBTB24, KMT2B, OGDHL, EFCAB7, NID1, ZFYVE1, CLGN, DHTKD1, AKAP13, ACOXL, SLK, PSMD4, NT5DC3, MXI1, RNPEP, S1PR2, TMEM38A, DMAC2L, SPEN, FARP1, SRPK3, MYH7B, CHIA, TPM4, MMP2, TNNC2, ABCA9, LAMB1, ABCC9, CDC42BPA, EIF1, ARFGAP2, TMCO1, CENPE, PDCL3, MYH2, MYO5C, GNB4, SPDYA, KRAS, SUGP2, MSRB1, METAP2	53	1.33605	0.0639774	0.0188284	0.0184771
GO:0051015	Molecular Function	actin filament binding	6	0.00028102	FHOD3, MYH7B, MYH2, TPM4, MYO5C, TNNC2	53	10.1346	0.072557	0.0188284	0.0184771
GO:0008092	Molecular Function	cytoskeletal protein binding	10	0.000702933	FHOD3, CEP57, MYH7B, CENPE, FARP1, MYH2, TPM4, MYO5C, TNNC2, MSRB1	53	3.96183	0.17176	0.0376772	0.0369743
GO:0003779	Molecular Function	actin binding	7	0.000878265	FHOD3, MYH7B, MYH2, TPM4, MYO5C, TNNC2, MSRB1	53	6.09007	0.209807	0.0392292	0.0384973
GO:0043167	Molecular Function	ion binding	26	0.00344913	KMT2B, OGDHL, EFCAB7, NID1, ZFYVE1, CLGN, DHTKD1, ACOXL, SLK, NT5DC3, RNPEP, DMAC2L, SRPK3, MYH7B, MMP2, TNNC2, ABCA9, ABCC9, CDC42BPA, ARFGAP2, CENPE, MYH2, MYO5C, KRAS, MSRB1, METAP2	53	1.66689	0.603851	0.132052	0.129589
GO:0003774	Molecular Function	motor activity	4	0.00455348	MYH7B, CENPE, MYH2, MYO5C	53	11.7378	0.705689	0.152541	0.149696
GO:0004591	Molecular Function	oxoglutarate dehydrogenase (succinyl-transferring) activity	2	0.00847683	OGDHL, DHTKD1	53	230.843	0.897867	0.252421	0.247712
GO:0003824	Molecular Function	catalytic activity	26	0.0121881	KMT2B, OGDHL, GLS, DHTKD1, AKAP13, ACOXL, SLK, NT5DC3, RNPEP, SRPK3, MYH7B, CHIA, MECR, ALG9, MMP2, ABCA9, ABCC9, CDC42BPA, DUSP6, CENPE, MYH2, MYO5C, KRAS, MSRB1, METAP2	53	1.52384	0.962615	0.326642	0.320548
GO:0016624	Molecular Function	oxidoreductase activity, acting on the aldehyde or oxo group of donors, disulfide as acceptor	2	0.0224485	OGDHL, DHTKD1	53	86.566	0.997723	0.501351	0.491997
GO:0030976	Molecular Function	thiamine pyrophosphate binding	2	0.0224485	OGDHL, DHTKD1	53	86.566	0.997723	0.501351	0.491997
GO:0004674	Molecular Function	protein serine/threonine kinase activity	5	0.0264771	SRPK3, AKAP13, SLK, CDC42BPA	53	4.3283	0.999247	0.545116	0.534945
GO:0016787	Molecular Function	hydrolase activity	14	0.03003	MYH7B, CHIA, MMP2, ABCA9, ABCC9, DUSP6, GLS, CENPE, MYH2, MYO5C, NT5DC3, RNPEP, KRAS, METAP2	53	1.83417	0.999717	0.545116	0.534945
GO:0005515	Molecular Function	protein binding	26	0.0328156	FHOD3, CEP57, LAMA2, NID1, CLGN, AKAP13, SLK, PSMD4, MXI1, S1PR2, TMEM38A, SPEN, FARP1, MYH7B, CHIA, TPM4, TNNC2, LAMB1, ABCC9, CENPE, PDCL3, MYH2, MYO5C, GNB4, SPDYA, MSRB1	53	1.41	0.999869	0.545116	0.534945
GO:0097367	Molecular Function	carbohydrate derivative binding	12	0.0357027	SRPK3, MYH7B, CENPE, CHIA, MYH2, SLK, MYO5C, ABCA9, ABCC9, KRAS, CDC42BPA, NID1	53	1.93534	0.999941	0.545116	0.534945
GO:0017111	Molecular Function	nucleoside-triphosphatase activity	7	0.0374852	MYH7B, CENPE, MYH2, MYO5C, ABCA9, ABCC9, KRAS	53	2.75125	0.999964	0.545116	0.534945
GO:0043168	Molecular Function	anion binding	14	0.0384085	SRPK3, MYH7B, ABCA9, OGDHL, ABCC9, CDC42BPA, ZFYVE1, DHTKD1, CENPE, MYH2, ACOXL, SLK, MYO5C, KRAS	53	1.77247	0.999972	0.545116	0.534945
GO:0036094	Molecular Function	small molecule binding	13	0.0386463	SRPK3, MYH7B, ABCA9, OGDHL, ABCC9, CDC42BPA, DHTKD1, CENPE, MYH2, ACOXL, SLK, MYO5C, KRAS	53	1.83507	0.999974	0.545116	0.534945
GO:0005524	Molecular Function	ATP binding	9	0.0462482	SRPK3, MYH7B, CENPE, MYH2, SLK, MYO5C, ABCA9, ABCC9, CDC42BPA	53	2.18387	0.999997	0.563737	0.553219
GO:0016462	Molecular Function	pyrophosphatase activity	7	0.0484105	MYH7B, CENPE, MYH2, MYO5C, ABCA9, ABCC9, KRAS	53	2.58406	0.999998	0.563737	0.553219
GO:0016818	Molecular Function	hydrolase activity, acting on acid anhydrides, in phosphorus-containing anhydrides	7	0.0488265	MYH7B, CENPE, MYH2, MYO5C, ABCA9, ABCC9, KRAS	53	2.57856	0.999999	0.563737	0.553219
GO:0016817	Molecular Function	hydrolase activity, acting on acid anhydrides	7	0.0488265	MYH7B, CENPE, MYH2, MYO5C, ABCA9, ABCC9, KRAS	53	2.57856	0.999999	0.563737	0.553219
GO:0032559	Molecular Function	adenyl ribonucleotide binding	9	0.0508666	SRPK3, MYH7B, CENPE, MYH2, SLK, MYO5C, ABCA9, ABCC9, CDC42BPA	53	2.14184	0.999999	0.563737	0.553219
GO:0030554	Molecular Function	adenyl nucleotide binding	9	0.0525874	SRPK3, MYH7B, CENPE, MYH2, SLK, MYO5C, ABCA9, ABCC9, CDC42BPA	53	2.12722	0.999999	0.563737	0.553219
GO:0035639	Molecular Function	purine ribonucleoside triphosphate binding	10	0.0642498	SRPK3, MYH7B, CENPE, MYH2, SLK, MYO5C, ABCA9, ABCC9, KRAS, CDC42BPA	53	1.92369	1	0.624096	0.612453
GO:0070006	Molecular Function	metalloaminopeptidase activity	2	0.0658729	RNPEP, METAP2	53	28.8553	1	0.624096	0.612453
GO:1901265	Molecular Function	nucleoside phosphate binding	11	0.0675328	SRPK3, MYH7B, CENPE, MYH2, ACOXL, SLK, MYO5C, ABCA9, ABCC9, KRAS, CDC42BPA	53	1.81549	1	0.624096	0.612453
GO:0000166	Molecular Function	nucleotide binding	11	0.0675328	SRPK3, MYH7B, CENPE, MYH2, ACOXL, SLK, MYO5C, ABCA9, ABCC9, KRAS, CDC42BPA	53	1.81549	1	0.624096	0.612453
GO:0032555	Molecular Function	purine ribonucleotide binding	10	0.0714191	SRPK3, MYH7B, CENPE, MYH2, SLK, MYO5C, ABCA9, ABCC9, KRAS, CDC42BPA	53	1.88392	1	0.624652	0.612998
GO:0032553	Molecular Function	ribonucleotide binding	10	0.0741848	SRPK3, MYH7B, CENPE, MYH2, SLK, MYO5C, ABCA9, ABCC9, KRAS, CDC42BPA	53	1.86968	1	0.624652	0.612998
GO:0017076	Molecular Function	purine nucleotide binding	10	0.0745854	SRPK3, MYH7B, CENPE, MYH2, SLK, MYO5C, ABCA9, ABCC9, KRAS, CDC42BPA	53	1.86766	1	0.624652	0.612998
GO:0004672	Molecular Function	protein kinase activity	5	0.0771676	SRPK3, AKAP13, SLK, CDC42BPA	53	3.04274	1	0.626694	0.615002
GO:0043169	Molecular Function	cation binding	15	0.0808087	DMAC2L, MMP2, TNNC2, KMT2B, OGDHL, NID1, EFCAB7, ZFYVE1, CLGN, ARFGAP2, DHTKD1, NT5DC3, RNPEP, MSRB1, METAP2	53	1.54628	1	0.636963	0.625079
GO:0032947	Molecular Function	protein complex scaffold	2	0.0868699	AKAP13, GNB4	53	21.6415	1	0.665175	0.652765
GO:0044183	Molecular Function	protein binding involved in protein folding	2	0.0920464	PDCL3, CLGN	53	20.3685	1	0.685234	0.67245
GO:0050662	Molecular Function	coenzyme binding	3	0.101971	ACOXL, OGDHL, DHTKD1	53	5.4387	1	0.738599	0.724819
GO:0004177	Molecular Function	aminopeptidase activity	2	0.104862	RNPEP, METAP2	53	17.7571	1	0.739553	0.725756
GO:0005085	Molecular Function	guanyl-nucleotide exchange factor activity	3	0.115592	AKAP13, FARP1, CYTH1	53	5.04268	1	0.786862	0.772182
GO:0008237	Molecular Function	metallopeptidase activity	3	0.117442	MMP2, RNPEP, METAP2	53	4.99419	1	0.786862	0.772182
GO:0016903	Molecular Function	oxidoreductase activity, acting on the aldehyde or oxo group of donors	2	0.122506	OGDHL, DHTKD1	53	15.055	1	0.800773	0.785833
GO:0016773	Molecular Function	phosphotransferase activity, alcohol group as acceptor	5	0.125578	SRPK3, AKAP13, SLK, CDC42BPA	53	2.54981	1	0.801306	0.786357
GO:0016491	Molecular Function	oxidoreductase activity	5	0.150002	ACOXL, MECR, OGDHL, MSRB1, DHTKD1	53	2.38146	1	0.925595	0.908327
GO:0016627	Molecular Function	oxidoreductase activity, acting on the CH-CH group of donors	2	0.151963	ACOXL, MECR	53	11.9401	1	0.925595	0.908327
GO:0005201	Molecular Function	extracellular matrix structural constituent	2	0.163949	LAMA2, LAMB1	53	10.9925	1	0.953991	0.936192
GO:0008235	Molecular Function	metalloexopeptidase activity	2	0.166326	RNPEP, METAP2	53	10.8208	1	0.953991	0.936192
GO:0016301	Molecular Function	kinase activity	5	0.170007	SRPK3, AKAP13, SLK, CDC42BPA	53	2.26613	1	0.953991	0.936192
GO:0048037	Molecular Function	cofactor binding	3	0.170864	ACOXL, OGDHL, DHTKD1	53	3.94978	1	0.953991	0.936192
GO:0046872	Molecular Function	metal ion binding	13	0.207778	DMAC2L, MMP2, TNNC2, KMT2B, NID1, EFCAB7, ZFYVE1, CLGN, ARFGAP2, NT5DC3, RNPEP, MSRB1, METAP2	53	1.37239	1	1	0.985019
GO:0005261	Molecular Function	cation channel activity	3	0.216028	ABCC9, TMEM38A, TMCO1	53	3.38369	1	1	0.985019
GO:0008238	Molecular Function	exopeptidase activity	2	0.256162	RNPEP, METAP2	53	6.65893	1	1	0.985019
GO:0016772	Molecular Function	transferase activity, transferring phosphorus-containing groups	5	0.260534	SRPK3, AKAP13, SLK, CDC42BPA	53	1.89009	1	1	0.985019
GO:1901363	Molecular Function	heterocyclic compound binding	19	0.260806	SPEN, SRPK3, MYH7B, ZBTB24, KMT2B, ABCA9, OGDHL, ABCC9, CDC42BPA, EIF1, DHTKD1, CENPE, MYH2, ACOXL, SLK, MXI1, MYO5C, KRAS, SUGP2	53	1.20805	1	1	0.985019
GO:0005178	Molecular Function	integrin binding	2	0.266702	LAMB1, S1PR2	53	6.35347	1	1	0.985019
GO:0005509	Molecular Function	calcium ion binding	4	0.278154	TNNC2, NID1, EFCAB7, CLGN	53	2.13743	1	1	0.985019
GO:0005267	Molecular Function	potassium channel activity	2	0.281211	ABCC9, TMEM38A	53	5.97007	1	1	0.985019
GO:0097159	Molecular Function	organic cyclic compound binding	19	0.286388	SPEN, SRPK3, MYH7B, ZBTB24, KMT2B, ABCA9, OGDHL, ABCC9, CDC42BPA, EIF1, DHTKD1, CENPE, MYH2, ACOXL, SLK, MXI1, MYO5C, KRAS, SUGP2	53	1.18884	1	1	0.985019
GO:0016820	Molecular Function	hydrolase activity, acting on acid anhydrides, catalyzing transmembrane movement of substances	2	0.291402	ABCA9, ABCC9	53	5.72337	1	1	0.985019
GO:0042626	Molecular Function	ATPase activity, coupled to transmembrane movement of substances	2	0.291402	ABCA9, ABCC9	53	5.72337	1	1	0.985019
GO:0015405	Molecular Function	P-P-bond-hydrolysis-driven transmembrane transporter activity	2	0.293423	ABCA9, ABCC9	53	5.67646	1	1	0.985019
GO:0015399	Molecular Function	primary active transmembrane transporter activity	2	0.295438	ABCA9, ABCC9	53	5.63031	1	1	0.985019
GO:0043492	Molecular Function	ATPase activity, coupled to movement of substances	2	0.299452	ABCA9, ABCC9	53	5.54023	1	1	0.985019
GO:0046873	Molecular Function	metal ion transmembrane transporter activity	3	0.300115	ABCC9, TMEM38A, TMCO1	53	2.68422	1	1	0.985019
GO:0008528	Molecular Function	G-protein coupled peptide receptor activity	2	0.305431	VIPR2, S1PR2	53	5.41038	1	1	0.985019
GO:0043021	Molecular Function	ribonucleoprotein complex binding	2	0.30939	TMCO1, EIF1	53	5.32714	1	1	0.985019
GO:0001653	Molecular Function	peptide receptor activity	2	0.31724	VIPR2, S1PR2	53	5.16812	1	1	0.985019
GO:0005198	Molecular Function	structural molecule activity	4	0.324961	AKAP13, LAMA2, GNB4, LAMB1	53	1.95629	1	1	0.985019
GO:0005216	Molecular Function	ion channel activity	3	0.326313	ABCC9, TMEM38A, TMCO1	53	2.52134	1	1	0.985019
GO:0015079	Molecular Function	potassium ion transmembrane transporter activity	2	0.328851	ABCC9, TMEM38A	53	4.94663	1	1	0.985019
GO:0008270	Molecular Function	zinc ion binding	4	0.332011	MMP2, KMT2B, RNPEP, MSRB1	53	1.93174	1	1	0.985019
GO:0022838	Molecular Function	substrate-specific channel activity	3	0.337772	ABCC9, TMEM38A, TMCO1	53	2.45577	1	1	0.985019
GO:0019842	Molecular Function	vitamin binding	2	0.351496	OGDHL, DHTKD1	53	4.55611	1	1	0.985019
GO:0015267	Molecular Function	channel activity	3	0.365655	ABCC9, TMEM38A, TMCO1	53	2.30843	1	1	0.985019
GO:0022803	Molecular Function	passive transmembrane transporter activity	3	0.365655	ABCC9, TMEM38A, TMCO1	53	2.30843	1	1	0.985019
GO:0016887	Molecular Function	ATPase activity	3	0.380967	CENPE, ABCA9, ABCC9	53	2.23396	1	1	0.985019
GO:0022890	Molecular Function	inorganic cation transmembrane transporter activity	3	0.414115	ABCC9, TMEM38A, TMCO1	53	2.08593	1	1	0.985019
GO:0042623	Molecular Function	ATPase activity, coupled	2	0.436435	ABCA9, ABCC9	53	3.44541	1	1	0.985019
GO:0050839	Molecular Function	cell adhesion molecule binding	2	0.43966	LAMB1, S1PR2	53	3.41147	1	1	0.985019
GO:1901681	Molecular Function	sulfur compound binding	2	0.475466	OGDHL, DHTKD1	53	3.06428	1	1	0.985019
GO:0098772	Molecular Function	molecular function regulator	5	0.483541	AKAP13, FARP1, SPDYA, CYTH1, ARFGAP2	53	1.37297	1	1	0.985019
GO:0019900	Molecular Function	kinase binding	3	0.497119	AKAP13, CHIA, SPDYA	53	1.77571	1	1	0.985019
GO:0008017	Molecular Function	microtubule binding	2	0.506192	CEP57, CENPE	53	2.80376	1	1	0.985019
GO:0001227	Molecular Function	transcriptional repressor activity, RNA polymerase II transcription regulatory region sequence-specific binding	2	0.537821	ZBTB24, MXI1	53	2.56492	1	1	0.985019
GO:0016791	Molecular Function	phosphatase activity	2	0.543115	NT5DC3, DUSP6	53	2.52748	1	1	0.985019
GO:0004712	Molecular Function	protein serine/threonine/tyrosine kinase activity	2	0.543115	SLK, CDC42BPA	53	2.52748	1	1	0.985019
GO:0008324	Molecular Function	cation transmembrane transporter activity	3	0.54831	ABCC9, TMEM38A, TMCO1	53	1.61554	1	1	0.985019
GO:0046914	Molecular Function	transition metal ion binding	4	0.54909	MMP2, KMT2B, RNPEP, MSRB1	53	1.37543	1	1	0.985019
GO:0070011	Molecular Function	peptidase activity, acting on L-amino acid peptides	3	0.560129	MMP2, RNPEP, METAP2	53	1.58111	1	1	0.985019
GO:0008233	Molecular Function	peptidase activity	3	0.572554	MMP2, RNPEP, METAP2	53	1.54582	1	1	0.985019
GO:0022892	Molecular Function	substrate-specific transporter activity	4	0.589153	ABCA9, ABCC9, TMEM38A, TMCO1	53	1.29808	1	1	0.985019
GO:0022857	Molecular Function	transmembrane transporter activity	4	0.592392	ABCA9, ABCC9, TMEM38A, TMCO1	53	1.29203	1	1	0.985019
GO:0015077	Molecular Function	monovalent inorganic cation transmembrane transporter activity	2	0.609022	ABCC9, TMEM38A	53	2.11137	1	1	0.985019
GO:0016740	Molecular Function	transferase activity	7	0.621903	SRPK3, AKAP13, SLK, ALG9, KMT2B, CDC42BPA	53	1.08208	1	1	0.985019
GO:0015631	Molecular Function	tubulin binding	2	0.623439	CEP57, CENPE	53	2.03087	1	1	0.985019
GO:0022804	Molecular Function	active transmembrane transporter activity	2	0.632051	ABCA9, ABCC9	53	1.98432	1	1	0.985019
GO:0042578	Molecular Function	phosphoric ester hydrolase activity	2	0.638383	NT5DC3, DUSP6	53	1.95078	1	1	0.985019
GO:0005215	Molecular Function	transporter activity	4	0.675947	ABCA9, ABCC9, TMEM38A, TMCO1	53	1.14373	1	1	0.985019
GO:0008047	Molecular Function	enzyme activator activity	2	0.689866	SPDYA, ARFGAP2	53	1.69737	1	1	0.985019
GO:0015075	Molecular Function	ion transmembrane transporter activity	3	0.70477	ABCC9, TMEM38A, TMCO1	53	1.21354	1	1	0.985019
GO:0022891	Molecular Function	substrate-specific transmembrane transporter activity	3	0.740601	ABCC9, TMEM38A, TMCO1	53	1.13282	1	1	0.985019
GO:0005102	Molecular Function	receptor binding	4	0.757997	PDCL3, LAMA2, LAMB1, S1PR2	53	1.00731	1	1	0.985019
GO:0046983	Molecular Function	protein dimerization activity	3	0.772746	CEP57, SLK, MXI1	53	1.06216	1	1	0.985019
GO:0042803	Molecular Function	protein homodimerization activity	2	0.813831	CEP57, SLK	53	1.18787	1	1	0.985019
GO:0042802	Molecular Function	identical protein binding	4	0.834413	CEP57, SLK, PSMD4, TMEM38A	53	0.880519	1	1	0.985019
GO:0003723	Molecular Function	RNA binding	3	0.867342	SPEN, SUGP2, EIF1	53	0.854973	1	1	0.985019
GO:0008289	Molecular Function	lipid binding	2	0.874481	ACOXL, ZFYVE1	53	0.965869	1	1	0.985019
GO:0016788	Molecular Function	hydrolase activity, acting on ester bonds	2	0.88445	NT5DC3, DUSP6	53	0.929568	1	1	0.985019
GO:0043565	Molecular Function	sequence-specific DNA binding	3	0.922038	ZBTB24, MXI1, KMT2B	53	0.723393	1	1	0.985019
GO:0030234	Molecular Function	enzyme regulator activity	2	0.931725	SPDYA, ARFGAP2	53	0.751115	1	1	0.985019
GO:0000978	Molecular Function	RNA polymerase II core promoter proximal region sequence-specific DNA binding	2	0.951048	ZBTB24, MXI1	53	0.670405	1	1	0.985019
GO:0019899	Molecular Function	enzyme binding	3	0.952071	AKAP13, CHIA, SPDYA	53	0.637296	1	1	0.985019
GO:0000987	Molecular Function	core promoter proximal region sequence-specific DNA binding	2	0.952925	ZBTB24, MXI1	53	0.662073	1	1	0.985019
GO:0001159	Molecular Function	core promoter proximal region DNA binding	2	0.952925	ZBTB24, MXI1	53	0.662073	1	1	0.985019
GO:0000981	Molecular Function	RNA polymerase II transcription factor activity, sequence-specific DNA binding	2	0.967531	ZBTB24, MXI1	53	0.592411	1	1	0.985019
GO:0000977	Molecular Function	RNA polymerase II regulatory region sequence-specific DNA binding	2	0.970355	ZBTB24, MXI1	53	0.577588	1	1	0.985019
GO:0001012	Molecular Function	RNA polymerase II regulatory region DNA binding	2	0.970355	ZBTB24, MXI1	53	0.577588	1	1	0.985019
GO:0003700	Molecular Function	transcription factor activity, sequence-specific DNA binding	2	0.972773	ZBTB24, MXI1	53	0.564408	1	1	0.985019
GO:0001071	Molecular Function	nucleic acid binding transcription factor activity	2	0.972773	ZBTB24, MXI1	53	0.564408	1	1	0.985019
GO:0003676	Molecular Function	nucleic acid binding	6	0.976712	SPEN, ZBTB24, MXI1, KMT2B, SUGP2, EIF1	53	0.605357	1	1	0.985019
GO:0000976	Molecular Function	transcription regulatory region sequence-specific DNA binding	2	0.976832	ZBTB24, MXI1	53	0.541038	1	1	0.985019
GO:0044212	Molecular Function	transcription regulatory region DNA binding	2	0.977528	ZBTB24, MXI1	53	0.536844	1	1	0.985019
GO:0000975	Molecular Function	regulatory region DNA binding	2	0.977528	ZBTB24, MXI1	53	0.536844	1	1	0.985019
GO:0001067	Molecular Function	regulatory region nucleic acid binding	2	0.977596	ZBTB24, MXI1	53	0.536428	1	1	0.985019
GO:1990837	Molecular Function	sequence-specific double-stranded DNA binding	2	0.980295	ZBTB24, MXI1	53	0.519526	1	1	0.985019
GO:0003690	Molecular Function	double-stranded DNA binding	2	0.984724	ZBTB24, MXI1	53	0.489074	1	1	0.985019
GO:0003677	Molecular Function	DNA binding	3	0.989512	ZBTB24, MXI1, KMT2B	53	0.472178	1	1	0.989512
GO:0004888	Molecular Function	transmembrane signaling receptor activity	3	0.999834	VIPR2, ABCC9, S1PR2	53	0.289761	1	1	0.999834
GO:0099600	Molecular Function	transmembrane receptor activity	3	0.999857	VIPR2, ABCC9, S1PR2	53	0.286011	1	1	0.999857
GO:0038023	Molecular Function	signaling receptor activity	3	0.999886	VIPR2, ABCC9, S1PR2	53	0.280603	1	1	0.999886
GO:0004871	Molecular Function	signal transducer activity	3	0.999926	VIPR2, ABCC9, S1PR2	53	0.271013	1	1	0.999926
GO:0060089	Molecular Function	molecular transducer activity	3	0.999931	VIPR2, ABCC9, S1PR2	53	0.269606	1	1	0.999931
GO:0004872	Molecular Function	receptor activity	3	0.999931	VIPR2, ABCC9, S1PR2	53	0.269606	1	1	0.999931
GO:0004930	Molecular Function	G-protein coupled receptor activity	2	0.999947	VIPR2, S1PR2	53	0.219155	1	1	0.999947
GO:0015629	Cellular Component	actin cytoskeleton	9	2.83572e-05	MYH7B, AKAP13, MYH2, TPM4, MYO5C, TNNC2, CDC42BPA, MSRB1	61	7.23369	0.00607835	0.00609681	0.00581324
GO:0005737	Cellular Component	cytoplasm	44	0.000324697	FHOD3, CEP57, OGDHL, ZFYVE1, CLGN, DHTKD1, AKAP13, ACOXL, SLK, PSMD4, MXI1, S1PR2, TMEM38A, CYTH1, DMAC2L, SRPK3, MYH7B, CHIA, MECR, ALG9, TPM4, MMP2, TNNC2, SCLT1, VPS37A, ABCC9, CDC42BPA, MRPL45, DUSP6, EIF1, ARFGAP2, TMCO1, CENPE, PDCL3, MYH2, DNAJC30, MYO5C, GNB4, KRAS, NHLRC2, PTMA, MSRB1, METAP2	61	1.46804	0.0674395	0.0264062	0.025178
GO:0005856	Cellular Component	cytoskeleton	16	0.000392293	FHOD3, CEP57, KRT82, MYH7B, FARP1, TPM4, TNNC2, SCLT1, VPS37A, CDC42BPA, AKAP13, CENPE, MYH2, MYO5C, MSRB1	61	2.75151	0.0808992	0.0264062	0.025178
GO:0044424	Cellular Component	intracellular part	52	0.000614098	FHOD3, CEP57, ZBTB24, OGDHL, ZFYVE1, CLGN, DHTKD1, AKAP13, ACOXL, SLK, PSMD4, TMEM38A, CHIA, MECR, ALG9, TPM4, MMP2, TNNC2, VPS37A, ABCC9, MRPL45, DUSP6, ARFGAP2, MYH2, DNAJC30, NHLRC2, PTMA, KRT82, KMT2B, MXI1, S1PR2, CYTH1, DMAC2L, SPEN, SRPK3, MYH7B, FARP1, SCLT1, ABCA9, CDC42BPA, TMCO1, EIF1, CENPE, PDCL3, MYO5C, GNB4, SPDYA, KRAS, SUGP2, METAP2, MSRB1	61	1.30195	0.123722	0.0264062	0.025178
GO:0005622	Cellular Component	intracellular	52	0.000614098	FHOD3, CEP57, ZBTB24, OGDHL, ZFYVE1, CLGN, DHTKD1, AKAP13, ACOXL, SLK, PSMD4, TMEM38A, CHIA, MECR, ALG9, TPM4, MMP2, TNNC2, VPS37A, ABCC9, MRPL45, DUSP6, ARFGAP2, MYH2, DNAJC30, NHLRC2, PTMA, KRT82, KMT2B, MXI1, S1PR2, CYTH1, DMAC2L, SPEN, SRPK3, MYH7B, FARP1, SCLT1, ABCA9, CDC42BPA, TMCO1, EIF1, CENPE, PDCL3, MYO5C, GNB4, SPDYA, KRAS, SUGP2, METAP2, MSRB1	61	1.30195	0.123722	0.0264062	0.025178
GO:0044430	Cellular Component	cytoskeletal part	13	0.0014167	CEP57, KRT82, MYH7B, AKAP13, CENPE, MYH2, TPM4, TNNC2, MYO5C, SCLT1, VPS37A, CDC42BPA	61	2.84964	0.262734	0.0417241	0.0397835
GO:0030016	Cellular Component	myofibril	5	0.00142332	MYH7B, MYH2, MMP2, TNNC2, ABCC9	61	10.1186	0.263784	0.0417241	0.0397835
GO:0043292	Cellular Component	contractile fiber	5	0.00165322	MYH7B, MYH2, MMP2, TNNC2, ABCC9	61	9.71382	0.299343	0.0417241	0.0397835
GO:0099512	Cellular Component	supramolecular fiber	9	0.0019902	CEP57, KRT82, MYH7B, CENPE, MYH2, TPM4, MMP2, TNNC2, ABCC9	61	3.84404	0.348396	0.0417241	0.0397835
GO:0099080	Cellular Component	supramolecular complex	9	0.00213472	CEP57, KRT82, MYH7B, CENPE, MYH2, TPM4, MMP2, TNNC2, ABCC9	61	3.80106	0.368373	0.0417241	0.0397835
GO:0099081	Cellular Component	supramolecular polymer	9	0.00213472	CEP57, KRT82, MYH7B, CENPE, MYH2, TPM4, MMP2, TNNC2, ABCC9	61	3.80106	0.368373	0.0417241	0.0397835
GO:0044422	Cellular Component	organelle part	36	0.00266645	CEP57, KRT82, ZBTB24, KMT2B, OGDHL, EFCAB7, ZFYVE1, CLGN, AKAP13, PSMD4, MXI1, TMEM38A, DMAC2L, SPEN, MYH7B, ALG9, TPM4, MMP2, TNNC2, SCLT1, VPS37A, ABCC9, CDC42BPA, MRPL45, DUSP6, ARFGAP2, TMCO1, CENPE, PDCL3, MYH2, DNAJC30, MYO5C, SPDYA, PTMA, SUGP2	61	1.48627	0.436762	0.0477739	0.0455519
GO:0030017	Cellular Component	sarcomere	4	0.00856449	MYH2, MMP2, TNNC2, ABCC9	61	9.37886	0.842652	0.118535	0.113021
GO:0043234	Cellular Component	protein complex	17	0.00857866	DMAC2L, MYH7B, TPM4, MMP2, TNNC2, SCLT1, VPS37A, OGDHL, LAMB1, ABCC9, EFCAB7, CENPE, MYH2, PSMD4, MXI1, MYO5C, GNB4	61	1.95063	0.843135	0.118535	0.113021
GO:0044449	Cellular Component	contractile fiber part	4	0.0102649	MYH2, MMP2, TNNC2, ABCC9	61	8.77377	0.891213	0.118535	0.113021
GO:0016459	Cellular Component	myosin complex	3	0.0106943	MYH7B, MYH2, MYO5C	61	18.888	0.900904	0.118535	0.113021
GO:0043232	Cellular Component	intracellular non-membrane-bounded organelle	21	0.0107986	FHOD3, CEP57, KRT82, MYH7B, FARP1, TPM4, MMP2, TNNC2, SCLT1, VPS37A, ABCC9, CDC42BPA, MRPL45, ZFYVE1, AKAP13, CENPE, MYH2, MXI1, MYO5C, MSRB1	61	1.71792	0.903125	0.118535	0.113021
GO:0044444	Cellular Component	cytoplasmic part	33	0.0108041	CEP57, OGDHL, ZFYVE1, CLGN, DHTKD1, AKAP13, ACOXL, SLK, PSMD4, MXI1, TMEM38A, DMAC2L, MYH7B, MECR, ALG9, TPM4, MMP2, TNNC2, SCLT1, VPS37A, ABCC9, MRPL45, DUSP6, EIF1, ARFGAP2, TMCO1, CENPE, PDCL3, MYH2, DNAJC30, NHLRC2, PTMA, METAP2	61	1.42614	0.903239	0.118535	0.113021
GO:0043228	Cellular Component	non-membrane-bounded organelle	21	0.0108272	FHOD3, CEP57, KRT82, MYH7B, FARP1, TPM4, MMP2, TNNC2, SCLT1, VPS37A, ABCC9, CDC42BPA, MRPL45, ZFYVE1, AKAP13, CENPE, MYH2, MXI1, MYO5C, MSRB1	61	1.7175	0.903724	0.118535	0.113021
GO:0043226	Cellular Component	organelle	45	0.0110265	FHOD3, CEP57, KRT82, ZBTB24, KMT2B, OGDHL, EFCAB7, ZFYVE1, CLGN, DHTKD1, AKAP13, ACOXL, PSMD4, MXI1, TMEM38A, DMAC2L, SPEN, FARP1, SRPK3, MYH7B, MECR, ALG9, TPM4, MMP2, TNNC2, ABCA9, SCLT1, VPS37A, ABCC9, CDC42BPA, MRPL45, DUSP6, EIF1, ARFGAP2, TMCO1, CENPE, PDCL3, MYH2, DNAJC30, MYO5C, SPDYA, PTMA, SUGP2, MSRB1	61	1.26691	0.907806	0.118535	0.113021
GO:0043229	Cellular Component	intracellular organelle	44	0.0124547	FHOD3, CEP57, KRT82, ZBTB24, KMT2B, OGDHL, ZFYVE1, CLGN, DHTKD1, AKAP13, ACOXL, PSMD4, MXI1, TMEM38A, DMAC2L, SPEN, FARP1, SRPK3, MYH7B, MECR, ALG9, TPM4, MMP2, TNNC2, ABCA9, SCLT1, VPS37A, ABCC9, CDC42BPA, MRPL45, DUSP6, EIF1, ARFGAP2, TMCO1, CENPE, PDCL3, MYH2, DNAJC30, MYO5C, SPDYA, PTMA, SUGP2, MSRB1	61	1.27118	0.932429	0.122289	0.116601
GO:0044446	Cellular Component	intracellular organelle part	33	0.0125525	CEP57, KRT82, ZBTB24, KMT2B, OGDHL, ZFYVE1, CLGN, AKAP13, PSMD4, MXI1, TMEM38A, DMAC2L, SPEN, MYH7B, ALG9, TPM4, TNNC2, SCLT1, VPS37A, CDC42BPA, MRPL45, DUSP6, ARFGAP2, TMCO1, CENPE, PDCL3, MYH2, DNAJC30, MYO5C, SPDYA, PTMA, SUGP2	61	1.41303	0.933853	0.122289	0.116601
GO:0042641	Cellular Component	actomyosin	3	0.0130821	TPM4, CDC42BPA	61	16.9992	0.941059	0.122289	0.116601
GO:0005604	Cellular Component	basement membrane	3	0.0235715	LAMA2, LAMB1, NID1	61	12.4384	0.994075	0.211162	0.20134
GO:0005578	Cellular Component	proteinaceous extracellular matrix	3	0.0371547	LAMA2, LAMB1, NID1	61	9.71382	0.999708	0.31953	0.304668
GO:0044420	Cellular Component	extracellular matrix component	3	0.0410911	LAMA2, LAMB1, NID1	61	9.18875	0.999879	0.339792	0.323988
GO:0019898	Cellular Component	extrinsic component of membrane	4	0.0429882	GNB4, KRAS, EFCAB7, ZFYVE1	61	5.05552	0.999921	0.342313	0.326392
GO:0031012	Cellular Component	extracellular matrix	4	0.0512563	LAMA2, MMP2, LAMB1, NID1	61	4.70566	0.999988	0.393576	0.37527
GO:0032991	Cellular Component	macromolecular complex	23	0.0576353	DMAC2L, SPEN, MYH7B, TPM4, MMP2, TNNC2, KMT2B, SCLT1, VPS37A, OGDHL, LAMB1, ABCC9, EFCAB7, MRPL45, EIF1, CENPE, PDCL3, MYH2, PSMD4, MXI1, MYO5C, NT5DC3, GNB4	61	1.41276	0.999997	0.427297	0.407422
GO:0005739	Cellular Component	mitochondrion	8	0.16195	DMAC2L, ACOXL, MECR, DNAJC30, OGDHL, MRPL45, ZFYVE1, DHTKD1	61	1.74574	1	1	0.957944
GO:0005789	Cellular Component	endoplasmic reticulum membrane	5	0.17091	ALG9, TMEM38A, ZFYVE1, TMCO1, CLGN	61	2.26958	1	1	0.957944
GO:0098797	Cellular Component	plasma membrane protein complex	3	0.175507	GNB4, ABCC9, EFCAB7	61	3.89294	1	1	0.957944
GO:0042175	Cellular Component	nuclear outer membrane-endoplasmic reticulum membrane network	5	0.195817	ALG9, TMEM38A, ZFYVE1, TMCO1, CLGN	61	2.14636	1	1	0.957944
GO:0098796	Cellular Component	membrane protein complex	5	0.196409	DMAC2L, GNB4, VPS37A, ABCC9, EFCAB7	61	2.14365	1	1	0.957944
GO:0044432	Cellular Component	endoplasmic reticulum part	5	0.222416	ALG9, TMEM38A, ZFYVE1, TMCO1, CLGN	61	2.03339	1	1	0.957944
GO:0030863	Cellular Component	cortical cytoskeleton	2	0.22547	AKAP13, TPM4	61	7.7269	1	1	0.957944
GO:0031234	Cellular Component	extrinsic component of cytoplasmic side of plasma membrane	2	0.232202	GNB4, KRAS	61	7.47217	1	1	0.957944
GO:0005623	Cellular Component	cell	56	0.265052	FHOD3, CEP57, VIPR2, ZBTB24, OGDHL, EFCAB7, ZFYVE1, CLGN, DHTKD1, AKAP13, ACOXL, SLK, PSMD4, RNPEP, TMEM38A, CHIA, MECR, ALG9, TPM4, MMP2, TNNC2, VPS37A, ABCC9, MRPL45, DUSP6, ARFGAP2, MYH2, DNAJC30, NHLRC2, PTMA, KRT82, KMT2B, NID1, MXI1, S1PR2, CYTH1, DMAC2L, SPEN, SRPK3, MYH7B, FARP1, SCLT1, ABCA9, CDC42BPA, TMCO1, EIF1, CENPE, PDCL3, MYO5C, GNB4, SPDYA, KRAS, SUGP2, METAP2, MSRB1	61	1.04221	1	1	0.957944
GO:0044464	Cellular Component	cell part	56	0.265052	FHOD3, CEP57, VIPR2, ZBTB24, OGDHL, EFCAB7, ZFYVE1, CLGN, DHTKD1, AKAP13, ACOXL, SLK, PSMD4, RNPEP, TMEM38A, CHIA, MECR, ALG9, TPM4, MMP2, TNNC2, VPS37A, ABCC9, MRPL45, DUSP6, ARFGAP2, MYH2, DNAJC30, NHLRC2, PTMA, KRT82, KMT2B, NID1, MXI1, S1PR2, CYTH1, DMAC2L, SPEN, SRPK3, MYH7B, FARP1, SCLT1, ABCA9, CDC42BPA, TMCO1, EIF1, CENPE, PDCL3, MYO5C, GNB4, SPDYA, KRAS, SUGP2, METAP2, MSRB1	61	1.04221	1	1	0.957944
GO:0099513	Cellular Component	polymeric cytoskeletal fiber	4	0.273819	CEP57, KRT82, CENPE, TPM4	61	2.16206	1	1	0.957944
GO:0005654	Cellular Component	nucleoplasm	12	0.290526	SPEN, CENPE, PDCL3, PSMD4, ZBTB24, MXI1, KMT2B, SPDYA, VPS37A, PTMA, SUGP2, DUSP6	61	1.30345	1	1	0.957944
GO:0031090	Cellular Component	organelle membrane	9	0.321853	DMAC2L, DNAJC30, VPS37A, TMEM38A, MRPL45, EFCAB7, ZFYVE1, TMCO1, ARFGAP2	61	1.36296	1	1	0.957944
GO:0009898	Cellular Component	cytoplasmic side of plasma membrane	2	0.334348	GNB4, KRAS	61	4.85691	1	1	0.957944
GO:0005815	Cellular Component	microtubule organizing center	4	0.335011	CEP57, MYH2, SCLT1, VPS37A	61	1.92625	1	1	0.957944
GO:0044448	Cellular Component	cell cortex part	2	0.340148	AKAP13, TPM4	61	4.75502	1	1	0.957944
GO:0031974	Cellular Component	membrane-enclosed lumen	14	0.348251	SPEN, ZBTB24, KMT2B, VPS37A, OGDHL, MRPL45, DUSP6, CENPE, PDCL3, PSMD4, MXI1, SPDYA, PTMA, SUGP2	61	1.20745	1	1	0.957944
GO:0070013	Cellular Component	intracellular organelle lumen	14	0.348251	SPEN, ZBTB24, KMT2B, VPS37A, OGDHL, MRPL45, DUSP6, CENPE, PDCL3, PSMD4, MXI1, SPDYA, PTMA, SUGP2	61	1.20745	1	1	0.957944
GO:0043233	Cellular Component	organelle lumen	14	0.348251	SPEN, ZBTB24, KMT2B, VPS37A, OGDHL, MRPL45, DUSP6, CENPE, PDCL3, PSMD4, MXI1, SPDYA, PTMA, SUGP2	61	1.20745	1	1	0.957944
GO:0019897	Cellular Component	extrinsic component of plasma membrane	2	0.355373	GNB4, KRAS	61	4.50309	1	1	0.957944
GO:0005783	Cellular Component	endoplasmic reticulum	6	0.361346	PDCL3, ALG9, TMEM38A, ZFYVE1, TMCO1, CLGN	61	1.49334	1	1	0.957944
GO:0098562	Cellular Component	cytoplasmic side of membrane	2	0.372088	GNB4, KRAS	61	4.2498	1	1	0.957944
GO:0043231	Cellular Component	intracellular membrane-bounded organelle	31	0.373323	CEP57, ZBTB24, KMT2B, OGDHL, ZFYVE1, CLGN, DHTKD1, ACOXL, PSMD4, MXI1, TMEM38A, DMAC2L, SPEN, SRPK3, MECR, ALG9, MMP2, ABCA9, VPS37A, MRPL45, DUSP6, EIF1, ARFGAP2, TMCO1, CENPE, PDCL3, DNAJC30, SPDYA, PTMA, SUGP2, MSRB1	61	1.07898	1	1	0.957944
GO:0098588	Cellular Component	bounding membrane of organelle	6	0.376574	VPS37A, TMEM38A, EFCAB7, ZFYVE1, TMCO1, ARFGAP2	61	1.46545	1	1	0.957944
GO:0048471	Cellular Component	perinuclear region of cytoplasm	3	0.39067	PDCL3, SLK, ZFYVE1	61	2.19344	1	1	0.957944
GO:0043227	Cellular Component	membrane-bounded organelle	33	0.390749	CEP57, ZBTB24, KMT2B, OGDHL, EFCAB7, ZFYVE1, CLGN, DHTKD1, ACOXL, PSMD4, MXI1, TMEM38A, DMAC2L, SPEN, SRPK3, MECR, ALG9, MMP2, ABCA9, VPS37A, MRPL45, DUSP6, EIF1, ARFGAP2, TMCO1, CENPE, PDCL3, DNAJC30, MYO5C, SPDYA, PTMA, SUGP2, MSRB1	61	1.06689	1	1	0.957944
GO:0005743	Cellular Component	mitochondrial inner membrane	3	0.437144	DMAC2L, DNAJC30, MRPL45	61	1.99599	1	1	0.957944
GO:0015630	Cellular Component	microtubule cytoskeleton	5	0.447413	CEP57, CENPE, MYH2, SCLT1, VPS37A	61	1.44061	1	1	0.957944
GO:0031981	Cellular Component	nuclear lumen	12	0.453345	SPEN, CENPE, PDCL3, PSMD4, ZBTB24, MXI1, KMT2B, SPDYA, VPS37A, PTMA, SUGP2, DUSP6	61	1.14956	1	1	0.957944
GO:0005829	Cellular Component	cytosol	11	0.475263	CENPE, PDCL3, AKAP13, PSMD4, MXI1, VPS37A, NHLRC2, PTMA, DUSP6, METAP2, ARFGAP2	61	1.14613	1	1	0.957944
GO:0044428	Cellular Component	nuclear part	13	0.489509	SPEN, ZBTB24, KMT2B, VPS37A, DUSP6, CENPE, PDCL3, PSMD4, MXI1, SPDYA, TMEM38A, PTMA, SUGP2	61	1.10966	1	1	0.957944
GO:0005813	Cellular Component	centrosome	3	0.509633	CEP57, SCLT1, VPS37A	61	1.73757	1	1	0.957944
GO:0044429	Cellular Component	mitochondrial part	4	0.50965	DMAC2L, DNAJC30, OGDHL, MRPL45	61	1.45916	1	1	0.957944
GO:0019866	Cellular Component	organelle inner membrane	3	0.51146	DMAC2L, DNAJC30, MRPL45	61	1.73167	1	1	0.957944
GO:0005938	Cellular Component	cell cortex	2	0.511777	AKAP13, TPM4	61	2.76409	1	1	0.957944
GO:0044421	Cellular Component	extracellular region part	6	0.547981	CHIA, LAMA2, MMP2, RNPEP, LAMB1, NID1	61	1.20562	1	1	0.957944
GO:0044431	Cellular Component	Golgi apparatus part	3	0.553134	ZFYVE1, TMCO1, ARFGAP2	61	1.6037	1	1	0.957944
GO:0031252	Cellular Component	cell leading edge	2	0.579666	SLK, CDC42BPA	61	2.28945	1	1	0.957944
GO:0099568	Cellular Component	cytoplasmic region	2	0.587015	AKAP13, TPM4	61	2.24412	1	1	0.957944
GO:0005759	Cellular Component	mitochondrial matrix	2	0.590642	OGDHL, MRPL45	61	2.22212	1	1	0.957944
GO:0031966	Cellular Component	mitochondrial membrane	3	0.608214	DMAC2L, DNAJC30, MRPL45	61	1.45085	1	1	0.957944
GO:0031967	Cellular Component	organelle envelope	4	0.609654	DMAC2L, DNAJC30, TMEM38A, MRPL45	61	1.26153	1	1	0.957944
GO:0031975	Cellular Component	envelope	4	0.609654	DMAC2L, DNAJC30, TMEM38A, MRPL45	61	1.26153	1	1	0.957944
GO:0005740	Cellular Component	mitochondrial envelope	3	0.641569	DMAC2L, DNAJC30, MRPL45	61	1.3654	1	1	0.957944
GO:0005874	Cellular Component	microtubule	2	0.673729	CEP57, CENPE	61	1.77537	1	1	0.957944
GO:0005794	Cellular Component	Golgi apparatus	4	0.683044	CEP57, ZFYVE1, TMCO1, ARFGAP2	61	1.13234	1	1	0.957944
GO:0000139	Cellular Component	Golgi membrane	2	0.723503	TMCO1, ARFGAP2	61	1.5489	1	1	0.957944
GO:0044441	Cellular Component	ciliary part	2	0.725135	SCLT1, EFCAB7	61	1.54188	1	1	0.957944
GO:0005634	Cellular Component	nucleus	18	0.733033	CEP57, SPEN, SRPK3, ZBTB24, MMP2, KMT2B, VPS37A, DUSP6, EIF1, CENPE, PDCL3, PSMD4, MXI1, SPDYA, TMEM38A, PTMA, SUGP2, MSRB1	61	0.943234	1	1	0.957944
GO:0005576	Cellular Component	extracellular region	6	0.766784	CHIA, LAMA2, MMP2, RNPEP, LAMB1, NID1	61	0.939181	1	1	0.957944
GO:0012505	Cellular Component	endomembrane system	9	0.769314	CEP57, PDCL3, ALG9, VPS37A, TMEM38A, ZFYVE1, TMCO1, CLGN, ARFGAP2	61	0.918048	1	1	0.957944
GO:0005615	Cellular Component	extracellular space	4	0.792876	CHIA, MMP2, RNPEP, LAMB1	61	0.949675	1	1	0.957944
GO:1902494	Cellular Component	catalytic complex	4	0.805349	PSMD4, KMT2B, GNB4, OGDHL	61	0.928917	1	1	0.957944
GO:0098552	Cellular Component	side of membrane	2	0.808663	GNB4, KRAS	61	1.20776	1	1	0.957944
GO:0005929	Cellular Component	cilium	2	0.827619	SCLT1, EFCAB7	61	1.13707	1	1	0.957944
GO:1990234	Cellular Component	transferase complex	2	0.908725	KMT2B, OGDHL	61	0.839466	1	1	0.957944
GO:0044463	Cellular Component	cell projection part	2	0.929613	SCLT1, EFCAB7	61	0.758892	1	1	0.957944
GO:0030529	Cellular Component	intracellular ribonucleoprotein complex	2	0.941501	MRPL45, EIF1	61	0.71052	1	1	0.957944
GO:1990904	Cellular Component	ribonucleoprotein complex	2	0.957383	MRPL45, EIF1	61	0.640874	1	1	0.957944
GO:0044451	Cellular Component	nucleoplasm part	2	0.957383	KMT2B, SUGP2	61	0.640874	1	1	0.957944
GO:0042995	Cellular Component	cell projection	3	0.966268	SCLT1, CDC42BPA, EFCAB7	61	0.586516	1	1	0.966268
GO:0044459	Cellular Component	plasma membrane part	4	0.96841	GNB4, ABCC9, KRAS, EFCAB7	61	0.59334	1	1	0.96841
GO:0016020	Cellular Component	membrane	26	0.976115	VIPR2, LAMA2, EFCAB7, NID1, ZFYVE1, CLGN, RNPEP, S1PR2, TMEM38A, CYTH1, DMAC2L, ALG9, MMP2, ABCA9, VPS37A, LAMB1, ABCC9, MRPL45, ARFGAP2, TMCO1, DNAJC30, SLMAP, GNB4, KRAS, CYSTM1, METAP2	61	0.795713	1	1	0.976115
GO:0071944	Cellular Component	cell periphery	14	0.983898	VIPR2, TPM4, MMP2, ABCC9, NID1, EFCAB7, ARFGAP2, AKAP13, RNPEP, GNB4, KRAS, S1PR2, CYTH1, METAP2	61	0.686044	1	1	0.983898
GO:0031982	Cellular Component	vesicle	2	0.993969	MYO5C, VPS37A	61	0.40211	1	1	0.993969
GO:0005886	Cellular Component	plasma membrane	12	0.996173	VIPR2, MMP2, RNPEP, GNB4, ABCC9, KRAS, S1PR2, NID1, EFCAB7, CYTH1, METAP2, ARFGAP2	61	0.597773	1	1	0.996173
GO:0044425	Cellular Component	membrane part	16	0.999429	DMAC2L, VIPR2, ALG9, ABCA9, VPS37A, ABCC9, EFCAB7, ZFYVE1, CLGN, TMCO1, SLMAP, GNB4, CYSTM1, KRAS, TMEM38A, S1PR2	61	0.59057	1	1	0.999429
GO:0016021	Cellular Component	integral component of membrane	10	0.999985	VIPR2, ALG9, SLMAP, ABCA9, CYSTM1, ABCC9, S1PR2, TMEM38A, TMCO1, CLGN	61	0.42429	1	1	0.999985
GO:0031224	Cellular Component	intrinsic component of membrane	10	0.999989	VIPR2, ALG9, SLMAP, ABCA9, CYSTM1, ABCC9, S1PR2, TMEM38A, TMCO1, CLGN	61	0.419112	1	1	0.999989

## Sheet: MP vs LP
GO enrichment analysis of the DEPs(MP vs LP)
GO ID	GO Term	Description	Count	PValue	Genes	List Total	Fold Enrichment	Bonferroni	Benjamini	FDR
GO:0006073	Biological Process	cellular glucan metabolic process	8	1.22925e-06	PHKG1, AGL, ENPP1, PHKB, PHKA1, PYGL, SLC37A4, PHKA2	159	14.4309	0.00367852	0.00122843	0.00120713
GO:0044042	Biological Process	glucan metabolic process	8	1.22925e-06	PHKG1, AGL, ENPP1, PHKB, PHKA1, PYGL, SLC37A4, PHKA2	159	14.4309	0.00367852	0.00122843	0.00120713
GO:0005977	Biological Process	glycogen metabolic process	8	1.22925e-06	PHKG1, AGL, ENPP1, PHKB, PHKA1, PYGL, SLC37A4, PHKA2	159	14.4309	0.00367852	0.00122843	0.00120713
GO:0005976	Biological Process	polysaccharide metabolic process	9	2.31686e-06	CHIA, PHKG1, AGL, ENPP1, PHKB, PHKA1, PYGL, SLC37A4, PHKA2	159	10.4114	0.00692188	0.00159309	0.00156546
GO:0006112	Biological Process	energy reserve metabolic process	8	2.65693e-06	PHKG1, AGL, ENPP1, PHKB, PHKA1, PYGL, SLC37A4, PHKA2	159	12.9003	0.00793384	0.00159309	0.00156546
GO:0044264	Biological Process	cellular polysaccharide metabolic process	8	9.71644e-06	PHKG1, AGL, ENPP1, PHKB, PHKA1, PYGL, SLC37A4, PHKA2	159	10.6428	0.0287098	0.00485498	0.00477077
GO:0006936	Biological Process	muscle contraction	11	3.89625e-05	MYBPC1, MYBPC2, HOMER1, MYL1, AKAP9, MYH8, ATP2A2, ATP2A1, RCSD1, SCN4B, ASB15	159	5.3702	0.110247	0.0166871	0.0163976
GO:0003012	Biological Process	muscle system process	12	4.72422e-05	MYBPC1, MYBPC2, HOMER1, MYL1, LMNA, AKAP9, MYH8, ATP2A2, ATP2A1, RCSD1, SCN4B, ASB15	159	4.73012	0.132063	0.017704	0.017397
GO:0044262	Biological Process	cellular carbohydrate metabolic process	11	7.3381e-05	MECP2, PHKG1, AGL, PDK4, ENPP1, PHKB, PHKA1, PYGL, SLC37A4, PGD, PHKA2	159	4.98172	0.197485	0.024444	0.02402
GO:0048519	Biological Process	negative regulation of biological process	61	0.000103196	SERPINA1, HMGB2, ATP2A2, KLHL31, MECP2, PCM1, JPH3, MAEA, UBASH3B, CTSK, PALM, PEA15, PDK4, ENPP1, SNIP1, SLC37A4, FGB, ANXA2, ACTN1, USP2, CIRBP, TSC2, EPN1, DCN, ASPN, COL2A1, AKT1S1, SERPING1, PLPP3, PTMA, CRYAB, HDGFL3, PPARD, SMTNL1, NAXE, USP10, THY1, BRCC3, STYXL2, MRPL13, THBS4, STRN3, PHKG1, TBX22, LMNA, PACSIN2, MFN1, HMOX1, FADD, PIBF1, IVNS1ABP, SMAD3, MX1, NUP153, H1-2, H1-4, KRT18, …	159	1.5689	0.26611	0.0293711	0.0288616
GO:0006941	Biological Process	striated muscle contraction	8	0.000107766	HOMER1, AKAP9, MYH8, ATP2A2, ATP2A1, RCSD1, SCN4B, ASB15	159	7.33984	0.276098	0.0293711	0.0288616
GO:0097191	Biological Process	extrinsic apoptotic signaling pathway	9	0.000324331	FGB, COL2A1, SMAD3, KRT18, LMNA, PEA15, HMGB2, HMOX1, FADD	159	5.23415	0.621864	0.0810287	0.0796233
GO:0009628	Biological Process	response to abiotic stimulus	18	0.000367957	SMAD3, MME, MMP2, USP2, HP1BP3, CIRBP, PSIP1, BRCC3, RCSD1, MECP2, GNA11, LMNA, PALM, HMOX1, TNKS1BP1, FADD, CRYAB, PPARD	159	2.68681	0.668238	0.0840927	0.0826341
GO:1902580	Biological Process	single-organism cellular localization	19	0.000392694	SUN2, NAXE, ANXA2, ATP2A2, ATP2A1, NUP153, TIMM21, FNBP1L, ASB15, TOMM22, EHD2, PCM1, KRT18, ALB, LMNA, PALM, AKAP9, S100A10, KPNA1	159	2.57596	0.691961	0.0840927	0.0826341
GO:0015980	Biological Process	energy derivation by oxidation of organic compounds	10	0.000456296	PHKG1, AGL, ENPP1, PHKB, PHKA1, PYGL, SLC37A4, SLC25A12, PHKA2, DHTKD1	159	4.39784	0.745457	0.0869938	0.0854849
GO:0044802	Biological Process	single-organism membrane organization	17	0.000483032	SUN2, NAXE, CCDC47, ATP2A2, MICOS13, FNBP1L, MESD, ASB15, SEPTIN8, TOMM22, EHD2, KRT18, LMNA, PALM, PACSIN2, MFN1, S100A10	159	2.72891	0.765073	0.0869938	0.0854849
GO:0051657	Biological Process	maintenance of organelle location	4	0.000493294	ALB, AKAP9, ATP2A2, ATP2A1	159	25.0418	0.772194	0.0869938	0.0854849
GO:0044763	Biological Process	single-organism cellular process	112	0.000537693	COL12A1, TNC, MICOS13, FNBP1L, TOMM22, KLHL31, PNP, MAEA, UBASH3B, PALM, PDK4, ENPP1, SNIP1, KPNA1, CHIA, ACTN1, USP2, CIRBP, TSC2, PHKA1, PGD, PHKA2, AKAP9, KIF20A, PLPP3, HDGFL3, ABCB7, THY1, BRCC3, LIAS, EPB41L2, PACSIN2, HMOX1, MLEC, FADD, PIBF1, S100A10, PRPH, IVNS1ABP, AFAP1L2, SMAD3, HOMER1, CADM1, CYBRD1, PHKB, COQ6, EHD2, ALB, CORO6, ANP32B, FBN1, HIP1, CCDC47, HP1BP3, HMGB2, ATP2A2, ATP…	159	1.22835	0.800599	0.0870267	0.0855172
GO:0001666	Biological Process	response to hypoxia	8	0.000587302	MECP2, SMAD3, MMP2, HP1BP3, LMNA, HMOX1, CRYAB, PPARD	159	5.56485	0.82817	0.0870267	0.0855172
GO:0051235	Biological Process	maintenance of location	10	0.000628196	JPH3, UBASH3B, ALB, AKAP9, ATP2A2, ENPP1, ATP2A1, THY1, FBN1, PPARD	159	4.20663	0.848007	0.0870267	0.0855172
GO:0036293	Biological Process	response to decreased oxygen levels	8	0.000634444	MECP2, SMAD3, MMP2, HP1BP3, LMNA, HMOX1, CRYAB, PPARD	159	5.49304	0.85083	0.0870267	0.0855172
GO:2001237	Biological Process	negative regulation of extrinsic apoptotic signaling pathway	6	0.000638622	FGB, COL2A1, LMNA, PEA15, HMGB2, HMOX1	159	8.62927	0.852688	0.0870267	0.0855172
GO:0048523	Biological Process	negative regulation of cellular process	54	0.000722846	SERPINA1, HMGB2, KLHL31, MECP2, PCM1, JPH3, MAEA, UBASH3B, PALM, PEA15, PDK4, ENPP1, SNIP1, FGB, ANXA2, ACTN1, USP2, CIRBP, TSC2, DCN, ASPN, COL2A1, AKT1S1, SERPING1, PLPP3, PTMA, CRYAB, HDGFL3, PPARD, SMTNL1, USP10, THY1, BRCC3, STYXL2, MRPL13, STRN3, PHKG1, TBX22, LMNA, PACSIN2, MFN1, HMOX1, FADD, PIBF1, IVNS1ABP, SMAD3, MX1, H1-2, H1-4, KRT18, ALB, ANP32B, CRLF3, FBN1	159	1.52483	0.88558	0.0926415	0.0910346
GO:0051641	Biological Process	cellular localization	38	0.000741626	NAXE, CCDC47, ATP2A2, ATP2A1, THY1, FNBP1L, MESD, SEPTIN11, ASB15, TOMM22, PCM1, JPH3, UBASH3B, EPB41L2, LMNA, PALM, PACSIN2, MFN1, PIBF1, KPNA1, S100A10, SUN2, ANXA2, ALYREF, ACTN1, NUP153, TIMM21, NRBP1, SEPTIN8, EHD2, RABEP1, KRT18, ALB, AKAP9, LAMTOR2, ANP32B, CRYAB, SCN4B	159	1.73053	0.891848	0.0926415	0.0910346
GO:0009968	Biological Process	negative regulation of signal transduction	21	0.000877513	IVNS1ABP, FGB, USP10, HMGB2, TSC2, THY1, STYXL2, ASPN, DCN, KLHL31, COL2A1, UBASH3B, AKT1S1, LMNA, PALM, PEA15, MFN1, HMOX1, ENPP1, PIBF1, FBN1	159	2.26672	0.928061	0.101213	0.0994573
GO:2001236	Biological Process	regulation of extrinsic apoptotic signaling pathway	7	0.000877763	FGB, COL2A1, LMNA, PEA15, HMGB2, HMOX1, FADD	159	6.26045	0.928115	0.101213	0.0994573
GO:0048585	Biological Process	negative regulation of response to stimulus	25	0.000970337	USP10, HMGB2, THY1, STYXL2, KLHL31, UBASH3B, LMNA, PALM, PEA15, MFN1, HMOX1, ENPP1, PIBF1, IVNS1ABP, FGB, SMAD3, ANXA2, TSC2, ASPN, DCN, COL2A1, AKT1S1, SERPING1, FBN1, PPARD	159	2.04984	0.945551	0.107743	0.105875
GO:0070482	Biological Process	response to oxygen levels	8	0.00101839	MECP2, SMAD3, MMP2, HP1BP3, LMNA, HMOX1, CRYAB, PPARD	159	5.06798	0.952862	0.108722	0.106836
GO:0065008	Biological Process	regulation of biological quality	47	0.00105168	HIP1, ABCB7, CCDC47, HP1BP3, HMGB2, ATP2A2, ATP2A1, PYGL, THY1, MESD, MECP2, FUNDC2, JPH3, MAEA, UBASH3B, CTSK, GNA11, LMNA, PALM, PDK4, MFN1, HMOX1, ENPP1, FADD, SLC37A4, FGB, SMAD3, ANXA2, HOMER1, MME, ACTN1, USP2, CYBRD1, ATP2B2, DCN, SEPTIN8, COL2A1, ALB, AKAP9, AKT1S1, SERPING1, PLPP3, CRYAB, SCN4B, FBN1, PPARD, SMTNL1	159	1.57249	0.957345	0.108722	0.106836
GO:0012501	Biological Process	programmed cell death	26	0.0011866	HIP1, MTFP1, HMGB2, ATP2A1, PYGL, MECP2, MAEA, LMNA, PEA15, PDK4, MFN1, HMOX1, FADD, KPNA1, IVNS1ABP, FGB, CHIA, SMAD3, TSC2, COL2A1, KRT18, ALB, ANP32B, PTMA, CRYAB, PPARD	159	1.98218	0.971548	0.108724	0.106839
GO:0051241	Biological Process	negative regulation of multicellular organismal process	19	0.00119133	FGB, SMAD3, NAXE, ANXA2, ATP2A2, THY1, EPN1, THBS4, ASPN, DCN, MECP2, PCM1, UBASH3B, CTSK, LMNA, SERPING1, SLC37A4, PIBF1, FBN1	159	2.34042	0.97195	0.108724	0.106839
GO:0055114	Biological Process	oxidation-reduction process	12	0.00122559	PHKG1, AGL, HMOX1, ENPP1, PHKB, PHKA1, PYGL, SLC37A4, SLC25A12, PHKA2, PPARD, DHTKD1	159	3.23325	0.974691	0.108724	0.106839
GO:0061041	Biological Process	regulation of wound healing	7	0.00123029	FGB, FUNDC2, SMAD3, ANXA2, UBASH3B, SERPING1, PPARD	159	5.86609	0.975045	0.108724	0.106839
GO:1902042	Biological Process	negative regulation of extrinsic apoptotic signaling pathway via death domain receptors	4	0.00123303	FGB, PEA15, HMGB2, HMOX1	159	18.5092	0.97525	0.108724	0.106839
GO:0044723	Biological Process	single-organism carbohydrate metabolic process	12	0.0013283	MECP2, RPIA, PHKG1, AGL, ENPP1, PHKB, PHKA1, PYGL, SLC37A4, PGD, PHKA2, FBN1	159	3.20083	0.981406	0.113779	0.111805
GO:0071214	Biological Process	cellular response to abiotic stimulus	9	0.00140892	MME, GNA11, MMP2, PALM, TNKS1BP1, BRCC3, FADD, RCSD1, CRYAB	159	4.18275	0.985403	0.117332	0.115297
GO:0097190	Biological Process	apoptotic signaling pathway	13	0.00152515	IVNS1ABP, FGB, SMAD3, HIP1, HMGB2, ATP2A1, COL2A1, KRT18, LMNA, PEA15, HMOX1, FADD, PPARD	159	2.95002	0.989703	0.119979	0.117898
GO:0044707	Biological Process	single-multicellular organism process	64	0.00155881	CCDC47, COL12A1, HMGB2, TNC, ATP2A2, ATP2A1, RCSD1, DHTKD1, MECP2, FUNDC2, PCM1, JPH3, MAEA, UBASH3B, CTSK, PALM, PDK4, ENPP1, SLC37A4, FGB, SUN2, CHIA, MME, ANXA2, ACTN1, MMP2, USP2, KERA, EPN1, DCN, ASPN, COL2A1, AKAP9, PECAM1, MYH8, SERPING1, PLPP3, CRYAB, SCN4B, HDGFL3, PPARD, SMTNL1, NAXE, THY1, LIAS, MESD, THBS4, GNA11, LMNA, MFN1, HMOX1, FADD, PIBF1, PDLIM7, S100A10, AFAP1L2, SMAD3, HOMER1…	159	1.40354	0.990693	0.119979	0.117898
GO:0044699	Biological Process	single-organism process	131	0.00156077	COL12A1, TNC, MICOS13, FNBP1L, TM7SF2, TOMM22, KLHL31, PNP, MAEA, UBASH3B, PALM, PDK4, ENPP1, SNIP1, KPNA1, CHIA, ACTN1, USP2, CIRBP, TSC2, PHKA1, KERA, PGD, PHKA2, NRBP1, AKAP9, SERPING1, KIF20A, PLPP3, HDGFL3, ABCB7, THY1, BRCC3, LIAS, DPH1, EPB41L2, PACSIN2, HIVEP1, HMOX1, MLEC, FADD, PIBF1, S100A10, PRPH, IVNS1ABP, AFAP1L2, SMAD3, HOMER1, CADM1, CYBRD1, PHKB, NUP153, COQ6, EHD2, OGN, ALB, COR…	159	1.14683	0.990747	0.119979	0.117898
GO:0044710	Biological Process	single-organism metabolic process	49	0.00162634	CCDC47, PYGL, TM7SF2, KLHL31, DHTKD1, MECP2, FUNDC2, NADK2, PNP, CTSK, PALM, PEA15, PDK4, AOX1, ENPP1, SLC37A4, FGB, CBR1, MME, MMP2, ACAD9, PHKA1, PGD, PHKA2, DCN, SARS2, MYH8, PLPP3, SLC25A12, CRYAB, PPARD, NAXE, ABCB7, LIAS, STYXL2, PHKG1, MFN1, HMOX1, MLEC, PIBF1, SMAD3, PTGES2, AGL, PHKB, COQ6, RPIA, LAMTOR2, PLCD4, FBN1	159	1.51995	0.992401	0.120342	0.118255
GO:0005975	Biological Process	carbohydrate metabolic process	14	0.00165604	CHIA, AGL, PHKB, PHKA1, PYGL, PGD, PHKA2, MECP2, RPIA, PHKG1, PDK4, ENPP1, SLC37A4, FBN1	159	2.76436	0.993049	0.120342	0.118255
GO:0010648	Biological Process	negative regulation of cell communication	21	0.00168802	IVNS1ABP, FGB, USP10, HMGB2, TSC2, THY1, STYXL2, ASPN, DCN, KLHL31, COL2A1, UBASH3B, AKT1S1, LMNA, PALM, PEA15, MFN1, HMOX1, ENPP1, PIBF1, FBN1	159	2.14696	0.993686	0.120342	0.118255
GO:0051239	Biological Process	regulation of multicellular organismal process	37	0.00173746	NAXE, HMGB2, ATP2A2, ATP2A1, THY1, ASB15, THBS4, MECP2, FUNDC2, PCM1, UBASH3B, CTSK, LMNA, PDK4, HMOX1, ENPP1, FADD, SLC37A4, PIBF1, S100A10, FGB, AFAP1L2, CHIA, SMAD3, ANXA2, CADM1, MME, ASPN, EPN1, DCN, AKAP9, SERPING1, PLPP3, SCN4B, FBN1, PPARD, SMTNL1	159	1.66857	0.994557	0.120342	0.118255
GO:0023057	Biological Process	negative regulation of signaling	21	0.0017662	IVNS1ABP, FGB, USP10, HMGB2, TSC2, THY1, STYXL2, ASPN, DCN, KLHL31, COL2A1, UBASH3B, AKT1S1, LMNA, PALM, PEA15, MFN1, HMOX1, ENPP1, PIBF1, FBN1	159	2.13874	0.995007	0.120342	0.118255
GO:0061045	Biological Process	negative regulation of wound healing	5	0.00196745	FGB, SMAD3, ANXA2, UBASH3B, SERPING1	159	9.33576	0.997272	0.129148	0.126908
GO:0003009	Biological Process	skeletal muscle contraction	4	0.00198159	HOMER1, MYH8, ATP2A1, RCSD1	159	15.7671	0.997386	0.129148	0.126908
GO:0032879	Biological Process	regulation of localization	34	0.00215282	HIP1, NAXE, ATP2A2, ATP2A1, THY1, MESD, THBS4, MECP2, PCM1, JPH3, UBASH3B, EPB41L2, LMNA, PEA15, PACSIN2, HMOX1, ENPP1, FADD, FGB, SUN2, ANXA2, HOMER1, ACTN1, NUP153, DCN, SEPTIN8, EHD2, AKAP9, PECAM1, ANP32B, PLPP3, CRYAB, SCN4B, PPARD	159	1.70044	0.998437	0.137322	0.134941
GO:0006915	Biological Process	apoptotic process	24	0.00221443	IVNS1ABP, FGB, CHIA, SMAD3, HIP1, MTFP1, HMGB2, TSC2, ATP2A1, MECP2, COL2A1, MAEA, KRT18, ALB, LMNA, PEA15, PDK4, MFN1, HMOX1, ANP32B, FADD, PTMA, CRYAB, PPARD	159	1.96482	0.998701	0.138309	0.13591
GO:0010646	Biological Process	regulation of cell communication	40	0.00227663	HIP1, USP10, HMGB2, ATP2A2, THY1, STYXL2, KLHL31, MECP2, AKAP12, JPH3, UBASH3B, LMNA, PALM, PEA15, PACSIN2, MFN1, HMOX1, ENPP1, FADD, PIBF1, KPNA1, IVNS1ABP, FGB, AFAP1L2, SMAD3, ANXA2, HOMER1, MME, ACTN1, TSC2, ASPN, DCN, COL2A1, AKAP9, AKT1S1, LAMTOR2, PLPP3, CRLF3, FBN1, PPARD	159	1.59861	0.998922	0.139292	0.136876
GO:0051659	Biological Process	maintenance of mitochondrion location	3	0.00233776	ALB, ATP2A2, ATP2A1	159	39.9104	0.999103	0.140172	0.137741
GO:1903034	Biological Process	regulation of response to wounding	7	0.00258167	FGB, FUNDC2, SMAD3, ANXA2, UBASH3B, SERPING1, PPARD	159	5.06798	0.999569	0.151762	0.149129
GO:0008625	Biological Process	extrinsic apoptotic signaling pathway via death domain receptors	5	0.00268026	FGB, PEA15, HMGB2, HMOX1, FADD	159	8.58288	0.99968	0.151909	0.149274
GO:0023051	Biological Process	regulation of signaling	40	0.00271538	HIP1, USP10, HMGB2, ATP2A2, THY1, STYXL2, KLHL31, MECP2, AKAP12, JPH3, UBASH3B, LMNA, PALM, PEA15, PACSIN2, MFN1, HMOX1, ENPP1, FADD, PIBF1, KPNA1, IVNS1ABP, FGB, AFAP1L2, SMAD3, ANXA2, HOMER1, MME, ACTN1, TSC2, ASPN, DCN, COL2A1, AKAP9, AKT1S1, LAMTOR2, PLPP3, CRLF3, FBN1, PPARD	159	1.58316	0.999712	0.151909	0.149274
GO:0042060	Biological Process	wound healing	10	0.00273619	FGB, FUNDC2, SMAD3, ANXA2, UBASH3B, HMOX1, SERPING1, PLPP3, KPNA1, PPARD	159	3.40025	0.999729	0.151909	0.149274
GO:0008219	Biological Process	cell death	26	0.00286179	HIP1, MTFP1, HMGB2, ATP2A1, PYGL, MECP2, MAEA, LMNA, PEA15, PDK4, MFN1, HMOX1, FADD, KPNA1, IVNS1ABP, FGB, CHIA, SMAD3, TSC2, COL2A1, KRT18, ALB, ANP32B, PTMA, CRYAB, PPARD	159	1.85837	0.999814	0.155811	0.153108
GO:0009611	Biological Process	response to wounding	11	0.00294689	FGB, FUNDC2, SMAD3, ANXA2, UBASH3B, TNC, HMOX1, SERPING1, PLPP3, KPNA1, PPARD	159	3.0971	0.999856	0.155811	0.153108
GO:0060341	Biological Process	regulation of cellular localization	15	0.00296238	ANXA2, ACTN1, ATP2A2, ATP2A1, NUP153, THY1, MESD, SEPTIN8, PCM1, JPH3, UBASH3B, EPB41L2, LMNA, ANP32B, CRYAB	159	2.47123	0.999863	0.155811	0.153108
GO:0006875	Biological Process	cellular metal ion homeostasis	12	0.00305416	SMAD3, JPH3, UBASH3B, ABCB7, CCDC47, ATP2A2, HMOX1, CYBRD1, ATP2B2, ATP2A1, THY1, SLC37A4	159	2.87642	0.999896	0.156488	0.153774
GO:0061024	Biological Process	membrane organization	17	0.00311583	SUN2, NAXE, CCDC47, ATP2A2, MICOS13, FNBP1L, MESD, ASB15, SEPTIN8, TOMM22, EHD2, KRT18, LMNA, PALM, PACSIN2, MFN1, S100A10	159	2.27868	0.999914	0.156488	0.153774
GO:0048878	Biological Process	chemical homeostasis	19	0.00313185	SMAD3, HOMER1, ABCB7, CCDC47, ATP2A2, CYBRD1, ATP2B2, ATP2A1, PYGL, THY1, DCN, FUNDC2, JPH3, UBASH3B, PDK4, HMOX1, ENPP1, SLC37A4, FBN1	159	2.14208	0.999918	0.156488	0.153774
GO:0050801	Biological Process	ion homeostasis	15	0.00330711	SMAD3, ABCB7, CCDC47, ATP2A2, CYBRD1, ATP2B2, ATP2A1, THY1, DCN, JPH3, UBASH3B, PDK4, HMOX1, ENPP1, SLC37A4	159	2.441	0.999951	0.162536	0.159717
GO:0006873	Biological Process	cellular ion homeostasis	13	0.00361161	SMAD3, ABCB7, CCDC47, ATP2A2, CYBRD1, ATP2B2, ATP2A1, THY1, JPH3, UBASH3B, HMOX1, ENPP1, SLC37A4	159	2.65558	0.999981	0.174639	0.17161
GO:0098771	Biological Process	inorganic ion homeostasis	14	0.0037203	SMAD3, ABCB7, CCDC47, ATP2A2, CYBRD1, ATP2B2, ATP2A1, THY1, JPH3, UBASH3B, PDK4, HMOX1, ENPP1, SLC37A4	159	2.51687	0.999986	0.175556	0.172511
GO:1903035	Biological Process	negative regulation of response to wounding	5	0.00374769	FGB, SMAD3, ANXA2, UBASH3B, SERPING1	159	7.82556	0.999987	0.175556	0.172511
GO:0043066	Biological Process	negative regulation of apoptotic process	15	0.00388539	IVNS1ABP, FGB, HMGB2, MECP2, COL2A1, MAEA, KRT18, ALB, LMNA, PEA15, PDK4, HMOX1, FADD, PTMA, CRYAB	159	2.39702	0.999991	0.179206	0.176098
GO:0055082	Biological Process	cellular chemical homeostasis	14	0.00428032	SMAD3, ABCB7, CCDC47, ATP2A2, CYBRD1, ATP2B2, ATP2A1, THY1, FUNDC2, JPH3, UBASH3B, HMOX1, ENPP1, SLC37A4	159	2.47506	0.999997	0.19443	0.191058
GO:0030193	Biological Process	regulation of blood coagulation	5	0.00460038	FGB, FUNDC2, ANXA2, UBASH3B, SERPING1	159	7.39081	0.999999	0.201948	0.198445
GO:0090279	Biological Process	regulation of calcium ion import	5	0.00460038	JPH3, UBASH3B, HOMER1, ATP2A1, THY1	159	7.39081	0.999999	0.201948	0.198445
GO:0072359	Biological Process	circulatory system development	17	0.00472304	SMAD3, NAXE, ANXA2, MMP2, THY1, EPN1, THBS4, DCN, MECP2, COL2A1, GNA11, LMNA, PECAM1, HMOX1, ANP32B, PLPP3, FBN1	159	2.18247	0.999999	0.201948	0.198445
GO:0043069	Biological Process	negative regulation of programmed cell death	15	0.0047824	IVNS1ABP, FGB, HMGB2, MECP2, COL2A1, MAEA, KRT18, ALB, LMNA, PEA15, PDK4, HMOX1, FADD, PTMA, CRYAB	159	2.34078	0.999999	0.201948	0.198445
GO:0050881	Biological Process	musculoskeletal movement	4	0.00491733	HOMER1, MYH8, ATP2A1, RCSD1	159	11.5057	1	0.201948	0.198445
GO:0030195	Biological Process	negative regulation of blood coagulation	4	0.00491733	FGB, ANXA2, UBASH3B, SERPING1	159	11.5057	1	0.201948	0.198445
GO:0050879	Biological Process	multicellular organismal movement	4	0.00491733	HOMER1, MYH8, ATP2A1, RCSD1	159	11.5057	1	0.201948	0.198445
GO:1900046	Biological Process	regulation of hemostasis	5	0.00507193	FGB, FUNDC2, ANXA2, UBASH3B, SERPING1	159	7.19106	1	0.205482	0.201918
GO:1900047	Biological Process	negative regulation of hemostasis	4	0.00530267	FGB, ANXA2, UBASH3B, SERPING1	159	11.2029	1	0.208851	0.205229
GO:1902041	Biological Process	regulation of extrinsic apoptotic signaling pathway via death domain receptors	4	0.00530267	FGB, PEA15, HMGB2, HMOX1	159	11.2029	1	0.208851	0.205229
GO:0006091	Biological Process	generation of precursor metabolites and energy	10	0.00536409	PHKG1, AGL, ENPP1, PHKB, PHKA1, PYGL, SLC37A4, SLC25A12, PHKA2, DHTKD1	159	3.06708	1	0.208851	0.205229
GO:0050818	Biological Process	regulation of coagulation	5	0.00583835	FGB, FUNDC2, ANXA2, UBASH3B, SERPING1	159	6.91089	1	0.224402	0.22051
GO:0050819	Biological Process	negative regulation of coagulation	4	0.00612657	FGB, ANXA2, UBASH3B, SERPING1	159	10.6428	1	0.2325	0.228467
GO:0051186	Biological Process	cofactor metabolic process	10	0.00631196	RPIA, CBR1, NADK2, NAXE, ABCB7, PDK4, HMOX1, LIAS, PGD, COQ6	159	2.98954	1	0.233465	0.229415
GO:0000272	Biological Process	polysaccharide catabolic process	3	0.00631579	CHIA, AGL, PYGL	159	24.5602	1	0.233465	0.229415
GO:2001234	Biological Process	negative regulation of apoptotic signaling pathway	7	0.00638563	IVNS1ABP, FGB, COL2A1, LMNA, PEA15, HMGB2, HMOX1	159	4.209	1	0.233465	0.229415
GO:0051716	Biological Process	cellular response to stimulus	71	0.00655981	HIP1, CCDC47, HP1BP3, HMGB2, TNC, ATP2A2, ATP2A1, RCSD1, FNBP1L, KLHL31, MECP2, AKAP12, JPH3, UBASH3B, PALM, PEA15, PDK4, AOX1, TNKS1BP1, ENPP1, SNIP1, LRRFIP2, SLC37A4, KPNA1, FGB, CBR1, ARMT1, MME, ANXA2, MMP2, CIRBP, TSC2, EPN1, DCN, NRBP1, ASPN, COL2A1, AKAP9, AKT1S1, PECAM1, PLPP3, CRYAB, PPARD, USP10, THY1, BRCC3, STYXL2, MESD, ASB15, THBS4, CRYZ, PHKG1, GNA11, LMNA, HIVEP1, MFN1, HMOX1, FA…	159	1.2939	1	0.236944	0.232834
GO:0009966	Biological Process	regulation of signal transduction	35	0.00679235	HIP1, USP10, HMGB2, THY1, STYXL2, KLHL31, AKAP12, JPH3, UBASH3B, LMNA, PALM, PEA15, MFN1, HMOX1, ENPP1, FADD, PIBF1, KPNA1, IVNS1ABP, FGB, AFAP1L2, SMAD3, ANXA2, HOMER1, TSC2, ASPN, DCN, COL2A1, AKAP9, AKT1S1, LAMTOR2, PLPP3, CRLF3, FBN1, PPARD	159	1.56511	1	0.242422	0.238217
GO:0051049	Biological Process	regulation of transport	22	0.00689212	FGB, HIP1, NAXE, ANXA2, HOMER1, ACTN1, ATP2A2, ATP2A1, NUP153, THY1, SEPTIN8, EHD2, PCM1, JPH3, UBASH3B, PEA15, AKAP9, PACSIN2, ENPP1, ANP32B, CRYAB, SCN4B	159	1.85679	1	0.243089	0.238873
GO:0007010	Biological Process	cytoskeleton organization	22	0.00713663	SUN2, HIP1, ACTN1, THY1, MECP2, EHD2, PCM1, MAEA, KRT18, EPB41L2, LMNA, PALM, AKAP9, PACSIN2, CORO6, NEFM, KIF20A, PIBF1, HDGFL3, PRPH, S100A10, SMTNL1	159	1.85092	1	0.246671	0.242393
GO:0042981	Biological Process	regulation of apoptotic process	20	0.00715824	IVNS1ABP, FGB, SMAD3, HIP1, HMGB2, MECP2, COL2A1, MAEA, KRT18, ALB, LMNA, PEA15, PDK4, MFN1, HMOX1, ANP32B, FADD, PTMA, CRYAB, KPNA1	159	1.92979	1	0.246671	0.242393
GO:0097435	Biological Process	supramolecular fiber organization	14	0.00742328	HIP1, ANXA2, ACTN1, DCN, MECP2, PCM1, COL2A1, AKAP9, CORO6, NEFM, FMOD, CRYAB, HDGFL3, S100A10	159	2.31365	1	0.249784	0.245451
GO:0032501	Biological Process	multicellular organismal process	69	0.00743421	CCDC47, COL12A1, HMGB2, TNC, ATP2A2, ATP2A1, RCSD1, DHTKD1, MECP2, FUNDC2, PCM1, JPH3, MAEA, UBASH3B, CTSK, OPA3, PALM, PDK4, ENPP1, SLC37A4, FGB, SUN2, CHIA, MYBPC1, MYBPC2, MME, ANXA2, ACTN1, MMP2, USP2, KERA, EPN1, DCN, ASPN, COL2A1, MYL1, AKAP9, PECAM1, MYH8, SERPING1, PLPP3, CRYAB, SCN4B, HDGFL3, PPARD, SMTNL1, NAXE, THY1, LIAS, MESD, ASB15, THBS4, GNA11, LMNA, MFN1, HMOX1, FADD, PIBF1, PDLI…	159	1.29629	1	0.249784	0.245451
GO:0051646	Biological Process	mitochondrion localization	4	0.00749851	ALB, MFN1, ATP2A2, ATP2A1	159	9.90025	1	0.249784	0.245451
GO:0055065	Biological Process	metal ion homeostasis	12	0.00810913	SMAD3, JPH3, UBASH3B, ABCB7, CCDC47, ATP2A2, HMOX1, CYBRD1, ATP2B2, ATP2A1, THY1, SLC37A4	159	2.519	1	0.266758	0.262131
GO:0030003	Biological Process	cellular cation homeostasis	12	0.00822337	SMAD3, JPH3, UBASH3B, ABCB7, CCDC47, ATP2A2, HMOX1, CYBRD1, ATP2B2, ATP2A1, THY1, SLC37A4	159	2.51404	1	0.266758	0.262131
GO:0050804	Biological Process	modulation of synaptic transmission	9	0.00827502	MECP2, AKAP12, JPH3, HOMER1, MME, ACTN1, AKAP9, PACSIN2, ATP2A2	159	3.12003	1	0.266758	0.262131
GO:0050896	Biological Process	response to stimulus	84	0.0085182	HIP1, CCDC47, HP1BP3, HMGB2, TNC, ATP2A2, PSIP1, ATP2A1, PYGL, RCSD1, FNBP1L, KLHL31, MECP2, AKAP12, FUNDC2, JPH3, UBASH3B, CTSK, PALM, PEA15, PDK4, AOX1, TNKS1BP1, ENPP1, SNIP1, LRRFIP2, SLC37A4, KPNA1, FGB, CBR1, CHIA, ARMT1, MME, ANXA2, MMP2, USP2, CIRBP, TSC2, EPN1, DCN, NRBP1, ASPN, COL2A1, AKAP9, AKT1S1, SELENOW, PECAM1, SERPING1, PLPP3, SLC25A12, CRYAB, PPARD, SMTNL1, USP10, THY1, BRCC3, L…	159	1.23377	1	0.269313	0.264642
GO:0043067	Biological Process	regulation of programmed cell death	20	0.00859962	IVNS1ABP, FGB, SMAD3, HIP1, HMGB2, MECP2, COL2A1, MAEA, KRT18, ALB, LMNA, PEA15, PDK4, MFN1, HMOX1, ANP32B, FADD, PTMA, CRYAB, KPNA1	159	1.89542	1	0.269313	0.264642
GO:0055080	Biological Process	cation homeostasis	13	0.00862376	SMAD3, ABCB7, CCDC47, ATP2A2, CYBRD1, ATP2B2, ATP2A1, THY1, JPH3, UBASH3B, PDK4, HMOX1, SLC37A4	159	2.37317	1	0.269313	0.264642
GO:0016525	Biological Process	negative regulation of angiogenesis	5	0.00929944	MECP2, NAXE, EPN1, THBS4, DCN	159	6.04703	1	0.28742	0.282434
GO:2000181	Biological Process	negative regulation of blood vessel morphogenesis	5	0.00966782	MECP2, NAXE, EPN1, THBS4, DCN	159	5.97908	1	0.29307	0.287987
GO:0042592	Biological Process	homeostatic process	24	0.00967777	SMAD3, HOMER1, ABCB7, CCDC47, HMGB2, ATP2A2, CYBRD1, ATP2B2, ATP2A1, PYGL, THY1, DCN, FUNDC2, COL2A1, JPH3, MAEA, UBASH3B, CTSK, PDK4, HMOX1, ENPP1, FADD, SLC37A4, FBN1	159	1.73878	1	0.29307	0.287987
GO:0060548	Biological Process	negative regulation of cell death	15	0.00985761	IVNS1ABP, FGB, HMGB2, MECP2, COL2A1, MAEA, KRT18, ALB, LMNA, PEA15, PDK4, HMOX1, FADD, PTMA, CRYAB	159	2.14861	1	0.295531	0.290405
GO:0044057	Biological Process	regulation of system process	9	0.0101043	MECP2, FGB, LMNA, AKAP9, ATP2A2, ATP2A1, SCN4B, ASB15, SMTNL1	159	3.0121	1	0.29945	0.294256
GO:0051093	Biological Process	negative regulation of developmental process	15	0.0101881	SMAD3, NAXE, THY1, EPN1, THBS4, ASPN, DCN, MECP2, PCM1, UBASH3B, CTSK, ENPP1, ANP32B, FBN1, PPARD	159	2.13997	1	0.29945	0.294256
GO:0022607	Biological Process	cellular component assembly	37	0.0105896	HIP1, ABCB7, HP1BP3, COPS7B, ATP2A2, PSIP1, THY1, FNBP1L, CRYZ, MECP2, PCM1, PALM, PACSIN2, MFN1, NEFM, FADD, PIBF1, S100A10, FGB, SMAD3, HOMER1, ACTN1, ACAD9, CIRBP, NUP153, TIMM21, SEPTIN8, H1-2, EHD2, H1-4, H2BC15, AKAP9, PECAM1, CEP162, ANP32B, CRYAB, HDGFL3	159	1.49443	1	0.306291	0.300978
GO:1902589	Biological Process	single-organism organelle organization	25	0.0107352	HIP1, ATP2A2, MICOS13, FNBP1L, TOMM22, MECP2, FUNDC2, PCM1, EPB41L2, LMNA, PACSIN2, MFN1, NEFM, PIBF1, PRPH, S100A10, ACTN1, SEPTIN8, EHD2, KRT18, AKAP9, CORO6, CEP162, HDGFL3, SMTNL1	159	1.69687	1	0.306291	0.300978
GO:0030199	Biological Process	collagen fibril organization	4	0.0107491	COL2A1, ANXA2, FMOD, DCN	159	8.68797	1	0.306291	0.300978
GO:0030048	Biological Process	actin filament-based movement	5	0.0108295	SUN2, AKAP9, MYH8, FNBP1L, SCN4B	159	5.78411	1	0.306291	0.300978
GO:0006874	Biological Process	cellular calcium ion homeostasis	9	0.0110286	SMAD3, JPH3, UBASH3B, CCDC47, ATP2A2, ATP2B2, ATP2A1, THY1, SLC37A4	159	2.96548	1	0.309007	0.303648
GO:0048583	Biological Process	regulation of response to stimulus	43	0.0113623	HIP1, USP10, HMGB2, TNC, ATP2A2, BRCC3, THY1, STYXL2, THBS4, KLHL31, AKAP12, FUNDC2, JPH3, UBASH3B, LMNA, PALM, PEA15, MFN1, HMOX1, ENPP1, FADD, PIBF1, KPNA1, IVNS1ABP, FGB, AFAP1L2, ARMT1, SMAD3, ANXA2, HOMER1, CADM1, TSC2, ASPN, DCN, COL2A1, AKAP9, AKT1S1, SERPING1, LAMTOR2, PLPP3, CRLF3, FBN1, PPARD	159	1.427	1	0.315409	0.309939
GO:0061061	Biological Process	muscle structure development	11	0.0118963	MECP2, EHD2, SMAD3, HOMER1, ACTN1, USP2, LMNA, ATP2A2, CRYAB, SMTNL1, PPARD	159	2.52307	1	0.319372	0.313833
GO:0042730	Biological Process	fibrinolysis	3	0.0120161	FGB, ANXA2, SERPING1	159	17.7379	1	0.319372	0.313833
GO:0097320	Biological Process	plasma membrane tubulation	3	0.0120161	EHD2, PACSIN2, FNBP1L	159	17.7379	1	0.319372	0.313833
GO:0031579	Biological Process	membrane raft organization	3	0.0120161	NAXE, PACSIN2, S100A10	159	17.7379	1	0.319372	0.313833
GO:0019725	Biological Process	cellular homeostasis	14	0.0120377	SMAD3, ABCB7, CCDC47, ATP2A2, CYBRD1, ATP2B2, ATP2A1, THY1, FUNDC2, JPH3, UBASH3B, HMOX1, ENPP1, SLC37A4	159	2.17516	1	0.319372	0.313833
GO:0007154	Biological Process	cell communication	61	0.0124819	HIP1, CCDC47, HMGB2, TNC, ATP2A2, ATP2A1, FNBP1L, KLHL31, MECP2, AKAP12, JPH3, UBASH3B, PALM, PEA15, PDK4, ENPP1, SNIP1, LRRFIP2, KPNA1, FGB, MME, ANXA2, ACTN1, TSC2, EPN1, DCN, NRBP1, ASPN, COL2A1, AKAP9, AKT1S1, PECAM1, PLPP3, SCN4B, PPARD, USP10, THY1, STYXL2, MESD, ASB15, THBS4, GNA11, LMNA, PACSIN2, HIVEP1, MFN1, HMOX1, FADD, PIBF1, IVNS1ABP, AFAP1L2, SMAD3, HOMER1, MX1, KRT18, ALB, OGN, LAM…	159	1.30416	1	0.328251	0.322557
GO:0033036	Biological Process	macromolecule localization	34	0.0129528	NAXE, CCDC47, MESD, SEPTIN11, ASB15, TOMM22, MECP2, PCM1, FHIP1A, EPB41L2, LMNA, PALM, PACSIN2, MFN1, ENPP1, PIBF1, KPNA1, S100A10, FGB, MTX1, ANXA2, ALYREF, NUP153, TIMM21, SEPTIN8, EHD2, RABEP1, KRT18, AKAP9, LAMTOR2, KIF20A, ANP32B, FBN1, PPARD	159	1.51087	1	0.337674	0.331817
GO:0016043	Biological Process	cellular component organization	68	0.013255	HIP1, CCDC47, HP1BP3, HMGB2, TNC, ATP2A2, PSIP1, ATP2A1, MICOS13, FNBP1L, TOMM22, MECP2, FUNDC2, PCM1, MAEA, PALM, ENPP1, NEFM, FGB, SUN2, ANXA2, ACTN1, MMP2, ACAD9, CIRBP, TIMM21, DCN, H2BC15, COL2A1, AKAP9, AKT1S1, PECAM1, KIF20A, CRYAB, HDGFL3, SMTNL1, MTFP1, NAXE, ABCB7, COPS7B, THY1, BRCC3, MESD, ASB15, CRYZ, EPB41L2, LMNA, PACSIN2, MFN1, FADD, PIBF1, PRPH, S100A10, SMAD3, HOMER1, MTX1, NUP1…	159	1.27011	1	0.341936	0.336005
GO:1901343	Biological Process	negative regulation of vasculature development	5	0.0134147	MECP2, NAXE, EPN1, THBS4, DCN	159	5.42998	1	0.341936	0.336005
GO:0007005	Biological Process	mitochondrion organization	11	0.0134585	FUNDC2, MTX1, MTFP1, LMNA, ACAD9, MFN1, ATP2A1, TIMM21, MICOS13, DCN, TOMM22	159	2.47506	1	0.341936	0.336005
GO:0055074	Biological Process	calcium ion homeostasis	9	0.0137242	SMAD3, JPH3, UBASH3B, CCDC47, ATP2A2, ATP2B2, ATP2A1, THY1, SLC37A4	159	2.85074	1	0.345758	0.339761
GO:0008104	Biological Process	protein localization	30	0.0149695	CCDC47, MESD, SEPTIN11, ASB15, TOMM22, MECP2, PCM1, FHIP1A, EPB41L2, LMNA, PALM, PACSIN2, MFN1, PIBF1, KPNA1, S100A10, FGB, MTX1, ALYREF, NUP153, TIMM21, SEPTIN8, EHD2, RABEP1, KRT18, AKAP9, LAMTOR2, KIF20A, ANP32B, FBN1	159	1.55218	1	0.373989	0.367502
GO:0044281	Biological Process	small molecule metabolic process	26	0.0156983	NAXE, LIAS, TM7SF2, DHTKD1, MECP2, NADK2, PNP, PALM, PDK4, MFN1, ENPP1, SLC37A4, PIBF1, CBR1, MME, PTGES2, ACAD9, PGD, COQ6, DCN, RPIA, SARS2, MYH8, PLPP3, FBN1, PPARD	159	1.61915	1	0.388953	0.382207
GO:0023052	Biological Process	signaling	60	0.0162698	HIP1, CCDC47, HMGB2, TNC, ATP2A2, ATP2A1, FNBP1L, KLHL31, MECP2, AKAP12, JPH3, UBASH3B, PALM, PEA15, PDK4, ENPP1, SNIP1, LRRFIP2, KPNA1, FGB, MME, ANXA2, ACTN1, TSC2, EPN1, DCN, NRBP1, ASPN, COL2A1, AKAP9, AKT1S1, PECAM1, PLPP3, SCN4B, PPARD, USP10, THY1, STYXL2, MESD, ASB15, THBS4, GNA11, LMNA, PACSIN2, HIVEP1, MFN1, HMOX1, FADD, PIBF1, IVNS1ABP, AFAP1L2, SMAD3, HOMER1, MX1, KRT18, OGN, LAMTOR2,…	159	1.29264	1	0.399811	0.392876
GO:0031324	Biological Process	negative regulation of cellular metabolic process	28	0.0168487	SERPINA1, USP10, HMGB2, THY1, STYXL2, MRPL13, STRN3, KLHL31, MECP2, UBASH3B, TBX22, PALM, HMOX1, ENPP1, SNIP1, PIBF1, IVNS1ABP, SMAD3, ANXA2, USP2, H1-2, H1-4, AKT1S1, SERPING1, PLPP3, CRYAB, PPARD, SMTNL1	159	1.57089	1	0.408142	0.401063
GO:0001944	Biological Process	vasculature development	12	0.017084	MECP2, NAXE, ANXA2, MMP2, PECAM1, HMOX1, THY1, ANP32B, PLPP3, EPN1, THBS4, DCN	159	2.26041	1	0.408142	0.401063
GO:0072358	Biological Process	cardiovascular system development	12	0.017084	MECP2, NAXE, ANXA2, MMP2, PECAM1, HMOX1, THY1, ANP32B, PLPP3, EPN1, THBS4, DCN	159	2.26041	1	0.408142	0.401063
GO:0010941	Biological Process	regulation of cell death	20	0.0171534	IVNS1ABP, FGB, SMAD3, HIP1, HMGB2, MECP2, COL2A1, MAEA, KRT18, ALB, LMNA, PEA15, PDK4, MFN1, HMOX1, ANP32B, FADD, PTMA, CRYAB, KPNA1	159	1.76643	1	0.408142	0.401063
GO:0048646	Biological Process	anatomical structure formation involved in morphogenesis	16	0.01747	SMAD3, NAXE, ANXA2, ACTN1, MMP2, COL12A1, THY1, LIAS, EPN1, THBS4, DCN, MECP2, EHD2, COL2A1, MFN1, HMOX1	159	1.93946	1	0.412402	0.405249
GO:0032469	Biological Process	endoplasmic reticulum calcium ion homeostasis	3	0.0177057	CCDC47, ATP2A2, ATP2A1	159	14.5129	1	0.414701	0.407508
GO:0032269	Biological Process	negative regulation of cellular protein metabolic process	15	0.0179422	IVNS1ABP, SERPINA1, ANXA2, THY1, STYXL2, MRPL13, KLHL31, UBASH3B, AKT1S1, ENPP1, SERPING1, SNIP1, PLPP3, CRYAB, PIBF1	159	1.99303	1	0.416983	0.409751
GO:0072503	Biological Process	cellular divalent inorganic cation homeostasis	9	0.0182135	SMAD3, JPH3, UBASH3B, CCDC47, ATP2A2, ATP2B2, ATP2A1, THY1, SLC37A4	159	2.70579	1	0.417873	0.410625
GO:0043933	Biological Process	macromolecular complex subunit organization	26	0.0182618	HIP1, HP1BP3, COPS7B, PSIP1, CRYZ, MECP2, FADD, FGB, SMAD3, ANXA2, HOMER1, ACAD9, CIRBP, NUP153, TIMM21, DCN, SEPTIN8, H1-2, H1-4, COL2A1, H2BC15, AKAP9, ANP32B, FMOD, CRYAB, HDGFL3	159	1.59764	1	0.417873	0.410625
GO:1903522	Biological Process	regulation of blood circulation	6	0.0184897	FGB, AKAP9, ATP2A2, SCN4B, ASB15, SMTNL1	159	3.91758	1	0.417873	0.410625
GO:0006942	Biological Process	regulation of striated muscle contraction	4	0.018538	AKAP9, ATP2A2, ATP2A1, ASB15	159	7.09518	1	0.417873	0.410625
GO:0042221	Biological Process	response to chemical	40	0.0188779	USP10, CCDC47, HP1BP3, HMGB2, ATP2A2, LIAS, THBS4, CRYZ, GNA11, LMNA, HIVEP1, PDK4, HMOX1, AOX1, ENPP1, SNIP1, FADD, SLC37A4, FGB, CBR1, SMAD3, HOMER1, MME, MMP2, MX1, TSC2, CYBRD1, ASPN, DCN, COL2A1, KRT18, AKAP9, AKT1S1, SELENOW, LAMTOR2, SLC25A12, CRYAB, FBN1, PPARD, SMTNL1	159	1.40824	1	0.418927	0.411661
GO:0051179	Biological Process	localization	63	0.0189653	HIP1, CCDC47, HMGB2, ATP2A2, ATP2A1, FNBP1L, SEPTIN11, TOMM22, MECP2, PCM1, JPH3, UBASH3B, PALM, PEA15, ENPP1, SLC37A4, KPNA1, FGB, SUN2, ANXA2, ACTN1, TIMM21, EPN1, DCN, NRBP1, RABEP1, AKAP9, PECAM1, KIF20A, PLPP3, SLC25A12, CRYAB, SCN4B, PPARD, NAXE, ABCB7, THY1, MESD, ASB15, THBS4, FHIP1A, EPB41L2, LMNA, PACSIN2, MFN1, HMOX1, FADD, PIBF1, S100A10, HOMER1, MTX1, PTGES2, ALYREF, NUP153, ATOX1, S…	159	1.27012	1	0.418927	0.411661
GO:0033002	Biological Process	muscle cell proliferation	5	0.0191073	MMP2, MFN1, HMOX1, KPNA1, PPARD	159	4.882	1	0.418927	0.411661
GO:0071822	Biological Process	protein complex subunit organization	19	0.0191438	FGB, SMAD3, HIP1, ANXA2, HOMER1, ACAD9, COPS7B, NUP153, TIMM21, DCN, CRYZ, SEPTIN8, MECP2, COL2A1, AKAP9, FADD, FMOD, CRYAB, HDGFL3	159	1.78161	1	0.418927	0.411661
GO:0032268	Biological Process	regulation of cellular protein metabolic process	30	0.0193726	HIP1, SERPINA1, THY1, STYXL2, MRPL13, THBS4, KLHL31, MECP2, UBASH3B, LMNA, ENPP1, SNIP1, TNKS1BP1, FADD, PIBF1, S100A10, IVNS1ABP, FGB, SMAD3, ANXA2, PSMC4, AKAP9, AKT1S1, PECAM1, SERPING1, LAMTOR2, ANP32B, PLPP3, CRYAB, FBN1	159	1.5204	1	0.420863	0.413564
GO:0044700	Biological Process	single organism signaling	59	0.0201059	HIP1, CCDC47, HMGB2, TNC, ATP2A2, ATP2A1, FNBP1L, KLHL31, MECP2, AKAP12, JPH3, UBASH3B, PALM, PEA15, PDK4, ENPP1, SNIP1, LRRFIP2, KPNA1, FGB, MME, ANXA2, ACTN1, TSC2, EPN1, DCN, NRBP1, ASPN, COL2A1, AKAP9, AKT1S1, PECAM1, PLPP3, SCN4B, PPARD, USP10, THY1, STYXL2, MESD, ASB15, THBS4, GNA11, LMNA, HIVEP1, MFN1, HMOX1, FADD, PIBF1, IVNS1ABP, AFAP1L2, SMAD3, HOMER1, MX1, KRT18, OGN, LAMTOR2, CRLF3, P…	159	1.28383	1	0.433651	0.426129
GO:1904062	Biological Process	regulation of cation transmembrane transport	7	0.0206585	JPH3, UBASH3B, HOMER1, AKAP9, ATP2A1, THY1, SCN4B	159	3.25325	1	0.442388	0.434715
GO:0006950	Biological Process	response to stress	40	0.0210384	USP10, CCDC47, HP1BP3, HMGB2, TNC, ATP2A2, PSIP1, ATP2A1, BRCC3, THY1, RCSD1, LIAS, THBS4, KLHL31, MECP2, FUNDC2, PHKG1, UBASH3B, LMNA, PDK4, MFN1, HMOX1, TNKS1BP1, FADD, KPNA1, FGB, AFAP1L2, CHIA, ARMT1, SMAD3, ANXA2, CADM1, MMP2, MX1, CIRBP, ALB, SERPING1, PLPP3, CRYAB, PPARD	159	1.39806	1	0.447327	0.439568
GO:0016239	Biological Process	positive regulation of macroautophagy	4	0.0219723	MFN1, HMOX1, TSC2, DCN	159	6.65173	1	0.463894	0.455848
GO:0006996	Biological Process	organelle organization	46	0.0237014	HIP1, MTFP1, CCDC47, HP1BP3, HMGB2, ATP2A2, ATP2A1, BRCC3, MICOS13, THY1, FNBP1L, TOMM22, MECP2, FUNDC2, PCM1, MAEA, EPB41L2, LMNA, PALM, PACSIN2, MFN1, NEFM, PIBF1, PRPH, S100A10, SUN2, MTX1, ACTN1, ACAD9, CIRBP, NUP153, TIMM21, DCN, SEPTIN8, H1-2, EHD2, H1-4, H2BC15, KRT18, AKAP9, CORO6, CEP162, KIF20A, ANP32B, HDGFL3, SMTNL1	159	1.34238	1	0.493485	0.484926
GO:0007165	Biological Process	signal transduction	55	0.0237031	HIP1, CCDC47, HMGB2, ATP2A2, ATP2A1, FNBP1L, KLHL31, MECP2, AKAP12, JPH3, UBASH3B, PALM, PEA15, PDK4, ENPP1, SNIP1, LRRFIP2, KPNA1, FGB, ANXA2, TSC2, EPN1, DCN, NRBP1, ASPN, COL2A1, AKAP9, AKT1S1, PECAM1, PLPP3, PPARD, USP10, THY1, STYXL2, MESD, ASB15, THBS4, GNA11, LMNA, HIVEP1, MFN1, HMOX1, FADD, PIBF1, IVNS1ABP, AFAP1L2, SMAD3, HOMER1, MX1, KRT18, OGN, LAMTOR2, CRLF3, PLCD4, FBN1	159	1.2916	1	0.493485	0.484926
GO:0072507	Biological Process	divalent inorganic cation homeostasis	9	0.0243436	SMAD3, JPH3, UBASH3B, CCDC47, ATP2A2, ATP2B2, ATP2A1, THY1, SLC37A4	159	2.56109	1	0.503325	0.494595
GO:0001525	Biological Process	angiogenesis	9	0.0246839	MECP2, NAXE, ANXA2, MMP2, HMOX1, THY1, EPN1, THBS4, DCN	159	2.55426	1	0.505216	0.496453
GO:0051234	Biological Process	establishment of localization	48	0.0247721	HIP1, NAXE, ABCB7, CCDC47, ATP2A2, ATP2A1, THY1, FNBP1L, MESD, TOMM22, PCM1, JPH3, UBASH3B, LMNA, PEA15, PACSIN2, MFN1, ENPP1, SLC37A4, PIBF1, KPNA1, S100A10, FGB, SUN2, MTX1, ANXA2, HOMER1, PTGES2, ALYREF, ACTN1, NUP153, TIMM21, EPN1, ATOX1, NRBP1, SEPTIN8, EHD2, RABEP1, KRT18, AKAP9, PECAM1, KIF20A, ANP32B, PLPP3, SLC25A12, CRYAB, SCN4B, PPARD	159	1.3262	1	0.505216	0.496453
GO:2001233	Biological Process	regulation of apoptotic signaling pathway	8	0.0253462	IVNS1ABP, FGB, COL2A1, LMNA, PEA15, HMGB2, HMOX1, FADD	159	2.77336	1	0.513431	0.504526
GO:0001933	Biological Process	negative regulation of protein phosphorylation	8	0.0261371	UBASH3B, AKT1S1, ENPP1, THY1, PLPP3, STYXL2, PIBF1, KLHL31	159	2.75541	1	0.524804	0.515701
GO:0001568	Biological Process	blood vessel development	11	0.0262577	MECP2, NAXE, ANXA2, MMP2, PECAM1, HMOX1, THY1, PLPP3, EPN1, THBS4, DCN	159	2.22145	1	0.524804	0.515701
GO:0030029	Biological Process	actin filament-based process	13	0.0268259	SUN2, HIP1, ACTN1, FNBP1L, EHD2, EPB41L2, AKAP9, PACSIN2, CORO6, MYH8, SCN4B, S100A10, SMTNL1	159	2.02275	1	0.532609	0.523371
GO:0033554	Biological Process	cellular response to stress	23	0.0272557	ARMT1, SMAD3, USP10, CCDC47, MMP2, HP1BP3, TNC, CIRBP, ATP2A2, ATP2A1, THY1, BRCC3, RCSD1, THBS4, KLHL31, PHKG1, ALB, LMNA, PDK4, MFN1, HMOX1, TNKS1BP1, PPARD	159	1.60094	1	0.537583	0.528259
GO:0032470	Biological Process	positive regulation of endoplasmic reticulum calcium ion concentration	2	0.0277518	ATP2A2, ATP2A1	159	70.9518	1	0.54379	0.534358
GO:0006810	Biological Process	transport	46	0.0289505	HIP1, NAXE, ABCB7, ATP2A2, ATP2A1, THY1, FNBP1L, MESD, TOMM22, PCM1, JPH3, UBASH3B, LMNA, PEA15, PACSIN2, MFN1, ENPP1, SLC37A4, KPNA1, S100A10, FGB, SUN2, MTX1, ANXA2, HOMER1, PTGES2, ALYREF, ACTN1, NUP153, TIMM21, EPN1, ATOX1, NRBP1, SEPTIN8, EHD2, RABEP1, KRT18, AKAP9, PECAM1, KIF20A, ANP32B, PLPP3, SLC25A12, CRYAB, SCN4B, PPARD	159	1.32566	1	0.556284	0.546635
GO:1902578	Biological Process	single-organism localization	32	0.0292849	NAXE, ATP2A2, ATP2A1, THY1, FNBP1L, MESD, ASB15, TOMM22, PCM1, JPH3, UBASH3B, LMNA, PALM, PEA15, ENPP1, SLC37A4, KPNA1, S100A10, FGB, SUN2, ANXA2, PTGES2, ACTN1, NUP153, TIMM21, EHD2, KRT18, ALB, AKAP9, PECAM1, SLC25A12, PPARD	159	1.4437	1	0.556284	0.546635
GO:0032386	Biological Process	regulation of intracellular transport	8	0.0294699	PCM1, ANXA2, ATP2A2, NUP153, ATP2A1, ANP32B, CRYAB, SEPTIN8	159	2.68587	1	0.556284	0.546635
GO:0051248	Biological Process	negative regulation of protein metabolic process	15	0.0295683	IVNS1ABP, SERPINA1, ANXA2, THY1, STYXL2, MRPL13, KLHL31, UBASH3B, AKT1S1, ENPP1, SERPING1, SNIP1, PLPP3, CRYAB, PIBF1	159	1.86497	1	0.556284	0.546635
GO:0071840	Biological Process	cellular component organization or biogenesis	68	0.0296572	HIP1, CCDC47, HP1BP3, HMGB2, TNC, ATP2A2, PSIP1, ATP2A1, MICOS13, FNBP1L, TOMM22, MECP2, FUNDC2, PCM1, MAEA, PALM, ENPP1, NEFM, FGB, SUN2, ANXA2, ACTN1, MMP2, ACAD9, CIRBP, TIMM21, DCN, H2BC15, COL2A1, AKAP9, AKT1S1, PECAM1, KIF20A, CRYAB, HDGFL3, SMTNL1, MTFP1, NAXE, ABCB7, COPS7B, THY1, BRCC3, MESD, ASB15, CRYZ, EPB41L2, LMNA, PACSIN2, MFN1, FADD, PIBF1, PRPH, S100A10, SMAD3, HOMER1, MTX1, NUP1…	159	1.22538	1	0.556284	0.546635
GO:0048771	Biological Process	tissue remodeling	5	0.0297252	UBASH3B, CTSK, MMP2, PDK4, THBS4	159	4.25711	1	0.556284	0.546635
GO:0006739	Biological Process	NADP metabolic process	3	0.0298266	RPIA, NADK2, PGD	159	11.0098	1	0.556284	0.546635
GO:0070588	Biological Process	calcium ion transmembrane transport	6	0.0298738	JPH3, ANXA2, UBASH3B, ATP2A2, ATP2A1, THY1	159	3.45171	1	0.556284	0.546635
GO:0070887	Biological Process	cellular response to chemical stimulus	31	0.0308298	USP10, HP1BP3, HMGB2, ATP2A2, THBS4, CRYZ, GNA11, LMNA, HIVEP1, PDK4, HMOX1, AOX1, ENPP1, SNIP1, FADD, SLC37A4, CBR1, SMAD3, MME, MMP2, MX1, TSC2, ASPN, DCN, COL2A1, KRT18, AKAP9, AKT1S1, LAMTOR2, FBN1, PPARD	159	1.44959	1	0.570542	0.560646
GO:0009314	Biological Process	response to radiation	8	0.0312395	MECP2, MME, GNA11, MMP2, USP2, TNKS1BP1, BRCC3, CRYAB	159	2.6524	1	0.571391	0.561481
GO:0007166	Biological Process	cell surface receptor signaling pathway	30	0.0312569	HIP1, HMGB2, THY1, MESD, MECP2, UBASH3B, LMNA, PEA15, HIVEP1, PDK4, HMOX1, ENPP1, LRRFIP2, FADD, KPNA1, FGB, AFAP1L2, SMAD3, HOMER1, MX1, TSC2, ASPN, EPN1, DCN, COL2A1, KRT18, AKT1S1, PECAM1, PLPP3, FBN1	159	1.46058	1	0.571391	0.561481
GO:0034622	Biological Process	cellular macromolecular complex assembly	18	0.0316038	FGB, SMAD3, HIP1, HP1BP3, ACAD9, CIRBP, COPS7B, PSIP1, NUP153, TIMM21, H1-2, MECP2, H1-4, H2BC15, AKAP9, ANP32B, CRYAB, HDGFL3	159	1.71658	1	0.573676	0.563726
GO:0005978	Biological Process	glycogen biosynthetic process	3	0.0317646	PHKG1, AGL, ENPP1	159	10.6428	1	0.573676	0.563726
GO:0034613	Biological Process	cellular protein localization	23	0.0323174	ALYREF, CCDC47, NUP153, TIMM21, MESD, SEPTIN11, ASB15, SEPTIN8, TOMM22, EHD2, PCM1, RABEP1, KRT18, EPB41L2, LMNA, PALM, PACSIN2, MFN1, LAMTOR2, ANP32B, PIBF1, S100A10, KPNA1	159	1.57316	1	0.580165	0.570102
GO:0008015	Biological Process	blood circulation	8	0.0330794	MECP2, FGB, GNA11, AKAP9, ATP2A2, SCN4B, ASB15, SMTNL1	159	2.61976	1	0.588851	0.578637
GO:0010959	Biological Process	regulation of metal ion transport	7	0.0331941	JPH3, UBASH3B, HOMER1, AKAP9, ATP2A1, THY1, SCN4B	159	2.91013	1	0.588851	0.578637
GO:0007009	Biological Process	plasma membrane organization	8	0.0335505	EHD2, KRT18, PALM, PACSIN2, ATP2A2, FNBP1L, ASB15, S100A10	159	2.61172	1	0.591672	0.58141
GO:0070727	Biological Process	cellular macromolecule localization	23	0.0343631	ALYREF, CCDC47, NUP153, TIMM21, MESD, SEPTIN11, ASB15, SEPTIN8, TOMM22, EHD2, PCM1, RABEP1, KRT18, EPB41L2, LMNA, PALM, PACSIN2, MFN1, LAMTOR2, ANP32B, PIBF1, S100A10, KPNA1	159	1.56311	1	0.600467	0.590052
GO:0006733	Biological Process	oxidoreduction coenzyme metabolic process	5	0.0344498	RPIA, NADK2, NAXE, PGD, COQ6	159	4.06212	1	0.600467	0.590052
GO:0006508	Biological Process	proteolysis	21	0.0349081	FGB, SMAD3, HIP1, SERPINA1, MME, USP10, CCDC47, MMP2, USP2, PREP, COPS7B, BRCC3, MAEA, PSMC4, CTSK, TPP2, SERPING1, ANP32B, FADD, CRYAB, S100A10	159	1.60674	1	0.604939	0.594446
GO:0071456	Biological Process	cellular response to hypoxia	4	0.0353636	HP1BP3, LMNA, HMOX1, PPARD	159	5.52871	1	0.609311	0.598743
GO:0045936	Biological Process	negative regulation of phosphate metabolic process	9	0.0360574	UBASH3B, PALM, AKT1S1, ENPP1, THY1, PLPP3, STYXL2, PIBF1, KLHL31	159	2.37091	1	0.614204	0.603551
GO:0010563	Biological Process	negative regulation of phosphorus metabolic process	9	0.0360574	UBASH3B, PALM, AKT1S1, ENPP1, THY1, PLPP3, STYXL2, PIBF1, KLHL31	159	2.37091	1	0.614204	0.603551
GO:1900114	Biological Process	positive regulation of histone H3-K9 trimethylation	2	0.0368312	MECP2, LMNA	159	53.2138	1	0.623842	0.613021
GO:0036294	Biological Process	cellular response to decreased oxygen levels	4	0.0377236	HP1BP3, LMNA, HMOX1, PPARD	159	5.38874	1	0.63065	0.619711
GO:0009791	Biological Process	post-embryonic development	4	0.0377236	MECP2, CCDC47, SLC37A4, FBN1	159	5.38874	1	0.63065	0.619711
GO:0044275	Biological Process	cellular carbohydrate catabolic process	3	0.0378642	AGL, PYGL, PGD	159	9.67524	1	0.63065	0.619711
GO:0003013	Biological Process	circulatory system process	8	0.03903	MECP2, FGB, GNA11, AKAP9, ATP2A2, SCN4B, ASB15, SMTNL1	159	2.52647	1	0.646475	0.635262
GO:0071478	Biological Process	cellular response to radiation	5	0.0404422	MME, MMP2, TNKS1BP1, BRCC3, CRYAB	159	3.85608	1	0.666186	0.654631
GO:0007596	Biological Process	blood coagulation	5	0.0413492	FGB, FUNDC2, ANXA2, UBASH3B, SERPING1	159	3.82833	1	0.67229	0.660629
GO:0042326	Biological Process	negative regulation of phosphorylation	8	0.0417042	UBASH3B, AKT1S1, ENPP1, THY1, PLPP3, STYXL2, PIBF1, KLHL31	159	2.48954	1	0.67229	0.660629
GO:0090257	Biological Process	regulation of muscle system process	5	0.0420169	LMNA, AKAP9, ATP2A2, ATP2A1, ASB15	159	3.80099	1	0.67229	0.660629
GO:0044085	Biological Process	cellular component biogenesis	37	0.0420436	HIP1, ABCB7, HP1BP3, COPS7B, ATP2A2, PSIP1, THY1, FNBP1L, CRYZ, MECP2, PCM1, PALM, PACSIN2, MFN1, NEFM, FADD, PIBF1, S100A10, FGB, SMAD3, HOMER1, ACTN1, ACAD9, CIRBP, NUP153, TIMM21, SEPTIN8, H1-2, EHD2, H1-4, H2BC15, AKAP9, PECAM1, CEP162, ANP32B, CRYAB, HDGFL3	159	1.35413	1	0.67229	0.660629
GO:0003008	Biological Process	system process	21	0.0421547	FGB, MYBPC1, MYBPC2, HOMER1, MME, ATP2A2, ATP2B2, ATP2A1, RCSD1, ASB15, MECP2, COL2A1, JPH3, MYL1, GNA11, OPA3, LMNA, AKAP9, MYH8, SCN4B, SMTNL1	159	1.57282	1	0.67229	0.660629
GO:0009250	Biological Process	glucan biosynthetic process	3	0.0421583	PHKG1, AGL, ENPP1	159	9.12237	1	0.67229	0.660629
GO:1990778	Biological Process	protein localization to cell periphery	7	0.0431855	EHD2, RABEP1, KRT18, EPB41L2, PALM, ASB15, S100A10	159	2.72891	1	0.685027	0.673145
GO:0052548	Biological Process	regulation of endopeptidase activity	7	0.0438261	SMAD3, HIP1, SERPINA1, SERPING1, ANP32B, FADD, CRYAB	159	2.71896	1	0.691529	0.679534
GO:0051246	Biological Process	regulation of protein metabolic process	30	0.0443593	HIP1, SERPINA1, THY1, STYXL2, MRPL13, THBS4, KLHL31, MECP2, UBASH3B, LMNA, ENPP1, SNIP1, TNKS1BP1, FADD, PIBF1, S100A10, IVNS1ABP, FGB, SMAD3, ANXA2, PSMC4, AKAP9, AKT1S1, PECAM1, SERPING1, LAMTOR2, ANP32B, PLPP3, CRYAB, FBN1	159	1.41589	1	0.693979	0.681942
GO:0006816	Biological Process	calcium ion transport	7	0.0444725	JPH3, ANXA2, UBASH3B, HOMER1, ATP2A2, ATP2A1, THY1	159	2.70907	1	0.693979	0.681942
GO:0010605	Biological Process	negative regulation of macromolecule metabolic process	27	0.0447009	SERPINA1, USP10, HMGB2, THY1, STYXL2, MRPL13, STRN3, KLHL31, MECP2, UBASH3B, TBX22, HMOX1, ENPP1, SNIP1, PIBF1, IVNS1ABP, SMAD3, ANXA2, USP2, H1-2, H1-4, AKT1S1, SERPING1, PLPP3, CRYAB, PPARD, SMTNL1	159	1.45349	1	0.693979	0.681942
GO:0007599	Biological Process	hemostasis	5	0.0450194	FGB, FUNDC2, ANXA2, UBASH3B, SERPING1	159	3.72125	1	0.693979	0.681942
GO:0050790	Biological Process	regulation of catalytic activity	22	0.0451388	SMAD3, HIP1, SERPINA1, ANXA2, ACTN1, HMGB2, TSC2, ATP2A1, THY1, BRCC3, UBASH3B, AKT1S1, PALM, SERPING1, LAMTOR2, ANP32B, FADD, SLC37A4, CRYAB, PIBF1, FBN1, S100A10	159	1.53838	1	0.693979	0.681942
GO:0065003	Biological Process	macromolecular complex assembly	22	0.0454033	FGB, SMAD3, HIP1, HOMER1, HP1BP3, ACAD9, CIRBP, COPS7B, PSIP1, NUP153, TIMM21, CRYZ, SEPTIN8, H1-2, MECP2, H1-4, H2BC15, AKAP9, ANP32B, FADD, CRYAB, HDGFL3	159	1.53737	1	0.694485	0.682439
GO:0051924	Biological Process	regulation of calcium ion transport	5	0.0460548	JPH3, UBASH3B, HOMER1, ATP2A1, THY1	159	3.69541	1	0.697335	0.685239
GO:0050817	Biological Process	coagulation	5	0.0460548	FGB, FUNDC2, ANXA2, UBASH3B, SERPING1	159	3.69541	1	0.697335	0.685239
GO:0006732	Biological Process	coenzyme metabolic process	7	0.0464478	RPIA, NADK2, NAXE, PDK4, LIAS, PGD, COQ6	159	2.67983	1	0.698522	0.686406
GO:0031099	Biological Process	regeneration	4	0.0465992	TNC, THY1, KPNA1, PPARD	159	4.95012	1	0.698522	0.686406
GO:0065009	Biological Process	regulation of molecular function	28	0.048004	HIP1, SERPINA1, HMGB2, ATP2A2, ATP2A1, BRCC3, THY1, JPH3, UBASH3B, PALM, FADD, SLC37A4, PIBF1, S100A10, SMAD3, ANXA2, HOMER1, ACTN1, TSC2, AKAP9, AKT1S1, SERPING1, LAMTOR2, ANP32B, PLPP3, CRYAB, SCN4B, FBN1	159	1.42993	1	0.713996	0.701612
GO:0031325	Biological Process	positive regulation of cellular metabolic process	33	0.0481518	HIP1, ABCB7, HMGB2, PSIP1, BRCC3, THBS4, STRN3, MECP2, LMNA, HIVEP1, MFN1, HMOX1, TNKS1BP1, FADD, PIBF1, S100A10, FGB, AFAP1L2, SMAD3, ANXA2, PTGES2, CIRBP, TSC2, DCN, PSMC4, AKAP9, PECAM1, LAMTOR2, ANP32B, PLPP3, CRLF3, FBN1, PPARD	159	1.37407	1	0.713996	0.701612
GO:0010256	Biological Process	endomembrane system organization	11	0.048346	SUN2, EHD2, KRT18, CCDC47, LMNA, PALM, PACSIN2, ATP2A2, FNBP1L, ASB15, S100A10	159	1.99779	1	0.713996	0.701612
GO:0051640	Biological Process	organelle localization	10	0.0490514	SUN2, PCM1, LMNA, ALB, AKAP9, MFN1, ATP2A2, ATP2A1, FNBP1L, PIBF1	159	2.09503	1	0.720863	0.70836
GO:0070509	Biological Process	calcium ion import	5	0.0511821	JPH3, ANXA2, UBASH3B, ATP2A1, THY1	159	3.5714	1	0.748508	0.735525
GO:0006914	Biological Process	autophagy	8	0.0523076	FUNDC2, USP10, MFN1, ATP2A2, HMOX1, TSC2, FNBP1L, DCN	159	2.36506	1	0.761253	0.748049
GO:0071453	Biological Process	cellular response to oxygen levels	4	0.0549514	HP1BP3, LMNA, HMOX1, PPARD	159	4.62729	1	0.795867	0.782062
GO:0051188	Biological Process	cofactor biosynthetic process	5	0.0563284	NADK2, ABCB7, PDK4, LIAS, COQ6	159	3.45544	1	0.8053	0.791332
GO:0001503	Biological Process	ossification	7	0.0563821	COL2A1, SMAD3, MMP2, ENPP1, MESD, ASPN, PDLIM7	159	2.55135	1	0.8053	0.791332
GO:1903169	Biological Process	regulation of calcium ion transmembrane transport	4	0.0564086	JPH3, UBASH3B, ATP2A1, THY1	159	4.57753	1	0.8053	0.791332
GO:0048513	Biological Process	animal organ development	34	0.058691	HMGB2, TNC, THY1, DHTKD1, MECP2, PCM1, MAEA, UBASH3B, CTSK, GNA11, LMNA, MFN1, ENPP1, FADD, SLC37A4, SUN2, SMAD3, ANXA2, HOMER1, MME, ACTN1, MMP2, USP2, KERA, ASPN, EPN1, TTC9, COL2A1, PECAM1, ANP32B, CRYAB, FBN1, PPARD, SMTNL1	159	1.34169	1	0.833914	0.819449
GO:0051345	Biological Process	positive regulation of hydrolase activity	9	0.0593392	SMAD3, HIP1, HMGB2, TSC2, ATP2A1, THY1, ANP32B, FADD, S100A10	159	2.13806	1	0.839146	0.824591
GO:0072657	Biological Process	protein localization to membrane	9	0.0599578	EHD2, RABEP1, KRT18, CCDC47, PALM, MESD, ASB15, S100A10, TOMM22	159	2.13329	1	0.842517	0.827904
GO:0051050	Biological Process	positive regulation of transport	11	0.0601396	FGB, EHD2, PCM1, HIP1, ANXA2, HOMER1, AKAP9, ATP2A1, THY1, ANP32B, SCN4B	159	1.91919	1	0.842517	0.827904
GO:0045765	Biological Process	regulation of angiogenesis	6	0.060809	MECP2, NAXE, HMOX1, EPN1, THBS4, DCN	159	2.82551	1	0.847385	0.832687
GO:0009892	Biological Process	negative regulation of metabolic process	28	0.0610524	SERPINA1, USP10, HMGB2, THY1, STYXL2, MRPL13, STRN3, KLHL31, MECP2, UBASH3B, TBX22, PALM, HMOX1, ENPP1, SNIP1, PIBF1, IVNS1ABP, SMAD3, ANXA2, USP2, H1-2, H1-4, AKT1S1, SERPING1, PLPP3, CRYAB, PPARD, SMTNL1	159	1.39643	1	0.847385	0.832687
GO:0043623	Biological Process	cellular protein complex assembly	11	0.0617353	MECP2, FGB, SMAD3, HIP1, ACAD9, AKAP9, COPS7B, NUP153, TIMM21, CRYAB, HDGFL3	159	1.9098	1	0.852915	0.838121
GO:0051336	Biological Process	regulation of hydrolase activity	13	0.0626375	SMAD3, HIP1, SERPINA1, ACTN1, HMGB2, TSC2, ATP2A1, THY1, SERPING1, ANP32B, FADD, CRYAB, S100A10	159	1.76926	1	0.857446	0.842574
GO:0052547	Biological Process	regulation of peptidase activity	7	0.0633969	SMAD3, HIP1, SERPINA1, SERPING1, ANP32B, FADD, CRYAB	159	2.47506	1	0.857446	0.842574
GO:0048041	Biological Process	focal adhesion assembly	3	0.0635079	ACTN1, THY1, S100A10	159	7.25643	1	0.857446	0.842574
GO:0048661	Biological Process	positive regulation of smooth muscle cell proliferation	3	0.0635079	MMP2, MFN1, HMOX1	159	7.25643	1	0.857446	0.842574
GO:0007045	Biological Process	cell-substrate adherens junction assembly	3	0.0635079	ACTN1, THY1, S100A10	159	7.25643	1	0.857446	0.842574
GO:0031497	Biological Process	chromatin assembly	6	0.0637794	MECP2, H1-4, H2BC15, HP1BP3, ANP32B, H1-2	159	2.7885	1	0.857446	0.842574
GO:0043270	Biological Process	positive regulation of ion transport	5	0.0640765	HOMER1, AKAP9, ATP2A1, THY1, SCN4B	159	3.30521	1	0.857596	0.842721
GO:0007275	Biological Process	multicellular organism development	47	0.0651766	NAXE, CCDC47, COL12A1, HMGB2, TNC, THY1, LIAS, THBS4, DHTKD1, MECP2, PCM1, MAEA, UBASH3B, CTSK, GNA11, LMNA, PALM, MFN1, HMOX1, ENPP1, FADD, SLC37A4, S100A10, SUN2, SMAD3, ANXA2, HOMER1, MME, ACTN1, MMP2, USP2, KERA, ATP2B2, ASPN, EPN1, DCN, TTC9, COL2A1, PSMC4, PECAM1, ANP32B, PLPP3, CRYAB, HDGFL3, FBN1, PPARD, SMTNL1	159	1.25021	1	0.868442	0.853379
GO:0048514	Biological Process	blood vessel morphogenesis	9	0.0657095	MECP2, NAXE, ANXA2, MMP2, HMOX1, THY1, EPN1, THBS4, DCN	159	2.09137	1	0.868711	0.853643
GO:0019538	Biological Process	protein metabolic process	55	0.0660445	HIP1, SERPINA1, CCDC47, PREP, KLHL31, MECP2, MAEA, UBASH3B, CTSK, PEA15, PDK4, TNKS1BP1, ENPP1, SNIP1, FGB, ARMT1, MME, ANXA2, MMP2, MRPS23, USP2, DCN, SARS2, COL2A1, AKAP9, AKT1S1, PECAM1, SERPING1, PLPP3, CRYAB, SMTNL1, USP10, COPS7B, THY1, BRCC3, LIAS, STYXL2, MRPL13, ASB15, THBS4, DPH1, LMNA, MLEC, FADD, PIBF1, S100A10, IVNS1ABP, SMAD3, H1-2, UBLCP1, PSMC4, TPP2, LAMTOR2, ANP32B, FBN1	159	1.2167	1	0.868711	0.853643
GO:0018023	Biological Process	peptidyl-lysine trimethylation	3	0.0660661	MECP2, LMNA, H1-2	159	7.09518	1	0.868711	0.853643
GO:0042692	Biological Process	muscle cell differentiation	7	0.0675075	MECP2, EHD2, HOMER1, ACTN1, LMNA, ATP2A2, PPARD	159	2.43462	1	0.878568	0.863329
GO:2000116	Biological Process	regulation of cysteine-type endopeptidase activity	5	0.0678066	SMAD3, HIP1, ANP32B, FADD, CRYAB	159	3.24475	1	0.878568	0.863329
GO:0045104	Biological Process	intermediate filament cytoskeleton organization	3	0.0686583	KRT18, NEFM, PRPH	159	6.94094	1	0.878568	0.863329
GO:0006997	Biological Process	nucleus organization	4	0.0687149	SUN2, LMNA, HMGB2, NUP153	159	4.21496	1	0.878568	0.863329
GO:0006937	Biological Process	regulation of muscle contraction	4	0.0687149	AKAP9, ATP2A2, ATP2A1, ASB15	159	4.21496	1	0.878568	0.863329
GO:0006334	Biological Process	nucleosome assembly	5	0.069011	H1-4, H2BC15, HP1BP3, ANP32B, H1-2	159	3.22508	1	0.878568	0.863329
GO:0031400	Biological Process	negative regulation of protein modification process	9	0.0690485	IVNS1ABP, UBASH3B, AKT1S1, ENPP1, THY1, PLPP3, STYXL2, PIBF1, KLHL31	159	2.06879	1	0.878568	0.863329
GO:0070838	Biological Process	divalent metal ion transport	7	0.0691944	JPH3, ANXA2, UBASH3B, HOMER1, ATP2A2, ATP2A1, THY1	159	2.41881	1	0.878568	0.863329
GO:0031647	Biological Process	regulation of protein stability	6	0.0698254	HIP1, USP2, LMNA, PLPP3, CRYAB, SEPTIN8	159	2.7173	1	0.878568	0.863329
GO:0051651	Biological Process	maintenance of location in cell	4	0.0703323	ALB, AKAP9, ATP2A2, ATP2A1	159	4.17363	1	0.878568	0.863329
GO:2001056	Biological Process	positive regulation of cysteine-type endopeptidase activity	4	0.0703323	SMAD3, HIP1, ANP32B, FADD	159	4.17363	1	0.878568	0.863329
GO:0009108	Biological Process	coenzyme biosynthetic process	4	0.0703323	NADK2, PDK4, LIAS, COQ6	159	4.17363	1	0.878568	0.863329
GO:0045103	Biological Process	intermediate filament-based process	3	0.0712836	KRT18, NEFM, PRPH	159	6.79326	1	0.883092	0.867774
GO:0055117	Biological Process	regulation of cardiac muscle contraction	3	0.0712836	AKAP9, ATP2A2, ASB15	159	6.79326	1	0.883092	0.867774
GO:0048731	Biological Process	system development	44	0.0717198	NAXE, HMGB2, TNC, THY1, LIAS, THBS4, DHTKD1, MECP2, PCM1, MAEA, UBASH3B, CTSK, GNA11, LMNA, PALM, MFN1, HMOX1, ENPP1, FADD, SLC37A4, S100A10, SUN2, SMAD3, ANXA2, HOMER1, MME, ACTN1, MMP2, USP2, KERA, ATP2B2, ASPN, EPN1, DCN, TTC9, COL2A1, PECAM1, ANP32B, PLPP3, CRYAB, HDGFL3, FBN1, PPARD, SMTNL1	159	1.25578	1	0.884839	0.869491
GO:0001765	Biological Process	membrane raft assembly	2	0.0723142	PACSIN2, S100A10	159	26.6069	1	0.888516	0.873105
GO:0072511	Biological Process	divalent inorganic cation transport	7	0.0726415	JPH3, ANXA2, UBASH3B, HOMER1, ATP2A2, ATP2A1, THY1	159	2.3878	1	0.888894	0.873477
GO:0031327	Biological Process	negative regulation of cellular biosynthetic process	17	0.0741906	SMAD3, USP10, USP2, HMGB2, MRPL13, STRN3, H1-2, MECP2, TBX22, PALM, HMOX1, ENPP1, SNIP1, CRYAB, PIBF1, SMTNL1, PPARD	159	1.56376	1	0.90306	0.887396
GO:0071103	Biological Process	DNA conformation change	7	0.0744015	MECP2, H1-4, H2BC15, HP1BP3, HMGB2, ANP32B, H1-2	159	2.37259	1	0.90306	0.887396
GO:0044267	Biological Process	cellular protein metabolic process	50	0.0758594	HIP1, SERPINA1, CCDC47, KLHL31, MECP2, MAEA, UBASH3B, CTSK, PEA15, PDK4, TNKS1BP1, ENPP1, SNIP1, FGB, ARMT1, ANXA2, MRPS23, USP2, DCN, SARS2, AKAP9, AKT1S1, PECAM1, SERPING1, PLPP3, CRYAB, SMTNL1, USP10, COPS7B, THY1, BRCC3, LIAS, STYXL2, MRPL13, ASB15, THBS4, DPH1, LMNA, MLEC, FADD, PIBF1, S100A10, IVNS1ABP, SMAD3, H1-2, UBLCP1, PSMC4, LAMTOR2, ANP32B, FBN1	159	1.22415	1	0.917043	0.901137
GO:0034103	Biological Process	regulation of tissue remodeling	3	0.0766302	UBASH3B, PDK4, THBS4	159	6.51598	1	0.921742	0.905754
GO:0042180	Biological Process	cellular ketone metabolic process	5	0.076863	CBR1, PDK4, PIBF1, COQ6, PPARD	159	3.11192	1	0.921742	0.905754
GO:0010035	Biological Process	response to inorganic substance	7	0.0779945	FGB, HOMER1, SELENOW, HMOX1, CYBRD1, SLC25A12, CRYAB	159	2.34275	1	0.928883	0.912772
GO:0007267	Biological Process	cell-cell signaling	16	0.0780782	FGB, HOMER1, MME, ACTN1, TNC, ATP2A2, TSC2, THY1, MESD, MECP2, JPH3, AKAP9, LRRFIP2, PLPP3, SCN4B, KPNA1	159	1.58257	1	0.928883	0.912772
GO:0046325	Biological Process	negative regulation of glucose import	2	0.08098	PEA15, ENPP1	159	23.6506	1	0.954404	0.93785
GO:1901342	Biological Process	regulation of vasculature development	6	0.0809967	MECP2, NAXE, HMOX1, EPN1, THBS4, DCN	159	2.5958	1	0.954404	0.93785
GO:0032412	Biological Process	regulation of ion transmembrane transporter activity	5	0.081736	JPH3, HOMER1, AKAP9, ATP2A1, SCN4B	159	3.04079	1	0.954404	0.93785
GO:0006333	Biological Process	chromatin assembly or disassembly	6	0.082079	MECP2, H1-4, H2BC15, HP1BP3, ANP32B, H1-2	159	2.58529	1	0.954404	0.93785
GO:0051279	Biological Process	regulation of release of sequestered calcium ion into cytosol	3	0.0820993	JPH3, UBASH3B, THY1	159	6.26045	1	0.954404	0.93785
GO:0044767	Biological Process	single-organism developmental process	54	0.082275	CCDC47, COL12A1, HMGB2, TNC, ATP2A2, DHTKD1, MECP2, PCM1, MAEA, UBASH3B, CTSK, PALM, ENPP1, SLC37A4, KPNA1, SUN2, MME, ANXA2, ACTN1, MMP2, USP2, KERA, EPN1, DCN, ASPN, COL2A1, PECAM1, PLPP3, CRYAB, HDGFL3, PPARD, SMTNL1, NAXE, PRELP, THY1, LIAS, THBS4, TBX22, GNA11, LMNA, PACSIN2, MFN1, HMOX1, FADD, PDLIM7, S100A10, SMAD3, HOMER1, ATP2B2, TTC9, EHD2, PSMC4, ANP32B, FBN1	159	1.20282	1	0.954404	0.93785
GO:0009890	Biological Process	negative regulation of biosynthetic process	17	0.0824518	SMAD3, USP10, USP2, HMGB2, MRPL13, STRN3, H1-2, MECP2, TBX22, PALM, HMOX1, ENPP1, SNIP1, CRYAB, PIBF1, SMTNL1, PPARD	159	1.5398	1	0.954404	0.93785
GO:0006461	Biological Process	protein complex assembly	15	0.08466	FGB, SMAD3, HIP1, HOMER1, ACAD9, COPS7B, NUP153, TIMM21, CRYZ, SEPTIN8, MECP2, AKAP9, FADD, CRYAB, HDGFL3	159	1.59642	1	0.971236	0.95439
GO:0070271	Biological Process	protein complex biogenesis	15	0.08466	FGB, SMAD3, HIP1, HOMER1, ACAD9, COPS7B, NUP153, TIMM21, CRYZ, SEPTIN8, MECP2, AKAP9, FADD, CRYAB, HDGFL3	159	1.59642	1	0.971236	0.95439
GO:0045123	Biological Process	cellular extravasation	3	0.0848779	PECAM1, THY1, FADD	159	6.14006	1	0.971236	0.95439
GO:0010950	Biological Process	positive regulation of endopeptidase activity	4	0.0856438	SMAD3, HIP1, ANP32B, FADD	159	3.83523	1	0.976275	0.959341
GO:0007517	Biological Process	muscle organ development	6	0.08761	SMAD3, HOMER1, ACTN1, USP2, CRYAB, SMTNL1	159	2.53399	1	0.994904	0.977648
GO:0051649	Biological Process	establishment of localization in cell	22	0.088091	SUN2, ANXA2, ALYREF, ATP2A2, ATP2A1, NUP153, TIMM21, THY1, FNBP1L, NRBP1, SEPTIN8, TOMM22, PCM1, JPH3, UBASH3B, LMNA, MFN1, ANP32B, CRYAB, PIBF1, SCN4B, KPNA1	159	1.42076	1	0.996592	0.979306
GO:0071492	Biological Process	cellular response to UV-A	2	0.0895655	MME, MMP2	159	21.2855	1	1	0.982983
GO:0051574	Biological Process	positive regulation of histone H3-K9 methylation	2	0.0895655	MECP2, LMNA	159	21.2855	1	1	0.982983
GO:0009893	Biological Process	positive regulation of metabolic process	34	0.0898683	HIP1, ABCB7, HMGB2, TNC, PSIP1, BRCC3, THBS4, STRN3, MECP2, LMNA, HIVEP1, MFN1, HMOX1, TNKS1BP1, FADD, PIBF1, S100A10, FGB, AFAP1L2, SMAD3, ANXA2, PTGES2, CIRBP, TSC2, DCN, PSMC4, AKAP9, PECAM1, LAMTOR2, ANP32B, PLPP3, CRLF3, FBN1, PPARD	159	1.29049	1	1	0.982983
GO:0007167	Biological Process	enzyme linked receptor protein signaling pathway	12	0.0902997	AFAP1L2, SMAD3, HIP1, UBASH3B, AKT1S1, PDK4, HIVEP1, ENPP1, TSC2, ASPN, DCN, FBN1	159	1.71197	1	1	0.982983
GO:0034765	Biological Process	regulation of ion transmembrane transport	7	0.0903382	JPH3, UBASH3B, HOMER1, AKAP9, ATP2A1, THY1, SCN4B	159	2.25074	1	1	0.982983
GO:0046496	Biological Process	nicotinamide nucleotide metabolic process	4	0.091038	RPIA, NADK2, NAXE, PGD	159	3.7343	1	1	0.982983
GO:0019362	Biological Process	pyridine nucleotide metabolic process	4	0.091038	RPIA, NADK2, NAXE, PGD	159	3.7343	1	1	0.982983
GO:0048856	Biological Process	anatomical structure development	51	0.0917668	CCDC47, COL12A1, HMGB2, TNC, ATP2A2, DHTKD1, MECP2, PCM1, MAEA, UBASH3B, CTSK, PALM, ENPP1, SLC37A4, KPNA1, SUN2, MME, ANXA2, ACTN1, MMP2, USP2, KERA, EPN1, DCN, ASPN, COL2A1, PECAM1, PLPP3, CRYAB, HDGFL3, PPARD, SMTNL1, NAXE, THY1, LIAS, THBS4, GNA11, LMNA, PACSIN2, MFN1, HMOX1, FADD, S100A10, SMAD3, HOMER1, ATP2B2, TTC9, EHD2, PSMC4, ANP32B, FBN1	159	1.20404	1	1	0.982983
GO:0016241	Biological Process	regulation of macroautophagy	4	0.0928669	MFN1, HMOX1, TSC2, DCN	159	3.70183	1	1	0.982983
GO:1902582	Biological Process	single-organism intracellular transport	10	0.0931795	SUN2, PCM1, ANXA2, LMNA, ATP2A2, NUP153, TIMM21, FNBP1L, KPNA1, TOMM22	159	1.83813	1	1	0.982983
GO:0006323	Biological Process	DNA packaging	6	0.0933316	MECP2, H1-4, H2BC15, HP1BP3, ANP32B, H1-2	159	2.48469	1	1	0.982983
GO:0032102	Biological Process	negative regulation of response to external stimulus	6	0.0933316	FGB, SMAD3, ANXA2, UBASH3B, SERPING1, PPARD	159	2.48469	1	1	0.982983
GO:0034333	Biological Process	adherens junction assembly	3	0.0933803	ACTN1, THY1, S100A10	159	5.80515	1	1	0.982983
GO:0033692	Biological Process	cellular polysaccharide biosynthetic process	3	0.0933803	PHKG1, AGL, ENPP1	159	5.80515	1	1	0.982983
GO:0022898	Biological Process	regulation of transmembrane transporter activity	5	0.0953396	JPH3, HOMER1, AKAP9, ATP2A1, SCN4B	159	2.87642	1	1	0.982983
GO:0030198	Biological Process	extracellular matrix organization	6	0.0956731	COL2A1, SMAD3, ANXA2, MMP2, FMOD, DCN	159	2.46551	1	1	0.982983
GO:0046785	Biological Process	microtubule polymerization	3	0.0962674	MECP2, AKAP9, HDGFL3	159	5.70148	1	1	0.982983
GO:0043062	Biological Process	extracellular structure organization	6	0.0980444	COL2A1, SMAD3, ANXA2, MMP2, FMOD, DCN	159	2.44661	1	1	0.982983
GO:0043010	Biological Process	camera-type eye development	6	0.0980444	SMAD3, MFN1, KERA, THY1, CRYAB, FBN1	159	2.44661	1	1	0.982983
GO:1900112	Biological Process	regulation of histone H3-K9 trimethylation	2	0.0980712	MECP2, LMNA	159	19.3505	1	1	0.982983
GO:0005980	Biological Process	glycogen catabolic process	2	0.0980712	AGL, PYGL	159	19.3505	1	1	0.982983
GO:0009251	Biological Process	glucan catabolic process	2	0.0980712	AGL, PYGL	159	19.3505	1	1	0.982983
GO:0006098	Biological Process	pentose-phosphate shunt	2	0.0980712	RPIA, PGD	159	19.3505	1	1	0.982983
GO:0006919	Biological Process	activation of cysteine-type endopeptidase activity involved in apoptotic process	3	0.0991799	SMAD3, HIP1, ANP32B	159	5.60146	1	1	0.982983
GO:0071479	Biological Process	cellular response to ionizing radiation	3	0.0991799	TNKS1BP1, BRCC3, CRYAB	159	5.60146	1	1	0.982983
GO:0070252	Biological Process	actin-mediated cell contraction	3	0.0991799	AKAP9, MYH8, SCN4B	159	5.60146	1	1	0.982983
GO:0001558	Biological Process	regulation of cell growth	6	0.0992412	SMAD3, TNC, CIRBP, ENPP1, LAMTOR2, CRLF3	159	2.43727	1	1	0.982983
GO:0072524	Biological Process	pyridine-containing compound metabolic process	4	0.100333	RPIA, NADK2, NAXE, PGD	159	3.5774	1	1	0.982983
GO:0045862	Biological Process	positive regulation of proteolysis	6	0.102876	SMAD3, HIP1, PSMC4, ANP32B, FADD, S100A10	159	2.40968	1	1	0.982983
GO:0016052	Biological Process	carbohydrate catabolic process	4	0.104154	CHIA, AGL, PYGL, PGD	159	3.51827	1	1	0.982983
GO:0032502	Biological Process	developmental process	54	0.104686	CCDC47, COL12A1, HMGB2, TNC, ATP2A2, DHTKD1, MECP2, PCM1, MAEA, UBASH3B, CTSK, PALM, ENPP1, SLC37A4, KPNA1, SUN2, MME, ANXA2, ACTN1, MMP2, USP2, KERA, EPN1, DCN, ASPN, COL2A1, PECAM1, PLPP3, CRYAB, HDGFL3, PPARD, SMTNL1, NAXE, PRELP, THY1, LIAS, THBS4, TBX22, GNA11, LMNA, PACSIN2, MFN1, HMOX1, FADD, PDLIM7, S100A10, SMAD3, HOMER1, ATP2B2, TTC9, EHD2, PSMC4, ANP32B, FBN1	159	1.18302	1	1	0.982983
GO:0034762	Biological Process	regulation of transmembrane transport	7	0.105827	JPH3, UBASH3B, HOMER1, AKAP9, ATP2A1, THY1, SCN4B	159	2.15316	1	1	0.982983
GO:0048569	Biological Process	post-embryonic animal organ development	2	0.106498	SLC37A4, FBN1	159	17.7379	1	1	0.982983
GO:0019682	Biological Process	glyceraldehyde-3-phosphate metabolic process	2	0.106498	RPIA, PGD	159	17.7379	1	1	0.982983
GO:0010829	Biological Process	negative regulation of glucose transport	2	0.106498	PEA15, ENPP1	159	17.7379	1	1	0.982983
GO:0044247	Biological Process	cellular polysaccharide catabolic process	2	0.106498	AGL, PYGL	159	17.7379	1	1	0.982983
GO:0032409	Biological Process	regulation of transporter activity	5	0.106505	JPH3, HOMER1, AKAP9, ATP2A1, SCN4B	159	2.74298	1	1	0.982983
GO:0010033	Biological Process	response to organic substance	27	0.106819	USP10, CCDC47, HMGB2, LIAS, THBS4, GNA11, HIVEP1, PDK4, HMOX1, ENPP1, SNIP1, FADD, SMAD3, HOMER1, MME, MMP2, MX1, TSC2, ASPN, DCN, COL2A1, KRT18, AKAP9, AKT1S1, LAMTOR2, FBN1, PPARD	159	1.32544	1	1	0.982983
GO:0032844	Biological Process	regulation of homeostatic process	7	0.106907	JPH3, UBASH3B, PDK4, HMGB2, THY1, FADD, DCN	159	2.14696	1	1	0.982983
GO:0060401	Biological Process	cytosolic calcium ion transport	4	0.109993	JPH3, UBASH3B, ATP2A2, THY1	159	3.43315	1	1	0.982983
GO:0034109	Biological Process	homotypic cell-cell adhesion	3	0.111069	FGB, UBASH3B, PLPP3	159	5.23415	1	1	0.982983
GO:0000271	Biological Process	polysaccharide biosynthetic process	3	0.111069	PHKG1, AGL, ENPP1	159	5.23415	1	1	0.982983
GO:0051098	Biological Process	regulation of binding	6	0.111611	SMAD3, ANXA2, UBASH3B, HMGB2, ATP2A2, S100A10	159	2.34767	1	1	0.982983
GO:0010522	Biological Process	regulation of calcium ion transport into cytosol	3	0.114097	JPH3, UBASH3B, THY1	159	5.14973	1	1	0.982983
GO:0080134	Biological Process	regulation of response to stress	16	0.114414	FGB, ARMT1, SMAD3, ANXA2, CADM1, TNC, HMGB2, THY1, BRCC3, KLHL31, FUNDC2, UBASH3B, LMNA, SERPING1, FADD, PPARD	159	1.4898	1	1	0.982983
GO:0009719	Biological Process	response to endogenous stimulus	15	0.114833	SMAD3, HOMER1, MMP2, HMGB2, TSC2, ASPN, COL2A1, AKAP9, PDK4, HIVEP1, HMOX1, ENPP1, LAMTOR2, FBN1, PPARD	159	1.5175	1	1	0.982983
GO:0042762	Biological Process	regulation of sulfur metabolic process	2	0.114846	ABCB7, PDK4	159	16.3735	1	1	0.982983
GO:0036124	Biological Process	histone H3-K9 trimethylation	2	0.114846	MECP2, LMNA	159	16.3735	1	1	0.982983
GO:0014856	Biological Process	skeletal muscle cell proliferation	2	0.114846	KPNA1, PPARD	159	16.3735	1	1	0.982983
GO:0070141	Biological Process	response to UV-A	2	0.114846	MME, MMP2	159	16.3735	1	1	0.982983
GO:0034116	Biological Process	positive regulation of heterotypic cell-cell adhesion	2	0.114846	FGB, THY1	159	16.3735	1	1	0.982983
GO:1902532	Biological Process	negative regulation of intracellular signal transduction	8	0.116492	IVNS1ABP, USP10, AKT1S1, MFN1, TSC2, STYXL2, PIBF1, KLHL31	159	1.94388	1	1	0.982983
GO:0050789	Biological Process	regulation of biological process	102	0.116761	TNC, FNBP1L, KLHL31, MAEA, UBASH3B, PALM, PDK4, ENPP1, SNIP1, KPNA1, CHIA, ARMT1, ACTN1, USP2, CIRBP, TSC2, NRBP1, AKAP9, SERPING1, KIF20A, PLPP3, HDGFL3, ABCB7, THY1, BRCC3, MRPL13, EPB41L2, PACSIN2, HIVEP1, HMOX1, FADD, PIBF1, S100A10, IVNS1ABP, AFAP1L2, SMAD3, HOMER1, CADM1, NUP153, H1-2, H1-4, EHD2, OGN, ALB, ANP32B, FBN1, HIP1, SERPINA1, CCDC47, HP1BP3, HMGB2, ATP2A2, PSIP1, ATP2A1, MECP2, A…	159	1.08774	1	1	0.982983
GO:0010952	Biological Process	positive regulation of peptidase activity	4	0.117969	SMAD3, HIP1, ANP32B, FADD	159	3.32586	1	1	0.982983
GO:0007568	Biological Process	aging	4	0.117969	MME, GNA11, LMNA, PRELP	159	3.32586	1	1	0.982983
GO:0010508	Biological Process	positive regulation of autophagy	4	0.119996	MFN1, HMOX1, TSC2, DCN	159	3.30008	1	1	0.982983
GO:0050731	Biological Process	positive regulation of peptidyl-tyrosine phosphorylation	4	0.119996	PECAM1, PLPP3, PIBF1, THBS4	159	3.30008	1	1	0.982983
GO:0010469	Biological Process	regulation of receptor activity	4	0.119996	JPH3, ANXA2, HOMER1, AKAP9	159	3.30008	1	1	0.982983
GO:0007492	Biological Process	endoderm development	3	0.120217	SMAD3, MMP2, COL12A1	159	4.9888	1	1	0.982983
GO:0006626	Biological Process	protein targeting to mitochondrion	3	0.120217	MFN1, TIMM21, TOMM22	159	4.9888	1	1	0.982983
GO:0006897	Biological Process	endocytosis	9	0.121809	EHD2, RABEP1, HIP1, ANXA2, PACSIN2, PECAM1, FNBP1L, MESD, EPN1	159	1.81411	1	1	0.982983
GO:0008016	Biological Process	regulation of heart contraction	4	0.122036	AKAP9, ATP2A2, SCN4B, ASB15	159	3.2747	1	1	0.982983
GO:0002262	Biological Process	myeloid cell homeostasis	4	0.122036	MAEA, HMGB2, HMOX1, SLC37A4	159	3.2747	1	1	0.982983
GO:0043436	Biological Process	oxoacid metabolic process	13	0.122046	PTGES2, ACAD9, LIAS, PGD, DCN, DHTKD1, MECP2, SARS2, PDK4, ENPP1, SLC37A4, PIBF1, PPARD	159	1.57044	1	1	0.982983
GO:0019321	Biological Process	pentose metabolic process	2	0.123117	RPIA, PGD	159	15.204	1	1	0.982983
GO:0010039	Biological Process	response to iron ion	2	0.123117	HMOX1, CYBRD1	159	15.204	1	1	0.982983
GO:1900120	Biological Process	regulation of receptor binding	2	0.123117	ANXA2, ATP2A2	159	15.204	1	1	0.982983
GO:0070296	Biological Process	sarcoplasmic reticulum calcium ion transport	2	0.123117	ATP2A2, ATP2A1	159	15.204	1	1	0.982983
GO:0061640	Biological Process	cytoskeleton-dependent cytokinesis	3	0.123307	KIF20A, SEPTIN11, SEPTIN8	159	4.91205	1	1	0.982983
GO:0051130	Biological Process	positive regulation of cellular component organization	15	0.123933	SMAD3, HIP1, ANXA2, ABCB7, THY1, FNBP1L, MESD, DCN, MECP2, EHD2, LMNA, PALM, AKAP9, MFN1, S100A10	159	1.49758	1	1	0.982983
GO:0055001	Biological Process	muscle cell development	4	0.124089	HOMER1, ACTN1, LMNA, ATP2A2	159	3.2497	1	1	0.982983
GO:0030308	Biological Process	negative regulation of cell growth	4	0.124089	SMAD3, CIRBP, ENPP1, CRLF3	159	3.2497	1	1	0.982983
GO:0010038	Biological Process	response to metal ion	5	0.125709	FGB, HOMER1, HMOX1, CYBRD1, SLC25A12	159	2.5958	1	1	0.982983
GO:0010594	Biological Process	regulation of endothelial cell migration	4	0.126154	MECP2, HMOX1, PLPP3, DCN	159	3.22508	1	1	0.982983
GO:0034637	Biological Process	cellular carbohydrate biosynthetic process	3	0.126416	PHKG1, AGL, ENPP1	159	4.83762	1	1	0.982983
GO:0032270	Biological Process	positive regulation of cellular protein metabolic process	17	0.128154	FGB, SMAD3, HIP1, THBS4, MECP2, PSMC4, LMNA, AKAP9, PECAM1, TNKS1BP1, LAMTOR2, ANP32B, FADD, PLPP3, PIBF1, FBN1, S100A10	159	1.43821	1	1	0.982983
GO:0006879	Biological Process	cellular iron ion homeostasis	3	0.129544	ABCB7, HMOX1, CYBRD1	159	4.76542	1	1	0.982983
GO:0032845	Biological Process	negative regulation of homeostatic process	4	0.130322	JPH3, UBASH3B, THY1, FADD	159	3.17695	1	1	0.982983
GO:0014898	Biological Process	cardiac muscle hypertrophy in response to stress	2	0.131312	LMNA, ATP2A2	159	14.1904	1	1	0.982983
GO:0003299	Biological Process	muscle hypertrophy in response to stress	2	0.131312	LMNA, ATP2A2	159	14.1904	1	1	0.982983
GO:0006979	Biological Process	response to oxidative stress	6	0.131489	MMP2, ATP2A2, HMOX1, PSIP1, LIAS, CRYAB	159	2.22497	1	1	0.982983
GO:0034728	Biological Process	nucleosome organization	5	0.132146	H1-4, H2BC15, HP1BP3, ANP32B, H1-2	159	2.54612	1	1	0.982983
GO:2000021	Biological Process	regulation of ion homeostasis	4	0.132424	JPH3, UBASH3B, THY1, DCN	159	3.15341	1	1	0.982983
GO:0007369	Biological Process	gastrulation	4	0.132424	SMAD3, MMP2, COL12A1, PLPP3	159	3.15341	1	1	0.982983
GO:0006805	Biological Process	xenobiotic metabolic process	3	0.13269	CBR1, AOX1, CRYZ	159	4.69534	1	1	0.982983
GO:0001938	Biological Process	positive regulation of endothelial cell proliferation	3	0.13269	HMGB2, HMOX1, THBS4	159	4.69534	1	1	0.982983
GO:0045944	Biological Process	positive regulation of transcription from RNA polymerase II promoter	12	0.13368	MECP2, SMAD3, ANXA2, HIVEP1, HMGB2, PSIP1, FADD, CRLF3, DCN, STRN3, S100A10, PPARD	159	1.58453	1	1	0.982983
GO:0007044	Biological Process	cell-substrate junction assembly	3	0.135853	ACTN1, THY1, S100A10	159	4.62729	1	1	0.982983
GO:0031638	Biological Process	zymogen activation	3	0.135853	FGB, FADD, S100A10	159	4.62729	1	1	0.982983
GO:0051928	Biological Process	positive regulation of calcium ion transport	3	0.135853	HOMER1, ATP2A1, THY1	159	4.62729	1	1	0.982983
GO:2000026	Biological Process	regulation of multicellular organismal development	20	0.138185	SMAD3, NAXE, ANXA2, MME, HMGB2, THY1, EPN1, THBS4, ASPN, DCN, MECP2, PCM1, UBASH3B, CTSK, HMOX1, ENPP1, FADD, FBN1, S100A10, PPARD	159	1.36621	1	1	0.982983
GO:0006928	Biological Process	movement of cell or subcellular component	22	0.138308	SUN2, ACTN1, HMGB2, THY1, FNBP1L, THBS4, DCN, MECP2, PCM1, LMNA, AKAP9, CORO6, PECAM1, MYH8, HMOX1, LAMTOR2, KIF20A, FADD, PLPP3, SLC37A4, SCN4B, PPARD	159	1.33795	1	1	0.982983
GO:0045596	Biological Process	negative regulation of cell differentiation	9	0.138401	MECP2, PCM1, SMAD3, UBASH3B, ENPP1, THY1, ANP32B, FBN1, PPARD	159	1.75752	1	1	0.982983
GO:0030162	Biological Process	regulation of proteolysis	9	0.138401	SMAD3, HIP1, SERPINA1, PSMC4, SERPING1, ANP32B, FADD, CRYAB, S100A10	159	1.75752	1	1	0.982983
GO:1901698	Biological Process	response to nitrogen compound	10	0.138622	HOMER1, GNA11, MMP2, AKAP9, PDK4, SNIP1, HMOX1, ENPP1, TSC2, LAMTOR2	159	1.68132	1	1	0.982983
[truncated: 1,636 more rows]
