# Supplementary material for: Proteomic Analysis Reveals the Effects of Different Dietary Protein Levels on Growth and Development of Jersey-Yak
Source: Animals (Basel). 2024 Jan 26;14(3):406. doi: 10.3390/ani14030406 (PMC10854544; doi:10.3390/ani14030406)
Supplement: Supplementary file 1 [file animals-14-00406-s001.zip › Table S5.xlsx]

## Sheet: HP vs LP
KEGG enrichment analysis of the DEPs (HP vs LP)
KEGG_A_class	KEGG_B_class	Pathway	Count	GeneRatio	BgRatio	Pvalue	P.adjust	qvalue	Rich factor	Pathway ID	Protein name	URL
Organismal Systems	Circulatory system	Adrenergic signaling in cardiomyocytes	6	6/72	160/9001	0.00170537	0.150633	0.123563	4.69	bom04261	GNA11(-0.300442439222424)/TPM4(0.735652638888127)/RAPGEF4(-0.300071435843801)/PRKCA(-0.311807567560426)/SCN4B(0.725309635487292)	https://www.kegg.jp/kegg-bin/show_pathway?bom04261/bom:102287414%09yellow/bom:102278484%09yellow/bom:102283564%09red/bom:102264805%09yellow/bom:102278724%09yellow/bom:102274477%09red
Human Diseases	Cancer: overview	MicroRNAs in cancer	6	6/72	164/9001	0.00193333	0.150633	0.123563	4.57	bom05206	KRAS(-0.393582549073298)/GLS(0.273486778981376)/PIM3(0.589861720080113)/TNC(-0.975314513476341)/HMOX1(-0.626063959409364)/PRKCA(-0.311807567560426)	https://www.kegg.jp/kegg-bin/show_pathway?bom05206/bom:102286500%09yellow/bom:102283226%09red/bom:102287943%09red/bom:102283502%09yellow/bom:102281265%09yellow/bom:102278724%09yellow
Human Diseases	Infectious disease: viral	Human cytomegalovirus infection	7	7/72	234/9001	0.00257037	0.150633	0.123563	3.74	bom05163	GNA11(-0.300442439222424)/KRAS(-0.393582549073298)/GNB4(0.352859586976091)/CALR(0.274020472720808)/AKAP13(-0.293875673341431)/PRKCA(-0.311807567560426)/FADD(-0.489632065447608)	https://www.kegg.jp/kegg-bin/show_pathway?bom05163/bom:102287414%09yellow/bom:102286500%09yellow/bom:102275603%09red/bom:102275440%09red/bom:102286418%09yellow/bom:102278724%09yellow/bom:102271962%09yellow
Organismal Systems	Excretory system	Aldosterone-regulated sodium reabsorption	3	3/72	37/9001	0.00313792	0.150633	0.123563	10.14	bom04960	KRAS(-0.393582549073298)/INSR(-0.313845665681591)/PRKCA(-0.311807567560426)	https://www.kegg.jp/kegg-bin/show_pathway?bom04960/bom:102286500%09yellow/bom:102285317%09yellow/bom:102278724%09yellow
Cellular Processes	Cellular community - eukaryotes	Focal adhesion	6	6/72	206/9001	0.00595335	0.150633	0.123563	3.64	bom04510	CAV1(-0.272320356130492)/ACTN1(0.2770193746306)/CAV3(-0.443950578683935)/TNC(-0.975314513476341)/ITGA7(-0.283985409979935)/PRKCA(-0.311807567560426)	https://www.kegg.jp/kegg-bin/show_pathway?bom04510/bom:102285349%09yellow/bom:102287647%09red/bom:102272328%09yellow/bom:102283502%09yellow/bom:102282217%09yellow/bom:102278724%09yellow
Human Diseases	Neurodegenerative disease	Pathways of neurodegeneration - multiple diseases	10	10/72	498/9001	0.00597374	0.150633	0.123563	2.51	bom05022	GNA11(-0.300442439222424)/KRAS(-0.393582549073298)/PSMD4(-0.288464126308677)/MFN1(0.338613098453388)/ZFYVE1(-0.346005849508946)/PRKCA(-0.311807567560426)/KLC4(-0.323657283412838)/PSMC4(-0.433880526196305)/FADD(-0.489632065447608)/PSMD8(-0.401140389512841)	https://www.kegg.jp/kegg-bin/show_pathway?bom05022/bom:102287414%09yellow/bom:102286500%09yellow/bom:102270676%09yellow/bom:102275311%09red/bom:102283583%09yellow/bom:102278724%09yellow/bom:102284057%09yellow/bom:102266918%09yellow/bom:102271962%09yellow/bom:102265951%09yellow
Genetic Information Processing	Folding, sorting and degradation	Proteasome	3	3/72	47/9001	0.00618568	0.150633	0.123563	7.98	bom03050	PSMD4(-0.288464126308677)/PSMC4(-0.433880526196305)/PSMD8(-0.401140389512841)	https://www.kegg.jp/kegg-bin/show_pathway?bom03050/bom:102270676%09yellow/bom:102266918%09yellow/bom:102265951%09yellow
Human Diseases	Neurodegenerative disease	Spinocerebellar ataxia	5	5/72	148/9001	0.00649536	0.150633	0.123563	4.22	bom05017	GNA11(-0.300442439222424)/PSMD4(-0.288464126308677)/PRKCA(-0.311807567560426)/PSMC4(-0.433880526196305)/PSMD8(-0.401140389512841)	https://www.kegg.jp/kegg-bin/show_pathway?bom05017/bom:102287414%09yellow/bom:102270676%09yellow/bom:102278724%09yellow/bom:102266918%09yellow/bom:102265951%09yellow
Human Diseases	Infectious disease: viral	Epstein-Barr virus infection	6	6/72	221/9001	0.00830793	0.150633	0.123563	3.39	bom05169	PSMD4(-0.288464126308677)/CALR(0.274020472720808)/PSMC4(-0.433880526196305)/FADD(-0.489632065447608)/ENTPD1(-0.295840694738)/PSMD8(-0.401140389512841)	https://www.kegg.jp/kegg-bin/show_pathway?bom05169/bom:102270676%09yellow/bom:102275440%09red/bom:102266918%09yellow/bom:102271962%09yellow/bom:102270483%09yellow/bom:102265951%09yellow
Human Diseases	Endocrine and metabolic disease	AGE-RAGE signaling pathway in diabetic complications	4	4/72	106/9001	0.0101287	0.150633	0.123563	4.72	bom04933	PLCD4(0.696113354795196)/KRAS(-0.393582549073298)/PIM3(0.589861720080113)/PRKCA(-0.311807567560426)	https://www.kegg.jp/kegg-bin/show_pathway?bom04933/bom:102273490%09red/bom:102286500%09yellow/bom:102287943%09red/bom:102278724%09yellow
Human Diseases	Infectious disease: viral	Human immunodeficiency virus 1 infection	6	6/72	234/9001	0.0108381	0.150633	0.123563	3.21	bom05170	GNA11(-0.300442439222424)/KRAS(-0.393582549073298)/GNB4(0.352859586976091)/CALR(0.274020472720808)/PRKCA(-0.311807567560426)/FADD(-0.489632065447608)	https://www.kegg.jp/kegg-bin/show_pathway?bom05170/bom:102287414%09yellow/bom:102286500%09yellow/bom:102275603%09red/bom:102275440%09red/bom:102278724%09yellow/bom:102271962%09yellow
Environmental Information Processing	Signal transduction	HIF-1 signaling pathway	4	4/72	110/9001	0.0114942	0.150633	0.123563	4.55	bom04066	PDHA2(0.276937283671099)/HMOX1(-0.626063959409364)/INSR(-0.313845665681591)/PRKCA(-0.311807567560426)	https://www.kegg.jp/kegg-bin/show_pathway?bom04066/bom:102286090%09red/bom:102281265%09yellow/bom:102285317%09yellow/bom:102278724%09yellow
Cellular Processes	Cell growth and death	Ferroptosis	3	3/72	59/9001	0.0115846	0.150633	0.123563	6.36	bom04216	HMOX1(-0.626063959409364)/SAT2(-0.307698404112222)	https://www.kegg.jp/kegg-bin/show_pathway?bom04216/bom:102277133%09yellow/bom:102281265%09yellow/bom:102271146%09yellow
Organismal Systems	Aging	Longevity regulating pathway - multiple species	3	3/72	60/9001	0.0121254	0.150633	0.123563	6.25	bom04213	KRAS(-0.393582549073298)/CRYAB(-0.586353182880284)/INSR(-0.313845665681591)	https://www.kegg.jp/kegg-bin/show_pathway?bom04213/bom:102286500%09yellow/bom:102284064%09yellow/bom:102285317%09yellow
Organismal Systems	Nervous system	Glutamatergic synapse	4	4/72	113/9001	0.0125927	0.150633	0.123563	4.43	bom04724	GNA11(-0.300442439222424)/GLS(0.273486778981376)/GNB4(0.352859586976091)/PRKCA(-0.311807567560426)	https://www.kegg.jp/kegg-bin/show_pathway?bom04724/bom:102287414%09yellow/bom:102283226%09red/bom:102275603%09red/bom:102278724%09yellow
Organismal Systems	Nervous system	Cholinergic synapse	4	4/72	114/9001	0.0129733	0.150633	0.123563	4.39	bom04725	GNA11(-0.300442439222424)/KRAS(-0.393582549073298)/GNB4(0.352859586976091)/PRKCA(-0.311807567560426)	https://www.kegg.jp/kegg-bin/show_pathway?bom04725/bom:102287414%09yellow/bom:102286500%09yellow/bom:102275603%09red/bom:102278724%09yellow
Metabolism	Global and overview maps	Carbon metabolism	4	4/72	116/9001	0.0137565	0.150633	0.123563	4.31	bom01200	PDHA2(0.276937283671099)/RPIA(-0.302732164542474)/IDH3G(-0.325942364044799)/ACAT2(0.311072677019626)	https://www.kegg.jp/kegg-bin/show_pathway?bom01200/bom:102286090%09red/bom:102278286%09yellow/bom:102273099%09yellow/bom:102277319%09red
Human Diseases	Neurodegenerative disease	Huntington disease	7	7/72	323/9001	0.0143652	0.150633	0.123563	2.71	bom05016	GNA11(-0.300442439222424)/PSMD4(-0.288464126308677)/POLR2E(0.276303632719476)/TFAM(-0.323814932168235)/KLC4(-0.323657283412838)/PSMC4(-0.433880526196305)/PSMD8(-0.401140389512841)	https://www.kegg.jp/kegg-bin/show_pathway?bom05016/bom:102287414%09yellow/bom:102270676%09yellow/bom:102279426%09red/bom:102274331%09yellow/bom:102284057%09yellow/bom:102266918%09yellow/bom:102265951%09yellow
Organismal Systems	Nervous system	Long-term depression	3	3/72	64/9001	0.0144326	0.150633	0.123563	5.86	bom04730	GNA11(-0.300442439222424)/KRAS(-0.393582549073298)/PRKCA(-0.311807567560426)	https://www.kegg.jp/kegg-bin/show_pathway?bom04730/bom:102287414%09yellow/bom:102286500%09yellow/bom:102278724%09yellow
Organismal Systems	Immune system	Leukocyte transendothelial migration	4	4/72	119/9001	0.0149867	0.150633	0.123563	4.2	bom04670	ACTN1(0.2770193746306)/PECAM1(-0.269424253942878)/RAPGEF4(-0.300071435843801)/PRKCA(-0.311807567560426)	https://www.kegg.jp/kegg-bin/show_pathway?bom04670/bom:102287647%09red/bom:102275753%09yellow/bom:102264805%09yellow/bom:102278724%09yellow
Organismal Systems	Endocrine system	GnRH secretion	3	3/72	66/9001	0.0156732	0.150633	0.123563	5.68	bom04929	GNA11(-0.300442439222424)/KRAS(-0.393582549073298)/PRKCA(-0.311807567560426)	https://www.kegg.jp/kegg-bin/show_pathway?bom04929/bom:102287414%09yellow/bom:102286500%09yellow/bom:102278724%09yellow
Human Diseases	Neurodegenerative disease	Alzheimer disease	8	8/72	408/9001	0.0157441	0.150633	0.123563	2.45	bom05010	GNA11(-0.300442439222424)/KRAS(-0.393582549073298)/PSMD4(-0.288464126308677)/INSR(-0.313845665681591)/KLC4(-0.323657283412838)/PSMC4(-0.433880526196305)/FADD(-0.489632065447608)/PSMD8(-0.401140389512841)	https://www.kegg.jp/kegg-bin/show_pathway?bom05010/bom:102287414%09yellow/bom:102286500%09yellow/bom:102270676%09yellow/bom:102285317%09yellow/bom:102284057%09yellow/bom:102266918%09yellow/bom:102271962%09yellow/bom:102265951%09yellow
Organismal Systems	Nervous system	Serotonergic synapse	4	4/72	121/9001	0.0158444	0.150633	0.123563	4.13	bom04726	GNA11(-0.300442439222424)/KRAS(-0.393582549073298)/GNB4(0.352859586976091)/PRKCA(-0.311807567560426)	https://www.kegg.jp/kegg-bin/show_pathway?bom04726/bom:102287414%09yellow/bom:102286500%09yellow/bom:102275603%09red/bom:102278724%09yellow
Organismal Systems	Endocrine system	Thyroid hormone signaling pathway	4	4/72	122/9001	0.0162846	0.150633	0.123563	4.1	bom04919	PLCD4(0.696113354795196)/KRAS(-0.393582549073298)/PRKCA(-0.311807567560426)	https://www.kegg.jp/kegg-bin/show_pathway?bom04919/bom:102273490%09red/bom:102286500%09yellow/bom:102278484%09yellow/bom:102278724%09yellow
Human Diseases	Cancer: overview	Central carbon metabolism in cancer	3	3/72	70/9001	0.01833	0.16277	0.133519	5.36	bom05230	PDHA2(0.276937283671099)/KRAS(-0.393582549073298)/GLS(0.273486778981376)	https://www.kegg.jp/kegg-bin/show_pathway?bom05230/bom:102286090%09red/bom:102286500%09yellow/bom:102283226%09red
Organismal Systems	Nervous system	Long-term potentiation	3	3/72	72/9001	0.0197466	0.168263	0.138025	5.21	bom04720	GNA11(-0.300442439222424)/KRAS(-0.393582549073298)/PRKCA(-0.311807567560426)	https://www.kegg.jp/kegg-bin/show_pathway?bom04720/bom:102287414%09yellow/bom:102286500%09yellow/bom:102278724%09yellow
Cellular Processes	Transport and catabolism	Mitophagy - animal	3	3/72	73/9001	0.0204771	0.168263	0.138025	5.14	bom04137	KRAS(-0.393582549073298)/MFN1(0.338613098453388)/USP15(-0.374050230270685)	https://www.kegg.jp/kegg-bin/show_pathway?bom04137/bom:102286500%09yellow/bom:102275311%09red/bom:102271466%09yellow
Human Diseases	Cancer: specific types	Non-small cell lung cancer	3	3/72	74/9001	0.0212223	0.168263	0.138025	5.07	bom05223	KRAS(-0.393582549073298)/PRKCA(-0.311807567560426)/EML4(0.381955861986597)	https://www.kegg.jp/kegg-bin/show_pathway?bom05223/bom:102286500%09yellow/bom:102278724%09yellow/bom:102286590%09red
Cellular Processes	Cell growth and death	Apoptosis	4	4/72	137/9001	0.0238249	0.180497	0.148061	3.65	bom04210	CTSK(-0.80932814661892)/LMNB2(-0.351826148133072)/KRAS(-0.393582549073298)/FADD(-0.489632065447608)	https://www.kegg.jp/kegg-bin/show_pathway?bom04210/bom:102287709%09yellow/bom:102279029%09yellow/bom:102286500%09yellow/bom:102271962%09yellow
Organismal Systems	Nervous system	Dopaminergic synapse	4	4/72	138/9001	0.0243915	0.180497	0.148061	3.62	bom04728	GNA11(-0.300442439222424)/GNB4(0.352859586976091)/PRKCA(-0.311807567560426)/COMT(-0.33255961564182)	https://www.kegg.jp/kegg-bin/show_pathway?bom04728/bom:102287414%09yellow/bom:102275603%09red/bom:102278724%09yellow/bom:102271180%09yellow
Metabolism	Carbohydrate metabolism	Citrate cycle (TCA cycle)	2	2/72	31/9001	0.0252673	0.180946	0.148429	8.07	bom00020	PDHA2(0.276937283671099)/IDH3G(-0.325942364044799)	https://www.kegg.jp/kegg-bin/show_pathway?bom00020/bom:102286090%09red/bom:102273099%09yellow
Human Diseases	Neurodegenerative disease	Prion disease	6	6/72	288/9001	0.0272765	0.183972	0.150911	2.6	bom05020	PSMD4(-0.288464126308677)/CAV1(-0.272320356130492)/CAV3(-0.443950578683935)/KLC4(-0.323657283412838)/PSMC4(-0.433880526196305)/PSMD8(-0.401140389512841)	https://www.kegg.jp/kegg-bin/show_pathway?bom05020/bom:102270676%09yellow/bom:102285349%09yellow/bom:102272328%09yellow/bom:102284057%09yellow/bom:102266918%09yellow/bom:102265951%09yellow
Environmental Information Processing	Signal transduction	Apelin signaling pathway	4	4/72	143/9001	0.0273472	0.183972	0.150911	3.5	bom04371	GNA11(-0.300442439222424)/KRAS(-0.393582549073298)/GNB4(0.352859586976091)/TFAM(-0.323814932168235)	https://www.kegg.jp/kegg-bin/show_pathway?bom04371/bom:102287414%09yellow/bom:102286500%09yellow/bom:102275603%09red/bom:102274331%09yellow
Metabolism	Nucleotide metabolism	Nucleotide metabolism	3	3/72	85/9001	0.0303951	0.189655	0.155573	4.41	bom01232	ENPP1(-0.547798962440312)/ENTPD1(-0.295840694738)/PNP(-0.365767160133959)	https://www.kegg.jp/kegg-bin/show_pathway?bom01232/bom:102266516%09yellow/bom:102270483%09yellow/bom:102270686%09yellow
Environmental Information Processing	Signal transduction	Phospholipase D signaling pathway	4	4/72	149/9001	0.0311666	0.189655	0.155573	3.36	bom04072	KRAS(-0.393582549073298)/RAPGEF4(-0.300071435843801)/INSR(-0.313845665681591)/PRKCA(-0.311807567560426)	https://www.kegg.jp/kegg-bin/show_pathway?bom04072/bom:102286500%09yellow/bom:102264805%09yellow/bom:102285317%09yellow/bom:102278724%09yellow
Human Diseases	Cardiovascular disease	Fluid shear stress and atherosclerosis	4	4/72	149/9001	0.0311666	0.189655	0.155573	3.36	bom05418	CAV1(-0.272320356130492)/CAV3(-0.443950578683935)/PECAM1(-0.269424253942878)/HMOX1(-0.626063959409364)	https://www.kegg.jp/kegg-bin/show_pathway?bom05418/bom:102285349%09yellow/bom:102272328%09yellow/bom:102275753%09yellow/bom:102281265%09yellow
Organismal Systems	Endocrine system	Insulin secretion	3	3/72	87/9001	0.0322543	0.189655	0.155573	4.31	bom04911	GNA11(-0.300442439222424)/RAPGEF4(-0.300071435843801)/PRKCA(-0.311807567560426)	https://www.kegg.jp/kegg-bin/show_pathway?bom04911/bom:102287414%09yellow/bom:102264805%09yellow/bom:102278724%09yellow
Environmental Information Processing	Signal transduction	Rap1 signaling pathway	5	5/72	223/9001	0.0326732	0.189655	0.155573	2.8	bom04015	GNA11(-0.300442439222424)/KRAS(-0.393582549073298)/RAPGEF4(-0.300071435843801)/INSR(-0.313845665681591)/PRKCA(-0.311807567560426)	https://www.kegg.jp/kegg-bin/show_pathway?bom04015/bom:102287414%09yellow/bom:102286500%09yellow/bom:102264805%09yellow/bom:102285317%09yellow/bom:102278724%09yellow
Organismal Systems	Aging	Longevity regulating pathway	3	3/72	89/9001	0.034172	0.189655	0.155573	4.21	bom04211	KRAS(-0.393582549073298)/INSR(-0.313845665681591)	https://www.kegg.jp/kegg-bin/show_pathway?bom04211/bom:102286500%09yellow/bom:102271886%09yellow/bom:102285317%09yellow
Cellular Processes	Cellular community - eukaryotes	Gap junction	3	3/72	89/9001	0.034172	0.189655	0.155573	4.21	bom04540	GNA11(-0.300442439222424)/KRAS(-0.393582549073298)/PRKCA(-0.311807567560426)	https://www.kegg.jp/kegg-bin/show_pathway?bom04540/bom:102287414%09yellow/bom:102286500%09yellow/bom:102278724%09yellow
Organismal Systems	Nervous system	GABAergic synapse	3	3/72	91/9001	0.036148	0.194829	0.159817	4.12	bom04727	GLS(0.273486778981376)/GNB4(0.352859586976091)/PRKCA(-0.311807567560426)	https://www.kegg.jp/kegg-bin/show_pathway?bom04727/bom:102283226%09red/bom:102275603%09red/bom:102278724%09yellow
Metabolism	Metabolism of cofactors and vitamins	Nicotinate and nicotinamide metabolism	2	2/72	38/9001	0.0368596	0.194829	0.159817	6.58	bom00760	ENPP1(-0.547798962440312)/PNP(-0.365767160133959)	https://www.kegg.jp/kegg-bin/show_pathway?bom00760/bom:102266516%09yellow/bom:102270686%09yellow
Environmental Information Processing	Signal transduction	mTOR signaling pathway	4	4/72	160/9001	0.0389514	0.200377	0.164368	3.13	bom04150	KRAS(-0.393582549073298)/CAB39(-0.338989954848689)/INSR(-0.313845665681591)/PRKCA(-0.311807567560426)	https://www.kegg.jp/kegg-bin/show_pathway?bom04150/bom:102286500%09yellow/bom:102269403%09yellow/bom:102285317%09yellow/bom:102278724%09yellow
Human Diseases	Cancer: specific types	Thyroid cancer	2	2/72	40/9001	0.0404828	0.200377	0.164368	6.25	bom05216	KRAS(-0.393582549073298)/TPM4(0.735652638888127)	https://www.kegg.jp/kegg-bin/show_pathway?bom05216/bom:102286500%09yellow/bom:102283564%09red
Human Diseases	Infectious disease: parasitic	African trypanosomiasis	2	2/72	41/9001	0.042343	0.200377	0.164368	6.1	bom05143	GNA11(-0.300442439222424)/PRKCA(-0.311807567560426)	https://www.kegg.jp/kegg-bin/show_pathway?bom05143/bom:102287414%09yellow/bom:102278724%09yellow
Organismal Systems	Endocrine system	GnRH signaling pathway	3	3/72	97/9001	0.0424221	0.200377	0.164368	3.87	bom04912	GNA11(-0.300442439222424)/KRAS(-0.393582549073298)/PRKCA(-0.311807567560426)	https://www.kegg.jp/kegg-bin/show_pathway?bom04912/bom:102287414%09yellow/bom:102286500%09yellow/bom:102278724%09yellow
Human Diseases	Cardiovascular disease	Dilated cardiomyopathy	3	3/72	97/9001	0.0424221	0.200377	0.164368	3.87	bom05414	ITGA7(-0.283985409979935)/TPM4(0.735652638888127)	https://www.kegg.jp/kegg-bin/show_pathway?bom05414/bom:102278484%09yellow/bom:102282217%09yellow/bom:102283564%09red
Metabolism	Carbohydrate metabolism	Pyruvate metabolism	2	2/72	44/9001	0.048111	0.216057	0.17723	5.68	bom00620	PDHA2(0.276937283671099)/ACAT2(0.311072677019626)	https://www.kegg.jp/kegg-bin/show_pathway?bom00620/bom:102286090%09red/bom:102277319%09red
Human Diseases	Infectious disease: parasitic	Amoebiasis	3	3/72	103/9001	0.0492077	0.216057	0.17723	3.64	bom05146	GNA11(-0.300442439222424)/ACTN1(0.2770193746306)/PRKCA(-0.311807567560426)	https://www.kegg.jp/kegg-bin/show_pathway?bom05146/bom:102287414%09yellow/bom:102287647%09red/bom:102278724%09yellow
Human Diseases	Endocrine and metabolic disease	Type II diabetes mellitus	2	2/72	45/9001	0.050094	0.216057	0.17723	5.56	bom04930	INSR(-0.313845665681591)	https://www.kegg.jp/kegg-bin/show_pathway?bom04930/bom:102271886%09yellow/bom:102285317%09yellow
Environmental Information Processing	Signal transduction	Calcium signaling pathway	5	5/72	252/9001	0.0507861	0.216057	0.17723	2.48	bom04020	GNA11(-0.300442439222424)/PLCD4(0.696113354795196)/PRKCA(-0.311807567560426)/PHKG1(0.288971153152037)	https://www.kegg.jp/kegg-bin/show_pathway?bom04020/bom:102287414%09yellow/bom:102273490%09red/bom:102278484%09yellow/bom:102278724%09yellow/bom:102266225%09red
Organismal Systems	Environmental adaptation	Circadian entrainment	3	3/72	105/9001	0.0515811	0.216057	0.17723	3.57	bom04713	GNA11(-0.300442439222424)/GNB4(0.352859586976091)/PRKCA(-0.311807567560426)	https://www.kegg.jp/kegg-bin/show_pathway?bom04713/bom:102287414%09yellow/bom:102275603%09red/bom:102278724%09yellow
Organismal Systems	Endocrine system	Parathyroid hormone synthesis, secretion and action	3	3/72	105/9001	0.0515811	0.216057	0.17723	3.57	bom04928	GNA11(-0.300442439222424)/AKAP13(-0.293875673341431)/PRKCA(-0.311807567560426)	https://www.kegg.jp/kegg-bin/show_pathway?bom04928/bom:102287414%09yellow/bom:102286418%09yellow/bom:102278724%09yellow
Organismal Systems	Endocrine system	Melanogenesis	3	3/72	106/9001	0.0527884	0.217019	0.178019	3.54	bom04916	GNA11(-0.300442439222424)/KRAS(-0.393582549073298)/PRKCA(-0.311807567560426)	https://www.kegg.jp/kegg-bin/show_pathway?bom04916/bom:102287414%09yellow/bom:102286500%09yellow/bom:102278724%09yellow
Organismal Systems	Endocrine system	Glucagon signaling pathway	3	3/72	109/9001	0.0564922	0.228023	0.187046	3.44	bom04922	GNA11(-0.300442439222424)/PDHA2(0.276937283671099)/PHKG1(0.288971153152037)	https://www.kegg.jp/kegg-bin/show_pathway?bom04922/bom:102287414%09yellow/bom:102286090%09red/bom:102266225%09red
Metabolism	Amino acid metabolism	Arginine and proline metabolism	2	2/72	51/9001	0.0625859	0.243756	0.199951	4.9	bom00330	CKMT2(0.349814962755813)/SAT2(-0.307698404112222)	https://www.kegg.jp/kegg-bin/show_pathway?bom00330/bom:102273174%09red/bom:102271146%09yellow
Organismal Systems	Excretory system	Endocrine and other factor-regulated calcium reabsorption	2	2/72	51/9001	0.0625859	0.243756	0.199951	4.9	bom04961	GNA11(-0.300442439222424)/PRKCA(-0.311807567560426)	https://www.kegg.jp/kegg-bin/show_pathway?bom04961/bom:102287414%09yellow/bom:102278724%09yellow
Organismal Systems	Endocrine system	Growth hormone synthesis, secretion and action	3	3/72	115/9001	0.0642614	0.245966	0.201764	3.26	bom04935	GNA11(-0.300442439222424)/KRAS(-0.393582549073298)/PRKCA(-0.311807567560426)	https://www.kegg.jp/kegg-bin/show_pathway?bom04935/bom:102287414%09yellow/bom:102286500%09yellow/bom:102278724%09yellow
Human Diseases	Infectious disease: parasitic	Chagas disease	3	3/72	117/9001	0.066956	0.251936	0.206662	3.21	bom05142	GNA11(-0.300442439222424)/CALR(0.274020472720808)/FADD(-0.489632065447608)	https://www.kegg.jp/kegg-bin/show_pathway?bom05142/bom:102287414%09yellow/bom:102275440%09red/bom:102271962%09yellow
Metabolism	Nucleotide metabolism	Pyrimidine metabolism	2	2/72	55/9001	0.0714383	0.264322	0.216822	4.55	bom00240	ENPP1(-0.547798962440312)/ENTPD1(-0.295840694738)	https://www.kegg.jp/kegg-bin/show_pathway?bom00240/bom:102266516%09yellow/bom:102270483%09yellow
Environmental Information Processing	Signal transduction	PI3K-Akt signaling pathway	6	6/72	371/9001	0.0756566	0.267523	0.219447	2.02	bom04151	KRAS(-0.393582549073298)/GNB4(0.352859586976091)/TNC(-0.975314513476341)/ITGA7(-0.283985409979935)/INSR(-0.313845665681591)/PRKCA(-0.311807567560426)	https://www.kegg.jp/kegg-bin/show_pathway?bom04151/bom:102286500%09yellow/bom:102275603%09red/bom:102283502%09yellow/bom:102282217%09yellow/bom:102285317%09yellow/bom:102278724%09yellow
Metabolism	Energy metabolism	Sulfur metabolism	1	1/72	10/9001	0.0772095	0.267523	0.219447	12.5	bom00920	SELENBP1(-0.271501943163645)	https://www.kegg.jp/kegg-bin/show_pathway?bom00920/bom:102272744%09yellow
Environmental Information Processing	Signal transduction	Sphingolipid signaling pathway	3	3/72	125/9001	0.0782415	0.267523	0.219447	3	bom04071	GNA11(-0.300442439222424)/KRAS(-0.393582549073298)/PRKCA(-0.311807567560426)	https://www.kegg.jp/kegg-bin/show_pathway?bom04071/bom:102287414%09yellow/bom:102286500%09yellow/bom:102278724%09yellow
Environmental Information Processing	Signal transduction	AMPK signaling pathway	3	3/72	125/9001	0.0782415	0.267523	0.219447	3	bom04152	CAB39(-0.338989954848689)/INSR(-0.313845665681591)	https://www.kegg.jp/kegg-bin/show_pathway?bom04152/bom:102271886%09yellow/bom:102269403%09yellow/bom:102285317%09yellow
Environmental Information Processing	Signal transduction	VEGF signaling pathway	2	2/72	58/9001	0.0783287	0.267523	0.219447	4.31	bom04370	KRAS(-0.393582549073298)/PRKCA(-0.311807567560426)	https://www.kegg.jp/kegg-bin/show_pathway?bom04370/bom:102286500%09yellow/bom:102278724%09yellow
Human Diseases	Cancer: overview	Proteoglycans in cancer	4	4/72	204/9001	0.0802424	0.269906	0.221402	2.45	bom05205	KRAS(-0.393582549073298)/CAV1(-0.272320356130492)/CAV3(-0.443950578683935)/PRKCA(-0.311807567560426)	https://www.kegg.jp/kegg-bin/show_pathway?bom05205/bom:102286500%09yellow/bom:102285349%09yellow/bom:102272328%09yellow/bom:102278724%09yellow
Human Diseases	Infectious disease: parasitic	Malaria	2	2/72	60/9001	0.0830342	0.275128	0.225686	4.17	bom05144	PECAM1(-0.269424253942878)	https://www.kegg.jp/kegg-bin/show_pathway?bom05144/bom:102275753%09yellow/bom:102284348%09yellow
Human Diseases	Neurodegenerative disease	Parkinson disease	5	5/72	293/9001	0.0848128	0.276889	0.22713	2.13	bom05012	PSMD4(-0.288464126308677)/MFN1(0.338613098453388)/KLC4(-0.323657283412838)/PSMC4(-0.433880526196305)/PSMD8(-0.401140389512841)	https://www.kegg.jp/kegg-bin/show_pathway?bom05012/bom:102270676%09yellow/bom:102275311%09red/bom:102284057%09yellow/bom:102266918%09yellow/bom:102265951%09yellow
Organismal Systems	Endocrine system	Relaxin signaling pathway	3	3/72	131/9001	0.0872186	0.280616	0.230188	2.86	bom04926	KRAS(-0.393582549073298)/GNB4(0.352859586976091)/PRKCA(-0.311807567560426)	https://www.kegg.jp/kegg-bin/show_pathway?bom04926/bom:102286500%09yellow/bom:102275603%09red/bom:102278724%09yellow
Metabolism	Nucleotide metabolism	Purine metabolism	3	3/72	132/9001	0.0887559	0.281483	0.230899	2.84	bom00230	ENPP1(-0.547798962440312)/ENTPD1(-0.295840694738)/PNP(-0.365767160133959)	https://www.kegg.jp/kegg-bin/show_pathway?bom00230/bom:102266516%09yellow/bom:102270483%09yellow/bom:102270686%09yellow
Organismal Systems	Endocrine system	Insulin signaling pathway	3	3/72	139/9001	0.0998341	0.311411	0.255449	2.7	bom04910	KRAS(-0.393582549073298)/INSR(-0.313845665681591)/PHKG1(0.288971153152037)	https://www.kegg.jp/kegg-bin/show_pathway?bom04910/bom:102286500%09yellow/bom:102285317%09yellow/bom:102266225%09red
Organismal Systems	Immune system	Fc epsilon RI signaling pathway	2	2/72	68/9001	0.102668	0.311411	0.255449	3.68	bom04664	KRAS(-0.393582549073298)/PRKCA(-0.311807567560426)	https://www.kegg.jp/kegg-bin/show_pathway?bom04664/bom:102286500%09yellow/bom:102278724%09yellow
Human Diseases	Cancer: specific types	Acute myeloid leukemia	2	2/72	68/9001	0.102668	0.311411	0.255449	3.68	bom05221	KRAS(-0.393582549073298)/PIM3(0.589861720080113)	https://www.kegg.jp/kegg-bin/show_pathway?bom05221/bom:102286500%09yellow/bom:102287943%09red
Human Diseases	Cardiovascular disease	Diabetic cardiomyopathy	4	4/72	224/9001	0.104154	0.311411	0.255449	2.23	bom05415	PDHA2(0.276937283671099)/INSR(-0.313845665681591)/PRKCA(-0.311807567560426)	https://www.kegg.jp/kegg-bin/show_pathway?bom05415/bom:102286090%09red/bom:102278484%09yellow/bom:102285317%09yellow/bom:102278724%09yellow
Organismal Systems	Immune system	Cytosolic DNA-sensing pathway	2	2/72	69/9001	0.105206	0.311411	0.255449	3.62	bom04623	POLR2E(0.276303632719476)/FADD(-0.489632065447608)	https://www.kegg.jp/kegg-bin/show_pathway?bom04623/bom:102279426%09red/bom:102271962%09yellow
Cellular Processes	Cell motility	Regulation of actin cytoskeleton	4	4/72	229/9001	0.110595	0.323055	0.265	2.18	bom04810	KRAS(-0.393582549073298)/ACTN1(0.2770193746306)/ITGA7(-0.283985409979935)/ARHGEF7(-0.268387342243164)	https://www.kegg.jp/kegg-bin/show_pathway?bom04810/bom:102286500%09yellow/bom:102287647%09red/bom:102282217%09yellow/bom:102283334%09yellow
Organismal Systems	Digestive system	Mineral absorption	2	2/72	72/9001	0.112922	0.325567	0.26706	3.47	bom04978	HMOX1(-0.626063959409364)	https://www.kegg.jp/kegg-bin/show_pathway?bom04978/bom:102277133%09yellow/bom:102281265%09yellow
Organismal Systems	Endocrine system	Thyroid hormone synthesis	2	2/72	75/9001	0.12078	0.341373	0.280026	3.33	bom04918	GNA11(-0.300442439222424)/PRKCA(-0.311807567560426)	https://www.kegg.jp/kegg-bin/show_pathway?bom04918/bom:102287414%09yellow/bom:102278724%09yellow
Metabolism	Global and overview maps	Biosynthesis of amino acids	2	2/72	76/9001	0.123429	0.341373	0.280026	3.29	bom01230	RPIA(-0.302732164542474)/IDH3G(-0.325942364044799)	https://www.kegg.jp/kegg-bin/show_pathway?bom01230/bom:102278286%09yellow/bom:102273099%09yellow
Organismal Systems	Nervous system	Retrograde endocannabinoid signaling	3	3/72	153/9001	0.123547	0.341373	0.280026	2.45	bom04723	GNA11(-0.300442439222424)/GNB4(0.352859586976091)/PRKCA(-0.311807567560426)	https://www.kegg.jp/kegg-bin/show_pathway?bom04723/bom:102287414%09yellow/bom:102275603%09red/bom:102278724%09yellow
Organismal Systems	Endocrine system	Oxytocin signaling pathway	3	3/72	154/9001	0.125314	0.341373	0.280026	2.44	bom04921	GNA11(-0.300442439222424)/KRAS(-0.393582549073298)/PRKCA(-0.311807567560426)	https://www.kegg.jp/kegg-bin/show_pathway?bom04921/bom:102287414%09yellow/bom:102286500%09yellow/bom:102278724%09yellow
Organismal Systems	Immune system	B cell receptor signaling pathway	2	2/72	77/9001	0.126093	0.341373	0.280026	3.25	bom04662	KRAS(-0.393582549073298)	https://www.kegg.jp/kegg-bin/show_pathway?bom04662/bom:102286500%09yellow/bom:102284348%09yellow
Human Diseases	Infectious disease: bacterial	Bacterial invasion of epithelial cells	2	2/72	79/9001	0.131461	0.346333	0.284095	3.16	bom05100	CAV1(-0.272320356130492)/CAV3(-0.443950578683935)	https://www.kegg.jp/kegg-bin/show_pathway?bom05100/bom:102285349%09yellow/bom:102272328%09yellow
Human Diseases	Cancer: specific types	Glioma	2	2/72	79/9001	0.131461	0.346333	0.284095	3.16	bom05214	KRAS(-0.393582549073298)/PRKCA(-0.311807567560426)	https://www.kegg.jp/kegg-bin/show_pathway?bom05214/bom:102286500%09yellow/bom:102278724%09yellow
Human Diseases	Drug resistance: antineoplastic	EGFR tyrosine kinase inhibitor resistance	2	2/72	80/9001	0.134165	0.346333	0.284095	3.13	bom01521	KRAS(-0.393582549073298)/PRKCA(-0.311807567560426)	https://www.kegg.jp/kegg-bin/show_pathway?bom01521/bom:102286500%09yellow/bom:102278724%09yellow
Organismal Systems	Digestive system	Gastric acid secretion	2	2/72	80/9001	0.134165	0.346333	0.284095	3.13	bom04971	GNA11(-0.300442439222424)/PRKCA(-0.311807567560426)	https://www.kegg.jp/kegg-bin/show_pathway?bom04971/bom:102287414%09yellow/bom:102278724%09yellow
Human Diseases	Infectious disease: viral	Hepatitis C	3	3/72	161/9001	0.137941	0.351989	0.288734	2.33	bom05160	KRAS(-0.393582549073298)/FADD(-0.489632065447608)	https://www.kegg.jp/kegg-bin/show_pathway?bom05160/bom:102286500%09yellow/bom:102284348%09yellow/bom:102271962%09yellow
Human Diseases	Infectious disease: viral	Hepatitis B	3	3/72	164/9001	0.143484	0.358179	0.293812	2.29	bom05161	KRAS(-0.393582549073298)/PRKCA(-0.311807567560426)/FADD(-0.489632065447608)	https://www.kegg.jp/kegg-bin/show_pathway?bom05161/bom:102286500%09yellow/bom:102278724%09yellow/bom:102271962%09yellow
Environmental Information Processing	Signal transduction	ErbB signaling pathway	2	2/72	84/9001	0.145105	0.358179	0.293812	2.98	bom04012	KRAS(-0.393582549073298)/PRKCA(-0.311807567560426)	https://www.kegg.jp/kegg-bin/show_pathway?bom04012/bom:102286500%09yellow/bom:102278724%09yellow
Environmental Information Processing	Signal transduction	Ras signaling pathway	4	4/72	254/9001	0.145348	0.358179	0.293812	1.97	bom04014	KRAS(-0.393582549073298)/GNB4(0.352859586976091)/INSR(-0.313845665681591)/PRKCA(-0.311807567560426)	https://www.kegg.jp/kegg-bin/show_pathway?bom04014/bom:102286500%09yellow/bom:102275603%09red/bom:102285317%09yellow/bom:102278724%09yellow
Cellular Processes	Transport and catabolism	Endocytosis	4	4/72	255/9001	0.146821	0.358179	0.293812	1.96	bom04144	CAV1(-0.272320356130492)/CAV3(-0.443950578683935)/ARFGAP2(-0.354297392452217)/EPN1(-0.380121962320464)	https://www.kegg.jp/kegg-bin/show_pathway?bom04144/bom:102285349%09yellow/bom:102272328%09yellow/bom:102272010%09yellow/bom:106701181%09yellow
Metabolism	Amino acid metabolism	Arginine biosynthesis	1	1/72	21/9001	0.15536	0.361951	0.296907	5.95	bom00220	GLS(0.273486778981376)	https://www.kegg.jp/kegg-bin/show_pathway?bom00220/bom:102283226%09red
Metabolism	Metabolism of cofactors and vitamins	Pantothenate and CoA biosynthesis	1	1/72	21/9001	0.15536	0.361951	0.296907	5.95	bom00770	ENPP1(-0.547798962440312)	https://www.kegg.jp/kegg-bin/show_pathway?bom00770/bom:102266516%09yellow
Metabolism	Metabolism of terpenoids and polyketides	Terpenoid backbone biosynthesis	1	1/72	21/9001	0.15536	0.361951	0.296907	5.95	bom00900	ACAT2(0.311072677019626)	https://www.kegg.jp/kegg-bin/show_pathway?bom00900/bom:102277319%09red
Metabolism	Global and overview maps	2-Oxocarboxylic acid metabolism	1	1/72	21/9001	0.15536	0.361951	0.296907	5.95	bom01210	IDH3G(-0.325942364044799)	https://www.kegg.jp/kegg-bin/show_pathway?bom01210/bom:102273099%09yellow
Environmental Information Processing	Signal transduction	cGMP-PKG signaling pathway	3	3/72	172/9001	0.158618	0.361951	0.296907	2.18	bom04022	GNA11(-0.300442439222424)/INSR(-0.313845665681591)	https://www.kegg.jp/kegg-bin/show_pathway?bom04022/bom:102287414%09yellow/bom:102278484%09yellow/bom:102285317%09yellow
Environmental Information Processing	Signaling molecules and interaction	ECM-receptor interaction	2	2/72	89/9001	0.159031	0.361951	0.296907	2.81	bom04512	TNC(-0.975314513476341)/ITGA7(-0.283985409979935)	https://www.kegg.jp/kegg-bin/show_pathway?bom04512/bom:102283502%09yellow/bom:102282217%09yellow
Human Diseases	Cancer: specific types	Hepatocellular carcinoma	3	3/72	173/9001	0.160544	0.361951	0.296907	2.17	bom05225	KRAS(-0.393582549073298)/HMOX1(-0.626063959409364)/PRKCA(-0.311807567560426)	https://www.kegg.jp/kegg-bin/show_pathway?bom05225/bom:102286500%09yellow/bom:102281265%09yellow/bom:102278724%09yellow
Organismal Systems	Excretory system	Proximal tubule bicarbonate reclamation	1	1/72	22/9001	0.162133	0.361951	0.296907	5.68	bom04964	GLS(0.273486778981376)	https://www.kegg.jp/kegg-bin/show_pathway?bom04964/bom:102283226%09red
Genetic Information Processing	Folding, sorting and degradation	Protein processing in endoplasmic reticulum	3	3/72	175/9001	0.164418	0.361951	0.296907	2.14	bom04141	SEC63(0.279995978980253)/CALR(0.274020472720808)/CRYAB(-0.586353182880284)	https://www.kegg.jp/kegg-bin/show_pathway?bom04141/bom:102282642%09red/bom:102275440%09red/bom:102284064%09yellow
Human Diseases	Cardiovascular disease	Hypertrophic cardiomyopathy	2	2/72	91/9001	0.164672	0.361951	0.296907	2.75	bom05410	ITGA7(-0.283985409979935)/TPM4(0.735652638888127)	https://www.kegg.jp/kegg-bin/show_pathway?bom05410/bom:102282217%09yellow/bom:102283564%09red
Genetic Information Processing	Folding, sorting and degradation	Protein export	1	1/72	23/9001	0.168851	0.363626	0.298281	5.44	bom03060	SEC63(0.279995978980253)	https://www.kegg.jp/kegg-bin/show_pathway?bom03060/bom:102282642%09red
Cellular Processes	Cellular community - eukaryotes	Adherens junction	2	2/72	93/9001	0.170348	0.363626	0.298281	2.69	bom04520	ACTN1(0.2770193746306)/INSR(-0.313845665681591)	https://www.kegg.jp/kegg-bin/show_pathway?bom04520/bom:102287647%09red/bom:102285317%09yellow
Human Diseases	Substance dependence	Morphine addiction	2	2/72	93/9001	0.170348	0.363626	0.298281	2.69	bom05032	GNB4(0.352859586976091)/PRKCA(-0.311807567560426)	https://www.kegg.jp/kegg-bin/show_pathway?bom05032/bom:102275603%09red/bom:102278724%09yellow
Organismal Systems	Digestive system	Salivary secretion	2	2/72	97/9001	0.181797	0.379615	0.311396	2.58	bom04970	GNA11(-0.300442439222424)/PRKCA(-0.311807567560426)	https://www.kegg.jp/kegg-bin/show_pathway?bom04970/bom:102287414%09yellow/bom:102278724%09yellow
Organismal Systems	Immune system	Chemokine signaling pathway	3	3/72	184/9001	0.18219	0.379615	0.311396	2.04	bom04062	GNA11(-0.300442439222424)/KRAS(-0.393582549073298)/GNB4(0.352859586976091)	https://www.kegg.jp/kegg-bin/show_pathway?bom04062/bom:102287414%09yellow/bom:102286500%09yellow/bom:102275603%09red
Human Diseases	Cancer: overview	Choline metabolism in cancer	2	2/72	98/9001	0.184678	0.379615	0.311396	2.55	bom05231	KRAS(-0.393582549073298)/PRKCA(-0.311807567560426)	https://www.kegg.jp/kegg-bin/show_pathway?bom05231/bom:102286500%09yellow/bom:102278724%09yellow
Human Diseases	Cancer: overview	PD-L1 expression and PD-1 checkpoint pathway in cancer	2	2/72	98/9001	0.184678	0.379615	0.311396	2.55	bom05235	KRAS(-0.393582549073298)/EML4(0.381955861986597)	https://www.kegg.jp/kegg-bin/show_pathway?bom05235/bom:102286500%09yellow/bom:102286590%09red
Organismal Systems	Immune system	Toll-like receptor signaling pathway	2	2/72	99/9001	0.187565	0.380919	0.312465	2.53	bom04620	CTSK(-0.80932814661892)/FADD(-0.489632065447608)	https://www.kegg.jp/kegg-bin/show_pathway?bom04620/bom:102287709%09yellow/bom:102271962%09yellow
Environmental Information Processing	Signal transduction	Phosphatidylinositol signaling system	2	2/72	100/9001	0.190459	0.380919	0.312465	2.5	bom04070	PLCD4(0.696113354795196)/PRKCA(-0.311807567560426)	https://www.kegg.jp/kegg-bin/show_pathway?bom04070/bom:102273490%09red/bom:102278724%09yellow
Organismal Systems	Endocrine system	Aldosterone synthesis and secretion	2	2/72	100/9001	0.190459	0.380919	0.312465	2.5	bom04925	GNA11(-0.300442439222424)/PRKCA(-0.311807567560426)	https://www.kegg.jp/kegg-bin/show_pathway?bom04925/bom:102287414%09yellow/bom:102278724%09yellow
Genetic Information Processing	Translation	mRNA surveillance pathway	2	2/72	103/9001	0.199178	0.393554	0.32283	2.43	bom03015	UPF2(-0.328080105789386)/GSPT1(-0.321401381687461)	https://www.kegg.jp/kegg-bin/show_pathway?bom03015/bom:102283316%09yellow/bom:102281953%09yellow
Metabolism	Carbohydrate metabolism	Butanoate metabolism	1	1/72	28/9001	0.201655	0.393554	0.32283	4.46	bom00650	ACAT2(0.311072677019626)	https://www.kegg.jp/kegg-bin/show_pathway?bom00650/bom:102277319%09red
Organismal Systems	Digestive system	Pancreatic secretion	2	2/72	104/9001	0.202096	0.393554	0.32283	2.4	bom04972	GNA11(-0.300442439222424)/PRKCA(-0.311807567560426)	https://www.kegg.jp/kegg-bin/show_pathway?bom04972/bom:102287414%09yellow/bom:102278724%09yellow
Unknown	Unknown	Motor proteins	3	3/72	195/9001	0.204582	0.394932	0.32396	1.92	bom04814	CENPE(-0.403332492133813)/TPM4(0.735652638888127)/KLC4(-0.323657283412838)	https://www.kegg.jp/kegg-bin/show_pathway?bom04814/bom:102286344%09yellow/bom:102283564%09red/bom:102284057%09yellow
Metabolism	Carbohydrate metabolism	Pentose phosphate pathway	1	1/72	29/9001	0.208061	0.398187	0.32663	4.31	bom00030	RPIA(-0.302732164542474)	https://www.kegg.jp/kegg-bin/show_pathway?bom00030/bom:102278286%09yellow
Human Diseases	Infectious disease: viral	Kaposi sarcoma-associated herpesvirus infection	3	3/72	205/9001	0.225471	0.419907	0.344447	1.83	bom05167	KRAS(-0.393582549073298)/GNB4(0.352859586976091)/FADD(-0.489632065447608)	https://www.kegg.jp/kegg-bin/show_pathway?bom05167/bom:102286500%09yellow/bom:102275603%09red/bom:102271962%09yellow
Organismal Systems	Sensory system	Inflammatory mediator regulation of TRP channels	2	2/72	112/9001	0.225599	0.419907	0.344447	2.23	bom04750	GNA11(-0.300442439222424)/PRKCA(-0.311807567560426)	https://www.kegg.jp/kegg-bin/show_pathway?bom04750/bom:102287414%09yellow/bom:102278724%09yellow
Metabolism	Carbohydrate metabolism	Glyoxylate and dicarboxylate metabolism	1	1/72	32/9001	0.226977	0.419907	0.344447	3.91	bom00630	ACAT2(0.311072677019626)	https://www.kegg.jp/kegg-bin/show_pathway?bom00630/bom:102277319%09red
Genetic Information Processing	Transcription	RNA polymerase	1	1/72	32/9001	0.226977	0.419907	0.344447	3.91	bom03020	POLR2E(0.276303632719476)	https://www.kegg.jp/kegg-bin/show_pathway?bom03020/bom:102279426%09red
Metabolism	Carbohydrate metabolism	Starch and sucrose metabolism	1	1/72	33/9001	0.233182	0.427822	0.35094	3.79	bom00500	ENPP1(-0.547798962440312)	https://www.kegg.jp/kegg-bin/show_pathway?bom00500/bom:102266516%09yellow
Cellular Processes	Cell growth and death	Apoptosis - multiple species	1	1/72	36/9001	0.251506	0.457658	0.375414	3.47	bom04215	FADD(-0.489632065447608)	https://www.kegg.jp/kegg-bin/show_pathway?bom04215/bom:102271962%09yellow
Metabolism	Amino acid metabolism	Tyrosine metabolism	1	1/72	38/9001	0.263481	0.471716	0.386946	3.29	bom00350	COMT(-0.33255961564182)	https://www.kegg.jp/kegg-bin/show_pathway?bom00350/bom:102271180%09yellow
Metabolism	Metabolism of cofactors and vitamins	Porphyrin metabolism	1	1/72	38/9001	0.263481	0.471716	0.386946	3.29	bom00860	HMOX1(-0.626063959409364)	https://www.kegg.jp/kegg-bin/show_pathway?bom00860/bom:102281265%09yellow
Human Diseases	Infectious disease: viral	Coronavirus disease - COVID-19	4	4/72	329/9001	0.269009	0.476351	0.390748	1.52	bom05171	PRKCA(-0.311807567560426)	https://www.kegg.jp/kegg-bin/show_pathway?bom05171/bom:102266578%09red/bom:102278724%09yellow/bom:102267121%09red/bom:102287469%09red
Environmental Information Processing	Signal transduction	FoxO signaling pathway	2	2/72	128/9001	0.273097	0.476351	0.390748	1.95	bom04068	KRAS(-0.393582549073298)/INSR(-0.313845665681591)	https://www.kegg.jp/kegg-bin/show_pathway?bom04068/bom:102286500%09yellow/bom:102285317%09yellow
Metabolism	Amino acid metabolism	Alanine, aspartate and glutamate metabolism	1	1/72	40/9001	0.275267	0.476351	0.390748	3.13	bom00250	GLS(0.273486778981376)	https://www.kegg.jp/kegg-bin/show_pathway?bom00250/bom:102283226%09red
Organismal Systems	Immune system	Natural killer cell mediated cytotoxicity	2	2/72	129/9001	0.276072	0.476351	0.390748	1.94	bom04650	KRAS(-0.393582549073298)/PRKCA(-0.311807567560426)	https://www.kegg.jp/kegg-bin/show_pathway?bom04650/bom:102286500%09yellow/bom:102278724%09yellow
Genetic Information Processing	Translation	Ribosome	3	3/72	230/9001	0.279275	0.476351	0.390748	1.63	bom03010		https://www.kegg.jp/kegg-bin/show_pathway?bom03010/bom:102266578%09red/bom:102267121%09red/bom:102287469%09red
Metabolism	Glycan biosynthesis and metabolism	Various types of N-glycan biosynthesis	1	1/72	41/9001	0.28109	0.476351	0.390748	3.05	bom00513	ALG9(-0.801728913429393)	https://www.kegg.jp/kegg-bin/show_pathway?bom00513/bom:102284904%09yellow
Human Diseases	Cancer: specific types	Bladder cancer	1	1/72	41/9001	0.28109	0.476351	0.390748	3.05	bom05219	KRAS(-0.393582549073298)	https://www.kegg.jp/kegg-bin/show_pathway?bom05219/bom:102286500%09yellow
Human Diseases	Infectious disease: viral	Human papillomavirus infection	4	4/72	339/9001	0.28693	0.482563	0.395844	1.48	bom05165	KRAS(-0.393582549073298)/TNC(-0.975314513476341)/ITGA7(-0.283985409979935)/FADD(-0.489632065447608)	https://www.kegg.jp/kegg-bin/show_pathway?bom05165/bom:102286500%09yellow/bom:102283502%09yellow/bom:102282217%09yellow/bom:102271962%09yellow
Human Diseases	Endocrine and metabolic disease	Alcoholic liver disease	2	2/72	135/9001	0.293908	0.490511	0.402363	1.85	bom04936	FADD(-0.489632065447608)	https://www.kegg.jp/kegg-bin/show_pathway?bom04936/bom:102271886%09yellow/bom:102271962%09yellow
Metabolism	Lipid metabolism	Fatty acid degradation	1	1/72	44/9001	0.298284	0.490511	0.402363	2.84	bom00071	ACAT2(0.311072677019626)	https://www.kegg.jp/kegg-bin/show_pathway?bom00071/bom:102277319%09red
Genetic Information Processing	Transcription	Basal transcription factors	1	1/72	44/9001	0.298284	0.490511	0.402363	2.84	bom03022		https://www.kegg.jp/kegg-bin/show_pathway?bom03022/bom:102271546%09yellow
Cellular Processes	Transport and catabolism	Lysosome	2	2/72	141/9001	0.311691	0.506172	0.41521	1.77	bom04142	CTSK(-0.80932814661892)/PSAP(-0.331678456032251)	https://www.kegg.jp/kegg-bin/show_pathway?bom04142/bom:102287709%09yellow/bom:102287579%09yellow
Human Diseases	Infectious disease: viral	Human T-cell leukemia virus 1 infection	3	3/72	246/9001	0.314397	0.506172	0.41521	1.52	bom05166	RANBP3(-0.378288841033972)/KRAS(-0.393582549073298)/CALR(0.274020472720808)	https://www.kegg.jp/kegg-bin/show_pathway?bom05166/bom:102272389%09yellow/bom:102286500%09yellow/bom:102275440%09red
Cellular Processes	Transport and catabolism	Autophagy - animal	2	2/72	142/9001	0.314647	0.506172	0.41521	1.76	bom04140	KRAS(-0.393582549073298)/ZFYVE1(-0.346005849508946)	https://www.kegg.jp/kegg-bin/show_pathway?bom04140/bom:102286500%09yellow/bom:102283583%09yellow
Organismal Systems	Circulatory system	Vascular smooth muscle contraction	2	2/72	144/9001	0.320552	0.508348	0.416995	1.74	bom04270	GNA11(-0.300442439222424)/PRKCA(-0.311807567560426)	https://www.kegg.jp/kegg-bin/show_pathway?bom04270/bom:102287414%09yellow/bom:102278724%09yellow
Metabolism	Amino acid metabolism	Tryptophan metabolism	1	1/72	48/9001	0.32058	0.508348	0.416995	2.6	bom00380	ACAT2(0.311072677019626)	https://www.kegg.jp/kegg-bin/show_pathway?bom00380/bom:102277319%09red
Organismal Systems	Endocrine system	Estrogen signaling pathway	2	2/72	146/9001	0.326446	0.513979	0.421613	1.71	bom04915	GNA11(-0.300442439222424)/KRAS(-0.393582549073298)	https://www.kegg.jp/kegg-bin/show_pathway?bom04915/bom:102287414%09yellow/bom:102286500%09yellow
Metabolism	Glycan biosynthesis and metabolism	N-Glycan biosynthesis	1	1/72	50/9001	0.331464	0.518205	0.42508	2.5	bom00510	ALG9(-0.801728913429393)	https://www.kegg.jp/kegg-bin/show_pathway?bom00510/bom:102284904%09yellow
Human Diseases	Infectious disease: bacterial	Yersinia infection	2	2/72	150/9001	0.338194	0.525029	0.430678	1.67	bom05135	GNA11(-0.300442439222424)/ARHGEF7(-0.268387342243164)	https://www.kegg.jp/kegg-bin/show_pathway?bom05135/bom:102287414%09yellow/bom:102283334%09yellow
Metabolism	Amino acid metabolism	Valine, leucine and isoleucine degradation	1	1/72	53/9001	0.347469	0.531987	0.436386	2.36	bom00280	ACAT2(0.311072677019626)	https://www.kegg.jp/kegg-bin/show_pathway?bom00280/bom:102277319%09red
Organismal Systems	Digestive system	Fat digestion and absorption	1	1/72	53/9001	0.347469	0.531987	0.436386	2.36	bom04975	ACAT2(0.311072677019626)	https://www.kegg.jp/kegg-bin/show_pathway?bom04975/bom:102277319%09red
Metabolism	Lipid metabolism	Ether lipid metabolism	1	1/72	54/9001	0.35272	0.536327	0.439946	2.32	bom00565	PAFAH1B3(-0.390956347105342)	https://www.kegg.jp/kegg-bin/show_pathway?bom00565/bom:102268501%09yellow
Metabolism	Lipid metabolism	Sphingolipid metabolism	1	1/72	55/9001	0.357929	0.540545	0.443406	2.27	bom00600	PSAP(-0.331678456032251)	https://www.kegg.jp/kegg-bin/show_pathway?bom00600/bom:102287579%09yellow
Metabolism	Global and overview maps	Fatty acid metabolism	1	1/72	57/9001	0.368223	0.552334	0.453076	2.19	bom01212	ACAT2(0.311072677019626)	https://www.kegg.jp/kegg-bin/show_pathway?bom01212/bom:102277319%09red
Human Diseases	Cancer: specific types	Endometrial cancer	1	1/72	59/9001	0.378354	0.563615	0.46233	2.12	bom05213	KRAS(-0.393582549073298)	https://www.kegg.jp/kegg-bin/show_pathway?bom05213/bom:102286500%09yellow
Human Diseases	Neurodegenerative disease	Amyotrophic lateral sclerosis	4	4/72	391/9001	0.382024	0.563615	0.46233	1.28	bom05014	PSMD4(-0.288464126308677)/KLC4(-0.323657283412838)/PSMC4(-0.433880526196305)/PSMD8(-0.401140389512841)	https://www.kegg.jp/kegg-bin/show_pathway?bom05014/bom:102270676%09yellow/bom:102284057%09yellow/bom:102266918%09yellow/bom:102265951%09yellow
Organismal Systems	Endocrine system	Regulation of lipolysis in adipocytes	1	1/72	60/9001	0.38336	0.563615	0.46233	2.08	bom04923	INSR(-0.313845665681591)	https://www.kegg.jp/kegg-bin/show_pathway?bom04923/bom:102285317%09yellow
Cellular Processes	Cell growth and death	Necroptosis	2	2/72	167/9001	0.387378	0.565776	0.464102	1.5	bom04217	FADD(-0.489632065447608)	https://www.kegg.jp/kegg-bin/show_pathway?bom04217/bom:102277133%09yellow/bom:102271962%09yellow
Organismal Systems	Endocrine system	Ovarian steroidogenesis	1	1/72	62/9001	0.393252	0.5706	0.46806	2.02	bom04913	INSR(-0.313845665681591)	https://www.kegg.jp/kegg-bin/show_pathway?bom04913/bom:102285317%09yellow
Human Diseases	Infectious disease: viral	Influenza A	2	2/72	170/9001	0.395905	0.57072	0.468158	1.47	bom05164	PRKCA(-0.311807567560426)/FADD(-0.489632065447608)	https://www.kegg.jp/kegg-bin/show_pathway?bom05164/bom:102278724%09yellow/bom:102271962%09yellow
Human Diseases	Endocrine and metabolic disease	Non-alcoholic fatty liver disease	2	2/72	172/9001	0.401561	0.575139	0.471783	1.45	bom04932	INSR(-0.313845665681591)	https://www.kegg.jp/kegg-bin/show_pathway?bom04932/bom:102271886%09yellow/bom:102285317%09yellow
Metabolism	Amino acid metabolism	Lysine degradation	1	1/72	65/9001	0.407797	0.57541	0.472005	1.92	bom00310	ACAT2(0.311072677019626)	https://www.kegg.jp/kegg-bin/show_pathway?bom00310/bom:102277319%09red
Organismal Systems	Immune system	NOD-like receptor signaling pathway	2	2/72	175/9001	0.409999	0.57541	0.472005	1.43	bom04621	MFN1(0.338613098453388)/FADD(-0.489632065447608)	https://www.kegg.jp/kegg-bin/show_pathway?bom04621/bom:102275311%09red/bom:102271962%09yellow
Genetic Information Processing	Translation	Aminoacyl-tRNA biosynthesis	1	1/72	66/9001	0.412568	0.57541	0.472005	1.89	bom00970	SARS2(0.317165112808982)	https://www.kegg.jp/kegg-bin/show_pathway?bom00970/bom:102285039%09red
Organismal Systems	Endocrine system	Cortisol synthesis and secretion	1	1/72	66/9001	0.412568	0.57541	0.472005	1.89	bom04927	GNA11(-0.300442439222424)	https://www.kegg.jp/kegg-bin/show_pathway?bom04927/bom:102287414%09yellow
Environmental Information Processing	Signal transduction	MAPK signaling pathway	3	3/72	292/9001	0.415194	0.57541	0.472005	1.28	bom04010	KRAS(-0.393582549073298)/INSR(-0.313845665681591)/PRKCA(-0.311807567560426)	https://www.kegg.jp/kegg-bin/show_pathway?bom04010/bom:102286500%09yellow/bom:102285317%09yellow/bom:102278724%09yellow
Metabolism	Carbohydrate metabolism	Glycolysis / Gluconeogenesis	1	1/72	67/9001	0.417302	0.57541	0.472005	1.87	bom00010	PDHA2(0.276937283671099)	https://www.kegg.jp/kegg-bin/show_pathway?bom00010/bom:102286090%09red
Organismal Systems	Endocrine system	Adipocytokine signaling pathway	1	1/72	69/9001	0.426657	0.584678	0.479608	1.81	bom04920		https://www.kegg.jp/kegg-bin/show_pathway?bom04920/bom:102271886%09yellow
Organismal Systems	Development and regeneration	Axon guidance	2	2/72	184/9001	0.434968	0.585457	0.480247	1.36	bom04360	KRAS(-0.393582549073298)/PRKCA(-0.311807567560426)	https://www.kegg.jp/kegg-bin/show_pathway?bom04360/bom:102286500%09yellow/bom:102278724%09yellow
Human Diseases	Cancer: specific types	Renal cell carcinoma	1	1/72	71/9001	0.435863	0.585457	0.480247	1.76	bom05211	KRAS(-0.393582549073298)	https://www.kegg.jp/kegg-bin/show_pathway?bom05211/bom:102286500%09yellow
Metabolism	Lipid metabolism	Steroid hormone biosynthesis	1	1/72	72/9001	0.440412	0.585457	0.480247	1.74	bom00140	COMT(-0.33255961564182)	https://www.kegg.jp/kegg-bin/show_pathway?bom00140/bom:102271180%09yellow
Metabolism	Carbohydrate metabolism	Inositol phosphate metabolism	1	1/72	72/9001	0.440412	0.585457	0.480247	1.74	bom00562	PLCD4(0.696113354795196)	https://www.kegg.jp/kegg-bin/show_pathway?bom00562/bom:102273490%09red
Human Diseases	Cancer: specific types	Melanoma	1	1/72	72/9001	0.440412	0.585457	0.480247	1.74	bom05218	KRAS(-0.393582549073298)	https://www.kegg.jp/kegg-bin/show_pathway?bom05218/bom:102286500%09yellow
Human Diseases	Substance dependence	Amphetamine addiction	1	1/72	73/9001	0.444924	0.587935	0.48228	1.71	bom05031	PRKCA(-0.311807567560426)	https://www.kegg.jp/kegg-bin/show_pathway?bom05031/bom:102278724%09yellow
Human Diseases	Cardiovascular disease	Arrhythmogenic right ventricular cardiomyopathy	1	1/72	74/9001	0.4494	0.590337	0.48425	1.69	bom05412	ITGA7(-0.283985409979935)	https://www.kegg.jp/kegg-bin/show_pathway?bom05412/bom:102282217%09yellow
Human Diseases	Cancer: specific types	Pancreatic cancer	1	1/72	77/9001	0.462617	0.601725	0.493592	1.62	bom05212	KRAS(-0.393582549073298)	https://www.kegg.jp/kegg-bin/show_pathway?bom05212/bom:102286500%09yellow
Organismal Systems	Endocrine system	Renin secretion	1	1/72	78/9001	0.466953	0.601725	0.493592	1.6	bom04924	GNA11(-0.300442439222424)	https://www.kegg.jp/kegg-bin/show_pathway?bom04924/bom:102287414%09yellow
Human Diseases	Cancer: specific types	Chronic myeloid leukemia	1	1/72	78/9001	0.466953	0.601725	0.493592	1.6	bom05220	KRAS(-0.393582549073298)	https://www.kegg.jp/kegg-bin/show_pathway?bom05220/bom:102286500%09yellow
Human Diseases	Cardiovascular disease	Viral myocarditis	1	1/72	79/9001	0.471254	0.601725	0.493592	1.58	bom05416	CAV1(-0.272320356130492)	https://www.kegg.jp/kegg-bin/show_pathway?bom05416/bom:102285349%09yellow
Human Diseases	Cancer: overview	Chemical carcinogenesis - receptor activation	2	2/72	200/9001	0.477947	0.601725	0.493592	1.25	bom05207	KRAS(-0.393582549073298)/PRKCA(-0.311807567560426)	https://www.kegg.jp/kegg-bin/show_pathway?bom05207/bom:102286500%09yellow/bom:102278724%09yellow
Human Diseases	Drug resistance: antineoplastic	Platinum drug resistance	1	1/72	81/9001	0.479754	0.601725	0.493592	1.54	bom01524	FADD(-0.489632065447608)	https://www.kegg.jp/kegg-bin/show_pathway?bom01524/bom:102271962%09yellow
Organismal Systems	Endocrine system	PPAR signaling pathway	1	1/72	81/9001	0.479754	0.601725	0.493592	1.54	bom03320		https://www.kegg.jp/kegg-bin/show_pathway?bom03320/bom:102271886%09yellow
Organismal Systems	Immune system	RIG-I-like receptor signaling pathway	1	1/72	81/9001	0.479754	0.601725	0.493592	1.54	bom04622	FADD(-0.489632065447608)	https://www.kegg.jp/kegg-bin/show_pathway?bom04622/bom:102271962%09yellow
Organismal Systems	Endocrine system	Prolactin signaling pathway	1	1/72	82/9001	0.483953	0.603582	0.495115	1.52	bom04917	KRAS(-0.393582549073298)	https://www.kegg.jp/kegg-bin/show_pathway?bom04917/bom:102286500%09yellow
Organismal Systems	Immune system	IL-17 signaling pathway	1	1/72	87/9001	0.504454	0.625635	0.513205	1.44	bom04657	FADD(-0.489632065447608)	https://www.kegg.jp/kegg-bin/show_pathway?bom04657/bom:102271962%09yellow
Organismal Systems	Immune system	Complement and coagulation cascades	1	1/72	90/9001	0.516366	0.633333	0.519519	1.39	bom04610	A2M(-0.457579726711536)	https://www.kegg.jp/kegg-bin/show_pathway?bom04610/bom:102268348%09yellow
Human Diseases	Cancer: specific types	Colorectal cancer	1	1/72	90/9001	0.516366	0.633333	0.519519	1.39	bom05210	KRAS(-0.393582549073298)	https://www.kegg.jp/kegg-bin/show_pathway?bom05210/bom:102286500%09yellow
Organismal Systems	Immune system	Antigen processing and presentation	1	1/72	91/9001	0.520274	0.63462	0.520575	1.37	bom04612	CALR(0.274020472720808)	https://www.kegg.jp/kegg-bin/show_pathway?bom04612/bom:102275440%09red
Human Diseases	Cardiovascular disease	Lipid and atherosclerosis	2	2/72	219/9001	0.526384	0.638565	0.523811	1.14	bom05417	KRAS(-0.393582549073298)/PRKCA(-0.311807567560426)	https://www.kegg.jp/kegg-bin/show_pathway?bom05417/bom:102286500%09yellow/bom:102278724%09yellow
Human Diseases	Drug resistance: antineoplastic	Endocrine resistance	1	1/72	95/9001	0.535596	0.646208	0.53008	1.32	bom01522	KRAS(-0.393582549073298)	https://www.kegg.jp/kegg-bin/show_pathway?bom01522/bom:102286500%09yellow
Organismal Systems	Endocrine system	Progesterone-mediated oocyte maturation	1	1/72	96/9001	0.53935	0.64722	0.530911	1.3	bom04914	KRAS(-0.393582549073298)	https://www.kegg.jp/kegg-bin/show_pathway?bom04914/bom:102286500%09yellow
Organismal Systems	Immune system	Fc gamma R-mediated phagocytosis	1	1/72	97/9001	0.543075	0.648186	0.531703	1.29	bom04666	PRKCA(-0.311807567560426)	https://www.kegg.jp/kegg-bin/show_pathway?bom04666/bom:102278724%09yellow
Organismal Systems	Circulatory system	Cardiac muscle contraction	1	1/72	99/9001	0.550435	0.649981	0.533176	1.26	bom04260	TPM4(0.735652638888127)	https://www.kegg.jp/kegg-bin/show_pathway?bom04260/bom:102283564%09red
Human Diseases	Cancer: specific types	Prostate cancer	1	1/72	99/9001	0.550435	0.649981	0.533176	1.26	bom05215	KRAS(-0.393582549073298)	https://www.kegg.jp/kegg-bin/show_pathway?bom05215/bom:102286500%09yellow
Human Diseases	Substance dependence	Alcoholism	2	2/72	231/9001	0.555417	0.652394	0.535155	1.08	bom05034	KRAS(-0.393582549073298)/GNB4(0.352859586976091)	https://www.kegg.jp/kegg-bin/show_pathway?bom05034/bom:102286500%09yellow/bom:102275603%09red
Human Diseases	Immune disease	Rheumatoid arthritis	1	1/72	105/9001	0.571821	0.668128	0.548061	1.19	bom05323	CTSK(-0.80932814661892)	https://www.kegg.jp/kegg-bin/show_pathway?bom05323/bom:102287709%09yellow
Organismal Systems	Immune system	C-type lectin receptor signaling pathway	1	1/72	108/9001	0.582135	0.675786	0.554343	1.16	bom04625	KRAS(-0.393582549073298)	https://www.kegg.jp/kegg-bin/show_pathway?bom04625/bom:102286500%09yellow
Human Diseases	Endocrine and metabolic disease	Insulin resistance	1	1/72	109/9001	0.585518	0.675786	0.554343	1.15	bom04931	INSR(-0.313845665681591)	https://www.kegg.jp/kegg-bin/show_pathway?bom04931/bom:102285317%09yellow
Environmental Information Processing	Signal transduction	cAMP signaling pathway	2	2/72	245/9001	0.587705	0.675786	0.554343	1.02	bom04024	RAPGEF4(-0.300071435843801)	https://www.kegg.jp/kegg-bin/show_pathway?bom04024/bom:102278484%09yellow/bom:102264805%09yellow
Organismal Systems	Immune system	T cell receptor signaling pathway	1	1/72	111/9001	0.592203	0.675786	0.554343	1.13	bom04660	KRAS(-0.393582549073298)	https://www.kegg.jp/kegg-bin/show_pathway?bom04660/bom:102286500%09yellow
Human Diseases	Cancer: overview	Viral carcinogenesis	2	2/72	251/9001	0.601013	0.675786	0.554343	1	bom05203	KRAS(-0.393582549073298)/ACTN1(0.2770193746306)	https://www.kegg.jp/kegg-bin/show_pathway?bom05203/bom:102286500%09yellow/bom:102287647%09red
Human Diseases	Cancer: overview	Chemical carcinogenesis - reactive oxygen species	2	2/72	252/9001	0.6032	0.675786	0.554343	0.99	bom05208	KRAS(-0.393582549073298)/HMOX1(-0.626063959409364)	https://www.kegg.jp/kegg-bin/show_pathway?bom05208/bom:102286500%09yellow/bom:102281265%09yellow
Genetic Information Processing	Translation	Nucleocytoplasmic transport	1	1/72	115/9001	0.605257	0.675786	0.554343	1.09	bom03013	UPF2(-0.328080105789386)	https://www.kegg.jp/kegg-bin/show_pathway?bom03013/bom:102283316%09yellow
Environmental Information Processing	Signal transduction	TNF signaling pathway	1	1/72	116/9001	0.608455	0.675786	0.554343	1.08	bom04668	FADD(-0.489632065447608)	https://www.kegg.jp/kegg-bin/show_pathway?bom04668/bom:102271962%09yellow
Organismal Systems	Environmental adaptation	Thermogenesis	2	2/72	255/9001	0.609709	0.675786	0.554343	0.98	bom04714	KRAS(-0.393582549073298)	https://www.kegg.jp/kegg-bin/show_pathway?bom04714/bom:102286500%09yellow/bom:102281695%09yellow
Organismal Systems	Development and regeneration	Osteoclast differentiation	1	1/72	117/9001	0.611628	0.675786	0.554343	1.07	bom04380	CTSK(-0.80932814661892)	https://www.kegg.jp/kegg-bin/show_pathway?bom04380/bom:102287709%09yellow
Human Diseases	Infectious disease: bacterial	Salmonella infection	2	2/72	256/9001	0.61186	0.675786	0.554343	0.98	bom05132	KLC4(-0.323657283412838)/FADD(-0.489632065447608)	https://www.kegg.jp/kegg-bin/show_pathway?bom05132/bom:102284057%09yellow/bom:102271962%09yellow
Organismal Systems	Immune system	Platelet activation	1	1/72	124/9001	0.633139	0.695653	0.57064	1.01	bom04611	GNA11(-0.300442439222424)	https://www.kegg.jp/kegg-bin/show_pathway?bom04611/bom:102287414%09yellow
Organismal Systems	Nervous system	Neurotrophin signaling pathway	1	1/72	125/9001	0.636115	0.695653	0.57064	1	bom04722	KRAS(-0.393582549073298)	https://www.kegg.jp/kegg-bin/show_pathway?bom04722/bom:102286500%09yellow
Cellular Processes	Cell growth and death	Oocyte meiosis	1	1/72	133/9001	0.659078	0.717232	0.588341	0.94	bom04114	SLK(0.536743715076251)	https://www.kegg.jp/kegg-bin/show_pathway?bom04114/bom:102266022%09red
Organismal Systems	Digestive system	Protein digestion and absorption	1	1/72	136/9001	0.667316	0.722654	0.592789	0.92	bom04974	COL12A1(-1.26644380727852)	https://www.kegg.jp/kegg-bin/show_pathway?bom04974/bom:102278077%09yellow
Cellular Processes	Cellular community - eukaryotes	Signaling pathways regulating pluripotency of stem cells	1	1/72	141/9001	0.680611	0.733474	0.601664	0.89	bom04550	KRAS(-0.393582549073298)	https://www.kegg.jp/kegg-bin/show_pathway?bom04550/bom:102286500%09yellow
Genetic Information Processing	Transcription	Spliceosome	1	1/72	143/9001	0.685781	0.735475	0.603306	0.87	bom03040	SNRPA(-0.296565247472311)	https://www.kegg.jp/kegg-bin/show_pathway?bom03040/bom:102279622%09yellow
Human Diseases	Infectious disease: viral	Measles	1	1/72	147/9001	0.695875	0.740847	0.607713	0.85	bom05162	FADD(-0.489632065447608)	https://www.kegg.jp/kegg-bin/show_pathway?bom05162/bom:102271962%09yellow
Human Diseases	Cancer: specific types	Gastric cancer	1	1/72	148/9001	0.698348	0.740847	0.607713	0.84	bom05226	KRAS(-0.393582549073298)	https://www.kegg.jp/kegg-bin/show_pathway?bom05226/bom:102286500%09yellow
Human Diseases	Cancer: specific types	Breast cancer	1	1/72	149/9001	0.700802	0.740847	0.607713	0.84	bom05224	KRAS(-0.393582549073298)	https://www.kegg.jp/kegg-bin/show_pathway?bom05224/bom:102286500%09yellow
Metabolism	Energy metabolism	Oxidative phosphorylation	1	1/72	159/9001	0.724277	0.760793	0.624074	0.79	bom00190		https://www.kegg.jp/kegg-bin/show_pathway?bom00190/bom:102281695%09yellow
Human Diseases	Endocrine and metabolic disease	Cushing syndrome	1	1/72	160/9001	0.726523	0.760793	0.624074	0.78	bom04934	GNA11(-0.300442439222424)	https://www.kegg.jp/kegg-bin/show_pathway?bom04934/bom:102287414%09yellow
Cellular Processes	Transport and catabolism	Phagosome	1	1/72	164/9001	0.735325	0.766395	0.628669	0.76	bom04145	CALR(0.274020472720808)	https://www.kegg.jp/kegg-bin/show_pathway?bom04145/bom:102275440%09red
Cellular Processes	Cell growth and death	Cellular senescence	1	1/72	166/9001	0.73962	0.767269	0.629387	0.75	bom04218	KRAS(-0.393582549073298)	https://www.kegg.jp/kegg-bin/show_pathway?bom04218/bom:102286500%09yellow
Environmental Information Processing	Signaling molecules and interaction	Cell adhesion molecules	1	1/72	169/9001	0.745935	0.770221	0.631808	0.74	bom04514	PECAM1(-0.269424253942878)	https://www.kegg.jp/kegg-bin/show_pathway?bom04514/bom:102275753%09yellow
Environmental Information Processing	Signal transduction	Wnt signaling pathway	1	1/72	174/9001	0.756126	0.777129	0.637474	0.72	bom04310	PRKCA(-0.311807567560426)	https://www.kegg.jp/kegg-bin/show_pathway?bom04310/bom:102278724%09yellow
Cellular Processes	Cellular community - eukaryotes	Tight junction	1	1/72	177/9001	0.762045	0.779604	0.639505	0.71	bom04530	ACTN1(0.2770193746306)	https://www.kegg.jp/kegg-bin/show_pathway?bom04530/bom:102287647%09red
Environmental Information Processing	Signal transduction	JAK-STAT signaling pathway	1	1/72	186/9001	0.778968	0.791469	0.649237	0.67	bom04630	PIM3(0.589861720080113)	https://www.kegg.jp/kegg-bin/show_pathway?bom04630/bom:102287943%09red
Human Diseases	Infectious disease: bacterial	Tuberculosis	1	1/72	187/9001	0.780773	0.791469	0.649237	0.67	bom05152	FADD(-0.489632065447608)	https://www.kegg.jp/kegg-bin/show_pathway?bom05152/bom:102271962%09yellow
Human Diseases	Immune disease	Systemic lupus erythematosus	1	1/72	191/9001	0.78785	0.795013	0.652144	0.65	bom05322	ACTN1(0.2770193746306)	https://www.kegg.jp/kegg-bin/show_pathway?bom05322/bom:102287647%09red
Human Diseases	Infectious disease: viral	Herpes simplex virus 1 infection	2	2/72	395/9001	0.831043	0.834804	0.684785	0.63	bom05168	CALR(0.274020472720808)/FADD(-0.489632065447608)	https://www.kegg.jp/kegg-bin/show_pathway?bom05168/bom:102275440%09red/bom:102271962%09yellow
Organismal Systems	Immune system	Neutrophil extracellular trap formation	1	1/72	228/9001	0.843502	0.843502	0.69192	0.55	bom04613	PRKCA(-0.311807567560426)	https://www.kegg.jp/kegg-bin/show_pathway?bom04613/bom:102278724%09yellow

## Sheet: HP vs MP
KEGG enrichment analysis of the DEPs (HP vs MP)
KEGG_A_class	KEGG_B_class	Pathway	Count	GeneRatio	BgRatio	Pvalue	P.adjust	qvalue	Rich factor	Pathway ID	Protein name	URL
Unknown	Unknown	Motor proteins	8	8/37	195/9001	9.46912e-07	0.000129727	0.00012559	9.98	bom04814	CENPE(-0.527747423602777)/MYH7B(-0.277850567247882)/TPM4(0.776460562896419)/TNNC2(-0.266903927035837)/MYO5C(-0.329509602318727)/MYH2(-0.357626680381348)	https://www.kegg.jp/kegg-bin/show_pathway?bom04814/bom:102286344%09yellow/bom:102270744%09yellow/bom:102268268%09yellow/bom:102276396%09yellow/bom:102283564%09red/bom:102278896%09yellow/bom:102285696%09yellow/bom:102283996%09yellow
Human Diseases	Cardiovascular disease	Hypertrophic cardiomyopathy	3	3/37	91/9001	0.00605908	0.3302	0.319671	8.02	bom05410	TPM4(0.776460562896419)/LAMA2(-0.268616422133502)	https://www.kegg.jp/kegg-bin/show_pathway?bom05410/bom:102270744%09yellow/bom:102283564%09red/bom:102287620%09yellow
Human Diseases	Cardiovascular disease	Dilated cardiomyopathy	3	3/37	97/9001	0.00723065	0.3302	0.319671	7.52	bom05414	TPM4(0.776460562896419)/LAMA2(-0.268616422133502)	https://www.kegg.jp/kegg-bin/show_pathway?bom05414/bom:102270744%09yellow/bom:102283564%09red/bom:102287620%09yellow
Human Diseases	Cancer: specific types	Thyroid cancer	2	2/37	40/9001	0.0116256	0.334015	0.323365	12.16	bom05216	KRAS(-0.448560987439344)/TPM4(0.776460562896419)	https://www.kegg.jp/kegg-bin/show_pathway?bom05216/bom:102286500%09yellow/bom:102283564%09red
Human Diseases	Cancer: specific types	Bladder cancer	2	2/37	41/9001	0.0121903	0.334015	0.323365	11.87	bom05219	KRAS(-0.448560987439344)/MMP2(0.35271531030578)	https://www.kegg.jp/kegg-bin/show_pathway?bom05219/bom:102286500%09yellow/bom:102269336%09red
Organismal Systems	Endocrine system	Relaxin signaling pathway	3	3/37	131/9001	0.0163239	0.37273	0.360845	5.57	bom04926	KRAS(-0.448560987439344)/GNB4(0.389504729894572)/MMP2(0.35271531030578)	https://www.kegg.jp/kegg-bin/show_pathway?bom04926/bom:102286500%09yellow/bom:102275603%09red/bom:102269336%09red
Environmental Information Processing	Membrane transport	ABC transporters	2	2/37	61/9001	0.0258449	0.402099	0.389278	7.98	bom02010	ABCC9(-0.265875715846573)/ABCA9(-0.285075464665367)	https://www.kegg.jp/kegg-bin/show_pathway?bom02010/bom:102265693%09yellow/bom:102273528%09yellow
Metabolism	Amino acid metabolism	Lysine degradation	2	2/37	65/9001	0.0290767	0.402099	0.389278	7.49	bom00310	DHTKD1(-0.448028031542691)/KMT2B(-0.341924110555723)	https://www.kegg.jp/kegg-bin/show_pathway?bom00310/bom:102284154%09yellow/bom:102269320%09yellow
Human Diseases	Cancer: overview	MicroRNAs in cancer	3	3/37	164/9001	0.0293471	0.402099	0.389278	4.45	bom05206	KRAS(-0.448560987439344)/GLS(0.292128355610121)	https://www.kegg.jp/kegg-bin/show_pathway?bom05206/bom:102286500%09yellow/bom:102283226%09red/bom:102270744%09yellow
Human Diseases	Cancer: specific types	Acute myeloid leukemia	2	2/37	68/9001	0.0316015	0.402099	0.389278	7.16	bom05221	KRAS(-0.448560987439344)/DUSP6(-0.281064281809264)	https://www.kegg.jp/kegg-bin/show_pathway?bom05221/bom:102286500%09yellow/bom:102282587%09yellow
Human Diseases	Cancer: overview	Central carbon metabolism in cancer	2	2/37	70/9001	0.0333314	0.402099	0.389278	6.95	bom05230	KRAS(-0.448560987439344)/GLS(0.292128355610121)	https://www.kegg.jp/kegg-bin/show_pathway?bom05230/bom:102286500%09yellow/bom:102283226%09red
Environmental Information Processing	Signaling molecules and interaction	ECM-receptor interaction	2	2/37	89/9001	0.0514959	0.402099	0.389278	5.47	bom04512	LAMB1(-0.328073308582248)/LAMA2(-0.268616422133502)	https://www.kegg.jp/kegg-bin/show_pathway?bom04512/bom:102278503%09yellow/bom:102287620%09yellow
Organismal Systems	Nervous system	GABAergic synapse	2	2/37	91/9001	0.0535771	0.402099	0.389278	5.35	bom04727	GLS(0.292128355610121)/GNB4(0.389504729894572)	https://www.kegg.jp/kegg-bin/show_pathway?bom04727/bom:102283226%09red/bom:102275603%09red
Human Diseases	Drug resistance: antineoplastic	Endocrine resistance	2	2/37	95/9001	0.0578283	0.402099	0.389278	5.12	bom01522	KRAS(-0.448560987439344)/MMP2(0.35271531030578)	https://www.kegg.jp/kegg-bin/show_pathway?bom01522/bom:102286500%09yellow/bom:102269336%09red
Organismal Systems	Endocrine system	Progesterone-mediated oocyte maturation	2	2/37	96/9001	0.0589092	0.402099	0.389278	5.07	bom04914	KRAS(-0.448560987439344)/SPDYA(-0.339718398503246)	https://www.kegg.jp/kegg-bin/show_pathway?bom04914/bom:102286500%09yellow/bom:102266392%09yellow
Organismal Systems	Endocrine system	GnRH signaling pathway	2	2/37	97/9001	0.0599971	0.402099	0.389278	5.02	bom04912	KRAS(-0.448560987439344)/MMP2(0.35271531030578)	https://www.kegg.jp/kegg-bin/show_pathway?bom04912/bom:102286500%09yellow/bom:102269336%09red
Human Diseases	Cancer: specific types	Small cell lung cancer	2	2/37	98/9001	0.0610921	0.402099	0.389278	4.96	bom05222	LAMB1(-0.328073308582248)/LAMA2(-0.268616422133502)	https://www.kegg.jp/kegg-bin/show_pathway?bom05222/bom:102278503%09yellow/bom:102287620%09yellow
Organismal Systems	Circulatory system	Cardiac muscle contraction	2	2/37	99/9001	0.062194	0.402099	0.389278	4.91	bom04260	TPM4(0.776460562896419)	https://www.kegg.jp/kegg-bin/show_pathway?bom04260/bom:102270744%09yellow/bom:102283564%09red
Environmental Information Processing	Signal transduction	PI3K-Akt signaling pathway	4	4/37	371/9001	0.0644116	0.402099	0.389278	2.62	bom04151	KRAS(-0.448560987439344)/GNB4(0.389504729894572)/LAMB1(-0.328073308582248)/LAMA2(-0.268616422133502)	https://www.kegg.jp/kegg-bin/show_pathway?bom04151/bom:102286500%09yellow/bom:102275603%09red/bom:102278503%09yellow/bom:102287620%09yellow
Human Diseases	Infectious disease: parasitic	Amoebiasis	2	2/37	103/9001	0.0666697	0.402099	0.389278	4.72	bom05146	LAMB1(-0.328073308582248)/LAMA2(-0.268616422133502)	https://www.kegg.jp/kegg-bin/show_pathway?bom05146/bom:102278503%09yellow/bom:102287620%09yellow
Metabolism	Lipid metabolism	Fatty acid biosynthesis	1	1/37	17/9001	0.0676878	0.402099	0.389278	14.31	bom00061	MECR(-0.290155298243058)	https://www.kegg.jp/kegg-bin/show_pathway?bom00061/bom:102270769%09yellow
Human Diseases	Endocrine and metabolic disease	AGE-RAGE signaling pathway in diabetic complications	2	2/37	106/9001	0.0700958	0.402099	0.389278	4.59	bom04933	KRAS(-0.448560987439344)/MMP2(0.35271531030578)	https://www.kegg.jp/kegg-bin/show_pathway?bom04933/bom:102286500%09yellow/bom:102269336%09red
Human Diseases	Infectious disease: viral	Human cytomegalovirus infection	3	3/37	234/9001	0.0706035	0.402099	0.389278	3.12	bom05163	KRAS(-0.448560987439344)/GNB4(0.389504729894572)/AKAP13(-0.501284680307108)	https://www.kegg.jp/kegg-bin/show_pathway?bom05163/bom:102286500%09yellow/bom:102275603%09red/bom:102286418%09yellow
Organismal Systems	Nervous system	Glutamatergic synapse	2	2/37	113/9001	0.0783101	0.402099	0.389278	4.31	bom04724	GLS(0.292128355610121)/GNB4(0.389504729894572)	https://www.kegg.jp/kegg-bin/show_pathway?bom04724/bom:102283226%09red/bom:102275603%09red
Organismal Systems	Nervous system	Cholinergic synapse	2	2/37	114/9001	0.0795077	0.402099	0.389278	4.27	bom04725	KRAS(-0.448560987439344)/GNB4(0.389504729894572)	https://www.kegg.jp/kegg-bin/show_pathway?bom04725/bom:102286500%09yellow/bom:102275603%09red
Metabolism	Amino acid metabolism	Arginine biosynthesis	1	1/37	21/9001	0.0829544	0.402099	0.389278	11.58	bom00220	GLS(0.292128355610121)	https://www.kegg.jp/kegg-bin/show_pathway?bom00220/bom:102283226%09red
Human Diseases	Infectious disease: parasitic	Toxoplasmosis	2	2/37	117/9001	0.0831353	0.402099	0.389278	4.16	bom05145	LAMB1(-0.328073308582248)/LAMA2(-0.268616422133502)	https://www.kegg.jp/kegg-bin/show_pathway?bom05145/bom:102278503%09yellow/bom:102287620%09yellow
Cellular Processes	Transport and catabolism	Endocytosis	3	3/37	255/9001	0.0863284	0.402099	0.389278	2.86	bom04144	VPS37A(-0.276887754623373)/ARFGAP2(-0.403039393746959)/CYTH1(-0.298003261865719)	https://www.kegg.jp/kegg-bin/show_pathway?bom04144/bom:102283343%09yellow/bom:102272010%09yellow/bom:102274161%09yellow
Organismal Systems	Excretory system	Proximal tubule bicarbonate reclamation	1	1/37	22/9001	0.0867329	0.402099	0.389278	11.06	bom04964	GLS(0.292128355610121)	https://www.kegg.jp/kegg-bin/show_pathway?bom04964/bom:102283226%09red
Organismal Systems	Nervous system	Serotonergic synapse	2	2/37	121/9001	0.0880509	0.402099	0.389278	4.02	bom04726	KRAS(-0.448560987439344)/GNB4(0.389504729894572)	https://www.kegg.jp/kegg-bin/show_pathway?bom04726/bom:102286500%09yellow/bom:102275603%09red
Environmental Information Processing	Signal transduction	Sphingolipid signaling pathway	2	2/37	125/9001	0.0930528	0.411233	0.398121	3.89	bom04071	KRAS(-0.448560987439344)/S1PR2(-0.346812698662008)	https://www.kegg.jp/kegg-bin/show_pathway?bom04071/bom:102286500%09yellow/bom:102275208%09yellow
Cellular Processes	Cell growth and death	Oocyte meiosis	2	2/37	133/9001	0.1033	0.442252	0.42815	3.66	bom04114	SPDYA(-0.339718398503246)/SLK(0.486684444569873)	https://www.kegg.jp/kegg-bin/show_pathway?bom04114/bom:102266392%09yellow/bom:102266022%09red
Metabolism	Lipid metabolism	Fatty acid elongation	1	1/37	29/9001	0.112761	0.446457	0.432222	8.39	bom00062	MECR(-0.290155298243058)	https://www.kegg.jp/kegg-bin/show_pathway?bom00062/bom:102270769%09yellow
Cellular Processes	Transport and catabolism	Autophagy - animal	2	2/37	142/9001	0.115184	0.446457	0.432222	3.43	bom04140	KRAS(-0.448560987439344)/ZFYVE1(-0.300047418412518)	https://www.kegg.jp/kegg-bin/show_pathway?bom04140/bom:102286500%09yellow/bom:102283583%09yellow
Environmental Information Processing	Signal transduction	Apelin signaling pathway	2	2/37	143/9001	0.116526	0.446457	0.432222	3.4	bom04371	KRAS(-0.448560987439344)/GNB4(0.389504729894572)	https://www.kegg.jp/kegg-bin/show_pathway?bom04371/bom:102286500%09yellow/bom:102275603%09red
Metabolism	Carbohydrate metabolism	Citrate cycle (TCA cycle)	1	1/37	31/9001	0.120064	0.446457	0.432222	7.85	bom00020	OGDHL(-0.302866238155533)	https://www.kegg.jp/kegg-bin/show_pathway?bom00020/bom:102275241%09yellow
Organismal Systems	Endocrine system	Estrogen signaling pathway	2	2/37	146/9001	0.120576	0.446457	0.432222	3.33	bom04915	KRAS(-0.448560987439344)/MMP2(0.35271531030578)	https://www.kegg.jp/kegg-bin/show_pathway?bom04915/bom:102286500%09yellow/bom:102269336%09red
Environmental Information Processing	Signal transduction	Phospholipase D signaling pathway	2	2/37	149/9001	0.124662	0.44944	0.435109	3.27	bom04072	KRAS(-0.448560987439344)/CYTH1(-0.298003261865719)	https://www.kegg.jp/kegg-bin/show_pathway?bom04072/bom:102286500%09yellow/bom:102274161%09yellow
Organismal Systems	Circulatory system	Adrenergic signaling in cardiomyocytes	2	2/37	160/9001	0.139926	0.485065	0.469598	3.04	bom04261	TPM4(0.776460562896419)	https://www.kegg.jp/kegg-bin/show_pathway?bom04261/bom:102270744%09yellow/bom:102283564%09red
Organismal Systems	Excretory system	Aldosterone-regulated sodium reabsorption	1	1/37	37/9001	0.141625	0.485065	0.469598	6.57	bom04960	KRAS(-0.448560987439344)	https://www.kegg.jp/kegg-bin/show_pathway?bom04960/bom:102286500%09yellow
Metabolism	Amino acid metabolism	Alanine, aspartate and glutamate metabolism	1	1/37	40/9001	0.152211	0.507917	0.491721	6.08	bom00250	GLS(0.292128355610121)	https://www.kegg.jp/kegg-bin/show_pathway?bom00250/bom:102283226%09red
Metabolism	Glycan biosynthesis and metabolism	Various types of N-glycan biosynthesis	1	1/37	41/9001	0.155712	0.507917	0.491721	5.93	bom00513	ALG9(-0.576142989631718)	https://www.kegg.jp/kegg-bin/show_pathway?bom00513/bom:102284904%09yellow
Human Diseases	Infectious disease: viral	Human papillomavirus infection	3	3/37	339/9001	0.161742	0.515319	0.498887	2.15	bom05165	KRAS(-0.448560987439344)/LAMB1(-0.328073308582248)/LAMA2(-0.268616422133502)	https://www.kegg.jp/kegg-bin/show_pathway?bom05165/bom:102286500%09yellow/bom:102278503%09yellow/bom:102287620%09yellow
Genetic Information Processing	Transcription	Basal transcription factors	1	1/37	44/9001	0.166129	0.517266	0.500772	5.53	bom03022		https://www.kegg.jp/kegg-bin/show_pathway?bom03022/bom:102271546%09yellow
Organismal Systems	Immune system	Chemokine signaling pathway	2	2/37	184/9001	0.174504	0.521685	0.50505	2.64	bom04062	KRAS(-0.448560987439344)/GNB4(0.389504729894572)	https://www.kegg.jp/kegg-bin/show_pathway?bom04062/bom:102286500%09yellow/bom:102275603%09red
Genetic Information Processing	Folding, sorting and degradation	Proteasome	1	1/37	47/9001	0.176421	0.521685	0.50505	5.18	bom03050	PSMD4(-0.282544422556676)	https://www.kegg.jp/kegg-bin/show_pathway?bom03050/bom:102270676%09yellow
Metabolism	Amino acid metabolism	Tryptophan metabolism	1	1/37	48/9001	0.179825	0.521685	0.50505	5.07	bom00380	DHTKD1(-0.448028031542691)	https://www.kegg.jp/kegg-bin/show_pathway?bom00380/bom:102284154%09yellow
Metabolism	Glycan biosynthesis and metabolism	N-Glycan biosynthesis	1	1/37	50/9001	0.18659	0.521685	0.50505	4.87	bom00510	ALG9(-0.576142989631718)	https://www.kegg.jp/kegg-bin/show_pathway?bom00510/bom:102284904%09yellow
Metabolism	Carbohydrate metabolism	Amino sugar and nucleotide sugar metabolism	1	1/37	53/9001	0.196637	0.521685	0.50505	4.59	bom00520	CHIA(0.314372343393539)	https://www.kegg.jp/kegg-bin/show_pathway?bom00520/bom:102272607%09red
Human Diseases	Cancer: overview	Proteoglycans in cancer	2	2/37	204/9001	0.204302	0.521685	0.50505	2.39	bom05205	KRAS(-0.448560987439344)/MMP2(0.35271531030578)	https://www.kegg.jp/kegg-bin/show_pathway?bom05205/bom:102286500%09yellow/bom:102269336%09red
Human Diseases	Infectious disease: viral	Kaposi sarcoma-associated herpesvirus infection	2	2/37	205/9001	0.205809	0.521685	0.50505	2.37	bom05167	KRAS(-0.448560987439344)/GNB4(0.389504729894572)	https://www.kegg.jp/kegg-bin/show_pathway?bom05167/bom:102286500%09yellow/bom:102275603%09red
Cellular Processes	Cellular community - eukaryotes	Focal adhesion	2	2/37	206/9001	0.207318	0.521685	0.50505	2.36	bom04510	LAMB1(-0.328073308582248)/LAMA2(-0.268616422133502)	https://www.kegg.jp/kegg-bin/show_pathway?bom04510/bom:102278503%09yellow/bom:102287620%09yellow
Metabolism	Global and overview maps	Fatty acid metabolism	1	1/37	57/9001	0.209844	0.521685	0.50505	4.27	bom01212	MECR(-0.290155298243058)	https://www.kegg.jp/kegg-bin/show_pathway?bom01212/bom:102270769%09yellow
Environmental Information Processing	Signal transduction	VEGF signaling pathway	1	1/37	58/9001	0.213113	0.521685	0.50505	4.19	bom04370	KRAS(-0.448560987439344)	https://www.kegg.jp/kegg-bin/show_pathway?bom04370/bom:102286500%09yellow
Human Diseases	Cancer: specific types	Endometrial cancer	1	1/37	59/9001	0.216369	0.521685	0.50505	4.12	bom05213	KRAS(-0.448560987439344)	https://www.kegg.jp/kegg-bin/show_pathway?bom05213/bom:102286500%09yellow
Organismal Systems	Aging	Longevity regulating pathway - multiple species	1	1/37	60/9001	0.219611	0.521685	0.50505	4.05	bom04213	KRAS(-0.448560987439344)	https://www.kegg.jp/kegg-bin/show_pathway?bom04213/bom:102286500%09yellow
Organismal Systems	Nervous system	Long-term depression	1	1/37	64/9001	0.232451	0.521685	0.50505	3.8	bom04730	KRAS(-0.448560987439344)	https://www.kegg.jp/kegg-bin/show_pathway?bom04730/bom:102286500%09yellow
Organismal Systems	Endocrine system	GnRH secretion	1	1/37	66/9001	0.238794	0.521685	0.50505	3.69	bom04929	KRAS(-0.448560987439344)	https://www.kegg.jp/kegg-bin/show_pathway?bom04929/bom:102286500%09yellow
Organismal Systems	Immune system	Fc epsilon RI signaling pathway	1	1/37	68/9001	0.245085	0.521685	0.50505	3.58	bom04664	KRAS(-0.448560987439344)	https://www.kegg.jp/kegg-bin/show_pathway?bom04664/bom:102286500%09yellow
Human Diseases	Substance dependence	Alcoholism	2	2/37	231/9001	0.245371	0.521685	0.50505	2.11	bom05034	KRAS(-0.448560987439344)/GNB4(0.389504729894572)	https://www.kegg.jp/kegg-bin/show_pathway?bom05034/bom:102286500%09yellow/bom:102275603%09red
Human Diseases	Infectious disease: viral	Human immunodeficiency virus 1 infection	2	2/37	234/9001	0.249968	0.521685	0.50505	2.08	bom05170	KRAS(-0.448560987439344)/GNB4(0.389504729894572)	https://www.kegg.jp/kegg-bin/show_pathway?bom05170/bom:102286500%09yellow/bom:102275603%09red
Human Diseases	Cancer: specific types	Renal cell carcinoma	1	1/37	71/9001	0.254428	0.521685	0.50505	3.43	bom05211	KRAS(-0.448560987439344)	https://www.kegg.jp/kegg-bin/show_pathway?bom05211/bom:102286500%09yellow
Organismal Systems	Nervous system	Long-term potentiation	1	1/37	72/9001	0.257517	0.521685	0.50505	3.38	bom04720	KRAS(-0.448560987439344)	https://www.kegg.jp/kegg-bin/show_pathway?bom04720/bom:102286500%09yellow
Human Diseases	Cancer: specific types	Melanoma	1	1/37	72/9001	0.257517	0.521685	0.50505	3.38	bom05218	KRAS(-0.448560987439344)	https://www.kegg.jp/kegg-bin/show_pathway?bom05218/bom:102286500%09yellow
Cellular Processes	Transport and catabolism	Mitophagy - animal	1	1/37	73/9001	0.260594	0.521685	0.50505	3.33	bom04137	KRAS(-0.448560987439344)	https://www.kegg.jp/kegg-bin/show_pathway?bom04137/bom:102286500%09yellow
Human Diseases	Cancer: specific types	Non-small cell lung cancer	1	1/37	74/9001	0.263658	0.521685	0.50505	3.29	bom05223	KRAS(-0.448560987439344)	https://www.kegg.jp/kegg-bin/show_pathway?bom05223/bom:102286500%09yellow
Human Diseases	Cardiovascular disease	Arrhythmogenic right ventricular cardiomyopathy	1	1/37	74/9001	0.263658	0.521685	0.50505	3.29	bom05412	LAMA2(-0.268616422133502)	https://www.kegg.jp/kegg-bin/show_pathway?bom05412/bom:102287620%09yellow
Organismal Systems	Immune system	B cell receptor signaling pathway	1	1/37	77/9001	0.272777	0.521685	0.50505	3.16	bom04662	KRAS(-0.448560987439344)	https://www.kegg.jp/kegg-bin/show_pathway?bom04662/bom:102286500%09yellow
Human Diseases	Cancer: specific types	Pancreatic cancer	1	1/37	77/9001	0.272777	0.521685	0.50505	3.16	bom05212	KRAS(-0.448560987439344)	https://www.kegg.jp/kegg-bin/show_pathway?bom05212/bom:102286500%09yellow
Human Diseases	Cancer: specific types	Chronic myeloid leukemia	1	1/37	78/9001	0.275792	0.521685	0.50505	3.12	bom05220	KRAS(-0.448560987439344)	https://www.kegg.jp/kegg-bin/show_pathway?bom05220/bom:102286500%09yellow
Human Diseases	Cancer: specific types	Glioma	1	1/37	79/9001	0.278795	0.521685	0.50505	3.08	bom05214	KRAS(-0.448560987439344)	https://www.kegg.jp/kegg-bin/show_pathway?bom05214/bom:102286500%09yellow
Human Diseases	Cardiovascular disease	Viral myocarditis	1	1/37	79/9001	0.278795	0.521685	0.50505	3.08	bom05416	LAMA2(-0.268616422133502)	https://www.kegg.jp/kegg-bin/show_pathway?bom05416/bom:102287620%09yellow
Environmental Information Processing	Signal transduction	Ras signaling pathway	2	2/37	254/9001	0.280683	0.521685	0.50505	1.92	bom04014	KRAS(-0.448560987439344)/GNB4(0.389504729894572)	https://www.kegg.jp/kegg-bin/show_pathway?bom04014/bom:102286500%09yellow/bom:102275603%09red
Human Diseases	Drug resistance: antineoplastic	EGFR tyrosine kinase inhibitor resistance	1	1/37	80/9001	0.281786	0.521685	0.50505	3.04	bom01521	KRAS(-0.448560987439344)	https://www.kegg.jp/kegg-bin/show_pathway?bom01521/bom:102286500%09yellow
Organismal Systems	Endocrine system	Prolactin signaling pathway	1	1/37	82/9001	0.287732	0.52559	0.508831	2.97	bom04917	KRAS(-0.448560987439344)	https://www.kegg.jp/kegg-bin/show_pathway?bom04917/bom:102286500%09yellow
Environmental Information Processing	Signal transduction	ErbB signaling pathway	1	1/37	84/9001	0.293629	0.529306	0.512428	2.9	bom04012	KRAS(-0.448560987439344)	https://www.kegg.jp/kegg-bin/show_pathway?bom04012/bom:102286500%09yellow
Organismal Systems	Aging	Longevity regulating pathway	1	1/37	89/9001	0.308166	0.539396	0.522197	2.73	bom04211	KRAS(-0.448560987439344)	https://www.kegg.jp/kegg-bin/show_pathway?bom04211/bom:102286500%09yellow
Cellular Processes	Cellular community - eukaryotes	Gap junction	1	1/37	89/9001	0.308166	0.539396	0.522197	2.73	bom04540	KRAS(-0.448560987439344)	https://www.kegg.jp/kegg-bin/show_pathway?bom04540/bom:102286500%09yellow
Human Diseases	Cancer: specific types	Colorectal cancer	1	1/37	90/9001	0.311039	0.539396	0.522197	2.7	bom05210	KRAS(-0.448560987439344)	https://www.kegg.jp/kegg-bin/show_pathway?bom05210/bom:102286500%09yellow
Human Diseases	Substance dependence	Morphine addiction	1	1/37	93/9001	0.319586	0.546046	0.528635	2.62	bom05032	GNB4(0.389504729894572)	https://www.kegg.jp/kegg-bin/show_pathway?bom05032/bom:102275603%09red
Human Diseases	Cancer: overview	Choline metabolism in cancer	1	1/37	98/9001	0.333603	0.546046	0.528635	2.48	bom05231	KRAS(-0.448560987439344)	https://www.kegg.jp/kegg-bin/show_pathway?bom05231/bom:102286500%09yellow
Human Diseases	Cancer: overview	PD-L1 expression and PD-1 checkpoint pathway in cancer	1	1/37	98/9001	0.333603	0.546046	0.528635	2.48	bom05235	KRAS(-0.448560987439344)	https://www.kegg.jp/kegg-bin/show_pathway?bom05235/bom:102286500%09yellow
Human Diseases	Neurodegenerative disease	Pathways of neurodegeneration - multiple diseases	3	3/37	498/9001	0.336363	0.546046	0.528635	1.47	bom05022	KRAS(-0.448560987439344)/PSMD4(-0.282544422556676)/ZFYVE1(-0.300047418412518)	https://www.kegg.jp/kegg-bin/show_pathway?bom05022/bom:102286500%09yellow/bom:102270676%09yellow/bom:102283583%09yellow
Human Diseases	Cancer: specific types	Prostate cancer	1	1/37	99/9001	0.336373	0.546046	0.528635	2.46	bom05215	KRAS(-0.448560987439344)	https://www.kegg.jp/kegg-bin/show_pathway?bom05215/bom:102286500%09yellow
Environmental Information Processing	Signal transduction	MAPK signaling pathway	2	2/37	292/9001	0.338788	0.546046	0.528635	1.67	bom04010	KRAS(-0.448560987439344)/DUSP6(-0.281064281809264)	https://www.kegg.jp/kegg-bin/show_pathway?bom04010/bom:102286500%09yellow/bom:102282587%09yellow
Genetic Information Processing	Translation	mRNA surveillance pathway	1	1/37	103/9001	0.347339	0.54715	0.529703	2.36	bom03015		https://www.kegg.jp/kegg-bin/show_pathway?bom03015/bom:102265153%09yellow
Organismal Systems	Environmental adaptation	Circadian entrainment	1	1/37	105/9001	0.352756	0.54715	0.529703	2.32	bom04713	GNB4(0.389504729894572)	https://www.kegg.jp/kegg-bin/show_pathway?bom04713/bom:102275603%09red
Organismal Systems	Endocrine system	Parathyroid hormone synthesis, secretion and action	1	1/37	105/9001	0.352756	0.54715	0.529703	2.32	bom04928	AKAP13(-0.501284680307108)	https://www.kegg.jp/kegg-bin/show_pathway?bom04928/bom:102286418%09yellow
Organismal Systems	Endocrine system	Melanogenesis	1	1/37	106/9001	0.355448	0.54715	0.529703	2.3	bom04916	KRAS(-0.448560987439344)	https://www.kegg.jp/kegg-bin/show_pathway?bom04916/bom:102286500%09yellow
Organismal Systems	Immune system	C-type lectin receptor signaling pathway	1	1/37	108/9001	0.360799	0.549217	0.531704	2.25	bom04625	KRAS(-0.448560987439344)	https://www.kegg.jp/kegg-bin/show_pathway?bom04625/bom:102286500%09yellow
Organismal Systems	Immune system	T cell receptor signaling pathway	1	1/37	111/9001	0.368745	0.555144	0.537442	2.19	bom04660	KRAS(-0.448560987439344)	https://www.kegg.jp/kegg-bin/show_pathway?bom04660/bom:102286500%09yellow
Organismal Systems	Endocrine system	Growth hormone synthesis, secretion and action	1	1/37	115/9001	0.379191	0.562401	0.544468	2.12	bom04935	KRAS(-0.448560987439344)	https://www.kegg.jp/kegg-bin/show_pathway?bom04935/bom:102286500%09yellow
Metabolism	Global and overview maps	Carbon metabolism	1	1/37	116/9001	0.381776	0.562401	0.544468	2.1	bom01200	OGDHL(-0.302866238155533)	https://www.kegg.jp/kegg-bin/show_pathway?bom01200/bom:102275241%09yellow
Organismal Systems	Immune system	Leukocyte transendothelial migration	1	1/37	119/9001	0.389468	0.567629	0.549529	2.04	bom04670	MMP2(0.35271531030578)	https://www.kegg.jp/kegg-bin/show_pathway?bom04670/bom:102269336%09red
Organismal Systems	Endocrine system	Thyroid hormone signaling pathway	1	1/37	122/9001	0.397067	0.571408	0.553188	1.99	bom04919	KRAS(-0.448560987439344)	https://www.kegg.jp/kegg-bin/show_pathway?bom04919/bom:102286500%09yellow
Environmental Information Processing	Signal transduction	AMPK signaling pathway	1	1/37	125/9001	0.404574	0.571408	0.553188	1.95	bom04152		https://www.kegg.jp/kegg-bin/show_pathway?bom04152/bom:102281547%09yellow
Organismal Systems	Nervous system	Neurotrophin signaling pathway	1	1/37	125/9001	0.404574	0.571408	0.553188	1.95	bom04722	KRAS(-0.448560987439344)	https://www.kegg.jp/kegg-bin/show_pathway?bom04722/bom:102286500%09yellow
Environmental Information Processing	Signal transduction	FoxO signaling pathway	1	1/37	128/9001	0.41199	0.573521	0.555233	1.9	bom04068	KRAS(-0.448560987439344)	https://www.kegg.jp/kegg-bin/show_pathway?bom04068/bom:102286500%09yellow
Organismal Systems	Immune system	Natural killer cell mediated cytotoxicity	1	1/37	129/9001	0.414442	0.573521	0.555233	1.89	bom04650	KRAS(-0.448560987439344)	https://www.kegg.jp/kegg-bin/show_pathway?bom04650/bom:102286500%09yellow
Cellular Processes	Cell growth and death	Apoptosis	1	1/37	137/9001	0.433703	0.585349	0.566685	1.78	bom04210	KRAS(-0.448560987439344)	https://www.kegg.jp/kegg-bin/show_pathway?bom04210/bom:102286500%09yellow
Organismal Systems	Nervous system	Dopaminergic synapse	1	1/37	138/9001	0.436067	0.585349	0.566685	1.76	bom04728	GNB4(0.389504729894572)	https://www.kegg.jp/kegg-bin/show_pathway?bom04728/bom:102275603%09red
Organismal Systems	Endocrine system	Insulin signaling pathway	1	1/37	139/9001	0.438421	0.585349	0.566685	1.75	bom04910	KRAS(-0.448560987439344)	https://www.kegg.jp/kegg-bin/show_pathway?bom04910/bom:102286500%09yellow
Cellular Processes	Cellular community - eukaryotes	Signaling pathways regulating pluripotency of stem cells	1	1/37	141/9001	0.443101	0.585349	0.566685	1.73	bom04550	KRAS(-0.448560987439344)	https://www.kegg.jp/kegg-bin/show_pathway?bom04550/bom:102286500%09yellow
Environmental Information Processing	Signaling molecules and interaction	Neuroactive ligand-receptor interaction	2	2/37	368/9001	0.450316	0.585349	0.566685	1.32	bom04080	S1PR2(-0.346812698662008)/VIPR2(-0.267354385091729)	https://www.kegg.jp/kegg-bin/show_pathway?bom04080/bom:102275208%09yellow/bom:102268746%09yellow
Human Diseases	Neurodegenerative disease	Spinocerebellar ataxia	1	1/37	148/9001	0.459183	0.585349	0.566685	1.64	bom05017	PSMD4(-0.282544422556676)	https://www.kegg.jp/kegg-bin/show_pathway?bom05017/bom:102270676%09yellow
Human Diseases	Cancer: specific types	Gastric cancer	1	1/37	148/9001	0.459183	0.585349	0.566685	1.64	bom05226	KRAS(-0.448560987439344)	https://www.kegg.jp/kegg-bin/show_pathway?bom05226/bom:102286500%09yellow
Human Diseases	Cancer: specific types	Breast cancer	1	1/37	149/9001	0.461443	0.585349	0.566685	1.63	bom05224	KRAS(-0.448560987439344)	https://www.kegg.jp/kegg-bin/show_pathway?bom05224/bom:102286500%09yellow
Human Diseases	Cardiovascular disease	Fluid shear stress and atherosclerosis	1	1/37	149/9001	0.461443	0.585349	0.566685	1.63	bom05418	MMP2(0.35271531030578)	https://www.kegg.jp/kegg-bin/show_pathway?bom05418/bom:102269336%09red
Organismal Systems	Nervous system	Retrograde endocannabinoid signaling	1	1/37	153/9001	0.470393	0.588611	0.569843	1.59	bom04723	GNB4(0.389504729894572)	https://www.kegg.jp/kegg-bin/show_pathway?bom04723/bom:102275603%09red
Organismal Systems	Endocrine system	Oxytocin signaling pathway	1	1/37	154/9001	0.472608	0.588611	0.569843	1.58	bom04921	KRAS(-0.448560987439344)	https://www.kegg.jp/kegg-bin/show_pathway?bom04921/bom:102286500%09yellow
Environmental Information Processing	Signal transduction	mTOR signaling pathway	1	1/37	160/9001	0.485708	0.596757	0.577729	1.52	bom04150	KRAS(-0.448560987439344)	https://www.kegg.jp/kegg-bin/show_pathway?bom04150/bom:102286500%09yellow
Human Diseases	Infectious disease: viral	Hepatitis C	1	1/37	161/9001	0.48786	0.596757	0.577729	1.51	bom05160	KRAS(-0.448560987439344)	https://www.kegg.jp/kegg-bin/show_pathway?bom05160/bom:102286500%09yellow
Human Diseases	Infectious disease: viral	Hepatitis B	1	1/37	164/9001	0.494264	0.599064	0.579962	1.48	bom05161	KRAS(-0.448560987439344)	https://www.kegg.jp/kegg-bin/show_pathway?bom05161/bom:102286500%09yellow
Cellular Processes	Cell growth and death	Cellular senescence	1	1/37	166/9001	0.498491	0.599064	0.579962	1.47	bom04218	KRAS(-0.448560987439344)	https://www.kegg.jp/kegg-bin/show_pathway?bom04218/bom:102286500%09yellow
Human Diseases	Neurodegenerative disease	Alzheimer disease	2	2/37	408/9001	0.504967	0.601569	0.582387	1.19	bom05010	KRAS(-0.448560987439344)/PSMD4(-0.282544422556676)	https://www.kegg.jp/kegg-bin/show_pathway?bom05010/bom:102286500%09yellow/bom:102270676%09yellow
Human Diseases	Cancer: specific types	Hepatocellular carcinoma	1	1/37	173/9001	0.513014	0.605887	0.586568	1.41	bom05225	KRAS(-0.448560987439344)	https://www.kegg.jp/kegg-bin/show_pathway?bom05225/bom:102286500%09yellow
Organismal Systems	Development and regeneration	Axon guidance	1	1/37	184/9001	0.535013	0.626469	0.606493	1.32	bom04360	KRAS(-0.448560987439344)	https://www.kegg.jp/kegg-bin/show_pathway?bom04360/bom:102286500%09yellow
Human Diseases	Cancer: overview	Transcriptional misregulation in cancer	1	1/37	193/9001	0.552291	0.641219	0.620773	1.26	bom05202	DUSP6(-0.281064281809264)	https://www.kegg.jp/kegg-bin/show_pathway?bom05202/bom:102282587%09yellow
Human Diseases	Cancer: overview	Chemical carcinogenesis - receptor activation	1	1/37	200/9001	0.565295	0.650802	0.63005	1.22	bom05207	KRAS(-0.448560987439344)	https://www.kegg.jp/kegg-bin/show_pathway?bom05207/bom:102286500%09yellow
Human Diseases	Cardiovascular disease	Lipid and atherosclerosis	1	1/37	219/9001	0.598768	0.676217	0.654655	1.11	bom05417	KRAS(-0.448560987439344)	https://www.kegg.jp/kegg-bin/show_pathway?bom05417/bom:102286500%09yellow
Human Diseases	Infectious disease: viral	Epstein-Barr virus infection	1	1/37	221/9001	0.602142	0.676217	0.654655	1.1	bom05169	PSMD4(-0.282544422556676)	https://www.kegg.jp/kegg-bin/show_pathway?bom05169/bom:102270676%09yellow
Environmental Information Processing	Signal transduction	Rap1 signaling pathway	1	1/37	223/9001	0.605489	0.676217	0.654655	1.09	bom04015	KRAS(-0.448560987439344)	https://www.kegg.jp/kegg-bin/show_pathway?bom04015/bom:102286500%09yellow
Human Diseases	Cardiovascular disease	Diabetic cardiomyopathy	1	1/37	224/9001	0.607152	0.676217	0.654655	1.09	bom05415	MMP2(0.35271531030578)	https://www.kegg.jp/kegg-bin/show_pathway?bom05415/bom:102269336%09red
Cellular Processes	Cell motility	Regulation of actin cytoskeleton	1	1/37	229/9001	0.615364	0.676217	0.654655	1.06	bom04810	KRAS(-0.448560987439344)	https://www.kegg.jp/kegg-bin/show_pathway?bom04810/bom:102286500%09yellow
Genetic Information Processing	Translation	Ribosome	1	1/37	230/9001	0.616987	0.676217	0.654655	1.06	bom03010		https://www.kegg.jp/kegg-bin/show_pathway?bom03010/bom:102275320%09yellow
Environmental Information Processing	Signal transduction	cAMP signaling pathway	1	1/37	245/9001	0.640538	0.68179	0.66005	0.99	bom04024	VIPR2(-0.267354385091729)	https://www.kegg.jp/kegg-bin/show_pathway?bom04024/bom:102268746%09yellow
Human Diseases	Infectious disease: viral	Human T-cell leukemia virus 1 infection	1	1/37	246/9001	0.642057	0.68179	0.66005	0.99	bom05166	KRAS(-0.448560987439344)	https://www.kegg.jp/kegg-bin/show_pathway?bom05166/bom:102286500%09yellow
Human Diseases	Cancer: overview	Viral carcinogenesis	1	1/37	251/9001	0.649559	0.68179	0.66005	0.97	bom05203	KRAS(-0.448560987439344)	https://www.kegg.jp/kegg-bin/show_pathway?bom05203/bom:102286500%09yellow
Environmental Information Processing	Signal transduction	Calcium signaling pathway	1	1/37	252/9001	0.65104	0.68179	0.66005	0.97	bom04020	TNNC2(-0.266903927035837)	https://www.kegg.jp/kegg-bin/show_pathway?bom04020/bom:102278896%09yellow
Human Diseases	Cancer: overview	Chemical carcinogenesis - reactive oxygen species	1	1/37	252/9001	0.65104	0.68179	0.66005	0.97	bom05208	KRAS(-0.448560987439344)	https://www.kegg.jp/kegg-bin/show_pathway?bom05208/bom:102286500%09yellow
Organismal Systems	Environmental adaptation	Thermogenesis	1	1/37	255/9001	0.65545	0.68179	0.66005	0.95	bom04714	KRAS(-0.448560987439344)	https://www.kegg.jp/kegg-bin/show_pathway?bom04714/bom:102286500%09yellow
Human Diseases	Infectious disease: bacterial	Salmonella infection	1	1/37	256/9001	0.656907	0.68179	0.66005	0.95	bom05132	CYTH1(-0.298003261865719)	https://www.kegg.jp/kegg-bin/show_pathway?bom05132/bom:102274161%09yellow
Human Diseases	Neurodegenerative disease	Prion disease	1	1/37	288/9001	0.70051	0.721578	0.69857	0.84	bom05020	PSMD4(-0.282544422556676)	https://www.kegg.jp/kegg-bin/show_pathway?bom05020/bom:102270676%09yellow
Human Diseases	Neurodegenerative disease	Parkinson disease	1	1/37	293/9001	0.706817	0.722641	0.699599	0.83	bom05012	PSMD4(-0.282544422556676)	https://www.kegg.jp/kegg-bin/show_pathway?bom05012/bom:102270676%09yellow
Human Diseases	Neurodegenerative disease	Huntington disease	1	1/37	323/9001	0.74203	0.753023	0.729012	0.75	bom05016	PSMD4(-0.282544422556676)	https://www.kegg.jp/kegg-bin/show_pathway?bom05016/bom:102270676%09yellow
Human Diseases	Infectious disease: viral	Coronavirus disease - COVID-19	1	1/37	329/9001	0.748561	0.754065	0.730021	0.74	bom05171		https://www.kegg.jp/kegg-bin/show_pathway?bom05171/bom:102275320%09yellow
Human Diseases	Neurodegenerative disease	Amyotrophic lateral sclerosis	1	1/37	391/9001	0.807294	0.807294	0.781552	0.62	bom05014	PSMD4(-0.282544422556676)	https://www.kegg.jp/kegg-bin/show_pathway?bom05014/bom:102270676%09yellow

## Sheet: MP vs LP
KEGG enrichment analysis of the DEPs (MP vs LP)
KEGG_A_class	KEGG_B_class	Pathway	Count	GeneRatio	BgRatio	Pvalue	P.adjust	qvalue	Rich factor	Pathway ID	Protein name	URL
Metabolism	Metabolism of cofactors and vitamins	Nicotinate and nicotinamide metabolism	4	4/110	38/9001	0.00113186	0.226095	0.216765	8.61	bom00760	NADK2(-0.295333372374368)/ENPP1(-0.524886137103379)/PNP(-0.403997906297762)/AOX1(-0.34980421596273)	https://www.kegg.jp/kegg-bin/show_pathway?bom00760/bom:102269042%09yellow/bom:102266516%09yellow/bom:102270686%09yellow/bom:102272565%09yellow
Organismal Systems	Endocrine system	Glucagon signaling pathway	6	6/110	109/9001	0.00212296	0.226095	0.216765	4.5	bom04922	GNA11(-0.307545472067187)/PHKB(0.379352852163118)/PHKA2(0.350405919167094)/PYGL(0.337683780087776)/PHKA1(0.283332449759129)/PHKG1(0.298220661933083)	https://www.kegg.jp/kegg-bin/show_pathway?bom04922/bom:102287414%09yellow/bom:102274220%09red/bom:102268378%09red/bom:102270861%09red/bom:102271262%09red/bom:102266225%09red
Environmental Information Processing	Signal transduction	Calcium signaling pathway	9	9/110	252/9001	0.00363213	0.257881	0.24724	2.92	bom04020	GNA11(-0.307545472067187)/PLCD4(0.880186091103799)/ATP2A1(0.285637915910901)/ATP2A2(0.297974702979703)/PHKB(0.379352852163118)/PHKA2(0.350405919167094)/PHKA1(0.283332449759129)/PHKG1(0.298220661933083)/ATP2B2(0.332354323472409)	https://www.kegg.jp/kegg-bin/show_pathway?bom04020/bom:102287414%09yellow/bom:102273490%09red/bom:102278227%09red/bom:102281077%09red/bom:102274220%09red/bom:102268378%09red/bom:102271262%09red/bom:102266225%09red/bom:102276558%09red
Organismal Systems	Endocrine system	Insulin signaling pathway	6	6/110	139/9001	0.00701748	0.316206	0.303158	3.53	bom04910	PHKB(0.379352852163118)/PHKA2(0.350405919167094)/PYGL(0.337683780087776)/TSC2(0.330319056198387)/PHKA1(0.283332449759129)/PHKG1(0.298220661933083)	https://www.kegg.jp/kegg-bin/show_pathway?bom04910/bom:102274220%09red/bom:102268378%09red/bom:102270861%09red/bom:102267343%09red/bom:102271262%09red/bom:102266225%09red
Metabolism	Carbohydrate metabolism	Starch and sucrose metabolism	3	3/110	33/9001	0.00742269	0.316206	0.303158	7.44	bom00500	AGL(0.349271582969283)/ENPP1(-0.524886137103379)/PYGL(0.337683780087776)	https://www.kegg.jp/kegg-bin/show_pathway?bom00500/bom:102270729%09red/bom:102266516%09yellow/bom:102270861%09red
Organismal Systems	Digestive system	Mineral absorption	4	4/110	72/9001	0.0114942	0.408045	0.391207	4.55	bom04978	ATOX1(-0.359206772664445)/CYBRD1(-0.37344822287714)/HMOX1(-0.307186061883886)/ATP2B2(0.332354323472409)	https://www.kegg.jp/kegg-bin/show_pathway?bom04978/bom:102264682%09yellow/bom:102268926%09yellow/bom:102281265%09yellow/bom:102276558%09red
Human Diseases	Cardiovascular disease	Diabetic cardiomyopathy	7	7/110	224/9001	0.0197006	0.468475	0.449143	2.56	bom05415	PDK4(0.317417658785683)/ATP2A1(0.285637915910901)/ATP2A2(0.297974702979703)/MMP2(-0.50528092514662)/SMAD3(0.501474679071797)	https://www.kegg.jp/kegg-bin/show_pathway?bom05415/bom:102264999%09red/bom:102278227%09red/bom:102281077%09red/bom:102285119%09red/bom:102286307%09red/bom:102269336%09yellow/bom:102282627%09red
Metabolism	Amino acid metabolism	Tryptophan metabolism	3	3/110	48/9001	0.0206271	0.468475	0.449143	5.11	bom00380	DHTKD1(0.296287713539095)/AOX1(-0.34980421596273)	https://www.kegg.jp/kegg-bin/show_pathway?bom00380/bom:102284154%09red/bom:102278212%09yellow/bom:102272565%09yellow
Organismal Systems	Immune system	Neutrophil extracellular trap formation	7	7/110	228/9001	0.0214749	0.468475	0.449143	2.51	bom04613	H2BC15(-0.518016004470477)/FGB(-0.447727408170151)	https://www.kegg.jp/kegg-bin/show_pathway?bom04613/bom:102267614%09yellow/bom:102281510%09yellow/bom:102280012%09yellow/bom:102270805%09yellow/bom:102276344%09yellow/bom:102284525%09yellow/bom:102269799%09red
Environmental Information Processing	Signaling molecules and interaction	ECM-receptor interaction	4	4/110	89/9001	0.0233208	0.468475	0.449143	3.68	bom04512	COL6A2(-0.845594140125228)/THBS4(-0.821861305669838)/TNC(-1.01536216525227)/COL2A1(-0.406244859654262)	https://www.kegg.jp/kegg-bin/show_pathway?bom04512/bom:102278458%09yellow/bom:102284714%09yellow/bom:102283502%09yellow/bom:102284180%09yellow
Organismal Systems	Excretory system	Endocrine and other factor-regulated calcium reabsorption	3	3/110	51/9001	0.0241935	0.468475	0.449143	4.81	bom04961	GNA11(-0.307545472067187)/ATP2B2(0.332354323472409)	https://www.kegg.jp/kegg-bin/show_pathway?bom04961/bom:102287414%09yellow/bom:102281164%09red/bom:102276558%09red
Environmental Information Processing	Signal transduction	TGF-beta signaling pathway	4	4/110	96/9001	0.0297547	0.507291	0.486357	3.41	bom04350	DCN(-1.18672519555719)/FBN1(-0.468190306386198)/SMAD3(0.501474679071797)/FMOD(-1.72483727203346)	https://www.kegg.jp/kegg-bin/show_pathway?bom04350/bom:102278770%09yellow/bom:102283369%09yellow/bom:102282627%09red/bom:102269990%09yellow
Organismal Systems	Aging	Longevity regulating pathway - multiple species	3	3/110	60/9001	0.0367605	0.507291	0.486357	4.09	bom04213	CRYAB(-0.35968106605918)/AKT1S1(0.379453750584738)	https://www.kegg.jp/kegg-bin/show_pathway?bom04213/bom:102284064%09yellow/bom:102278977%09yellow/bom:102264796%09red
Human Diseases	Infectious disease: parasitic	Malaria	3	3/110	60/9001	0.0367605	0.507291	0.486357	4.09	bom05144	THBS4(-0.821861305669838)/PECAM1(-0.269533316201014)	https://www.kegg.jp/kegg-bin/show_pathway?bom05144/bom:102284714%09yellow/bom:102275753%09yellow/bom:102284348%09yellow
Organismal Systems	Digestive system	Pancreatic secretion	4	4/110	104/9001	0.0382783	0.507291	0.486357	3.15	bom04972	GNA11(-0.307545472067187)/ATP2A1(0.285637915910901)/ATP2A2(0.297974702979703)/ATP2B2(0.332354323472409)	https://www.kegg.jp/kegg-bin/show_pathway?bom04972/bom:102287414%09yellow/bom:102278227%09red/bom:102281077%09red/bom:102276558%09red
Organismal Systems	Endocrine system	Renin-angiotensin system	2	2/110	26/9001	0.039751	0.507291	0.486357	6.29	bom04614	PREP(-0.29779696147552)/MME(0.335550678043677)	https://www.kegg.jp/kegg-bin/show_pathway?bom04614/bom:102284435%09yellow/bom:102276645%09red
Human Diseases	Neurodegenerative disease	Pathways of neurodegeneration - multiple diseases	11	11/110	498/9001	0.040488	0.507291	0.486357	1.81	bom05022	GNA11(-0.307545472067187)/PRPH(-0.29894215716715)/MFN1(0.378540956077777)/HIP1(-0.700098694016862)/ATP2A1(0.285637915910901)/ATP2A2(0.297974702979703)/NEFM(-0.532183325899514)/PSMC4(-0.444268730566352)/FADD(-0.591115745107142)	https://www.kegg.jp/kegg-bin/show_pathway?bom05022/bom:102287414%09yellow/bom:102271529%09yellow/bom:102275311%09red/bom:102272170%09yellow/bom:102278227%09red/bom:102281077%09red/bom:102285188%09yellow/bom:102285119%09red/bom:102286307%09red/bom:102266918%09yellow/bom:102271962%09yellow
Organismal Systems	Circulatory system	Adrenergic signaling in cardiomyocytes	5	5/110	160/9001	0.0460636	0.540532	0.518227	2.56	bom04261	GNA11(-0.307545472067187)/ATP2A1(0.285637915910901)/ATP2A2(0.297974702979703)/SCN4B(0.716237397808375)/ATP2B2(0.332354323472409)	https://www.kegg.jp/kegg-bin/show_pathway?bom04261/bom:102287414%09yellow/bom:102278227%09red/bom:102281077%09red/bom:102274477%09red/bom:102276558%09red
Metabolism	Carbohydrate metabolism	Pentose phosphate pathway	2	2/110	29/9001	0.0485036	0.540532	0.518227	5.64	bom00030	PGD(-0.264940021440422)/RPIA(-0.269767216710533)	https://www.kegg.jp/kegg-bin/show_pathway?bom00030/bom:102270573%09yellow/bom:102278286%09yellow
Genetic Information Processing	Information processing in viruses	Viral life cycle - HIV-1	3	3/110	70/9001	0.0539305	0.540532	0.518227	3.51	bom03250	PSIP1(-0.29887652560349)/NUP153(0.277157244143755)/MX1(-0.344507332228636)	https://www.kegg.jp/kegg-bin/show_pathway?bom03250/bom:102287669%09yellow/bom:102270023%09red/bom:102273400%09yellow
Organismal Systems	Immune system	Leukocyte transendothelial migration	4	4/110	119/9001	0.0576662	0.540532	0.518227	2.75	bom04670	ACTN1(0.282222681622616)/PECAM1(-0.269533316201014)/THY1(-0.578655989812401)/MMP2(-0.50528092514662)	https://www.kegg.jp/kegg-bin/show_pathway?bom04670/bom:102287647%09red/bom:102275753%09yellow/bom:102285533%09yellow/bom:102269336%09yellow
Human Diseases	Cardiovascular disease	Arrhythmogenic right ventricular cardiomyopathy	3	3/110	74/9001	0.0617025	0.540532	0.518227	3.32	bom05412	ATP2A1(0.285637915910901)/ATP2A2(0.297974702979703)/LMNA(-0.360862218065354)	https://www.kegg.jp/kegg-bin/show_pathway?bom05412/bom:102278227%09red/bom:102281077%09red/bom:102280217%09yellow
Organismal Systems	Endocrine system	Thyroid hormone signaling pathway	4	4/110	122/9001	0.0620736	0.540532	0.518227	2.68	bom04919	PLCD4(0.880186091103799)/ATP2A1(0.285637915910901)/ATP2A2(0.297974702979703)/TSC2(0.330319056198387)	https://www.kegg.jp/kegg-bin/show_pathway?bom04919/bom:102273490%09red/bom:102278227%09red/bom:102281077%09red/bom:102267343%09red
Organismal Systems	Immune system	NOD-like receptor signaling pathway	5	5/110	175/9001	0.0629785	0.540532	0.518227	2.34	bom04621	MFN1(0.378540956077777)/FADD(-0.591115745107142)/BRCC3(0.329822634016078)	https://www.kegg.jp/kegg-bin/show_pathway?bom04621/bom:102265694%09yellow/bom:102275311%09red/bom:102269799%09red/bom:102271962%09yellow/bom:102281436%09red
Human Diseases	Substance dependence	Alcoholism	6	6/110	231/9001	0.0634427	0.540532	0.518227	2.13	bom05034	H2BC15(-0.518016004470477)	https://www.kegg.jp/kegg-bin/show_pathway?bom05034/bom:102287427%09yellow/bom:102278212%09yellow/bom:102281510%09yellow/bom:102280012%09yellow/bom:102270805%09yellow/bom:102276344%09yellow
Cellular Processes	Cell growth and death	Apoptosis - multiple species	2	2/110	36/9001	0.0712638	0.583815	0.559724	4.55	bom04215	FADD(-0.591115745107142)	https://www.kegg.jp/kegg-bin/show_pathway?bom04215/bom:102287626%09red/bom:102271962%09yellow
Metabolism	Amino acid metabolism	Tyrosine metabolism	2	2/110	38/9001	0.0782957	0.584714	0.560586	4.31	bom00350	AOX1(-0.34980421596273)	https://www.kegg.jp/kegg-bin/show_pathway?bom00350/bom:102278212%09yellow/bom:102272565%09yellow
Human Diseases	Immune disease	Systemic lupus erythematosus	5	5/110	191/9001	0.0844153	0.584714	0.560586	2.14	bom05322	ACTN1(0.282222681622616)/H2BC15(-0.518016004470477)	https://www.kegg.jp/kegg-bin/show_pathway?bom05322/bom:102287647%09red/bom:102281510%09yellow/bom:102280012%09yellow/bom:102270805%09yellow/bom:102276344%09yellow
Organismal Systems	Digestive system	Protein digestion and absorption	4	4/110	136/9001	0.0849056	0.584714	0.560586	2.41	bom04974	COL6A2(-0.845594140125228)/COL12A1(-1.4357382262556)/MME(0.335550678043677)/COL2A1(-0.406244859654262)	https://www.kegg.jp/kegg-bin/show_pathway?bom04974/bom:102278458%09yellow/bom:102278077%09yellow/bom:102276645%09red/bom:102284180%09yellow
Metabolism	Nucleotide metabolism	Nucleotide metabolism	3	3/110	85/9001	0.0855548	0.584714	0.560586	2.89	bom01232	ENPP1(-0.524886137103379)/PNP(-0.403997906297762)	https://www.kegg.jp/kegg-bin/show_pathway?bom01232/bom:102268360%09red/bom:102266516%09yellow/bom:102270686%09yellow
Cellular Processes	Cell growth and death	Apoptosis	4	4/110	137/9001	0.0866754	0.584714	0.560586	2.39	bom04210	CTSK(-0.866256957575295)/LMNA(-0.360862218065354)/FADD(-0.591115745107142)	https://www.kegg.jp/kegg-bin/show_pathway?bom04210/bom:102287709%09yellow/bom:102287626%09red/bom:102280217%09yellow/bom:102271962%09yellow
Cellular Processes	Transport and catabolism	Endocytosis	6	6/110	255/9001	0.0918818	0.584714	0.560586	1.93	bom04144	EPN1(-0.290611585519943)/SMAD3(0.501474679071797)/EHD2(-0.282770760366517)/RABEP1(0.608730696101269)	https://www.kegg.jp/kegg-bin/show_pathway?bom04144/bom:102281164%09red/bom:102278977%09yellow/bom:106701181%09yellow/bom:102282627%09red/bom:102277900%09yellow/bom:102276783%09red
Organismal Systems	Immune system	Complement and coagulation cascades	3	3/110	90/9001	0.0975143	0.584714	0.560586	2.73	bom04610	SERPING1(-0.371974786375298)/SERPINA1(-0.545464205540682)/FGB(-0.447727408170151)	https://www.kegg.jp/kegg-bin/show_pathway?bom04610/bom:102278593%09yellow/bom:102280489%09yellow/bom:102284525%09yellow
Human Diseases	Cardiovascular disease	Hypertrophic cardiomyopathy	3	3/110	91/9001	0.0999843	0.584714	0.560586	2.7	bom05410	ATP2A1(0.285637915910901)/ATP2A2(0.297974702979703)/LMNA(-0.360862218065354)	https://www.kegg.jp/kegg-bin/show_pathway?bom05410/bom:102278227%09red/bom:102281077%09red/bom:102280217%09yellow
Organismal Systems	Endocrine system	Estrogen signaling pathway	4	4/110	146/9001	0.103398	0.584714	0.560586	2.24	bom04915	GNA11(-0.307545472067187)/KRT18(-0.491756365240119)/MMP2(-0.50528092514662)	https://www.kegg.jp/kegg-bin/show_pathway?bom04915/bom:102287414%09yellow/bom:102264502%09yellow/bom:102278977%09yellow/bom:102269336%09yellow
Human Diseases	Infectious disease: viral	Measles	4	4/110	147/9001	0.105343	0.584714	0.560586	2.23	bom05162	MX1(-0.344507332228636)/FADD(-0.591115745107142)	https://www.kegg.jp/kegg-bin/show_pathway?bom05162/bom:102273400%09yellow/bom:102278977%09yellow/bom:102281680%09yellow/bom:102271962%09yellow
Human Diseases	Neurodegenerative disease	Spinocerebellar ataxia	4	4/110	148/9001	0.107303	0.584714	0.560586	2.21	bom05017	GNA11(-0.307545472067187)/ATP2A1(0.285637915910901)/ATP2A2(0.297974702979703)/PSMC4(-0.444268730566352)	https://www.kegg.jp/kegg-bin/show_pathway?bom05017/bom:102287414%09yellow/bom:102278227%09red/bom:102281077%09red/bom:102266918%09yellow
Cellular Processes	Cellular community - eukaryotes	Focal adhesion	5	5/110	206/9001	0.107595	0.584714	0.560586	1.99	bom04510	COL6A2(-0.845594140125228)/THBS4(-0.821861305669838)/ACTN1(0.282222681622616)/TNC(-1.01536216525227)/COL2A1(-0.406244859654262)	https://www.kegg.jp/kegg-bin/show_pathway?bom04510/bom:102278458%09yellow/bom:102284714%09yellow/bom:102287647%09red/bom:102283502%09yellow/bom:102284180%09yellow
Human Diseases	Cardiovascular disease	Fluid shear stress and atherosclerosis	4	4/110	149/9001	0.109281	0.584714	0.560586	2.2	bom05418	PECAM1(-0.269533316201014)/HMOX1(-0.307186061883886)/MMP2(-0.50528092514662)	https://www.kegg.jp/kegg-bin/show_pathway?bom05418/bom:102265694%09yellow/bom:102275753%09yellow/bom:102281265%09yellow/bom:102269336%09yellow
Metabolism	Global and overview maps	Biosynthesis of cofactors	4	4/110	151/9001	0.113285	0.584714	0.560586	2.17	bom01240	LIAS(-0.282968723297399)/NADK2(-0.295333372374368)/COQ6(-0.723116555055954)	https://www.kegg.jp/kegg-bin/show_pathway?bom01240/bom:102284241%09yellow/bom:102268360%09red/bom:102269042%09yellow/bom:102278708%09yellow
Organismal Systems	Digestive system	Salivary secretion	3	3/110	97/9001	0.11532	0.584714	0.560586	2.53	bom04970	GNA11(-0.307545472067187)/ATP2B2(0.332354323472409)	https://www.kegg.jp/kegg-bin/show_pathway?bom04970/bom:102287414%09yellow/bom:102269799%09red/bom:102276558%09red
Human Diseases	Cardiovascular disease	Dilated cardiomyopathy	3	3/110	97/9001	0.11532	0.584714	0.560586	2.53	bom05414	ATP2A1(0.285637915910901)/ATP2A2(0.297974702979703)/LMNA(-0.360862218065354)	https://www.kegg.jp/kegg-bin/show_pathway?bom05414/bom:102278227%09red/bom:102281077%09red/bom:102280217%09yellow
Organismal Systems	Circulatory system	Cardiac muscle contraction	3	3/110	99/9001	0.120619	0.584714	0.560586	2.48	bom04260	ATP2A1(0.285637915910901)/ATP2A2(0.297974702979703)	https://www.kegg.jp/kegg-bin/show_pathway?bom04260/bom:102278227%09red/bom:102281077%09red/bom:102286307%09red
Human Diseases	Infectious disease: viral	Human papillomavirus infection	7	7/110	339/9001	0.120786	0.584714	0.560586	1.69	bom05165	COL6A2(-0.845594140125228)/THBS4(-0.821861305669838)/TNC(-1.01536216525227)/MX1(-0.344507332228636)/TSC2(0.330319056198387)/FADD(-0.591115745107142)/COL2A1(-0.406244859654262)	https://www.kegg.jp/kegg-bin/show_pathway?bom05165/bom:102278458%09yellow/bom:102284714%09yellow/bom:102283502%09yellow/bom:102273400%09yellow/bom:102267343%09red/bom:102271962%09yellow/bom:102284180%09yellow
Human Diseases	Neurodegenerative disease	Alzheimer disease	8	8/110	408/9001	0.125721	0.586099	0.561913	1.6	bom05010	GNA11(-0.307545472067187)/MME(0.335550678043677)/ATP2A1(0.285637915910901)/ATP2A2(0.297974702979703)/PSMC4(-0.444268730566352)/FADD(-0.591115745107142)	https://www.kegg.jp/kegg-bin/show_pathway?bom05010/bom:102287414%09yellow/bom:102276645%09red/bom:102278227%09red/bom:102281077%09red/bom:102285119%09red/bom:102286307%09red/bom:102266918%09yellow/bom:102271962%09yellow
Metabolism	Metabolism of cofactors and vitamins	Ubiquinone and other terpenoid-quinone biosynthesis	1	1/110	11/9001	0.126575	0.586099	0.561913	7.44	bom00130	COQ6(-0.723116555055954)	https://www.kegg.jp/kegg-bin/show_pathway?bom00130/bom:102278708%09yellow
Human Diseases	Endocrine and metabolic disease	AGE-RAGE signaling pathway in diabetic complications	3	3/110	106/9001	0.139848	0.63378	0.607627	2.32	bom04933	PLCD4(0.880186091103799)/MMP2(-0.50528092514662)/SMAD3(0.501474679071797)	https://www.kegg.jp/kegg-bin/show_pathway?bom04933/bom:102273490%09red/bom:102269336%09yellow/bom:102282627%09red
Cellular Processes	Cell growth and death	Necroptosis	4	4/110	167/9001	0.147549	0.636254	0.609999	1.96	bom04217	PYGL(0.337683780087776)/FADD(-0.591115745107142)	https://www.kegg.jp/kegg-bin/show_pathway?bom04217/bom:102267614%09yellow/bom:102276344%09yellow/bom:102270861%09red/bom:102271962%09yellow
Human Diseases	Neurodegenerative disease	Parkinson disease	6	6/110	293/9001	0.148771	0.636254	0.609999	1.68	bom05012	MFN1(0.378540956077777)/PSMC4(-0.444268730566352)	https://www.kegg.jp/kegg-bin/show_pathway?bom05012/bom:102265694%09yellow/bom:102275311%09red/bom:102278212%09yellow/bom:102285119%09red/bom:102286307%09red/bom:102266918%09yellow
Human Diseases	Infectious disease: bacterial	Legionellosis	2	2/110	56/9001	0.149355	0.636254	0.609999	2.92	bom05134		https://www.kegg.jp/kegg-bin/show_pathway?bom05134/bom:102268464%09red/bom:102278977%09yellow
Metabolism	Xenobiotics biodegradation and metabolism	Drug metabolism - cytochrome P450	2	2/110	58/9001	0.157895	0.643164	0.616624	2.82	bom00982	AOX1(-0.34980421596273)	https://www.kegg.jp/kegg-bin/show_pathway?bom00982/bom:102278212%09yellow/bom:102272565%09yellow
Environmental Information Processing	Signal transduction	cGMP-PKG signaling pathway	4	4/110	172/9001	0.159006	0.643164	0.616624	1.9	bom04022	GNA11(-0.307545472067187)/ATP2A1(0.285637915910901)/ATP2A2(0.297974702979703)/ATP2B2(0.332354323472409)	https://www.kegg.jp/kegg-bin/show_pathway?bom04022/bom:102287414%09yellow/bom:102278227%09red/bom:102281077%09red/bom:102276558%09red
Organismal Systems	Nervous system	Glutamatergic synapse	3	3/110	113/9001	0.160036	0.643164	0.616624	2.17	bom04724	GNA11(-0.307545472067187)/HOMER1(0.306784910177737)	https://www.kegg.jp/kegg-bin/show_pathway?bom04724/bom:102287414%09yellow/bom:102286255%09red/bom:102287427%09yellow
Genetic Information Processing	Translation	Nucleocytoplasmic transport	3	3/110	115/9001	0.165962	0.654629	0.627615	2.13	bom03013	ALYREF(-0.43517448242596)/KPNA1(0.540489572648121)/NUP153(0.277157244143755)	https://www.kegg.jp/kegg-bin/show_pathway?bom03013/bom:102288412%09yellow/bom:102273512%09red/bom:102270023%09red
Metabolism	Xenobiotics biodegradation and metabolism	Metabolism of xenobiotics by cytochrome P450	2	2/110	62/9001	0.175235	0.678637	0.650633	2.64	bom00980	CBR1(-0.369374910327043)	https://www.kegg.jp/kegg-bin/show_pathway?bom00980/bom:102279872%09yellow/bom:102265481%09yellow
Organismal Systems	Nervous system	Serotonergic synapse	3	3/110	121/9001	0.184117	0.700301	0.671403	2.03	bom04726	GNA11(-0.307545472067187)	https://www.kegg.jp/kegg-bin/show_pathway?bom04726/bom:102287414%09yellow/bom:102287427%09yellow/bom:102278212%09yellow
Metabolism	Metabolism of cofactors and vitamins	Thiamine metabolism	1	1/110	18/9001	0.198717	0.716399	0.686836	4.55	bom00730		https://www.kegg.jp/kegg-bin/show_pathway?bom00730/bom:102268360%09red
Human Diseases	Neurodegenerative disease	Amyotrophic lateral sclerosis	7	7/110	391/9001	0.20125	0.716399	0.686836	1.46	bom05014	PRPH(-0.29894215716715)/ALYREF(-0.43517448242596)/NUP153(0.277157244143755)/NEFM(-0.532183325899514)/PSMC4(-0.444268730566352)	https://www.kegg.jp/kegg-bin/show_pathway?bom05014/bom:102271529%09yellow/bom:102288412%09yellow/bom:102270023%09red/bom:102285188%09yellow/bom:102285119%09red/bom:102286307%09red/bom:102266918%09yellow
Human Diseases	Neurodegenerative disease	Huntington disease	6	6/110	323/9001	0.20264	0.716399	0.686836	1.52	bom05016	GNA11(-0.307545472067187)/HIP1(-0.700098694016862)/PSMC4(-0.444268730566352)	https://www.kegg.jp/kegg-bin/show_pathway?bom05016/bom:102287414%09yellow/bom:102272170%09yellow/bom:102281164%09red/bom:102285119%09red/bom:102286307%09red/bom:102266918%09yellow
Human Diseases	Infectious disease: bacterial	Salmonella infection	5	5/110	256/9001	0.203574	0.716399	0.686836	1.6	bom05132	S100A10(-0.561713176545193)/KPNA1(0.540489572648121)/ANXA2(-0.430854967594617)/FADD(-0.591115745107142)	https://www.kegg.jp/kegg-bin/show_pathway?bom05132/bom:102265694%09yellow/bom:102279558%09yellow/bom:102273512%09red/bom:102286888%09yellow/bom:102271962%09yellow
Metabolism	Metabolism of cofactors and vitamins	Retinol metabolism	2	2/110	69/9001	0.206232	0.716399	0.686836	2.37	bom00830	AOX1(-0.34980421596273)	https://www.kegg.jp/kegg-bin/show_pathway?bom00830/bom:102264512%09red/bom:102272565%09yellow
Metabolism	Amino acid metabolism	Phenylalanine metabolism	1	1/110	19/9001	0.208529	0.716399	0.686836	4.31	bom00360		https://www.kegg.jp/kegg-bin/show_pathway?bom00360/bom:102278212%09yellow
Metabolism	Lipid metabolism	Steroid biosynthesis	1	1/110	20/9001	0.218222	0.727688	0.69766	4.09	bom00100	TM7SF2(-0.608469636957441)	https://www.kegg.jp/kegg-bin/show_pathway?bom00100/bom:102284498%09yellow
Metabolism	Nucleotide metabolism	Purine metabolism	3	3/110	132/9001	0.218648	0.727688	0.69766	1.86	bom00230	ENPP1(-0.524886137103379)/PNP(-0.403997906297762)	https://www.kegg.jp/kegg-bin/show_pathway?bom00230/bom:102268360%09red/bom:102266516%09yellow/bom:102270686%09yellow
Metabolism	Metabolism of cofactors and vitamins	Pantothenate and CoA biosynthesis	1	1/110	21/9001	0.227797	0.745577	0.71481	3.9	bom00770	ENPP1(-0.524886137103379)	https://www.kegg.jp/kegg-bin/show_pathway?bom00770/bom:102266516%09yellow
Organismal Systems	Endocrine system	Thyroid hormone synthesis	2	2/110	75/9001	0.23324	0.745577	0.71481	2.18	bom04918	GNA11(-0.307545472067187)/ALB(-0.764329284241404)	https://www.kegg.jp/kegg-bin/show_pathway?bom04918/bom:102287414%09yellow/bom:102267281%09yellow
Metabolism	Amino acid metabolism	Histidine metabolism	1	1/110	22/9001	0.237256	0.745577	0.71481	3.72	bom00340		https://www.kegg.jp/kegg-bin/show_pathway?bom00340/bom:102278212%09yellow
Organismal Systems	Nervous system	Dopaminergic synapse	3	3/110	138/9001	0.238024	0.745577	0.71481	1.78	bom04728	GNA11(-0.307545472067187)	https://www.kegg.jp/kegg-bin/show_pathway?bom04728/bom:102287414%09yellow/bom:102287427%09yellow/bom:102278212%09yellow
Cellular Processes	Transport and catabolism	Autophagy - animal	3	3/110	142/9001	0.251106	0.763183	0.73169	1.73	bom04140	AKT1S1(0.379453750584738)/TSC2(0.330319056198387)	https://www.kegg.jp/kegg-bin/show_pathway?bom04140/bom:102267614%09yellow/bom:102264796%09red/bom:102267343%09red
Human Diseases	Infectious disease: bacterial	Bacterial invasion of epithelial cells	2	2/110	79/9001	0.251371	0.763183	0.73169	2.07	bom05100	SEPTIN8(-0.303958470336448)/SEPTIN11(-0.269188335689207)	https://www.kegg.jp/kegg-bin/show_pathway?bom05100/bom:102270632%09yellow/bom:102266287%09yellow
Environmental Information Processing	Signal transduction	Apelin signaling pathway	3	3/110	143/9001	0.254394	0.763183	0.73169	1.72	bom04371	GNA11(-0.307545472067187)/SMAD3(0.501474679071797)	https://www.kegg.jp/kegg-bin/show_pathway?bom04371/bom:102287414%09yellow/bom:102287427%09yellow/bom:102282627%09red
Metabolism	Lipid metabolism	Arachidonic acid metabolism	2	2/110	85/9001	0.278629	0.824278	0.790264	1.93	bom00590	CBR1(-0.369374910327043)/PTGES2(0.276066824185181)	https://www.kegg.jp/kegg-bin/show_pathway?bom00590/bom:102279872%09yellow/bom:102274141%09red
Organismal Systems	Nervous system	Retrograde endocannabinoid signaling	3	3/110	153/9001	0.287572	0.836512	0.801993	1.6	bom04723	GNA11(-0.307545472067187)	https://www.kegg.jp/kegg-bin/show_pathway?bom04723/bom:102287414%09yellow/bom:102287427%09yellow/bom:102285119%09red
Organismal Systems	Aging	Longevity regulating pathway	2	2/110	89/9001	0.296779	0.836512	0.801993	1.84	bom04211	AKT1S1(0.379453750584738)/TSC2(0.330319056198387)	https://www.kegg.jp/kegg-bin/show_pathway?bom04211/bom:102264796%09red/bom:102267343%09red
Environmental Information Processing	Signal transduction	PI3K-Akt signaling pathway	6	6/110	371/9001	0.300603	0.836512	0.801993	1.32	bom04151	COL6A2(-0.845594140125228)/THBS4(-0.821861305669838)/TNC(-1.01536216525227)/TSC2(0.330319056198387)/COL2A1(-0.406244859654262)	https://www.kegg.jp/kegg-bin/show_pathway?bom04151/bom:102278458%09yellow/bom:102284714%09yellow/bom:102283502%09yellow/bom:102287427%09yellow/bom:102267343%09red/bom:102284180%09yellow
Environmental Information Processing	Signal transduction	mTOR signaling pathway	3	3/110	160/9001	0.311012	0.836512	0.801993	1.53	bom04150	AKT1S1(0.379453750584738)/TSC2(0.330319056198387)/LAMTOR2(0.968925996219361)	https://www.kegg.jp/kegg-bin/show_pathway?bom04150/bom:102264796%09red/bom:102267343%09red/bom:102279465%09red
Human Diseases	Infectious disease: viral	Hepatitis C	3	3/110	161/9001	0.314368	0.836512	0.801993	1.52	bom05160	MX1(-0.344507332228636)/FADD(-0.591115745107142)	https://www.kegg.jp/kegg-bin/show_pathway?bom05160/bom:102284348%09yellow/bom:102273400%09yellow/bom:102271962%09yellow
Cellular Processes	Cellular community - eukaryotes	Adherens junction	2	2/110	93/9001	0.314864	0.836512	0.801993	1.76	bom04520	ACTN1(0.282222681622616)/SMAD3(0.501474679071797)	https://www.kegg.jp/kegg-bin/show_pathway?bom04520/bom:102287647%09red/bom:102282627%09red
Human Diseases	Infectious disease: viral	Human cytomegalovirus infection	4	4/110	234/9001	0.320703	0.836512	0.801993	1.4	bom05163	GNA11(-0.307545472067187)/TSC2(0.330319056198387)/FADD(-0.591115745107142)	https://www.kegg.jp/kegg-bin/show_pathway?bom05163/bom:102287414%09yellow/bom:102287427%09yellow/bom:102267343%09red/bom:102271962%09yellow
Organismal Systems	Endocrine system	GnRH signaling pathway	2	2/110	97/9001	0.332849	0.836512	0.801993	1.69	bom04912	GNA11(-0.307545472067187)/MMP2(-0.50528092514662)	https://www.kegg.jp/kegg-bin/show_pathway?bom04912/bom:102287414%09yellow/bom:102269336%09yellow
Human Diseases	Cancer: overview	Choline metabolism in cancer	2	2/110	98/9001	0.337326	0.836512	0.801993	1.67	bom05231	PLPP3(-0.325479588802993)/TSC2(0.330319056198387)	https://www.kegg.jp/kegg-bin/show_pathway?bom05231/bom:102270713%09yellow/bom:102267343%09red
Organismal Systems	Immune system	Toll-like receptor signaling pathway	2	2/110	99/9001	0.341794	0.836512	0.801993	1.65	bom04620	CTSK(-0.866256957575295)/FADD(-0.591115745107142)	https://www.kegg.jp/kegg-bin/show_pathway?bom04620/bom:102287709%09yellow/bom:102271962%09yellow
Human Diseases	Infectious disease: viral	Influenza A	3	3/110	170/9001	0.344591	0.836512	0.801993	1.44	bom05164	KPNA1(0.540489572648121)/MX1(-0.344507332228636)/FADD(-0.591115745107142)	https://www.kegg.jp/kegg-bin/show_pathway?bom05164/bom:102273512%09red/bom:102273400%09yellow/bom:102271962%09yellow
Organismal Systems	Endocrine system	Aldosterone synthesis and secretion	2	2/110	100/9001	0.346253	0.836512	0.801993	1.64	bom04925	GNA11(-0.307545472067187)/ATP2B2(0.332354323472409)	https://www.kegg.jp/kegg-bin/show_pathway?bom04925/bom:102287414%09yellow/bom:102276558%09red
Environmental Information Processing	Signal transduction	cAMP signaling pathway	4	4/110	245/9001	0.351367	0.836512	0.801993	1.34	bom04024	ATP2A1(0.285637915910901)/ATP2A2(0.297974702979703)/ATP2B2(0.332354323472409)	https://www.kegg.jp/kegg-bin/show_pathway?bom04024/bom:102278227%09red/bom:102281077%09red/bom:102266744%09red/bom:102276558%09red
Human Diseases	Infectious disease: parasitic	Amoebiasis	2	2/110	103/9001	0.35957	0.836512	0.801993	1.59	bom05146	GNA11(-0.307545472067187)/ACTN1(0.282222681622616)	https://www.kegg.jp/kegg-bin/show_pathway?bom05146/bom:102287414%09yellow/bom:102287647%09red
Genetic Information Processing	Folding, sorting and degradation	Protein processing in endoplasmic reticulum	3	3/110	175/9001	0.361352	0.836512	0.801993	1.4	bom04141	HSPH1(0.303508667584015)/CRYAB(-0.35968106605918)	https://www.kegg.jp/kegg-bin/show_pathway?bom04141/bom:102266484%09red/bom:102284064%09yellow/bom:102278977%09yellow
Human Diseases	Infectious disease: bacterial	Staphylococcus aureus infection	2	2/110	104/9001	0.363988	0.836512	0.801993	1.57	bom05150	KRT18(-0.491756365240119)	https://www.kegg.jp/kegg-bin/show_pathway?bom05150/bom:102264502%09yellow/bom:102269799%09red
Organismal Systems	Environmental adaptation	Circadian entrainment	2	2/110	105/9001	0.368395	0.836512	0.801993	1.56	bom04713	GNA11(-0.307545472067187)	https://www.kegg.jp/kegg-bin/show_pathway?bom04713/bom:102287414%09yellow/bom:102287427%09yellow
Metabolism	Metabolism of cofactors and vitamins	Porphyrin metabolism	1	1/110	38/9001	0.373886	0.836512	0.801993	2.15	bom00860	HMOX1(-0.307186061883886)	https://www.kegg.jp/kegg-bin/show_pathway?bom00860/bom:102281265%09yellow
Organismal Systems	Environmental adaptation	Thermogenesis	4	4/110	255/9001	0.379292	0.836512	0.801993	1.28	bom04714	AKT1S1(0.379453750584738)/TSC2(0.330319056198387)	https://www.kegg.jp/kegg-bin/show_pathway?bom04714/bom:102285119%09red/bom:102286307%09red/bom:102264796%09red/bom:102267343%09red
Human Diseases	Cancer: specific types	Thyroid cancer	1	1/110	40/9001	0.389161	0.836512	0.801993	2.05	bom05216	CCDC6(0.322434258137354)	https://www.kegg.jp/kegg-bin/show_pathway?bom05216/bom:102284691%09red
Human Diseases	Infectious disease: parasitic	African trypanosomiasis	1	1/110	41/9001	0.396659	0.836512	0.801993	2	bom05143	GNA11(-0.307545472067187)	https://www.kegg.jp/kegg-bin/show_pathway?bom05143/bom:102287414%09yellow
Human Diseases	Cancer: specific types	Bladder cancer	1	1/110	41/9001	0.396659	0.836512	0.801993	2	bom05219	MMP2(-0.50528092514662)	https://www.kegg.jp/kegg-bin/show_pathway?bom05219/bom:102269336%09yellow
Human Diseases	Infectious disease: bacterial	Tuberculosis	3	3/110	187/9001	0.401286	0.836512	0.801993	1.31	bom05152	FADD(-0.591115745107142)	https://www.kegg.jp/kegg-bin/show_pathway?bom05152/bom:102281680%09yellow/bom:102269799%09red/bom:102271962%09yellow
Organismal Systems	Nervous system	Cholinergic synapse	2	2/110	114/9001	0.40749	0.836512	0.801993	1.44	bom04725	GNA11(-0.307545472067187)	https://www.kegg.jp/kegg-bin/show_pathway?bom04725/bom:102287414%09yellow/bom:102287427%09yellow
Metabolism	Global and overview maps	Carbon metabolism	2	2/110	116/9001	0.416025	0.836512	0.801993	1.41	bom01200	PGD(-0.264940021440422)/RPIA(-0.269767216710533)	https://www.kegg.jp/kegg-bin/show_pathway?bom01200/bom:102270573%09yellow/bom:102278286%09yellow
Genetic Information Processing	Replication and repair	Base excision repair	1	1/110	44/9001	0.418611	0.836512	0.801993	1.86	bom03410		https://www.kegg.jp/kegg-bin/show_pathway?bom03410/bom:102267614%09yellow
Genetic Information Processing	Replication and repair	Homologous recombination	1	1/110	44/9001	0.418611	0.836512	0.801993	1.86	bom03440	BRCC3(0.329822634016078)	https://www.kegg.jp/kegg-bin/show_pathway?bom03440/bom:102281436%09red
Human Diseases	Infectious disease: parasitic	Chagas disease	2	2/110	117/9001	0.420269	0.836512	0.801993	1.4	bom05142	GNA11(-0.307545472067187)/FADD(-0.591115745107142)	https://www.kegg.jp/kegg-bin/show_pathway?bom05142/bom:102287414%09yellow/bom:102271962%09yellow
Organismal Systems	Digestive system	Carbohydrate digestion and absorption	1	1/110	45/9001	0.425751	0.836512	0.801993	1.82	bom04973	SLC37A4(0.272118805527246)	https://www.kegg.jp/kegg-bin/show_pathway?bom04973/bom:102266669%09red
Unknown	Unknown	Motor proteins	3	3/110	195/9001	0.427545	0.836512	0.801993	1.26	bom04814	KIF20A(0.513864773133522)/MYL1(0.474644454399372)/MYH8(0.47694651448046)	https://www.kegg.jp/kegg-bin/show_pathway?bom04814/bom:102286737%09red/bom:102266905%09red/bom:102284840%09red
Metabolism	Amino acid metabolism	Glycine, serine and threonine metabolism	1	1/110	47/9001	0.439771	0.836512	0.801993	1.74	bom00260		https://www.kegg.jp/kegg-bin/show_pathway?bom00260/bom:102278212%09yellow
Genetic Information Processing	Folding, sorting and degradation	Proteasome	1	1/110	47/9001	0.439771	0.836512	0.801993	1.74	bom03050	PSMC4(-0.444268730566352)	https://www.kegg.jp/kegg-bin/show_pathway?bom03050/bom:102266918%09yellow
Organismal Systems	Immune system	Platelet activation	2	2/110	124/9001	0.449536	0.836512	0.801993	1.32	bom04611	GNA11(-0.307545472067187)/FGB(-0.447727408170151)	https://www.kegg.jp/kegg-bin/show_pathway?bom04611/bom:102287414%09yellow/bom:102284525%09yellow
Human Diseases	Substance dependence	Cocaine addiction	1	1/110	49/9001	0.453452	0.836512	0.801993	1.67	bom05030		https://www.kegg.jp/kegg-bin/show_pathway?bom05030/bom:102278212%09yellow
Environmental Information Processing	Signal transduction	AMPK signaling pathway	2	2/110	125/9001	0.45365	0.836512	0.801993	1.31	bom04152	AKT1S1(0.379453750584738)/TSC2(0.330319056198387)	https://www.kegg.jp/kegg-bin/show_pathway?bom04152/bom:102264796%09red/bom:102267343%09red
Environmental Information Processing	Signal transduction	FoxO signaling pathway	2	2/110	128/9001	0.465889	0.836512	0.801993	1.28	bom04068	HOMER1(0.306784910177737)/SMAD3(0.501474679071797)	https://www.kegg.jp/kegg-bin/show_pathway?bom04068/bom:102286255%09red/bom:102282627%09red
Metabolism	Amino acid metabolism	Arginine and proline metabolism	1	1/110	51/9001	0.466802	0.836512	0.801993	1.6	bom00330		https://www.kegg.jp/kegg-bin/show_pathway?bom00330/bom:102278212%09yellow
Human Diseases	Neurodegenerative disease	Prion disease	4	4/110	288/9001	0.470063	0.836512	0.801993	1.14	bom05020	PSMC4(-0.444268730566352)	https://www.kegg.jp/kegg-bin/show_pathway?bom05020/bom:102278977%09yellow/bom:102285119%09red/bom:102286307%09red/bom:102266918%09yellow
Organismal Systems	Endocrine system	Relaxin signaling pathway	2	2/110	131/9001	0.477967	0.836512	0.801993	1.25	bom04926	MMP2(-0.50528092514662)	https://www.kegg.jp/kegg-bin/show_pathway?bom04926/bom:102287427%09yellow/bom:102269336%09yellow
Metabolism	Amino acid metabolism	Valine, leucine and isoleucine degradation	1	1/110	53/9001	0.479829	0.836512	0.801993	1.54	bom00280	AOX1(-0.34980421596273)	https://www.kegg.jp/kegg-bin/show_pathway?bom00280/bom:102272565%09yellow
Metabolism	Carbohydrate metabolism	Amino sugar and nucleotide sugar metabolism	1	1/110	53/9001	0.479829	0.836512	0.801993	1.54	bom00520	CHIA(-0.434288459717995)	https://www.kegg.jp/kegg-bin/show_pathway?bom00520/bom:102272607%09yellow
Organismal Systems	Digestive system	Fat digestion and absorption	1	1/110	53/9001	0.479829	0.836512	0.801993	1.54	bom04975	PLPP3(-0.325479588802993)	https://www.kegg.jp/kegg-bin/show_pathway?bom04975/bom:102270713%09yellow
Metabolism	Lipid metabolism	Ether lipid metabolism	1	1/110	54/9001	0.486224	0.836512	0.801993	1.52	bom00565	PLPP3(-0.325479588802993)	https://www.kegg.jp/kegg-bin/show_pathway?bom00565/bom:102270713%09yellow
Metabolism	Nucleotide metabolism	Pyrimidine metabolism	1	1/110	55/9001	0.49254	0.836512	0.801993	1.49	bom00240	ENPP1(-0.524886137103379)	https://www.kegg.jp/kegg-bin/show_pathway?bom00240/bom:102266516%09yellow
Metabolism	Lipid metabolism	Sphingolipid metabolism	1	1/110	55/9001	0.49254	0.836512	0.801993	1.49	bom00600	PLPP3(-0.325479588802993)	https://www.kegg.jp/kegg-bin/show_pathway?bom00600/bom:102270713%09yellow
Cellular Processes	Cell growth and death	Ferroptosis	1	1/110	59/9001	0.517047	0.836512	0.801993	1.39	bom04216	HMOX1(-0.307186061883886)	https://www.kegg.jp/kegg-bin/show_pathway?bom04216/bom:102281265%09yellow
Genetic Information Processing	Transcription	Spliceosome	2	2/110	143/9001	0.524591	0.836512	0.801993	1.14	bom03040	ALYREF(-0.43517448242596)	https://www.kegg.jp/kegg-bin/show_pathway?bom03040/bom:102288412%09yellow/bom:102278977%09yellow
Environmental Information Processing	Membrane transport	ABC transporters	1	1/110	61/9001	0.528856	0.836512	0.801993	1.34	bom02010	ABCB7(0.388943963623795)	https://www.kegg.jp/kegg-bin/show_pathway?bom02010/bom:102279427%09red
Metabolism	Metabolism of other amino acids	Glutathione metabolism	1	1/110	62/9001	0.534653	0.836512	0.801993	1.32	bom00480	PGD(-0.264940021440422)	https://www.kegg.jp/kegg-bin/show_pathway?bom00480/bom:102270573%09yellow
Genetic Information Processing	Translation	Ribosome	3	3/110	230/9001	0.536775	0.836512	0.801993	1.07	bom03010	MRPL13(0.40495398022362)	https://www.kegg.jp/kegg-bin/show_pathway?bom03010/bom:102275320%09red/bom:102278883%09red/bom:102269926%09red
Organismal Systems	Nervous system	Long-term depression	1	1/110	64/9001	0.546036	0.836512	0.801993	1.28	bom04730	GNA11(-0.307545472067187)	https://www.kegg.jp/kegg-bin/show_pathway?bom04730/bom:102287414%09yellow
Environmental Information Processing	Signal transduction	Phospholipase D signaling pathway	2	2/110	149/9001	0.546846	0.836512	0.801993	1.1	bom04072	PLPP3(-0.325479588802993)/TSC2(0.330319056198387)	https://www.kegg.jp/kegg-bin/show_pathway?bom04072/bom:102270713%09yellow/bom:102267343%09red
Human Diseases	Infectious disease: viral	Human immunodeficiency virus 1 infection	3	3/110	234/9001	0.548522	0.836512	0.801993	1.05	bom05170	GNA11(-0.307545472067187)/FADD(-0.591115745107142)	https://www.kegg.jp/kegg-bin/show_pathway?bom05170/bom:102287414%09yellow/bom:102287427%09yellow/bom:102271962%09yellow
Metabolism	Amino acid metabolism	Lysine degradation	1	1/110	65/9001	0.551624	0.836512	0.801993	1.26	bom00310	DHTKD1(0.296287713539095)	https://www.kegg.jp/kegg-bin/show_pathway?bom00310/bom:102284154%09red
Genetic Information Processing	Translation	Aminoacyl-tRNA biosynthesis	1	1/110	66/9001	0.557143	0.836512	0.801993	1.24	bom00970	SARS2(0.275944531456229)	https://www.kegg.jp/kegg-bin/show_pathway?bom00970/bom:102285039%09red
Organismal Systems	Endocrine system	Cortisol synthesis and secretion	1	1/110	66/9001	0.557143	0.836512	0.801993	1.24	bom04927	GNA11(-0.307545472067187)	https://www.kegg.jp/kegg-bin/show_pathway?bom04927/bom:102287414%09yellow
Organismal Systems	Endocrine system	GnRH secretion	1	1/110	66/9001	0.557143	0.836512	0.801993	1.24	bom04929	GNA11(-0.307545472067187)	https://www.kegg.jp/kegg-bin/show_pathway?bom04929/bom:102287414%09yellow
Human Diseases	Cancer: specific types	Acute myeloid leukemia	1	1/110	68/9001	0.567981	0.836512	0.801993	1.2	bom05221	PPARD(-0.376899922534687)	https://www.kegg.jp/kegg-bin/show_pathway?bom05221/bom:102282715%09yellow
Organismal Systems	Immune system	Cytosolic DNA-sensing pathway	1	1/110	69/9001	0.573301	0.836512	0.801993	1.19	bom04623	FADD(-0.591115745107142)	https://www.kegg.jp/kegg-bin/show_pathway?bom04623/bom:102271962%09yellow
Human Diseases	Infectious disease: viral	Coronavirus disease - COVID-19	4	4/110	329/9001	0.575454	0.836512	0.801993	0.99	bom05171	MX1(-0.344507332228636)/FGB(-0.447727408170151)	https://www.kegg.jp/kegg-bin/show_pathway?bom05171/bom:102275320%09red/bom:102278883%09red/bom:102273400%09yellow/bom:102284525%09yellow
Metabolism	Lipid metabolism	Glycerolipid metabolism	1	1/110	70/9001	0.578556	0.836512	0.801993	1.17	bom00561	PLPP3(-0.325479588802993)	https://www.kegg.jp/kegg-bin/show_pathway?bom00561/bom:102270713%09yellow
Metabolism	Energy metabolism	Oxidative phosphorylation	2	2/110	159/9001	0.582317	0.836512	0.801993	1.03	bom00190		https://www.kegg.jp/kegg-bin/show_pathway?bom00190/bom:102285119%09red/bom:102286307%09red
Metabolism	Carbohydrate metabolism	Inositol phosphate metabolism	1	1/110	72/9001	0.588874	0.836512	0.801993	1.14	bom00562	PLCD4(0.880186091103799)	https://www.kegg.jp/kegg-bin/show_pathway?bom00562/bom:102273490%09red
Organismal Systems	Nervous system	Long-term potentiation	1	1/110	72/9001	0.588874	0.836512	0.801993	1.14	bom04720	GNA11(-0.307545472067187)	https://www.kegg.jp/kegg-bin/show_pathway?bom04720/bom:102287414%09yellow
Cellular Processes	Transport and catabolism	Mitophagy - animal	1	1/110	73/9001	0.593939	0.836512	0.801993	1.12	bom04137	MFN1(0.378540956077777)	https://www.kegg.jp/kegg-bin/show_pathway?bom04137/bom:102275311%09red
Human Diseases	Substance dependence	Amphetamine addiction	1	1/110	73/9001	0.593939	0.836512	0.801993	1.12	bom05031		https://www.kegg.jp/kegg-bin/show_pathway?bom05031/bom:102278212%09yellow
Human Diseases	Cancer: overview	Viral carcinogenesis	3	3/110	251/9001	0.596474	0.836512	0.801993	0.98	bom05203	ACTN1(0.282222681622616)/H2BC15(-0.518016004470477)	https://www.kegg.jp/kegg-bin/show_pathway?bom05203/bom:102287647%09red/bom:102281510%09yellow/bom:102270805%09yellow
Human Diseases	Cancer: overview	Chemical carcinogenesis - reactive oxygen species	3	3/110	252/9001	0.599192	0.836512	0.801993	0.97	bom05208	HMOX1(-0.307186061883886)	https://www.kegg.jp/kegg-bin/show_pathway?bom05208/bom:102281265%09yellow/bom:102285119%09red/bom:102286307%09red
Cellular Processes	Transport and catabolism	Phagosome	2	2/110	164/9001	0.599282	0.836512	0.801993	1	bom04145	THBS4(-0.821861305669838)	https://www.kegg.jp/kegg-bin/show_pathway?bom04145/bom:102284714%09yellow/bom:102281680%09yellow
Human Diseases	Infectious disease: viral	Hepatitis B	2	2/110	164/9001	0.599282	0.836512	0.801993	1	bom05161	FADD(-0.591115745107142)/SMAD3(0.501474679071797)	https://www.kegg.jp/kegg-bin/show_pathway?bom05161/bom:102271962%09yellow/bom:102282627%09red
Human Diseases	Cancer: overview	MicroRNAs in cancer	2	2/110	164/9001	0.599282	0.836512	0.801993	1	bom05206	TNC(-1.01536216525227)/HMOX1(-0.307186061883886)	https://www.kegg.jp/kegg-bin/show_pathway?bom05206/bom:102283502%09yellow/bom:102281265%09yellow
Cellular Processes	Cell growth and death	Cellular senescence	2	2/110	166/9001	0.605923	0.836512	0.801993	0.99	bom04218	TSC2(0.330319056198387)/SMAD3(0.501474679071797)	https://www.kegg.jp/kegg-bin/show_pathway?bom04218/bom:102267343%09red/bom:102282627%09red
Metabolism	Global and overview maps	Biosynthesis of amino acids	1	1/110	76/9001	0.608765	0.836512	0.801993	1.08	bom01230	RPIA(-0.269767216710533)	https://www.kegg.jp/kegg-bin/show_pathway?bom01230/bom:102278286%09yellow
Human Diseases	Immune disease	Inflammatory bowel disease	1	1/110	76/9001	0.608765	0.836512	0.801993	1.08	bom05321	SMAD3(0.501474679071797)	https://www.kegg.jp/kegg-bin/show_pathway?bom05321/bom:102282627%09red
Organismal Systems	Immune system	B cell receptor signaling pathway	1	1/110	77/9001	0.613587	0.836512	0.801993	1.06	bom04662		https://www.kegg.jp/kegg-bin/show_pathway?bom04662/bom:102284348%09yellow
Human Diseases	Cancer: specific types	Pancreatic cancer	1	1/110	77/9001	0.613587	0.836512	0.801993	1.06	bom05212	SMAD3(0.501474679071797)	https://www.kegg.jp/kegg-bin/show_pathway?bom05212/bom:102282627%09red
Environmental Information Processing	Signaling molecules and interaction	Cell adhesion molecules	2	2/110	169/9001	0.615731	0.836512	0.801993	0.97	bom04514	CADM1(-0.971082638472463)/PECAM1(-0.269533316201014)	https://www.kegg.jp/kegg-bin/show_pathway?bom04514/bom:102284598%09yellow/bom:102275753%09yellow
Organismal Systems	Endocrine system	Renin secretion	1	1/110	78/9001	0.61835	0.836512	0.801993	1.05	bom04924	GNA11(-0.307545472067187)	https://www.kegg.jp/kegg-bin/show_pathway?bom04924/bom:102287414%09yellow
Human Diseases	Cancer: specific types	Chronic myeloid leukemia	1	1/110	78/9001	0.61835	0.836512	0.801993	1.05	bom05220	SMAD3(0.501474679071797)	https://www.kegg.jp/kegg-bin/show_pathway?bom05220/bom:102282627%09red
Organismal Systems	Nervous system	Synaptic vesicle cycle	1	1/110	79/9001	0.623055	0.836512	0.801993	1.04	bom04721		https://www.kegg.jp/kegg-bin/show_pathway?bom04721/bom:102281164%09red
Human Diseases	Endocrine and metabolic disease	Non-alcoholic fatty liver disease	2	2/110	172/9001	0.625352	0.836512	0.801993	0.95	bom04932		https://www.kegg.jp/kegg-bin/show_pathway?bom04932/bom:102285119%09red/bom:102286307%09red
Cellular Processes	Cell growth and death	p53 signaling pathway	1	1/110	80/9001	0.627702	0.836512	0.801993	1.02	bom04115	TSC2(0.330319056198387)	https://www.kegg.jp/kegg-bin/show_pathway?bom04115/bom:102267343%09red
Organismal Systems	Digestive system	Gastric acid secretion	1	1/110	80/9001	0.627702	0.836512	0.801993	1.02	bom04971	GNA11(-0.307545472067187)	https://www.kegg.jp/kegg-bin/show_pathway?bom04971/bom:102287414%09yellow
Human Diseases	Infectious disease: bacterial	Pertussis	1	1/110	80/9001	0.627702	0.836512	0.801993	1.02	bom05133	SERPING1(-0.371974786375298)	https://www.kegg.jp/kegg-bin/show_pathway?bom05133/bom:102278593%09yellow
Human Diseases	Cancer: specific types	Hepatocellular carcinoma	2	2/110	173/9001	0.628518	0.836512	0.801993	0.95	bom05225	HMOX1(-0.307186061883886)/SMAD3(0.501474679071797)	https://www.kegg.jp/kegg-bin/show_pathway?bom05225/bom:102281265%09yellow/bom:102282627%09red
Environmental Information Processing	Signal transduction	Wnt signaling pathway	2	2/110	174/9001	0.631664	0.836512	0.801993	0.94	bom04310	PPARD(-0.376899922534687)/SMAD3(0.501474679071797)	https://www.kegg.jp/kegg-bin/show_pathway?bom04310/bom:102282715%09yellow/bom:102282627%09red
Human Diseases	Drug resistance: antineoplastic	Platinum drug resistance	1	1/110	81/9001	0.632293	0.836512	0.801993	1.01	bom01524	FADD(-0.591115745107142)	https://www.kegg.jp/kegg-bin/show_pathway?bom01524/bom:102271962%09yellow
Organismal Systems	Endocrine system	PPAR signaling pathway	1	1/110	81/9001	0.632293	0.836512	0.801993	1.01	bom03320	PPARD(-0.376899922534687)	https://www.kegg.jp/kegg-bin/show_pathway?bom03320/bom:102282715%09yellow
Organismal Systems	Immune system	RIG-I-like receptor signaling pathway	1	1/110	81/9001	0.632293	0.836512	0.801993	1.01	bom04622	FADD(-0.591115745107142)	https://www.kegg.jp/kegg-bin/show_pathway?bom04622/bom:102271962%09yellow
Cellular Processes	Transport and catabolism	Peroxisome	1	1/110	84/9001	0.645731	0.849017	0.813982	0.97	bom04146		https://www.kegg.jp/kegg-bin/show_pathway?bom04146/bom:102264512%09red
Organismal Systems	Immune system	IL-17 signaling pathway	1	1/110	87/9001	0.658682	0.851021	0.815903	0.94	bom04657	FADD(-0.591115745107142)	https://www.kegg.jp/kegg-bin/show_pathway?bom04657/bom:102271962%09yellow
Organismal Systems	Endocrine system	Insulin secretion	1	1/110	87/9001	0.658682	0.851021	0.815903	0.94	bom04911	GNA11(-0.307545472067187)	https://www.kegg.jp/kegg-bin/show_pathway?bom04911/bom:102287414%09yellow
Organismal Systems	Immune system	Chemokine signaling pathway	2	2/110	184/9001	0.661995	0.851021	0.815903	0.89	bom04062	GNA11(-0.307545472067187)	https://www.kegg.jp/kegg-bin/show_pathway?bom04062/bom:102287414%09yellow/bom:102287427%09yellow
Cellular Processes	Cellular community - eukaryotes	Gap junction	1	1/110	89/9001	0.667054	0.851021	0.815903	0.92	bom04540	GNA11(-0.307545472067187)	https://www.kegg.jp/kegg-bin/show_pathway?bom04540/bom:102287414%09yellow
Human Diseases	Cancer: specific types	Colorectal cancer	1	1/110	90/9001	0.671164	0.851021	0.815903	0.91	bom05210	SMAD3(0.501474679071797)	https://www.kegg.jp/kegg-bin/show_pathway?bom05210/bom:102282627%09red
Organismal Systems	Immune system	Antigen processing and presentation	1	1/110	91/9001	0.675223	0.851021	0.815903	0.9	bom04612		https://www.kegg.jp/kegg-bin/show_pathway?bom04612/bom:102278977%09yellow
Organismal Systems	Nervous system	GABAergic synapse	1	1/110	91/9001	0.675223	0.851021	0.815903	0.9	bom04727		https://www.kegg.jp/kegg-bin/show_pathway?bom04727/bom:102287427%09yellow
Human Diseases	Substance dependence	Morphine addiction	1	1/110	93/9001	0.683193	0.856001	0.820678	0.88	bom05032		https://www.kegg.jp/kegg-bin/show_pathway?bom05032/bom:102287427%09yellow
Human Diseases	Drug resistance: antineoplastic	Endocrine resistance	1	1/110	95/9001	0.69097	0.857576	0.822188	0.86	bom01522	MMP2(-0.50528092514662)	https://www.kegg.jp/kegg-bin/show_pathway?bom01522/bom:102269336%09yellow
Organismal Systems	Immune system	Fc gamma R-mediated phagocytosis	1	1/110	97/9001	0.698557	0.857576	0.822188	0.84	bom04666	PLPP3(-0.325479588802993)	https://www.kegg.jp/kegg-bin/show_pathway?bom04666/bom:102270713%09yellow
Environmental Information Processing	Signal transduction	Phosphatidylinositol signaling system	1	1/110	100/9001	0.709592	0.857576	0.822188	0.82	bom04070	PLCD4(0.880186091103799)	https://www.kegg.jp/kegg-bin/show_pathway?bom04070/bom:102273490%09red
Organismal Systems	Immune system	Hematopoietic cell lineage	1	1/110	101/9001	0.713181	0.857576	0.822188	0.81	bom04640	MME(0.335550678043677)	https://www.kegg.jp/kegg-bin/show_pathway?bom04640/bom:102276645%09red
Human Diseases	Cancer: overview	Proteoglycans in cancer	2	2/110	204/9001	0.716672	0.857576	0.822188	0.8	bom05205	DCN(-1.18672519555719)/MMP2(-0.50528092514662)	https://www.kegg.jp/kegg-bin/show_pathway?bom05205/bom:102278770%09yellow/bom:102269336%09yellow
Human Diseases	Infectious disease: viral	Kaposi sarcoma-associated herpesvirus infection	2	2/110	205/9001	0.719203	0.857576	0.822188	0.8	bom05167	FADD(-0.591115745107142)	https://www.kegg.jp/kegg-bin/show_pathway?bom05167/bom:102287427%09yellow/bom:102271962%09yellow
Genetic Information Processing	Translation	mRNA surveillance pathway	1	1/110	103/9001	0.720228	0.857576	0.822188	0.79	bom03015	ALYREF(-0.43517448242596)	https://www.kegg.jp/kegg-bin/show_pathway?bom03015/bom:102288412%09yellow
Metabolism	Lipid metabolism	Glycerophospholipid metabolism	1	1/110	105/9001	0.727103	0.857576	0.822188	0.78	bom00564	PLPP3(-0.325479588802993)	https://www.kegg.jp/kegg-bin/show_pathway?bom00564/bom:102270713%09yellow
Organismal Systems	Endocrine system	Parathyroid hormone synthesis, secretion and action	1	1/110	105/9001	0.727103	0.857576	0.822188	0.78	bom04928	GNA11(-0.307545472067187)	https://www.kegg.jp/kegg-bin/show_pathway?bom04928/bom:102287414%09yellow
Human Diseases	Immune disease	Rheumatoid arthritis	1	1/110	105/9001	0.727103	0.857576	0.822188	0.78	bom05323	CTSK(-0.866256957575295)	https://www.kegg.jp/kegg-bin/show_pathway?bom05323/bom:102287709%09yellow
Organismal Systems	Endocrine system	Melanogenesis	1	1/110	106/9001	0.730477	0.857576	0.822188	0.77	bom04916	GNA11(-0.307545472067187)	https://www.kegg.jp/kegg-bin/show_pathway?bom04916/bom:102287414%09yellow
Organismal Systems	Immune system	C-type lectin receptor signaling pathway	1	1/110	108/9001	0.737102	0.857576	0.822188	0.76	bom04625		https://www.kegg.jp/kegg-bin/show_pathway?bom04625/bom:102281680%09yellow
Human Diseases	Endocrine and metabolic disease	Insulin resistance	1	1/110	109/9001	0.740354	0.857576	0.822188	0.75	bom04931	PYGL(0.337683780087776)	https://www.kegg.jp/kegg-bin/show_pathway?bom04931/bom:102270861%09red
Environmental Information Processing	Signal transduction	HIF-1 signaling pathway	1	1/110	110/9001	0.743566	0.857576	0.822188	0.74	bom04066	HMOX1(-0.307186061883886)	https://www.kegg.jp/kegg-bin/show_pathway?bom04066/bom:102281265%09yellow
Organismal Systems	Sensory system	Inflammatory mediator regulation of TRP channels	1	1/110	112/9001	0.749873	0.857576	0.822188	0.73	bom04750	GNA11(-0.307545472067187)	https://www.kegg.jp/kegg-bin/show_pathway?bom04750/bom:102287414%09yellow
Human Diseases	Infectious disease: viral	Epstein-Barr virus infection	2	2/110	221/9001	0.75719	0.857576	0.822188	0.74	bom05169	PSMC4(-0.444268730566352)/FADD(-0.591115745107142)	https://www.kegg.jp/kegg-bin/show_pathway?bom05169/bom:102266918%09yellow/bom:102271962%09yellow
Organismal Systems	Endocrine system	Growth hormone synthesis, secretion and action	1	1/110	115/9001	0.759045	0.857576	0.822188	0.71	bom04935	GNA11(-0.307545472067187)	https://www.kegg.jp/kegg-bin/show_pathway?bom04935/bom:102287414%09yellow
Environmental Information Processing	Signal transduction	TNF signaling pathway	1	1/110	116/9001	0.762028	0.857576	0.822188	0.71	bom04668	FADD(-0.591115745107142)	https://www.kegg.jp/kegg-bin/show_pathway?bom04668/bom:102271962%09yellow
Organismal Systems	Development and regeneration	Osteoclast differentiation	1	1/110	117/9001	0.764974	0.857576	0.822188	0.7	bom04380	CTSK(-0.866256957575295)	https://www.kegg.jp/kegg-bin/show_pathway?bom04380/bom:102287709%09yellow
Human Diseases	Infectious disease: parasitic	Toxoplasmosis	1	1/110	117/9001	0.764974	0.857576	0.822188	0.7	bom05145		https://www.kegg.jp/kegg-bin/show_pathway?bom05145/bom:102278977%09yellow
Cellular Processes	Cell motility	Regulation of actin cytoskeleton	2	2/110	229/9001	0.774483	0.86369	0.82805	0.71	bom04810	ACTN1(0.282222681622616)	https://www.kegg.jp/kegg-bin/show_pathway?bom04810/bom:102287647%09red/bom:102287427%09yellow
Organismal Systems	Immune system	Th17 cell differentiation	1	1/110	123/9001	0.781907	0.867428	0.831634	0.67	bom04659	SMAD3(0.501474679071797)	https://www.kegg.jp/kegg-bin/show_pathway?bom04659/bom:102282627%09red
Environmental Information Processing	Signal transduction	Sphingolipid signaling pathway	1	1/110	125/9001	0.787279	0.868862	0.833008	0.65	bom04071	GNA11(-0.307545472067187)	https://www.kegg.jp/kegg-bin/show_pathway?bom04071/bom:102287414%09yellow
Human Diseases	Endocrine and metabolic disease	Alcoholic liver disease	1	1/110	135/9001	0.81223	0.891779	0.854979	0.61	bom04936	FADD(-0.591115745107142)	https://www.kegg.jp/kegg-bin/show_pathway?bom04936/bom:102271962%09yellow
Cellular Processes	Transport and catabolism	Lysosome	1	1/110	141/9001	0.825785	0.89741	0.860378	0.58	bom04142	CTSK(-0.866256957575295)	https://www.kegg.jp/kegg-bin/show_pathway?bom04142/bom:102287709%09yellow
Cellular Processes	Cellular community - eukaryotes	Signaling pathways regulating pluripotency of stem cells	1	1/110	141/9001	0.825785	0.89741	0.860378	0.58	bom04550	SMAD3(0.501474679071797)	https://www.kegg.jp/kegg-bin/show_pathway?bom04550/bom:102282627%09red
Organismal Systems	Circulatory system	Vascular smooth muscle contraction	1	1/110	144/9001	0.832195	0.899784	0.862654	0.57	bom04270	GNA11(-0.307545472067187)	https://www.kegg.jp/kegg-bin/show_pathway?bom04270/bom:102287414%09yellow
Human Diseases	Cancer: specific types	Gastric cancer	1	1/110	148/9001	0.840378	0.90372	0.866428	0.55	bom05226	SMAD3(0.501474679071797)	https://www.kegg.jp/kegg-bin/show_pathway?bom05226/bom:102282627%09red
Human Diseases	Infectious disease: bacterial	Yersinia infection	1	1/110	150/9001	0.844321	0.90372	0.866428	0.55	bom05135	GNA11(-0.307545472067187)	https://www.kegg.jp/kegg-bin/show_pathway?bom05135/bom:102287414%09yellow
Organismal Systems	Endocrine system	Oxytocin signaling pathway	1	1/110	154/9001	0.851918	0.907293	0.869853	0.53	bom04921	GNA11(-0.307545472067187)	https://www.kegg.jp/kegg-bin/show_pathway?bom04921/bom:102287414%09yellow
Human Diseases	Endocrine and metabolic disease	Cushing syndrome	1	1/110	160/9001	0.86263	0.909393	0.871867	0.51	bom04934	GNA11(-0.307545472067187)	https://www.kegg.jp/kegg-bin/show_pathway?bom04934/bom:102287414%09yellow
Environmental Information Processing	Signal transduction	Hippo signaling pathway	1	1/110	161/9001	0.864339	0.909393	0.871867	0.51	bom04390	SMAD3(0.501474679071797)	https://www.kegg.jp/kegg-bin/show_pathway?bom04390/bom:102282627%09red
Human Diseases	Infectious disease: viral	Herpes simplex virus 1 infection	3	3/110	395/9001	0.867468	0.909393	0.871867	0.62	bom05168	ALYREF(-0.43517448242596)/TSC2(0.330319056198387)/FADD(-0.591115745107142)	https://www.kegg.jp/kegg-bin/show_pathway?bom05168/bom:102288412%09yellow/bom:102267343%09red/bom:102271962%09yellow
Cellular Processes	Cell growth and death	Cell cycle	1	1/110	165/9001	0.870968	0.909393	0.871867	0.5	bom04110	SMAD3(0.501474679071797)	https://www.kegg.jp/kegg-bin/show_pathway?bom04110/bom:102282627%09red
Environmental Information Processing	Signal transduction	MAPK signaling pathway	2	2/110	292/9001	0.876957	0.911179	0.873579	0.56	bom04010		https://www.kegg.jp/kegg-bin/show_pathway?bom04010/bom:102287427%09yellow/bom:102278977%09yellow
Cellular Processes	Cellular community - eukaryotes	Tight junction	1	1/110	177/9001	0.888988	0.919196	0.881265	0.46	bom04530	ACTN1(0.282222681622616)	https://www.kegg.jp/kegg-bin/show_pathway?bom04530/bom:102287647%09red
Environmental Information Processing	Signal transduction	JAK-STAT signaling pathway	1	1/110	186/9001	0.900844	0.926956	0.888705	0.44	bom04630	AOX1(-0.34980421596273)	https://www.kegg.jp/kegg-bin/show_pathway?bom04630/bom:102272565%09yellow
Human Diseases	Cancer: overview	Transcriptional misregulation in cancer	1	1/110	193/9001	0.909191	0.931046	0.892627	0.42	bom05202		https://www.kegg.jp/kegg-bin/show_pathway?bom05202/bom:102280012%09yellow
Human Diseases	Cancer: overview	Chemical carcinogenesis - receptor activation	1	1/110	200/9001	0.916841	0.934388	0.89583	0.41	bom05207	KPNA1(0.540489572648121)	https://www.kegg.jp/kegg-bin/show_pathway?bom05207/bom:102273512%09red
Human Diseases	Cardiovascular disease	Lipid and atherosclerosis	1	1/110	219/9001	0.934533	0.946641	0.907578	0.37	bom05417		https://www.kegg.jp/kegg-bin/show_pathway?bom05417/bom:102278977%09yellow
Environmental Information Processing	Signal transduction	Rap1 signaling pathway	1	1/110	223/9001	0.937753	0.946641	0.907578	0.37	bom04015	GNA11(-0.307545472067187)	https://www.kegg.jp/kegg-bin/show_pathway?bom04015/bom:102287414%09yellow
Human Diseases	Infectious disease: viral	Human T-cell leukemia virus 1 infection	1	1/110	246/9001	0.953442	0.957922	0.918394	0.33	bom05166	SMAD3(0.501474679071797)	https://www.kegg.jp/kegg-bin/show_pathway?bom05166/bom:102282627%09red
Environmental Information Processing	Signal transduction	Ras signaling pathway	1	1/110	254/9001	0.957922	0.957922	0.918394	0.32	bom04014		https://www.kegg.jp/kegg-bin/show_pathway?bom04014/bom:102287427%09yellow
