# Supplementary material for: Proteomic Analysis Reveals the Effects of Different Dietary Protein Levels on Growth and Development of Jersey-Yak
Source: Animals (Basel). 2024 Jan 26;14(3):406. doi: 10.3390/ani14030406 (PMC10854544; doi:10.3390/ani14030406)
Supplement: Supplementary file 1 [file animals-14-00406-s001.zip › Table S6.xlsx]

## Sheet: HP vs LP
GSEA enrichment analysis of all quantified proteins(HP vs LP)
NAME	GS<br> follow link to MSigDB	SIZE	ES	NES	NOM p-val	FDR q-val	FWER p-val	RANK AT MAX	LEADING EDGE	UP GROUP
Ribosome	bom03010	33	0.561047	1.66343	0	0.252201	0.155	357	tags=36%, list=13%, signal=41%	HP
Tight junction	bom04530	50	0.330328	1.27123	0	1	1	280	tags=22%, list=10%, signal=24%	HP
Proteasome	bom03050	35	-0.544428	-1.50684	0	1	0.568	968	tags=74%, list=35%, signal=113%	LP
Toll-like receptor signaling pathway	bom04620	16	-0.616638	-1.45536	0	1	0.687	320	tags=31%, list=12%, signal=35%	LP
Fluid shear stress and atherosclerosis	bom05418	34	-0.42328	-1.42965	0	1	0.742	320	tags=32%, list=12%, signal=36%	LP
Sphingolipid signaling pathway	bom04071	29	-0.429742	-1.37055	0	1	0.895	458	tags=38%, list=17%, signal=45%	LP
IL-17 signaling pathway	bom04657	16	-0.408446	-1.37038	0	1	0.895	222	tags=25%, list=8%, signal=27%	LP
Aldosterone synthesis and secretion	bom04925	21	-0.367556	-1.30823	0	1	1	509	tags=29%, list=19%, signal=35%	LP
Vascular smooth muscle contraction	bom04270	34	-0.352217	-1.30345	0	1	1	427	tags=26%, list=16%, signal=31%	LP
Alcoholic liver disease	bom04936	31	-0.351607	-1.20022	0	1	1	750	tags=45%, list=27%, signal=61%	LP

## Sheet: HP vs MP
GSEA enrichment analysis of all quantified proteins(HP vs MP)
NAME	GS<br> follow link to MSigDB	SIZE	ES	NES	NOM p-val	FDR q-val	FWER p-val	RANK AT MAX	LEADING EDGE	UP GROUP
Arginine and proline metabolism	bom00330	21	0.432982	1.25292	0	1	1	755	tags=67%, list=28%, signal=91%	HP
Aldosterone synthesis and secretion	bom04925	21	-0.527716	-1.67928	0	0.599359	0.155	721	tags=52%, list=26%, signal=71%	MP
Insulin secretion	bom04911	19	-0.542355	-1.65474	0	0.317679	0.191	721	tags=53%, list=26%, signal=71%	MP
Calcium signaling pathway	bom04020	42	-0.506127	-1.62213	0	0.304254	0.24	721	tags=52%, list=26%, signal=70%	MP
Pancreatic secretion	bom04972	18	-0.629777	-1.56599	0	0.542992	0.424	511	tags=56%, list=19%, signal=68%	MP
Spinocerebellar ataxia	bom05017	55	-0.41961	-1.55823	0	0.462779	0.424	997	tags=62%, list=36%, signal=95%	MP
Thyroid hormone signaling pathway	bom04919	36	-0.350856	-1.48761	0	0.564121	0.581	511	tags=25%, list=19%, signal=30%	MP
cAMP signaling pathway	bom04024	49	-0.341523	-1.37762	0	0.896255	0.842	850	tags=43%, list=31%, signal=61%	MP
WNT signaling pathway	bom04310	25	-0.340179	-1.30536	0	1	0.896	933	tags=44%, list=34%, signal=66%	MP

## Sheet: MP vs LP
GSEA enrichment analysis of all quantified proteins(MP vs LP)
NAME	GS<br> follow link to MSigDB	SIZE	ES	NES	NOM p-val	FDR q-val	FWER p-val	RANK AT MAX	LEADING EDGE	UP GROUP
Apoptosis	bom04210	27	-0.492003	-1.47002	0	1	0.849	385	tags=33%, list=14%, signal=38%	LP
Long-term depression	bom04730	15	-0.520131	-1.46458	0	1	0.904	474	tags=40%, list=17%, signal=48%	LP
Osteoclast differentiation	bom04380	20	-0.47735	-1.46316	0	1	0.904	401	tags=35%, list=15%, signal=41%	LP
Toll-like receptor signaling pathway	bom04620	16	-0.670381	-1.43867	0	1	0.904	385	tags=44%, list=14%, signal=51%	LP
Prolactin signaling pathway	bom04917	15	-0.493908	-1.43621	0	0.910322	0.904	616	tags=47%, list=22%, signal=60%	LP
Cholinergic synapse	bom04975	22	-0.374901	-1.41774	0	0.870472	0.904	437	tags=23%, list=16%, signal=27%	LP
PI3K-AKT signaling pathway	bom04151	65	-0.470215	-1.39867	0	0.778623	0.904	430	tags=31%, list=16%, signal=36%	LP
Micrornas in cancer	bom05206	32	-0.421634	-1.36715	0	0.680011	1	385	tags=25%, list=14%, signal=29%	LP
VEGF signaling pathway	bom04370	18	-0.490449	-1.35987	0	0.637113	1	526	tags=39%, list=19%, signal=48%	LP
Acute myeloid leukemia	bom05221	19	-0.404498	-1.35197	0	0.62899	1	414	tags=32%, list=15%, signal=37%	LP
Fluid shear stress and atherosclerosis	bom05418	34	-0.366895	-1.33945	0	0.608558	1	526	tags=32%, list=19%, signal=40%	LP
Parathyroid hormone synthesis, secretion and action	bom04928	18	-0.473902	-1.33529	0	0.562541	1	437	tags=28%, list=16%, signal=33%	LP
Yersinia infection	bom05135	34	-0.44775	-1.31556	0	0.617377	1	733	tags=44%, list=27%, signal=59%	LP
Choline metabolism in cancer	bom05231	21	-0.380845	-1.28831	0	0.600274	1	414	tags=29%, list=15%, signal=33%	LP
Leukocyte transendothelial migration	bom04670	38	-0.462411	-1.27868	0	0.616638	1	595	tags=45%, list=22%, signal=56%	LP
TNF signaling pathway	bom04668	15	-0.53226	-1.2673	0	0.635566	1	616	tags=47%, list=22%, signal=60%	LP
Chagas disease	bom05142	22	-0.469431	-1.26564	0	0.620936	1	616	tags=41%, list=22%, signal=52%	LP
Alcoholism	bom05034	21	-0.43709	-1.2541	0	0.624978	1	437	tags=29%, list=16%, signal=34%	LP
Sphingolipid signaling pathway	bom04071	29	-0.403106	-1.24264	0	0.596961	1	622	tags=41%, list=23%, signal=53%	LP
Thyroid hormone signaling pathway	bom04919	36	0.511443	1.50437	0	1	0.731	457	tags=31%, list=17%, signal=36%	MP
Calcium signaling pathway	bom04020	42	0.455447	1.32544	0	1	1	363	tags=29%, list=13%, signal=32%	MP
Ribosome	bom03010	33	0.552564	1.32033	0	1	1	944	tags=76%, list=34%, signal=114%	MP
Pancreatic secretion	bom04972	18	0.479374	1.25761	0	1	1	445	tags=39%, list=16%, signal=46%	MP
