# Supplementary material for: Proteomic Analysis Reveals the Effects of Different Dietary Protein Levels on Growth and Development of Jersey-Yak
Source: Animals (Basel). 2024 Jan 26;14(3):406. doi: 10.3390/ani14030406 (PMC10854544; doi:10.3390/ani14030406)
Supplement: Supplementary file 1 [file animals-14-00406-s001.zip › Table S7.xlsx]

## Sheet: Summary
K-means clustering analysis
Summary
k-means:	The results of k-means clustering analysis of DEPs
cluster 1:	GO analysis enrichment (BPs) of k-means clusters 1
cluster 2:	GO analysis enrichment (BPs) of k-means clusters 2
cluster 3:	GO analysis enrichment (BPs) of k-means clusters 3
cluster 4:	GO analysis enrichment (BPs) of k-means clusters 4

## Sheet: k-means
The results of k-means clustering analysis of DEPs
Accession	protein name	cluster
ENSBGRP00000008731.1	SGCA	1
ENSBGRP00000004068.1	LIMCH1	1
ENSBGRP00000032227.1	SEMA3C	1
ENSBGRP00000035787.1	COBL	1
ENSBGRP00000038687.1	MTM1	1
ENSBGRP00000004023.1	ATP2B1	1
ENSBGRP00000006544.1	ILF3	1
ENSBGRP00000022307.1	YWHAE	1
ENSBGRP00000016606.1	PPIL1	1
ENSBGRP00000038050.1	PSAP	1
ENSBGRP00000000491.1	EEPD1	1
ENSBGRP00000041106.1		1
ENSBGRP00000023834.1		1
ENSBGRP00000020576.1	COPS3	1
ENSBGRP00000030654.1	C18orf25	1
ENSBGRP00000024075.1	TMEM38A	1
ENSBGRP00000017022.1	PSMB2	1
ENSBGRP00000016697.1	PSMC2	1
ENSBGRP00000007860.1	ERI3	1
ENSBGRP00000025393.1	CUL4A	1
ENSBGRP00000029416.1	PSMC3	1
ENSBGRP00000015339.1	SNTB2	1
ENSBGRP00000023564.1	LAMA2	1
ENSBGRP00000042974.1		1
ENSBGRP00000001622.1	TECR	1
ENSBGRP00000040413.1	USP46	1
ENSBGRP00000021260.1	ASB2	1
ENSBGRP00000006945.1	UCHL5	1
ENSBGRP00000028664.1	PSMB7	1
ENSBGRP00000000614.1	COPS7A	1
ENSBGRP00000011772.1	PSMA1	1
ENSBGRP00000035109.1	QDPR	1
ENSBGRP00000022945.1	LAMA2	1
ENSBGRP00000031403.1	ATAD1	1
ENSBGRP00000027495.1	MAPKAPK2	1
ENSBGRP00000001973.1	SUGP2	1
ENSBGRP00000025756.1	PSME2	1
ENSBGRP00000016243.1	TTC37	1
ENSBGRP00000015588.1	ALG9	1
ENSBGRP00000008302.1	EIF3E	1
ENSBGRP00000009988.1	CDS2	1
ENSBGRP00000031196.1	MYH14	1
ENSBGRP00000040203.1	SLMAP	1
ENSBGRP00000029765.1	VPS13A	1
ENSBGRP00000002487.1	CYP4B1	1
ENSBGRP00000041052.1	ENTPD1	1
ENSBGRP00000039348.1	UBAC1	1
ENSBGRP00000040025.1	ASB8	1
ENSBGRP00000033998.1	CTNNB1	1
ENSBGRP00000022766.1	CYSTM1	1
ENSBGRP00000023502.1	ZFYVE1	1
ENSBGRP00000030935.1	PSMD11	1
ENSBGRP00000027070.1	RTN4	1
ENSBGRP00000007346.1	CAPZB	1
ENSBGRP00000035299.1	RTN2	1
ENSBGRP00000025000.1	PSMD14	1
ENSBGRP00000028455.1	DHCR7	1
ENSBGRP00000011557.1	CAV3	1
ENSBGRP00000004507.1		1
ENSBGRP00000029375.1	GNAQ	1
ENSBGRP00000003565.1	MACROH2A1	1
ENSBGRP00000004066.1	CAPZA2	1
ENSBGRP00000042252.1	GIT2	1
ENSBGRP00000032444.1		1
ENSBGRP00000020253.1	DUSP23	1
ENSBGRP00000035408.1	CLGN	1
ENSBGRP00000030474.1	TFAM	1
ENSBGRP00000039097.1	HSPB6	1
ENSBGRP00000022168.1	CEP89	1
ENSBGRP00000038576.1	MAD1L1	1
ENSBGRP00000028359.1	IFIT5	1
ENSBGRP00000041519.1	MSRB1	1
ENSBGRP00000017950.1		1
ENSBGRP00000035018.1	COPS4	1
ENSBGRP00000016044.1	VPS37A	1
ENSBGRP00000042552.1	DHRS7C	1
ENSBGRP00000016721.1	PPP1R21	1
ENSBGRP00000018067.1	EIF1	1
ENSBGRP00000002492.1	KRAS	1
ENSBGRP00000011785.1	SNRNP40	1
ENSBGRP00000028244.1	EFCAB7	1
ENSBGRP00000018180.1	VWA1	1
ENSBGRP00000016889.1	TXNL1	1
ENSBGRP00000003092.1	PSMD4	1
ENSBGRP00000041467.1	HSD17B10	1
ENSBGRP00000006726.1	EMC1	1
ENSBGRP00000033682.1		1
ENSBGRP00000042574.1	PRICKLE2	1
ENSBGRP00000002337.1	CHMP5	1
ENSBGRP00000001175.1	CLPP	1
ENSBGRP00000005478.1	TMCO1	1
ENSBGRP00000028290.1	FBLN2	1
ENSBGRP00000041827.1	UBL4A	1
ENSBGRP00000024509.1	TMED4	1
ENSBGRP00000038045.1		1
ENSBGRP00000019943.1		1
ENSBGRP00000006863.1	MRTO4	1
ENSBGRP00000042809.1	ACOXL	1
ENSBGRP00000024992.1	ARFGAP2	1
ENSBGRP00000032750.1	SRPK3	1
ENSBGRP00000032823.1	ABCB10	1
ENSBGRP00000021745.1	EMC8	1
ENSBGRP00000017389.1	ATP2A2	1
ENSBGRP00000010475.1	SPDYA	1
ENSBGRP00000025263.1	VIPR2	1
ENSBGRP00000036546.1	RYR2	1
ENSBGRP00000009511.1	CDK5RAP1	1
ENSBGRP00000003919.1	S1PR2	1
ENSBGRP00000004444.1	DUSP6	1
ENSBGRP00000033020.1	MYO5C	1
ENSBGRP00000027922.1	TAPBP	1
ENSBGRP00000024890.1	FYTTD1	1
ENSBGRP00000001883.1	MROH7	1
ENSBGRP00000015304.1	FAT4	1
ENSBGRP00000001564.1		1
ENSBGRP00000039202.1	PSMA8	1
ENSBGRP00000042474.1	GAS7	1
ENSBGRP00000033260.1	ACTA1	1
ENSBGRP00000016034.1	PLEC	1
ENSBGRP00000015157.1	CAP2	1
ENSBGRP00000020610.1	CCT5	1
ENSBGRP00000040817.1	ANK3	1
ENSBGRP00000026154.1	CCPG1	1
ENSBGRP00000030037.1	DMAC2L	1
ENSBGRP00000040956.1	ABLIM1	1
ENSBGRP00000023188.1	TNNI3	1
ENSBGRP00000014279.1	MYH7B	1
ENSBGRP00000037244.1	PHB1	1
ENSBGRP00000021483.1	AHSA1	1
ENSBGRP00000007013.1		1
ENSBGRP00000035128.1		1
ENSBGRP00000010700.1	SCCPDH	1
ENSBGRP00000009663.1	PRNP	1
ENSBGRP00000014931.1	ZBTB24	1
ENSBGRP00000006502.1	CENPE	1
ENSBGRP00000006659.1		1
ENSBGRP00000034807.1	MECR	1
ENSBGRP00000003052.1	EIF3L	1
ENSBGRP00000005988.1	CALCOCO1	1
ENSBGRP00000038109.1	ARIH2	1
ENSBGRP00000017321.1	NUP98	1
ENSBGRP00000001520.1	UPF1	1
ENSBGRP00000031061.1	CHRNA5	1
ENSBGRP00000009956.1	RPL27	1
ENSBGRP00000008325.1	PNN	1
ENSBGRP00000033447.1	MYH2	1
ENSBGRP00000001952.1	UBXN4	1
ENSBGRP00000016244.1	AKAP13	1
ENSBGRP00000031064.1	NID1	1
ENSBGRP00000012955.1	STRIP2	1
ENSBGRP00000017474.1	AEBP1	1
ENSBGRP00000024463.1	TRIM3	1
ENSBGRP00000018702.1	LAMC1	1
ENSBGRP00000007018.1	PSMC6	1
ENSBGRP00000000238.1	PSMD2	1
ENSBGRP00000031464.1	KLC4	1
ENSBGRP00000003773.1	TSN	1
ENSBGRP00000033320.1	PSMD3	1
ENSBGRP00000024423.1	PALLD	2
ENSBGRP00000018072.1	PREB	2
ENSBGRP00000032795.1	CEP162	2
ENSBGRP00000029168.1	MYBPC2	2
ENSBGRP00000007396.1	VLDLR	2
ENSBGRP00000040832.1	CILP	2
ENSBGRP00000021794.1	DNAJB5	2
ENSBGRP00000031690.1	CORO6	2
ENSBGRP00000015488.1	MME	2
ENSBGRP00000015846.1	FAM98A	2
ENSBGRP00000010858.1	AGL	2
ENSBGRP00000039358.1	TOMM40	2
ENSBGRP00000002872.1	FSD1L	2
ENSBGRP00000010711.1	STYXL2	2
ENSBGRP00000005772.1	LARP4	2
ENSBGRP00000041200.1	TSC2	2
ENSBGRP00000025462.1	PHKA2	2
ENSBGRP00000026692.1	UBLCP1	2
ENSBGRP00000042383.1	MYH8	2
ENSBGRP00000020340.1		2
ENSBGRP00000042829.1	MRPS5	2
ENSBGRP00000025735.1	LNPK	2
ENSBGRP00000042136.1	MLEC	2
ENSBGRP00000008800.1	HOMER1	2
ENSBGRP00000010835.1		2
ENSBGRP00000040183.1	SELENOW	2
ENSBGRP00000031258.1	AKAP9	2
ENSBGRP00000011533.1	KPNA1	2
ENSBGRP00000011731.1	AGPAT5	2
ENSBGRP00000001806.1	PLCD4	2
ENSBGRP00000001102.1	NCLN	2
ENSBGRP00000005409.1	PYROXD1	2
ENSBGRP00000037871.1	ABCB7	2
ENSBGRP00000026958.1	MRPL13	2
ENSBGRP00000016001.1	SLC25A12	2
ENSBGRP00000023062.1	ACAD9	2
ENSBGRP00000039799.1	PHKA1	2
ENSBGRP00000019713.1	JPH3	2
ENSBGRP00000039938.1	TPP2	2
ENSBGRP00000025576.1	PHKB	2
ENSBGRP00000041499.1	RPL3L	2
ENSBGRP00000020473.1	JPH2	2
ENSBGRP00000027893.1	USO1	2
ENSBGRP00000007344.1		2
ENSBGRP00000009152.1	GOLGA3	2
ENSBGRP00000038810.1	RPS11	2
ENSBGRP00000022539.1	LASP1	2
ENSBGRP00000010825.1	HTRA2	2
ENSBGRP00000009266.1	VWA8	2
ENSBGRP00000031739.1	GPX1	2
ENSBGRP00000020165.1	STOML2	2
ENSBGRP00000023943.1	FXR2	2
ENSBGRP00000009751.1	EPRS1	2
ENSBGRP00000031580.1		2
ENSBGRP00000020047.1	SCN4A	2
ENSBGRP00000018184.1	M6PR	2
ENSBGRP00000019561.1	DNAJC30	2
ENSBGRP00000042954.1	PDCL3	2
ENSBGRP00000016131.1	MTCH1	2
ENSBGRP00000029624.1	TNNC2	2
ENSBGRP00000040701.1	BAG2	2
ENSBGRP00000035665.1	FARP1	2
ENSBGRP00000015773.1		2
ENSBGRP00000011435.1		2
ENSBGRP00000014112.1	PDK4	2
ENSBGRP00000039576.1	BRCC3	2
ENSBGRP00000040319.1	AFAP1L2	2
ENSBGRP00000018758.1		2
ENSBGRP00000017093.1	NUP88	2
ENSBGRP00000008725.1	LAMB1	2
ENSBGRP00000007481.1	NWD2	2
ENSBGRP00000036326.1	MKRN2	2
ENSBGRP00000014157.1	GSS	2
ENSBGRP00000034015.1	ABCA9	2
ENSBGRP00000007907.1	SCLT1	2
ENSBGRP00000012516.1	ATP2B4	2
ENSBGRP00000018881.1	ATP2A1	2
ENSBGRP00000001826.1	NDUFB7	2
ENSBGRP00000010022.1	TMX2	2
ENSBGRP00000031292.1	PDLIM7	2
ENSBGRP00000012165.1	EDF1	2
ENSBGRP00000032557.1		2
ENSBGRP00000015031.1	PDF	2
ENSBGRP00000003311.1	ARMC8	2
ENSBGRP00000036141.1	LAMTOR2	2
ENSBGRP00000000826.1	ERP44	2
ENSBGRP00000026641.1		2
ENSBGRP00000035488.1	LRRC20	2
ENSBGRP00000039416.1		2
ENSBGRP00000019633.1	DHTKD1	2
ENSBGRP00000040730.1	PPP3CB	2
ENSBGRP00000023958.1		2
ENSBGRP00000001682.1	BCS1L	2
ENSBGRP00000010028.1	S100A16	2
ENSBGRP00000021010.1	HSPBP1	2
ENSBGRP00000014409.1	SAPCD2	2
ENSBGRP00000030490.1	CYTH1	2
ENSBGRP00000038788.1	RPTOR	2
ENSBGRP00000013528.1		2
ENSBGRP00000030877.1	SLC37A4	2
ENSBGRP00000011591.1	STRN3	2
ENSBGRP00000039738.1	CACNA1S	2
ENSBGRP00000025110.1	ITIH5	2
ENSBGRP00000006107.1	UBR4	2
ENSBGRP00000012372.1	TNRC6B	2
ENSBGRP00000033093.1		2
ENSBGRP00000014876.1	KLHL34	2
ENSBGRP00000003984.1	COQ10A	2
ENSBGRP00000042884.1	ACACB	2
ENSBGRP00000023762.1	CARD19	2
ENSBGRP00000007802.1		2
ENSBGRP00000026131.1	LNPEP	2
ENSBGRP00000028382.1	G3BP2	2
ENSBGRP00000038041.1	EMD	3
ENSBGRP00000042653.1	AOX1	3
ENSBGRP00000027202.1	HDGFL3	3
ENSBGRP00000009634.1	PALM	3
ENSBGRP00000037996.1	EPB41L2	3
ENSBGRP00000007628.1	TNKS1BP1	3
ENSBGRP00000004491.1	HNRNPA0	3
ENSBGRP00000022815.1	ALPK2	3
ENSBGRP00000028784.1	NADK2	3
ENSBGRP00000023654.1	THYN1	3
ENSBGRP00000038315.1	MMP2	3
ENSBGRP00000024587.1	PEA15	3
ENSBGRP00000025475.1		3
ENSBGRP00000039711.1	NHLRC2	3
ENSBGRP00000021814.1		3
ENSBGRP00000039234.1	PPIB	3
ENSBGRP00000035603.1	CNDP2	3
ENSBGRP00000022519.1	PDIA4	3
ENSBGRP00000037878.1	GDI1	3
ENSBGRP00000033463.1	PTMA	3
ENSBGRP00000036605.1	LMNA	3
ENSBGRP00000001461.1	KRT82	3
ENSBGRP00000017994.1	VPS26A	3
ENSBGRP00000032542.1		3
ENSBGRP00000027411.1	HSPA12A	3
ENSBGRP00000031985.1	IST1	3
ENSBGRP00000011442.1		3
ENSBGRP00000024429.1		3
ENSBGRP00000026585.1	ARL6IP6	3
ENSBGRP00000041916.1	TM7SF2	3
ENSBGRP00000041456.1	IPO9	3
ENSBGRP00000002618.1		3
ENSBGRP00000004589.1	PGM5	3
ENSBGRP00000014855.1	TTC9	3
ENSBGRP00000031946.1	PNPO	3
ENSBGRP00000013921.1	XPO1	3
ENSBGRP00000019953.1	RAPGEF4	3
ENSBGRP00000027589.1	DEPDC7	3
ENSBGRP00000003527.1	CAV1	3
ENSBGRP00000014490.1	TRAPPC3	3
ENSBGRP00000000398.1	HP1BP3	3
ENSBGRP00000028649.1		3
ENSBGRP00000036768.1	FADD	3
ENSBGRP00000019777.1	UPF2	3
ENSBGRP00000001886.1	LGALS1	3
ENSBGRP00000030735.1		3
ENSBGRP00000015868.1	USP15	3
ENSBGRP00000015310.1	ITGA7	3
ENSBGRP00000003364.1	SELENBP1	3
ENSBGRP00000001734.1	ATXN10	3
ENSBGRP00000010094.1	S100A13	3
ENSBGRP00000010002.1	PARVA	3
ENSBGRP00000028557.1	PAFAH1B3	3
ENSBGRP00000032691.1		3
ENSBGRP00000011389.1	CREG1	3
ENSBGRP00000012164.1	CAB39	3
ENSBGRP00000003867.1	MYBPC1	3
ENSBGRP00000040544.1		3
ENSBGRP00000038994.1		3
ENSBGRP00000027802.1	ARL6IP5	3
ENSBGRP00000011131.1		3
ENSBGRP00000006149.1	RILPL1	3
ENSBGRP00000040116.1	CSE1L	3
ENSBGRP00000013195.1	YWHAG	3
ENSBGRP00000042174.1	GSPT1	3
ENSBGRP00000018960.1	HMOX1	3
ENSBGRP00000012990.1	ACOT9	3
ENSBGRP00000019220.1	YKT6	3
ENSBGRP00000035232.1		3
ENSBGRP00000039295.1	NAXE	3
ENSBGRP00000034898.1	ENPP1	3
ENSBGRP00000026554.1	RPIA	3
ENSBGRP00000029156.1	ANKRD2	3
ENSBGRP00000004746.1		3
ENSBGRP00000031475.1	USP4	3
ENSBGRP00000040708.1	PAFAH1B2	3
ENSBGRP00000033232.1	DAG1	3
ENSBGRP00000035456.1	EPN1	3
ENSBGRP00000025254.1	PCID2	3
ENSBGRP00000013491.1	TNC	3
ENSBGRP00000011653.1	COL12A1	3
ENSBGRP00000043001.1		3
ENSBGRP00000001343.1	COMP	3
ENSBGRP00000003505.1	CILP2	3
ENSBGRP00000013401.1	NRM	3
ENSBGRP00000028637.1	MRPL45	3
ENSBGRP00000033005.1	IDH3G	3
ENSBGRP00000007850.1	ACBD3	3
ENSBGRP00000008220.1	CADM1	3
ENSBGRP00000041983.1	FMOD	3
ENSBGRP00000003776.1	KERA	3
ENSBGRP00000007884.1	THBS4	3
ENSBGRP00000001214.1	GNA11	3
ENSBGRP00000019389.1	SPTAN1	3
ENSBGRP00000042384.1	PNP	3
ENSBGRP00000004627.1	SUN2	3
ENSBGRP00000031779.1	EFHD2	3
ENSBGRP00000023430.1	INSR	3
ENSBGRP00000028083.1	NOP58	3
ENSBGRP00000024378.1	CORO1B	3
ENSBGRP00000017225.1	STAT5A	3
ENSBGRP00000019262.1		3
ENSBGRP00000013625.1	BROX	3
ENSBGRP00000017233.1	TCAP	3
ENSBGRP00000010936.1	GCDH	3
ENSBGRP00000020006.1	PDK3	3
ENSBGRP00000015159.1	CRYAB	3
ENSBGRP00000020468.1		3
ENSBGRP00000023461.1	CIRBP	3
ENSBGRP00000032095.1	ZNF703	3
ENSBGRP00000041176.1	RAC1	3
ENSBGRP00000028617.1	PLEKHF1	3
ENSBGRP00000002143.1	LMNB2	3
ENSBGRP00000041750.1	CPED1	3
ENSBGRP00000005531.1		3
ENSBGRP00000002811.1	ADH5	3
ENSBGRP00000032229.1	ITGA1	3
ENSBGRP00000014651.1	ARHGEF7	3
ENSBGRP00000042592.1	PSMD8	3
ENSBGRP00000002254.1	SYPL2	3
ENSBGRP00000030208.1	CYRIB	3
ENSBGRP00000021670.1	LZIC	3
ENSBGRP00000007893.1	WDR37	3
ENSBGRP00000006536.1	CBX5	3
ENSBGRP00000001795.1	ANP32B	3
ENSBGRP00000009994.1	ARMT1	3
ENSBGRP00000000947.1	DPYSL2	3
ENSBGRP00000001993.1	CTSK	3
ENSBGRP00000034347.1	NCF1	3
ENSBGRP00000017441.1	PECAM1	3
ENSBGRP00000022795.1	CAVIN3	3
ENSBGRP00000023541.1	SCARB2	3
ENSBGRP00000034528.1		3
ENSBGRP00000023490.1	SAT2	3
ENSBGRP00000005753.1	NUP205	3
ENSBGRP00000019576.1	CRYL1	3
ENSBGRP00000030342.1	CD99	3
ENSBGRP00000031644.1	TDRD15	3
ENSBGRP00000034810.1	COMT	3
ENSBGRP00000017085.1	LIN7C	3
ENSBGRP00000011665.1		3
ENSBGRP00000021894.1	PACSIN2	3
ENSBGRP00000020257.1	PGD	3
ENSBGRP00000037109.1	MECP2	3
ENSBGRP00000037160.1	MESD	3
ENSBGRP00000025514.1	H1-4	3
ENSBGRP00000024728.1	H1-2	3
ENSBGRP00000020854.1		3
ENSBGRP00000014163.1		3
ENSBGRP00000033952.1	PSMC4	3
ENSBGRP00000033765.1	ALB	3
ENSBGRP00000009376.1	SERPING1	3
ENSBGRP00000023576.1	SERPINA1	3
ENSBGRP00000019225.1	HMGB2	3
ENSBGRP00000005533.1	CHIA	3
ENSBGRP00000012325.1	PSMD9	3
ENSBGRP00000006492.1	ILK	3
ENSBGRP00000002830.1	EIF4B	4
ENSBGRP00000039417.1		4
ENSBGRP00000018473.1	YTHDC1	4
ENSBGRP00000017185.1	TPM4	4
ENSBGRP00000003329.1	GLS	4
ENSBGRP00000018499.1	SORBS3	4
ENSBGRP00000032546.1	NT5DC3	4
ENSBGRP00000041339.1	RNPEP	4
ENSBGRP00000005056.1	GNB4	4
ENSBGRP00000016662.1	SLK	4
ENSBGRP00000012391.1		4
ENSBGRP00000004949.1	UBE2K	4
ENSBGRP00000027253.1	LMAN2	4
ENSBGRP00000040137.1	MRPS12	4
ENSBGRP00000039632.1	HIF1AN	4
ENSBGRP00000008873.1		4
ENSBGRP00000036688.1	SCN4B	4
ENSBGRP00000006302.1	LACTB	4
ENSBGRP00000005098.1	MFN1	4
ENSBGRP00000010786.1	ACTN1	4
ENSBGRP00000038217.1	SMAD3	4
ENSBGRP00000025059.1	USP10	4
ENSBGRP00000010810.1	SEC63	4
ENSBGRP00000020732.1	RAB7A	4
ENSBGRP00000026648.1		4
ENSBGRP00000021473.1	RAB10	4
ENSBGRP00000021798.1	PLIN3	4
ENSBGRP00000004477.1	TOMM22	4
ENSBGRP00000019534.1	MRPS26	4
ENSBGRP00000022942.1		4
ENSBGRP00000030350.1	CAPRIN1	4
ENSBGRP00000010189.1	CHTOP	4
ENSBGRP00000007278.1	LSM12	4
ENSBGRP00000016628.1	AGFG1	4
ENSBGRP00000018876.1		4
ENSBGRP00000015937.1		4
ENSBGRP00000003923.1	CLASP1	4
ENSBGRP00000040495.1	SARS2	4

## Sheet: Cluster 1
GO enrichment analysis of k-means Clusters 1
GO ID	GO Term	Description	Count	PValue	Genes	List Total	Fold Enrichment	Bonferroni	Benjamini	FDR
GO:0051603	Biological Process	proteolysis involved in cellular protein catabolic process	26	9.78508e-11	PSMD11, PSMD14, CLGN, PSMA8, MTM1, PSMB7, PSMD4, PSMB2, PSMD2, TRIM3, PSMD3, ARIH2, UBXN4, USP46, VPS37A, UCHL5, CUL4A, PSMC6, PSMC3, PSMA1, CLPP, PSMC2, PSME2, CTNNB1, ASB2, CHMP5	129	4.81614	2.75059e-07	2.75059e-07	2.72221e-07
GO:0044257	Biological Process	cellular protein catabolic process	26	2.85315e-10	PSMD11, PSMD14, CLGN, PSMA8, MTM1, PSMB7, PSMD4, PSMB2, PSMD2, TRIM3, PSMD3, ARIH2, UBXN4, USP46, VPS37A, UCHL5, CUL4A, PSMC6, PSMC3, PSMA1, CLPP, PSMC2, PSME2, CTNNB1, ASB2, CHMP5	129	4.57695	8.02022e-07	2.86475e-07	2.8352e-07
GO:0044265	Biological Process	cellular macromolecule catabolic process	29	3.05737e-10	PSMD11, PSMD14, CLGN, PSMA8, MTM1, PSMB7, PSMD4, PSMB2, PSMD2, TRIM3, PSMD3, ARIH2, UBXN4, USP46, UPF1, VPS37A, UCHL5, CUL4A, PSMC6, PSMC3, PSMA1, CLPP, PSMC2, MRTO4, PSME2, CTNNB1, EIF3E, ASB2, CHMP5	129	4.05034	8.59425e-07	2.86475e-07	2.8352e-07
GO:0030163	Biological Process	protein catabolic process	27	1.67508e-09	PHB1, PSMD11, PSMD14, CLGN, PSMA8, MTM1, PSMB7, PSMD4, PSMB2, PSMD2, TRIM3, PSMD3, ARIH2, UBXN4, USP46, VPS37A, UCHL5, CUL4A, PSMC6, PSMC3, PSMA1, CLPP, PSMC2, PSME2, CTNNB1, ASB2, CHMP5	129	4.0376	4.70863e-06	1.17716e-06	1.16501e-06
GO:0009057	Biological Process	macromolecule catabolic process	30	3.13662e-09	PHB1, PSMD11, PSMD14, CLGN, PSMA8, MTM1, PSMB7, PSMD4, PSMB2, PSMD2, TRIM3, PSMD3, ARIH2, UBXN4, USP46, UPF1, VPS37A, UCHL5, CUL4A, PSMC6, PSMC3, PSMA1, CLPP, PSMC2, MRTO4, PSME2, CTNNB1, EIF3E, ASB2, CHMP5	129	3.53497	8.81701e-06	1.76341e-06	1.74522e-06
GO:0006511	Biological Process	ubiquitin-dependent protein catabolic process	22	4.39567e-09	USP46, PSMD11, PSMD14, VPS37A, UCHL5, PSMA8, CLGN, MTM1, CUL4A, PSMC6, PSMD4, PSMC3, PSMA1, PSMD2, PSMC2, TRIM3, PSMD3, ARIH2, CTNNB1, ASB2, UBXN4, CHMP5	129	4.80873	1.23561e-05	2.05937e-06	2.03812e-06
GO:0019941	Biological Process	modification-dependent protein catabolic process	22	6.40819e-09	USP46, PSMD11, PSMD14, VPS37A, UCHL5, PSMA8, CLGN, MTM1, CUL4A, PSMC6, PSMD4, PSMC3, PSMA1, PSMD2, PSMC2, TRIM3, PSMD3, ARIH2, CTNNB1, ASB2, UBXN4, CHMP5	129	4.70675	1.80132e-05	2.32301e-06	2.29905e-06
GO:0010498	Biological Process	proteasomal protein catabolic process	19	6.6112e-09	PSMD14, UCHL5, PSMA8, CLGN, MTM1, CUL4A, PSMB7, PSMC6, PSMD4, PSMC3, PSMA1, PSMB2, PSMD2, PSMC2, TRIM3, ARIH2, CTNNB1, ASB2, UBXN4	129	5.61216	1.85839e-05	2.32301e-06	2.29905e-06
GO:0043632	Biological Process	modification-dependent macromolecule catabolic process	22	8.04177e-09	USP46, PSMD11, PSMD14, VPS37A, UCHL5, PSMA8, CLGN, MTM1, CUL4A, PSMC6, PSMD4, PSMC3, PSMA1, PSMD2, PSMC2, TRIM3, PSMD3, ARIH2, CTNNB1, ASB2, UBXN4, CHMP5	129	4.64612	2.26051e-05	2.51171e-06	2.4858e-06
GO:0044248	Biological Process	cellular catabolic process	36	6.73338e-08	PSMD11, PSMD14, ATP2A2, HSD17B10, ZFYVE1, CLGN, PSMA8, MTM1, PSMB7, ACOXL, PSMD4, PSMB2, PSMD2, TRIM3, PSMD3, ARIH2, UBXN4, USP46, UPF1, ENTPD1, VPS13A, VPS37A, UCHL5, CUL4A, QDPR, PSMC6, PSMC3, PSMA1, CLPP, PSMC2, MRTO4, PSME2, CTNNB1, EIF3E, ASB2, CHMP5	129	2.6659	0.000189258	1.89275e-05	1.87323e-05
GO:0006508	Biological Process	proteolysis	30	3.69941e-07	PHB1, PSMD11, PSMD14, COPS7A, CLGN, PSMA8, MTM1, PSMB7, PSMD4, PSMB2, PSMD2, TRIM3, PSMD3, ARIH2, UBXN4, USP46, VPS37A, UCHL5, CUL4A, COPS4, COPS3, PSMC6, PSMC3, PSMA1, CLPP, PSMC2, PSME2, CTNNB1, ASB2, CHMP5	129	2.84074	0.00103936	9.45366e-05	9.35613e-05
GO:1901575	Biological Process	organic substance catabolic process	34	5.17549e-07	PHB1, PSMD11, PSMD14, HSD17B10, CLGN, PSMA8, MTM1, PSMB7, ACOXL, PSMD4, PSMB2, PSMD2, TRIM3, PSMD3, ARIH2, UBXN4, USP46, UPF1, ENTPD1, VPS37A, UCHL5, CUL4A, QDPR, PSMC6, PSMC3, PSMA1, CLPP, PSMC2, MRTO4, PSME2, CTNNB1, EIF3E, ASB2, CHMP5	129	2.55092	0.00145377	0.000121236	0.000119985
GO:0009056	Biological Process	catabolic process	37	1.29453e-06	PHB1, PSMD11, PSMD14, ATP2A2, HSD17B10, ZFYVE1, CLGN, PSMA8, MTM1, PSMB7, ACOXL, PSMD4, PSMB2, PSMD2, TRIM3, PSMD3, ARIH2, UBXN4, USP46, UPF1, ENTPD1, VPS13A, VPS37A, UCHL5, CUL4A, QDPR, PSMC6, PSMC3, PSMA1, CLPP, PSMC2, MRTO4, PSME2, CTNNB1, EIF3E, ASB2, CHMP5	129	2.31731	0.00363233	0.000279918	0.00027703
GO:0043161	Biological Process	proteasome-mediated ubiquitin-dependent protein catabolic process	15	1.52195e-06	PSMD14, UCHL5, CLGN, MTM1, CUL4A, PSMC6, PSMD4, PSMC3, PSMD2, PSMC2, TRIM3, ARIH2, CTNNB1, ASB2, UBXN4	129	5.04413	0.00426908	0.000305587	0.000302434
GO:0044267	Biological Process	cellular protein metabolic process	54	6.71132e-05	YWHAE, PHB1, CLGN, PSMD4, PSMD2, TRIM3, PSMD3, CDK5RAP1, ARIH2, UBXN4, USP46, UPF1, ALG9, VPS37A, DUSP6, UCHL5, ILF3, PSMA1, CLPP, MAPKAPK2, PSME2, VWA1, RPL27, CHMP5, PLEC, PSMD11, PSMD14, COPS7A, MACROH2A1, PSMA8, MTM1, PSMB7, PSMB2, S1PR2, PRNP, PPIL1, CAV3, EIF1, COPS4, CUL4A, COPS3, CENPE, PSMC6, PSMC3, EIF3L, ASB8, GNAQ, PSMC2, SPDYA, CTNNB1, EIF3E, KRAS, ASB2, MSRB1	129	1.63292	0.171933	0.012577	0.0124473
GO:0019538	Biological Process	protein metabolic process	57	0.000138028	YWHAE, PHB1, CLGN, PSMD4, PSMD2, TRIM3, PSMD3, CDK5RAP1, ARIH2, UBXN4, USP46, UPF1, ALG9, VPS37A, DUSP6, UCHL5, ILF3, PSMA1, CLPP, MAPKAPK2, PSME2, VWA1, RPL27, CHMP5, PLEC, RTN2, PSMD11, PSMD14, COPS7A, MACROH2A1, RTN4, PSMA8, MTM1, PSMB7, PSMB2, S1PR2, PRNP, PPIL1, CAV3, EIF1, COPS4, CUL4A, COPS3, CENPE, ABCB10, PSMC6, PSMC3, EIF3L, ASB8, GNAQ, PSMC2, SPDYA, CTNNB1, EIF3E, KRAS, ASB2, MSRB1	129	1.55737	0.321604	0.0242499	0.0239997
GO:0014706	Biological Process	striated muscle tissue development	10	0.000220326	SRPK3, RYR2, ACTA1, SEMA3C, CAV3, CTNNB1, MYH14, ASB2, PLEC, MTM1	129	4.83938	0.461735	0.0364315	0.0360557
GO:1902589	Biological Process	single-organism organelle organization	26	0.000267792	ATP2A2, MACROH2A1, RTN4, MTM1, ABLIM1, CAPZB, MYH14, TNNI3, S1PR2, UPF1, CAV3, LIMCH1, COBL, CENPE, ACTA1, MYO5C, CAPZA2, CTNNB1, KRAS, ASB2, MAD1L1, MSRB1, CHMP5, PLEC, CEP89, GAS7	129	2.17048	0.528984	0.0418202	0.0413887
GO:0009987	Biological Process	cellular process	126	0.000298422	PHB1, VIPR2, ZBTB24, IFIT5, ZFYVE1, CLGN, PNN, PSMD4, PSMD2, PSMD3, CDK5RAP1, TMEM38A, ENTPD1, MECR, ALG9, LIMCH1, ANK3, ILF3, CLPP, MAPKAPK2, MRTO4, TFAM, PSME2, RPL27, NUP98, MAD1L1, RTN2, PSMD11, CHRNA5, PSMD14, COPS7A, AEBP1, NID1, FBLN2, MACROH2A1, RTN4, MTM1, STRIP2, PSAP, ERI3, DHRS7C, MYH14, DMAC2L, PRNP, SRPK3, CAV3, EIF1, COPS4, QDPR, COPS3, SCCPDH, CCPG1, GNAQ, MYO5C, SPDYA, FAT4, SUGP…	129	1.09565	0.567854	0.0441508	0.0436953
GO:0060537	Biological Process	muscle tissue development	10	0.000381436	SRPK3, RYR2, ACTA1, SEMA3C, CAV3, CTNNB1, MYH14, ASB2, PLEC, MTM1	129	4.49135	0.657821	0.0536108	0.0530577
GO:0007519	Biological Process	skeletal muscle tissue development	7	0.00040828	SRPK3, ACTA1, CTNNB1, MYH14, ASB2, PLEC, MTM1	129	7.22859	0.682701	0.0546512	0.0540874
GO:0060538	Biological Process	skeletal muscle organ development	7	0.000522124	SRPK3, ACTA1, CTNNB1, MYH14, ASB2, PLEC, MTM1	129	6.90249	0.769631	0.0655182	0.0648423
GO:0007010	Biological Process	cytoskeleton organization	22	0.000536079	CAV3, LIMCH1, COBL, MTM1, CENPE, ACTA1, STRIP2, ABLIM1, CAPZB, CAPZA2, MYO5C, MYH14, CTNNB1, TNNI3, KRAS, S1PR2, ASB2, MSRB1, CHMP5, CAP2, PLEC, GAS7	129	2.27363	0.778498	0.0655182	0.0648423
GO:0071840	Biological Process	cellular component organization or biogenesis	64	0.000650809	PHB1, ATP2A2, LAMC1, CLGN, CAPZB, CDK5RAP1, TMEM38A, TMED4, UPF1, LIMCH1, COBL, UCHL5, TAPBP, ARFGAP2, ACTA1, MRTO4, VWA1, RPL27, NUP98, MAD1L1, CHMP5, PLEC, GAS7, PSMD11, SEMA3C, LAMA2, COPS7A, AEBP1, NID1, HSD17B10, FBLN2, MACROH2A1, RTN4, PSMA8, MTM1, STRIP2, ABLIM1, EMC1, ERI3, MYH14, TNNI3, S1PR2, EMC8, CCT5, CAP2, ATAD1, SRPK3, PRNP, CAV3, CUL4A, CENPE, PSMC6, EIF3L, SLMAP, CAPZA2, MYO5C, S…	129	1.41566	0.83959	0.0759743	0.0751905
GO:0030036	Biological Process	actin cytoskeleton organization	14	0.000695154	CAV3, LIMCH1, COBL, ACTA1, CAPZB, CAPZA2, MYO5C, MYH14, KRAS, S1PR2, ASB2, MSRB1, PLEC, GAS7	129	3.02481	0.858401	0.0759743	0.0751905
GO:0030029	Biological Process	actin filament-based process	15	0.000702715	RYR2, CAV3, LIMCH1, COBL, ACTA1, CAPZB, CAPZA2, MYO5C, MYH14, KRAS, S1PR2, ASB2, MSRB1, PLEC, GAS7	129	2.86348	0.861381	0.0759743	0.0751905
GO:0051924	Biological Process	regulation of calcium ion transport	7	0.000793244	YWHAE, RYR2, CAV3, DHRS7C, CTNNB1, ATP2B1, TMEM38A	129	6.37522	0.892546	0.0825855	0.0817335
GO:0042176	Biological Process	regulation of protein catabolic process	10	0.000915727	PHB1, PSMC6, PSMD14, PSMD2, PSMC2, PSMD3, ARIH2, PSME2, UCHL5, MTM1	129	3.97416	0.923868	0.0919325	0.090984
GO:0061136	Biological Process	regulation of proteasomal protein catabolic process	7	0.000981027	PSMC6, PSMD14, PSMC2, ARIH2, PSME2, UCHL5, MTM1	129	6.12021	0.936646	0.095092	0.094111
GO:0003012	Biological Process	muscle system process	9	0.00104218	RYR2, MYH2, CAV3, SLMAP, ATP2A2, MYH14, ATP2B1, TMEM38A, ASB2	129	4.37158	0.946662	0.0976524	0.0966449
GO:0006816	Biological Process	calcium ion transport	9	0.00114507	YWHAE, RYR2, CAV3, DHRS7C, ATP2A2, CTNNB1, ATP2B1, TMEM38A, TMCO1	129	4.30776	0.960071	0.100968	0.0999261
GO:0051246	Biological Process	regulation of protein metabolic process	31	0.0011494	YWHAE, RTN2, PHB1, PSMD14, MACROH2A1, RTN4, MTM1, PSMD2, PSMD3, CDK5RAP1, ARIH2, S1PR2, UPF1, PRNP, CAV3, DUSP6, UCHL5, EIF1, CUL4A, CENPE, ILF3, ABCB10, PSMC6, GNAQ, PSMC2, SPDYA, PSME2, CTNNB1, KRAS, EIF3E, PLEC	129	1.81337	0.960554	0.100968	0.0999261
GO:0032844	Biological Process	regulation of homeostatic process	10	0.00129999	RYR2, UPF1, ABCB10, CAV3, SLMAP, DHRS7C, CTNNB1, TMEM38A, CCT5, UCHL5	129	3.77946	0.974181	0.109773	0.108641
GO:0006936	Biological Process	muscle contraction	8	0.00135689	RYR2, MYH2, CAV3, SLMAP, ATP2A2, MYH14, ATP2B1, TMEM38A	129	4.81274	0.978002	0.109773	0.108641
GO:0016043	Biological Process	cellular component organization	61	0.0013668	PHB1, ATP2A2, LAMC1, CLGN, CAPZB, CDK5RAP1, TMEM38A, TMED4, UPF1, LIMCH1, COBL, UCHL5, TAPBP, ARFGAP2, ACTA1, MRTO4, VWA1, NUP98, MAD1L1, CHMP5, PLEC, GAS7, PSMD11, SEMA3C, LAMA2, COPS7A, AEBP1, NID1, HSD17B10, FBLN2, MACROH2A1, RTN4, PSMA8, MTM1, STRIP2, ABLIM1, EMC1, MYH14, TNNI3, S1PR2, EMC8, CCT5, CAP2, ATAD1, SRPK3, PRNP, CAV3, CENPE, PSMC6, EIF3L, SLMAP, CAPZA2, MYO5C, SPDYA, CTNNB1, EIF3E,…	129	1.40129	0.978607	0.109773	0.108641
GO:1903050	Biological Process	regulation of proteolysis involved in cellular protein catabolic process	7	0.00197506	PSMC6, PSMD14, PSMC2, ARIH2, PSME2, UCHL5, MTM1	129	5.33739	0.996141	0.154219	0.152628
GO:0090279	Biological Process	regulation of calcium ion import	5	0.00216202	RYR2, CAV3, DHRS7C, CTNNB1, TMEM38A	129	9.10745	0.997721	0.164255	0.162561
GO:0070838	Biological Process	divalent metal ion transport	9	0.00233978	YWHAE, RYR2, CAV3, DHRS7C, ATP2A2, CTNNB1, ATP2B1, TMEM38A, TMCO1	129	3.84471	0.998619	0.173082	0.171296
GO:0010882	Biological Process	regulation of cardiac muscle contraction by calcium ion signaling	3	0.00245637	RYR2, ATP2A2, TMEM38A	129	39.3442	0.999006	0.177047	0.175221
GO:0072511	Biological Process	divalent inorganic cation transport	9	0.00253407	YWHAE, RYR2, CAV3, DHRS7C, ATP2A2, CTNNB1, ATP2B1, TMEM38A, TMCO1	129	3.79526	0.999201	0.178082	0.176244
GO:0061061	Biological Process	muscle structure development	11	0.00265241	SRPK3, RYR2, ACTA1, CAV3, ATP2A2, CTNNB1, MYH14, KRAS, ASB2, PLEC, MTM1	129	3.12933	0.999428	0.180897	0.179031
GO:0043933	Biological Process	macromolecular complex subunit organization	25	0.00270581	PSMD11, COPS7A, LAMC1, HSD17B10, MACROH2A1, RTN4, CLGN, CAPZB, TNNI3, UPF1, PRNP, SRPK3, COBL, UCHL5, TAPBP, CENPE, PSMC6, EIF3L, CAPZA2, MRTO4, EIF3E, NUP98, MSRB1, PLEC, GAS7	129	1.88106	0.999508	0.180897	0.179031
GO:0070588	Biological Process	calcium ion transmembrane transport	7	0.00276719	YWHAE, RYR2, CAV3, DHRS7C, ATP2A2, TMEM38A, TMCO1	129	4.9893	0.999586	0.180897	0.179031
GO:0044085	Biological Process	cellular component biogenesis	36	0.00300692	PSMD11, ATP2A2, COPS7A, LAMC1, HSD17B10, MACROH2A1, RTN4, CLGN, MTM1, ABLIM1, CAPZB, ERI3, TNNI3, S1PR2, PRNP, SRPK3, CAV3, LIMCH1, COBL, TAPBP, CUL4A, CENPE, ACTA1, PSMC6, EIF3L, CAPZA2, MRTO4, CTNNB1, EIF3E, RPL27, NUP98, MSRB1, CHMP5, PLEC, CEP89, GAS7	129	1.61192	0.999789	0.191943	0.189963
GO:0007517	Biological Process	muscle organ development	8	0.00307273	SRPK3, RYR2, ACTA1, CTNNB1, MYH14, ASB2, PLEC, MTM1	129	4.16341	0.999825	0.191943	0.189963
GO:0010959	Biological Process	regulation of metal ion transport	8	0.00342414	YWHAE, RYR2, CAV3, SLMAP, DHRS7C, CTNNB1, ATP2B1, TMEM38A	129	4.08241	0.999935	0.209245	0.207086
GO:0000338	Biological Process	protein deneddylation	3	0.00356716	COPS4, COPS3, COPS7A	129	32.7868	0.999957	0.211316	0.209136
GO:0007015	Biological Process	actin filament organization	10	0.00362341	ACTA1, CAPZB, CAV3, LIMCH1, MYO5C, CAPZA2, COBL, MSRB1, PLEC, GAS7	129	3.24622	0.999963	0.211316	0.209136
GO:1903362	Biological Process	regulation of cellular protein catabolic process	7	0.00368355	PSMC6, PSMD14, PSMC2, ARIH2, PSME2, UCHL5, MTM1	129	4.70785	0.999969	0.211316	0.209136
GO:0003007	Biological Process	heart morphogenesis	7	0.00377681	RYR2, SEMA3C, CAV3, CTNNB1, FAT4, ASB2, RTN4	129	4.68383	0.999976	0.212332	0.210142
GO:0022607	Biological Process	cellular component assembly	33	0.00391601	PSMD11, ATP2A2, COPS7A, LAMC1, HSD17B10, MACROH2A1, RTN4, CLGN, MTM1, ABLIM1, CAPZB, TNNI3, S1PR2, PRNP, SRPK3, CAV3, LIMCH1, COBL, TAPBP, CENPE, ACTA1, PSMC6, EIF3L, CAPZA2, MRTO4, CTNNB1, EIF3E, NUP98, MSRB1, CHMP5, PLEC, CEP89, GAS7	129	1.63686	0.999984	0.213465	0.211263
GO:0006996	Biological Process	organelle organization	42	0.00394884	PHB1, ATP2A2, HSD17B10, MACROH2A1, RTN4, PSMA8, MTM1, STRIP2, ABLIM1, CAPZB, EMC1, CDK5RAP1, MYH14, TNNI3, S1PR2, TMEM38A, EMC8, CCT5, CAP2, TMED4, UPF1, CAV3, LIMCH1, COBL, UCHL5, ARFGAP2, CENPE, ACTA1, MYO5C, CAPZA2, MRTO4, SPDYA, CTNNB1, KRAS, NUP98, ASB2, MAD1L1, MSRB1, CHMP5, PLEC, CEP89, GAS7	129	1.50579	0.999985	0.213465	0.211263
GO:0070296	Biological Process	sarcoplasmic reticulum calcium ion transport	3	0.00486993	RYR2, ATP2A2, TMEM38A	129	28.103	0.999999	0.25377	0.251152
GO:0034622	Biological Process	cellular macromolecular complex assembly	18	0.00490334	SRPK3, PSMD11, COBL, COPS7A, MACROH2A1, RTN4, TAPBP, CENPE, PSMC6, CAPZB, EIF3L, CAPZA2, MRTO4, TNNI3, EIF3E, NUP98, MSRB1, GAS7	129	2.09463	0.999999	0.25377	0.251152
GO:0051248	Biological Process	negative regulation of protein metabolic process	15	0.00496526	YWHAE, RTN2, UPF1, PHB1, CAV3, MACROH2A1, RTN4, DUSP6, UCHL5, MTM1, ILF3, GNAQ, CDK5RAP1, CTNNB1, PLEC	129	2.31709	0.999999	0.25377	0.251152
GO:0070646	Biological Process	protein modification by small protein removal	6	0.005206	USP46, COPS4, COPS3, PSMD14, COPS7A, UCHL5	129	5.35295	1	0.258896	0.256225
GO:0055117	Biological Process	regulation of cardiac muscle contraction	4	0.0053813	RYR2, CAV3, ATP2A2, TMEM38A	129	11.1615	1	0.258896	0.256225
GO:0065003	Biological Process	macromolecular complex assembly	22	0.00538471	SRPK3, PRNP, PSMD11, COBL, COPS7A, LAMC1, HSD17B10, MACROH2A1, RTN4, CLGN, TAPBP, CENPE, PSMC6, CAPZB, EIF3L, CAPZA2, MRTO4, TNNI3, EIF3E, NUP98, MSRB1, GAS7	129	1.88332	1	0.258896	0.256225
GO:1903169	Biological Process	regulation of calcium ion transmembrane transport	5	0.00543396	YWHAE, RYR2, CAV3, DHRS7C, TMEM38A	129	7.05093	1	0.258896	0.256225
GO:0001508	Biological Process	action potential	5	0.00564281	RYR2, CAV3, GNAQ, SLMAP, MYH14	129	6.97592	1	0.264366	0.261638
GO:0010880	Biological Process	regulation of release of sequestered calcium ion into cytosol by sarcoplasmic reticulum	3	0.00635873	RYR2, DHRS7C, TMEM38A	129	24.5901	1	0.288755	0.285776
GO:0045859	Biological Process	regulation of protein kinase activity	10	0.00636885	YWHAE, CENPE, PRNP, PHB1, CAV3, GNAQ, CDK5RAP1, SPDYA, MACROH2A1, PLEC	129	2.97386	1	0.288755	0.285776
GO:0070584	Biological Process	mitochondrion morphogenesis	3	0.00717106	MYH14, PLEC, MTM1	129	23.1436	1	0.318709	0.315421
GO:0006937	Biological Process	regulation of muscle contraction	5	0.00725626	RYR2, CAV3, ATP2A2, ATP2B1, TMEM38A	129	6.49244	1	0.318709	0.315421
GO:0032989	Biological Process	cellular component morphogenesis	15	0.00743381	CAV3, SEMA3C, LAMA2, COBL, LAMC1, RTN4, MTM1, ACTA1, STRIP2, CAPZB, MYH14, CTNNB1, CAP2, PLEC, GAS7	129	2.21035	1	0.321484	0.318167
GO:0043623	Biological Process	cellular protein complex assembly	12	0.00777868	CENPE, PSMD11, CAPZB, CAPZA2, COBL, COPS7A, TNNI3, NUP98, RTN4, MSRB1, TAPBP, GAS7	129	2.52206	1	0.331301	0.327883
GO:0044237	Biological Process	cellular metabolic process	88	0.00838754	YWHAE, CALCOCO1, PHB1, ZBTB24, TECR, ATP2A2, EFCAB7, ZFYVE1, CLGN, PNN, ACOXL, PSMD4, PSMD2, TRIM3, PSMD3, CDK5RAP1, ARIH2, UBXN4, USP46, UPF1, ENTPD1, MECR, ALG9, VPS13A, VPS37A, DUSP6, TSN, UCHL5, ILF3, PSMA1, CLPP, MRTO4, MAPKAPK2, PSME2, VWA1, TFAM, RPL27, NUP98, CHMP5, PLEC, RTN2, PSMD11, PSMD14, COPS7A, AEBP1, HSD17B10, MACROH2A1, RTN4, PSMA8, MTM1, PSMB7, PSMB2, PSAP, ERI3, S1PR2, CCT5, CA…	129	1.19089	1	0.351901	0.348271
GO:0043170	Biological Process	macromolecule metabolic process	78	0.0086402	YWHAE, CALCOCO1, PHB1, ZBTB24, EFCAB7, CLGN, PNN, PSMD4, PSMD2, TRIM3, PSMD3, CDK5RAP1, ARIH2, UBXN4, USP46, UPF1, ALG9, VPS37A, DUSP6, TSN, UCHL5, TAPBP, ACTA1, ILF3, PSMA1, CLPP, MRTO4, MAPKAPK2, PSME2, VWA1, TFAM, RPL27, NUP98, CHMP5, PLEC, RTN2, FYTTD1, PSMD11, PSMD14, COPS7A, AEBP1, HSD17B10, MACROH2A1, RTN4, PSMA8, MTM1, PSMB7, PSMB2, ERI3, S1PR2, CCT5, ATAD1, SRPK3, PRNP, PPIL1, CAV3, EIF1…	129	1.22626	1	0.357171	0.353486
GO:0001763	Biological Process	morphogenesis of a branching structure	6	0.00970893	SEMA3C, CAV3, CTNNB1, KRAS, FAT4, RTN4	129	4.60166	1	0.392207	0.388161
GO:0042391	Biological Process	regulation of membrane potential	8	0.00978217	YWHAE, RYR2, CHRNA5, CAV3, GNAQ, SLMAP, MYH14, S1PR2	129	3.35201	1	0.392207	0.388161
GO:0060341	Biological Process	regulation of cellular localization	12	0.0100459	YWHAE, RYR2, CHRNA5, DHRS7C, ATP2A2, CTNNB1, TMEM38A, EFCAB7, MACROH2A1, CCT5, RTN4, MAD1L1	129	2.43241	1	0.392207	0.388161
GO:0097435	Biological Process	supramolecular fiber organization	12	0.0100459	ACTA1, CAPZB, CAV3, LIMCH1, MYO5C, CAPZA2, COBL, AEBP1, MSRB1, PLEC, GAS7, MTM1	129	2.43241	1	0.392207	0.388161
GO:0006942	Biological Process	regulation of striated muscle contraction	4	0.010578	RYR2, CAV3, ATP2A2, TMEM38A	129	8.74315	1	0.407325	0.403122
GO:0044260	Biological Process	cellular macromolecule metabolic process	73	0.011108	YWHAE, CALCOCO1, PHB1, ZBTB24, EFCAB7, CLGN, PNN, PSMD4, PSMD2, TRIM3, PSMD3, CDK5RAP1, ARIH2, UBXN4, USP46, UPF1, ALG9, VPS37A, DUSP6, TSN, UCHL5, ILF3, PSMA1, CLPP, MRTO4, MAPKAPK2, PSME2, VWA1, TFAM, RPL27, NUP98, CHMP5, PLEC, PSMD11, PSMD14, COPS7A, AEBP1, HSD17B10, MACROH2A1, PSMA8, MTM1, PSMB7, PSMB2, ERI3, S1PR2, CCT5, ATAD1, SRPK3, PRNP, PPIL1, CAV3, EIF1, COPS4, CUL4A, EEPD1, COPS3, CENP…	129	1.23532	1	0.421952	0.417599
GO:0006874	Biological Process	cellular calcium ion homeostasis	8	0.0114891	YWHAE, RYR2, CAV3, DHRS7C, ATP2A2, ATP2B1, TMEM38A, TMCO1	129	3.24823	1	0.43061	0.426167
GO:0006941	Biological Process	striated muscle contraction	5	0.0116739	RYR2, CAV3, ATP2A2, MYH14, TMEM38A	129	5.6529	1	0.431779	0.427325
GO:0007549	Biological Process	dosage compensation	3	0.0118838	UPF1, MACROH2A1, EIF1	129	17.8837	1	0.433835	0.42936
GO:0065008	Biological Process	regulation of biological quality	36	0.0128534	YWHAE, RYR2, PHB1, CHRNA5, SEMA3C, ATP2A2, HSD17B10, RTN4, MTM1, STRIP2, ACOXL, CAPZB, DHRS7C, CDK5RAP1, MYH14, S1PR2, TMEM38A, CCT5, UPF1, PRNP, CAV3, VPS13A, ATP2B1, UCHL5, TAPBP, TMCO1, ABCB10, PSMC3, GNAQ, SLMAP, CAPZA2, MAPKAPK2, CTNNB1, KRAS, DHCR7, PLEC	129	1.47127	1	0.463217	0.458439
GO:0010256	Biological Process	endomembrane system organization	11	0.0135653	CAV3, EMC1, SLMAP, ATP2A2, FAT4, TMEM38A, EMC8, RTN4, PLEC, CHMP5, TMED4	129	2.46181	1	0.481978	0.477005
GO:0008152	Biological Process	metabolic process	92	0.0139284	YWHAE, CALCOCO1, PHB1, ZBTB24, TECR, ATP2A2, EFCAB7, ZFYVE1, CLGN, PNN, ACOXL, PSMD4, PSMD2, TRIM3, PSMD3, CDK5RAP1, ARIH2, UBXN4, USP46, UPF1, ENTPD1, MECR, ALG9, VPS13A, VPS37A, DUSP6, TSN, UCHL5, TAPBP, ACTA1, ILF3, PSMA1, CLPP, MRTO4, MAPKAPK2, PSME2, VWA1, TFAM, RPL27, NUP98, CHMP5, PLEC, RTN2, FYTTD1, PSMD11, PSMD14, COPS7A, AEBP1, HSD17B10, MACROH2A1, RTN4, PSMA8, MTM1, PSMB7, PSMB2, PSAP,…	129	1.16127	1	0.481978	0.477005
GO:0055074	Biological Process	calcium ion homeostasis	8	0.0140189	YWHAE, RYR2, CAV3, DHRS7C, ATP2A2, ATP2B1, TMEM38A, TMCO1	129	3.12255	1	0.481978	0.477005
GO:0098901	Biological Process	regulation of cardiac muscle cell action potential	3	0.0140598	RYR2, CAV3, SLMAP	129	16.3934	1	0.481978	0.477005
GO:0071704	Biological Process	organic substance metabolic process	89	0.014293	YWHAE, CALCOCO1, PHB1, ZBTB24, TECR, EFCAB7, CLGN, PNN, ACOXL, PSMD4, PSMD2, TRIM3, PSMD3, CDK5RAP1, ARIH2, UBXN4, USP46, UPF1, ENTPD1, MECR, ALG9, VPS37A, DUSP6, TSN, UCHL5, TAPBP, ACTA1, ILF3, PSMA1, CLPP, MRTO4, MAPKAPK2, PSME2, VWA1, TFAM, RPL27, NUP98, CHMP5, PLEC, RTN2, FYTTD1, PSMD11, PSMD14, COPS7A, AEBP1, HSD17B10, MACROH2A1, RTN4, PSMA8, MTM1, PSMB7, PSMB2, PSAP, ERI3, S1PR2, CCT5, CAP2…	129	1.16955	1	0.484067	0.479073
GO:0051640	Biological Process	organelle localization	10	0.0149438	CENPE, CHRNA5, CAV3, MYO5C, ATP2A2, CTNNB1, MAD1L1, ARFGAP2, CHMP5, MTM1	129	2.58673	1	0.500082	0.494923
GO:0032269	Biological Process	negative regulation of cellular protein metabolic process	13	0.0172348	YWHAE, UPF1, PHB1, CAV3, MACROH2A1, DUSP6, UCHL5, MTM1, ILF3, GNAQ, CDK5RAP1, CTNNB1, PLEC	129	2.14725	1	0.564517	0.558693
GO:0007029	Biological Process	endoplasmic reticulum organization	4	0.0172709	EMC1, TMEM38A, EMC8, RTN4	129	7.28596	1	0.564517	0.558693
GO:0055001	Biological Process	muscle cell development	5	0.0175293	ACTA1, CAV3, ATP2A2, ASB2, PLEC	129	5.00562	1	0.565375	0.559542
GO:0009888	Biological Process	tissue development	20	0.0178567	SRPK3, RYR2, CAV3, SEMA3C, LAMA2, COBL, LAMC1, ATP2B1, MACROH2A1, RTN4, MTM1, ACTA1, PSAP, MYH14, CTNNB1, KRAS, FAT4, S1PR2, ASB2, PLEC	129	1.74747	1	0.565375	0.559542
GO:0072503	Biological Process	cellular divalent inorganic cation homeostasis	8	0.0179005	YWHAE, RYR2, CAV3, DHRS7C, ATP2A2, ATP2B1, TMEM38A, TMCO1	129	2.97218	1	0.565375	0.559542
GO:0051338	Biological Process	regulation of transferase activity	11	0.0187674	YWHAE, CENPE, PRNP, PHB1, CAV3, GNAQ, CDK5RAP1, SPDYA, CTNNB1, MACROH2A1, PLEC	129	2.33812	1	0.579895	0.573912
GO:0043549	Biological Process	regulation of kinase activity	10	0.0189412	YWHAE, CENPE, PRNP, PHB1, CAV3, GNAQ, CDK5RAP1, SPDYA, MACROH2A1, PLEC	129	2.48385	1	0.579895	0.573912
GO:0044238	Biological Process	primary metabolic process	85	0.0189791	YWHAE, CALCOCO1, PHB1, ZBTB24, TECR, EFCAB7, CLGN, PNN, ACOXL, PSMD4, PSMD2, TRIM3, PSMD3, CDK5RAP1, ARIH2, UBXN4, USP46, UPF1, ENTPD1, MECR, ALG9, VPS37A, DUSP6, TSN, UCHL5, ILF3, PSMA1, CLPP, MRTO4, MAPKAPK2, PSME2, VWA1, TFAM, RPL27, NUP98, CHMP5, PLEC, RTN2, PSMD11, PSMD14, COPS7A, AEBP1, HSD17B10, MACROH2A1, RTN4, PSMA8, MTM1, PSMB7, PSMB2, PSAP, ERI3, S1PR2, CCT5, CAP2, DMAC2L, SRPK3, PRNP,…	129	1.17157	1	0.579895	0.573912
GO:2000021	Biological Process	regulation of ion homeostasis	5	0.0193506	RYR2, CAV3, SLMAP, DHRS7C, TMEM38A	129	4.85731	1	0.584888	0.578854
GO:0006461	Biological Process	protein complex assembly	15	0.0199546	PRNP, PSMD11, COBL, COPS7A, HSD17B10, RTN4, TAPBP, CENPE, PSMC6, CAPZB, CAPZA2, TNNI3, NUP98, MSRB1, GAS7	129	1.95548	1	0.590445	0.584354
GO:0070271	Biological Process	protein complex biogenesis	15	0.0199546	PRNP, PSMD11, COBL, COPS7A, HSD17B10, RTN4, TAPBP, CENPE, PSMC6, CAPZB, CAPZA2, TNNI3, NUP98, MSRB1, GAS7	129	1.95548	1	0.590445	0.584354
GO:0007034	Biological Process	vacuolar transport	5	0.0207905	PSAP, VPS13A, VPS37A, CHMP5, MTM1	129	4.75171	1	0.608771	0.602491
GO:0090257	Biological Process	regulation of muscle system process	5	0.021786	RYR2, CAV3, ATP2A2, ATP2B1, TMEM38A	129	4.68383	1	0.631346	0.624833
GO:0060048	Biological Process	cardiac muscle contraction	4	0.0220476	RYR2, CAV3, ATP2A2, TMEM38A	129	6.64037	1	0.632407	0.625882
GO:1900825	Biological Process	regulation of membrane depolarization during cardiac muscle cell action potential	2	0.0225277	CAV3, SLMAP	129	87.4315	1	0.636032	0.62947
GO:0033045	Biological Process	regulation of sister chromatid segregation	4	0.022783	CENPE, CTNNB1, MACROH2A1, MAD1L1	129	6.55736	1	0.636032	0.62947
GO:0072507	Biological Process	divalent inorganic cation homeostasis	8	0.0233729	YWHAE, RYR2, CAV3, DHRS7C, ATP2A2, ATP2B1, TMEM38A, TMCO1	129	2.81281	1	0.636032	0.62947
GO:0031400	Biological Process	negative regulation of protein modification process	9	0.023428	YWHAE, PHB1, CAV3, GNAQ, CDK5RAP1, CTNNB1, MACROH2A1, DUSP6, PLEC	129	2.57152	1	0.636032	0.62947
GO:0032268	Biological Process	regulation of cellular protein metabolic process	25	0.0234896	YWHAE, PHB1, PSMD14, MACROH2A1, MTM1, CDK5RAP1, ARIH2, S1PR2, UPF1, PRNP, CAV3, DUSP6, UCHL5, EIF1, CENPE, ILF3, PSMC6, GNAQ, PSMC2, SPDYA, PSME2, CTNNB1, KRAS, EIF3E, PLEC	129	1.5695	1	0.636032	0.62947
GO:0032204	Biological Process	regulation of telomere maintenance	4	0.0235316	UPF1, CTNNB1, CCT5, UCHL5	129	6.47641	1	0.636032	0.62947
GO:0048588	Biological Process	developmental cell growth	5	0.0254983	SEMA3C, ARIH2, CTNNB1, COBL, RTN4	129	4.46079	1	0.677491	0.670502
GO:0071822	Biological Process	protein complex subunit organization	16	0.0255475	UPF1, PRNP, PSMD11, COBL, COPS7A, HSD17B10, RTN4, TAPBP, CENPE, PSMC6, CAPZB, CAPZA2, TNNI3, NUP98, MSRB1, GAS7	129	1.83905	1	0.677491	0.670502
GO:0043269	Biological Process	regulation of ion transport	9	0.0264946	YWHAE, PRNP, RYR2, CAV3, SLMAP, DHRS7C, CTNNB1, ATP2B1, TMEM38A	129	2.51133	1	0.694508	0.687343
GO:0051726	Biological Process	regulation of cell cycle	13	0.0266833	YWHAE, MACROH2A1, UCHL5, PSMA8, CUL4A, CENPE, CCPG1, CDK5RAP1, SPDYA, PSME2, CTNNB1, MAD1L1, CHMP5	129	2.01527	1	0.694508	0.687343
GO:0021987	Biological Process	cerebral cortex development	4	0.0274734	YWHAE, CTNNB1, FAT4, RTN4	129	6.09987	1	0.69724	0.690047
GO:0051641	Biological Process	cellular localization	27	0.027547	YWHAE, FYTTD1, RTN2, RYR2, CHRNA5, ATP2A2, EFCAB7, MACROH2A1, RTN4, MTM1, EMC1, DHRS7C, TMEM38A, EMC8, CCT5, TMED4, CAV3, VPS13A, VPS37A, ARFGAP2, CENPE, SLMAP, MYO5C, CTNNB1, MAD1L1, CHMP5, PLEC	129	1.51001	1	0.69724	0.690047
GO:0042692	Biological Process	muscle cell differentiation	7	0.0277429	ACTA1, CAV3, ATP2A2, CTNNB1, KRAS, ASB2, PLEC	129	3.02981	1	0.69724	0.690047
GO:0006469	Biological Process	negative regulation of protein kinase activity	5	0.0277805	CAV3, GNAQ, CDK5RAP1, MACROH2A1, PLEC	129	4.34263	1	0.69724	0.690047
GO:0031032	Biological Process	actomyosin structure organization	5	0.0283695	ACTA1, CAV3, LIMCH1, MYH14, PLEC	129	4.31406	1	0.705722	0.698442
GO:0098900	Biological Process	regulation of action potential	3	0.0287201	RYR2, CAV3, SLMAP	129	11.2412	1	0.708177	0.700871
GO:0042592	Biological Process	homeostatic process	19	0.0290337	YWHAE, RYR2, UPF1, CAV3, ATP2A2, ATP2B1, RTN4, UCHL5, TMCO1, MTM1, ACOXL, ABCB10, SLMAP, DHRS7C, CTNNB1, KRAS, TMEM38A, CCT5, PLEC	129	1.68935	1	0.709686	0.702364
GO:0001933	Biological Process	negative regulation of protein phosphorylation	7	0.0293214	PHB1, CAV3, GNAQ, CDK5RAP1, MACROH2A1, DUSP6, PLEC	129	2.99033	1	0.710539	0.703209
GO:0098902	Biological Process	regulation of membrane depolarization during action potential	2	0.0299245	CAV3, SLMAP	129	65.5736	1	0.718956	0.711539
GO:1904062	Biological Process	regulation of cation transmembrane transport	6	0.0306385	YWHAE, RYR2, CAV3, SLMAP, DHRS7C, TMEM38A	129	3.42123	1	0.729872	0.722343
GO:0032990	Biological Process	cell part morphogenesis	9	0.0311141	SEMA3C, LAMA2, CTNNB1, MYH14, COBL, RTN4, PLEC, GAS7, MTM1	129	2.43366	1	0.734971	0.727389
GO:0030048	Biological Process	actin filament-based movement	4	0.032639	RYR2, CAV3, MYO5C, MYH14	129	5.70206	1	0.759689	0.751851
GO:0030041	Biological Process	actin filament polymerization	5	0.0327009	CAPZB, CAPZA2, COBL, MSRB1, GAS7	129	4.12413	1	0.759689	0.751851
GO:0031647	Biological Process	regulation of protein stability	6	0.0336818	PRNP, PHB1, GNAQ, KRAS, CCT5, RTN4	129	3.33425	1	0.766796	0.758885
GO:0048729	Biological Process	tissue morphogenesis	9	0.0337919	RYR2, ACTA1, SEMA3C, CAV3, CTNNB1, COBL, KRAS, FAT4, ASB2	129	2.39417	1	0.766796	0.758885
GO:0048589	Biological Process	developmental growth	9	0.0341374	SEMA3C, PSAP, ARIH2, CTNNB1, COBL, RTN4, DUSP6, PLEC, MTM1	129	2.38932	1	0.766796	0.758885
GO:0045936	Biological Process	negative regulation of phosphate metabolic process	8	0.0343708	YWHAE, PHB1, CAV3, GNAQ, CDK5RAP1, MACROH2A1, DUSP6, PLEC	129	2.59056	1	0.766796	0.758885
GO:0010563	Biological Process	negative regulation of phosphorus metabolic process	8	0.0343708	YWHAE, PHB1, CAV3, GNAQ, CDK5RAP1, MACROH2A1, DUSP6, PLEC	129	2.59056	1	0.766796	0.758885
GO:0051480	Biological Process	regulation of cytosolic calcium ion concentration	6	0.0347366	YWHAE, RYR2, CAV3, DHRS7C, ATP2B1, TMEM38A	129	3.30623	1	0.768856	0.760924
GO:1903522	Biological Process	regulation of blood circulation	5	0.0353407	RYR2, CAV3, ATP2A2, ATP2B1, TMEM38A	129	4.02292	1	0.77025	0.762304
GO:0019725	Biological Process	cellular homeostasis	11	0.0363216	YWHAE, RYR2, UPF1, CAV3, DHRS7C, ATP2A2, ATP2B1, TMEM38A, RTN4, TMCO1, MTM1	129	2.09379	1	0.77025	0.762304
GO:0035051	Biological Process	cardiocyte differentiation	4	0.0363444	SEMA3C, CAV3, ASB2, PLEC	129	5.46447	1	0.77025	0.762304
GO:0033673	Biological Process	negative regulation of kinase activity	5	0.0367057	CAV3, GNAQ, CDK5RAP1, MACROH2A1, PLEC	129	3.97416	1	0.77025	0.762304
GO:0007507	Biological Process	heart development	8	0.0367607	RYR2, SEMA3C, CAV3, CTNNB1, FAT4, ASB2, RTN4, PLEC	129	2.55275	1	0.77025	0.762304
GO:0002009	Biological Process	morphogenesis of an epithelium	8	0.0367607	RYR2, SEMA3C, CAV3, CTNNB1, COBL, KRAS, FAT4, ASB2	129	2.55275	1	0.77025	0.762304
GO:1990051	Biological Process	activation of protein kinase C activity	2	0.0372658	YWHAE, PHB1	129	52.4589	1	0.77025	0.762304
GO:0031581	Biological Process	hemidesmosome assembly	2	0.0372658	LAMC1, PLEC	129	52.4589	1	0.77025	0.762304
GO:0071313	Biological Process	cellular response to caffeine	2	0.0372658	RYR2, TMEM38A	129	52.4589	1	0.77025	0.762304
GO:0007346	Biological Process	regulation of mitotic cell cycle	8	0.0375812	CUL4A, YWHAE, CENPE, CTNNB1, PSME2, MACROH2A1, MAD1L1, CHMP5	129	2.54038	1	0.7711	0.763145
GO:0098660	Biological Process	inorganic ion transmembrane transport	10	0.0392484	YWHAE, DMAC2L, PRNP, RYR2, CAV3, SLMAP, DHRS7C, ATP2A2, TMEM38A, TMCO1	129	2.17853	1	0.799473	0.791225
GO:0033554	Biological Process	cellular response to stress	19	0.0400328	YWHAE, UPF1, CAV3, PSMD14, ATP2A2, ZFYVE1, UCHL5, CLGN, TMCO1, CUL4A, EEPD1, COPS3, ABCB10, PSMC6, MAPKAPK2, SPDYA, CTNNB1, UBXN4, PLEC	129	1.6265	1	0.804032	0.795737
GO:0060688	Biological Process	regulation of morphogenesis of a branching structure	3	0.0401663	CAV3, CTNNB1, RTN4	129	9.36766	1	0.804032	0.795737
GO:0034765	Biological Process	regulation of ion transmembrane transport	7	0.040531	YWHAE, PRNP, RYR2, CAV3, SLMAP, DHRS7C, TMEM38A	129	2.76515	1	0.804032	0.795737
GO:0060429	Biological Process	epithelium development	13	0.0406163	RYR2, CAV3, SEMA3C, COBL, MACROH2A1, RTN4, PSAP, CTNNB1, KRAS, FAT4, S1PR2, ASB2, PLEC	129	1.89015	1	0.804032	0.795737
GO:0003300	Biological Process	cardiac muscle hypertrophy	3	0.0419214	RYR2, CAV3, ATP2A2	129	9.14981	1	0.814232	0.805832
GO:0000959	Biological Process	mitochondrial RNA metabolic process	3	0.0419214	CDK5RAP1, TFAM, HSD17B10	129	9.14981	1	0.814232	0.805832
GO:0051649	Biological Process	establishment of localization in cell	20	0.0421322	YWHAE, FYTTD1, RTN2, RYR2, CHRNA5, CAV3, VPS13A, ATP2A2, VPS37A, EFCAB7, ARFGAP2, MTM1, CENPE, DHRS7C, MYO5C, CTNNB1, TMEM38A, MAD1L1, CHMP5, TMED4	129	1.5887	1	0.814232	0.805832
GO:0006997	Biological Process	nucleus organization	4	0.0422902	NUP98, RTN4, PLEC, CHMP5	129	5.14303	1	0.814232	0.805832
GO:0051656	Biological Process	establishment of organelle localization	8	0.0427586	CENPE, CHRNA5, MYO5C, ATP2A2, CTNNB1, MAD1L1, ARFGAP2, CHMP5	129	2.46865	1	0.817649	0.809214
GO:0086001	Biological Process	cardiac muscle cell action potential	3	0.0437049	RYR2, CAV3, SLMAP	129	8.94186	1	0.822218	0.813736
GO:0031000	Biological Process	response to caffeine	2	0.0445519	RYR2, TMEM38A	129	43.7158	1	0.822218	0.813736
GO:0010881	Biological Process	regulation of cardiac muscle contraction by regulation of the release of sequestered calcium ion	2	0.0445519	RYR2, TMEM38A	129	43.7158	1	0.822218	0.813736
GO:0060249	Biological Process	anatomical structure homeostasis	7	0.0446219	UPF1, CAV3, CTNNB1, KRAS, CCT5, UCHL5, MTM1	129	2.70009	1	0.822218	0.813736
GO:0032846	Biological Process	positive regulation of homeostatic process	5	0.0447525	RYR2, ABCB10, CTNNB1, CCT5, UCHL5	129	3.72578	1	0.822218	0.813736
GO:0032412	Biological Process	regulation of ion transmembrane transporter activity	5	0.0447525	YWHAE, PRNP, RYR2, CAV3, SLMAP	129	3.72578	1	0.822218	0.813736
GO:0033044	Biological Process	regulation of chromosome organization	7	0.0451508	CENPE, UPF1, CTNNB1, MACROH2A1, CCT5, MAD1L1, UCHL5	129	2.69217	1	0.823973	0.815473
GO:0006457	Biological Process	protein folding	5	0.0455293	PPIL1, HSPB6, AHSA1, CCT5, CLGN	129	3.70473	1	0.823973	0.815473
GO:0042326	Biological Process	negative regulation of phosphorylation	7	0.0462204	PHB1, CAV3, GNAQ, CDK5RAP1, MACROH2A1, DUSP6, PLEC	129	2.67648	1	0.823973	0.815473
GO:0051783	Biological Process	regulation of nuclear division	5	0.0463137	CENPE, MACROH2A1, MAD1L1, PSMA8, CHMP5	129	3.68391	1	0.823973	0.815473
GO:0021537	Biological Process	telencephalon development	5	0.0463137	YWHAE, CTNNB1, FAT4, RTN4, UCHL5	129	3.68391	1	0.823973	0.815473
GO:0040029	Biological Process	regulation of gene expression, epigenetic	5	0.0471056	UPF1, PHB1, MACROH2A1, TSN, EIF1	129	3.66333	1	0.825857	0.817337
GO:0014897	Biological Process	striated muscle hypertrophy	3	0.0473549	RYR2, CAV3, ATP2A2	129	8.55308	1	0.825857	0.817337
GO:0048513	Biological Process	animal organ development	29	0.0475098	YWHAE, RYR2, SEMA3C, LAMA2, ZBTB24, LAMC1, NID1, MACROH2A1, RTN4, MTM1, PSAP, ARIH2, MYH14, SRPK3, PPIL1, CAV3, COBL, ATP2B1, UCHL5, CUL4A, ACTA1, ABCB10, MAPKAPK2, CTNNB1, KRAS, FAT4, ASB2, MAD1L1, PLEC	129	1.40862	1	0.825857	0.817337
GO:0051983	Biological Process	regulation of chromosome segregation	4	0.0475947	CENPE, CTNNB1, MACROH2A1, MAD1L1	129	4.9027	1	0.825857	0.817337
GO:0000819	Biological Process	sister chromatid segregation	5	0.047905	CENPE, CTNNB1, MACROH2A1, MAD1L1, CHMP5	129	3.64298	1	0.826141	0.817618
GO:0034762	Biological Process	regulation of transmembrane transport	7	0.0484068	YWHAE, PRNP, RYR2, CAV3, SLMAP, DHRS7C, TMEM38A	129	2.64562	1	0.828495	0.819947
GO:0055002	Biological Process	striated muscle cell development	4	0.0486932	ACTA1, CAV3, ASB2, PLEC	129	4.85731	1	0.828495	0.819947
GO:0014896	Biological Process	muscle hypertrophy	3	0.0492204	RYR2, CAV3, ATP2A2	129	8.3711	1	0.828495	0.819947
GO:0007080	Biological Process	mitotic metaphase plate congression	3	0.0492204	CENPE, MAD1L1, CHMP5	129	8.3711	1	0.828495	0.819947

## Sheet: Cluster 2
GO enrichment analysis of k-means Clusters 2
GO ID	GO Term	Description	Count	PValue	Genes	List Total	Fold Enrichment	Bonferroni	Benjamini	FDR
GO:0003009	Biological Process	skeletal muscle contraction	5	1.14483e-05	HOMER1, TNNC2, MYH8, ATP2A1, SCN4A	90	34.8107	0.0215842	0.0168229	0.016717
GO:0006936	Biological Process	muscle contraction	9	1.92799e-05	MYBPC2, HOMER1, TNNC2, AKAP9, ATP2B4, MYH8, ATP2A1, SCN4A, CACNA1S	90	7.76055	0.0360808	0.0168229	0.016717
GO:0050881	Biological Process	musculoskeletal movement	5	4.13872e-05	HOMER1, TNNC2, MYH8, ATP2A1, SCN4A	90	25.4024	0.0758543	0.0168229	0.016717
GO:0050879	Biological Process	multicellular organismal movement	5	4.13872e-05	HOMER1, TNNC2, MYH8, ATP2A1, SCN4A	90	25.4024	0.0758543	0.0168229	0.016717
GO:0055114	Biological Process	oxidation-reduction process	11	4.41314e-05	NDUFB7, GPX1, AGL, PHKB, PHKA1, SLC37A4, SLC25A12, PHKA2, ACACB, COQ10A, DHTKD1	90	5.20845	0.0806757	0.0168229	0.016717
GO:0003012	Biological Process	muscle system process	9	8.77228e-05	MYBPC2, HOMER1, TNNC2, AKAP9, ATP2B4, MYH8, ATP2A1, SCN4A, CACNA1S	90	6.26593	0.153975	0.0278666	0.0276912
GO:0044042	Biological Process	glucan metabolic process	5	0.00026114	AGL, PHKB, PHKA1, SLC37A4, PHKA2	90	15.9303	0.392133	0.0553037	0.0549555
GO:0006073	Biological Process	cellular glucan metabolic process	5	0.00026114	AGL, PHKB, PHKA1, SLC37A4, PHKA2	90	15.9303	0.392133	0.0553037	0.0549555
GO:0005977	Biological Process	glycogen metabolic process	5	0.00026114	AGL, PHKB, PHKA1, SLC37A4, PHKA2	90	15.9303	0.392133	0.0553037	0.0549555
GO:0015980	Biological Process	energy derivation by oxidation of organic compounds	8	0.000300448	AGL, PHKB, PHKA1, SLC37A4, SLC25A12, PHKA2, COQ10A, DHTKD1	90	6.16321	0.436022	0.0572654	0.0569048
GO:0006941	Biological Process	striated muscle contraction	6	0.000364641	HOMER1, TNNC2, AKAP9, MYH8, ATP2A1, SCN4A	90	9.72299	0.500992	0.0631823	0.0627845
GO:0006112	Biological Process	energy reserve metabolic process	5	0.000402115	AGL, PHKB, PHKA1, SLC37A4, PHKA2	90	14.2407	0.535404	0.0638693	0.0634672
GO:0006091	Biological Process	generation of precursor metabolites and energy	9	0.000549309	NDUFB7, AGL, PHKB, PHKA1, SLC37A4, SLC25A12, PHKA2, COQ10A, DHTKD1	90	4.7791	0.649106	0.0805372	0.0800301
GO:0031329	Biological Process	regulation of cellular catabolic process	11	0.000670452	RPTOR, PDCL3, GPX1, BAG2, MKRN2, ATP2B4, HTRA2, TSC2, HSPBP1, ACACB, TNRC6B	90	3.71898	0.721492	0.0912773	0.0907026
GO:0044264	Biological Process	cellular polysaccharide metabolic process	5	0.000834435	AGL, PHKB, PHKA1, SLC37A4, PHKA2	90	11.7486	0.796298	0.106029	0.105361
GO:0005976	Biological Process	polysaccharide metabolic process	5	0.00140532	AGL, PHKB, PHKA1, SLC37A4, PHKA2	90	10.2162	0.931466	0.167408	0.166354
GO:0044262	Biological Process	cellular carbohydrate metabolic process	7	0.00153185	AGL, PDK4, PHKB, PHKA1, SLC37A4, PHKA2, ACACB	90	5.57561	0.946171	0.171747	0.170666
GO:0006518	Biological Process	peptide metabolic process	13	0.00192054	GPX1, MME, GSS, LNPEP, LARP4, MRPL13, RPL3L, MRPS5, FXR2, PDF, EPRS1, RPS11, TNRC6B	90	2.81534	0.974372	0.203364	0.202084
GO:0009894	Biological Process	regulation of catabolic process	11	0.00350151	RPTOR, PDCL3, GPX1, BAG2, MKRN2, ATP2B4, HTRA2, TSC2, HSPBP1, ACACB, TNRC6B	90	2.97519	0.998751	0.351257	0.349046
GO:0090257	Biological Process	regulation of muscle system process	5	0.00637225	TNNC2, AKAP9, ATP2B4, ATP2A1, SCN4A	90	6.71349	0.999995	0.601606	0.597818
GO:0010035	Biological Process	response to inorganic substance	7	0.00662839	GPX1, HOMER1, S100A16, GSS, ATP2B4, SELENOW, SLC25A12	90	4.13788	0.999997	0.601606	0.597818
GO:0034765	Biological Process	regulation of ion transmembrane transport	7	0.00811598	JPH3, HOMER1, DNAJC30, AKAP9, ATP2A1, SCN4A, CACNA1S	90	3.96339	1	0.689382	0.685041
GO:0055085	Biological Process	transmembrane transport	13	0.00831888	STOML2, TOMM40, HOMER1, ABCB7, ATP2B4, ATP2A1, JPH3, DNAJC30, AKAP9, SCN4A, CACNA1S, SLC25A12, SLC37A4	90	2.34296	1	0.689382	0.685041
GO:0043603	Biological Process	cellular amide metabolic process	13	0.00875104	GPX1, MME, GSS, LNPEP, LARP4, MRPL13, RPL3L, MRPS5, FXR2, PDF, EPRS1, RPS11, TNRC6B	90	2.32734	1	0.694978	0.690603
GO:0034762	Biological Process	regulation of transmembrane transport	7	0.00996248	JPH3, HOMER1, DNAJC30, AKAP9, ATP2A1, SCN4A, CACNA1S	90	3.79206	1	0.759539	0.754757
GO:0007005	Biological Process	mitochondrion organization	8	0.012695	STOML2, NDUFB7, TOMM40, GPX1, ACAD9, HTRA2, ATP2A1, BCS1L	90	3.15929	1	0.840101	0.834812
GO:1903050	Biological Process	regulation of proteolysis involved in cellular protein catabolic process	5	0.0128991	PDCL3, GPX1, BAG2, MKRN2, HSPBP1	90	5.46447	1	0.840101	0.834812
GO:1901566	Biological Process	organonitrogen compound biosynthetic process	14	0.0130559	STOML2, ABCB7, GSS, ATP2B4, LARP4, MRPL13, RPL3L, MRPS5, FXR2, PDF, EPRS1, DNAJC30, RPS11, TNRC6B	90	2.11381	1	0.840101	0.834812
GO:0006508	Biological Process	proteolysis	15	0.0130779	ITIH5, MTCH1, STOML2, GPX1, MME, UBR4, HTRA2, LNPEP, ARMC8, BRCC3, HSPBP1, PDCL3, BAG2, MKRN2, TPP2	90	2.03586	1	0.840101	0.834812
GO:0043043	Biological Process	peptide biosynthetic process	10	0.0136793	PDF, FXR2, EPRS1, GSS, RPS11, LARP4, MRPL13, RPL3L, MRPS5, TNRC6B	90	2.59997	1	0.840101	0.834812
GO:0001101	Biological Process	response to acid chemical	5	0.0144673	RPTOR, PDK4, ATP2B4, HTRA2, LAMTOR2	90	5.28027	1	0.840101	0.834812
GO:0006816	Biological Process	calcium ion transport	6	0.0147957	STOML2, JPH3, HOMER1, ATP2B4, ATP2A1, CACNA1S	90	4.1163	1	0.840101	0.834812
GO:0071417	Biological Process	cellular response to organonitrogen compound	7	0.0148721	RPTOR, EPRS1, AKAP9, PDK4, ATP2B4, TSC2, LAMTOR2	90	3.47189	1	0.840101	0.834812
GO:0010243	Biological Process	response to organonitrogen compound	8	0.0149861	RPTOR, HOMER1, EPRS1, AKAP9, PDK4, ATP2B4, TSC2, LAMTOR2	90	3.05655	1	0.840101	0.834812
GO:0006937	Biological Process	regulation of muscle contraction	4	0.0161934	TNNC2, AKAP9, ATP2A1, SCN4A	90	7.44466	1	0.881844	0.876292
GO:1901564	Biological Process	organonitrogen compound metabolic process	19	0.0169583	ITIH5, STOML2, GPX1, MME, ABCB7, GSS, ATP2B4, LNPEP, LARP4, MRPL13, RPL3L, MRPS5, FXR2, PDF, EPRS1, DNAJC30, MYH8, RPS11, TNRC6B	90	1.76636	1	0.895823	0.890183
GO:0051640	Biological Process	organelle localization	8	0.0173901	PPP3CB, SAPCD2, USO1, AKAP9, PREB, ATP2A1, NUP88, FAM98A	90	2.96612	1	0.895823	0.890183
GO:1903362	Biological Process	regulation of cellular protein catabolic process	5	0.0195495	PDCL3, GPX1, BAG2, MKRN2, HSPBP1	90	4.81994	1	0.980563	0.97439
GO:0030162	Biological Process	regulation of proteolysis	8	0.0227921	ITIH5, MTCH1, PDCL3, GPX1, BAG2, MKRN2, HTRA2, HSPBP1	90	2.80564	1	1	0.994226
GO:0032268	Biological Process	regulation of cellular protein metabolic process	19	0.0229157	ITIH5, MTCH1, GPX1, ATP2B4, HTRA2, VLDLR, LARP4, STYXL2, MRPL13, HSPBP1, RPTOR, PDCL3, FXR2, BAG2, EPRS1, AKAP9, MKRN2, LAMTOR2, TNRC6B	90	1.70971	1	1	0.994226
GO:0070838	Biological Process	divalent metal ion transport	6	0.0229531	STOML2, JPH3, HOMER1, ATP2B4, ATP2A1, CACNA1S	90	3.67383	1	1	0.994226
GO:0072511	Biological Process	divalent inorganic cation transport	6	0.024106	STOML2, JPH3, HOMER1, ATP2B4, ATP2A1, CACNA1S	90	3.62658	1	1	0.994226
GO:0043604	Biological Process	amide biosynthetic process	10	0.0249958	PDF, FXR2, EPRS1, GSS, RPS11, LARP4, MRPL13, RPL3L, MRPS5, TNRC6B	90	2.34386	1	1	0.994226
GO:0010269	Biological Process	response to selenium ion	2	0.0260311	GPX1, SELENOW	90	75.1911	1	1	0.994226
GO:0019538	Biological Process	protein metabolic process	35	0.0283088	ITIH5, MTCH1, STOML2, UBR4, HTRA2, VLDLR, BRCC3, STYXL2, MRPL13, HSPBP1, RPTOR, PPP3CB, FXR2, PDF, BAG2, PDK4, MLEC, RPS11, GPX1, MME, ATP2B4, LNPEP, ARMC8, LARP4, RPL3L, MRPS5, ERP44, PDCL3, UBLCP1, EPRS1, AKAP9, MKRN2, TPP2, LAMTOR2, TNRC6B	90	1.37067	1	1	0.994226
GO:0051259	Biological Process	protein oligomerization	5	0.0284083	STOML2, HOMER1, USO1, G3BP2, ACACB	90	4.29173	1	1	0.994226
GO:0071229	Biological Process	cellular response to acid chemical	4	0.0288152	RPTOR, PDK4, HTRA2, LAMTOR2	90	5.96755	1	1	0.994226
GO:0044710	Biological Process	single-organism metabolic process	27	0.0295996	AGPAT5, STOML2, NDUFB7, ABCB7, HTRA2, VLDLR, ACACB, STYXL2, DHTKD1, PDK4, MLEC, SLC37A4, GPX1, MME, AGL, ACAD9, ATP2B4, PHKA1, PHKB, PHKA2, COQ10A, EPRS1, DNAJC30, MYH8, LAMTOR2, SLC25A12, PLCD4	90	1.47284	1	1	0.994226
GO:0009893	Biological Process	positive regulation of metabolic process	23	0.0302224	MTCH1, AFAP1L2, STOML2, ABCB7, ATP2B4, HTRA2, TSC2, EDF1, VLDLR, BRCC3, LARP4, HSPBP1, STRN3, RPTOR, PDCL3, PPP3CB, FXR2, BAG2, AKAP9, MKRN2, LAMTOR2, FAM98A, TNRC6B	90	1.54797	1	1	0.994226
GO:1901700	Biological Process	response to oxygen-containing compound	11	0.0309153	RPTOR, PPP3CB, GPX1, HOMER1, EPRS1, AKAP9, PDK4, ATP2B4, HTRA2, TSC2, LAMTOR2	90	2.13171	1	1	0.994226
GO:0006412	Biological Process	translation	9	0.0322531	PDF, FXR2, EPRS1, RPS11, LARP4, MRPL13, RPL3L, MRPS5, TNRC6B	90	2.39632	1	1	0.994226
GO:1904062	Biological Process	regulation of cation transmembrane transport	5	0.0331517	JPH3, HOMER1, DNAJC30, AKAP9, ATP2A1	90	4.08647	1	1	0.994226
GO:0043269	Biological Process	regulation of ion transport	7	0.0374881	JPH3, HOMER1, DNAJC30, AKAP9, ATP2A1, SCN4A, CACNA1S	90	2.79967	1	1	0.994226
GO:1901699	Biological Process	cellular response to nitrogen compound	7	0.0381468	RPTOR, EPRS1, AKAP9, PDK4, ATP2B4, TSC2, LAMTOR2	90	2.78781	1	1	0.994226
GO:0070271	Biological Process	protein complex biogenesis	11	0.038247	STOML2, NDUFB7, HOMER1, USO1, ACAD9, AKAP9, G3BP2, PREB, BRCC3, BCS1L, ACACB	90	2.05542	1	1	0.994226
GO:0006461	Biological Process	protein complex assembly	11	0.038247	STOML2, NDUFB7, HOMER1, USO1, ACAD9, AKAP9, G3BP2, PREB, BRCC3, BCS1L, ACACB	90	2.05542	1	1	0.994226
GO:0017148	Biological Process	negative regulation of translation	4	0.0382935	FXR2, EPRS1, MRPL13, TNRC6B	90	5.3327	1	1	0.994226
GO:0010604	Biological Process	positive regulation of macromolecule metabolic process	21	0.0386167	MTCH1, AFAP1L2, STOML2, ATP2B4, HTRA2, EDF1, VLDLR, BRCC3, LARP4, HSPBP1, STRN3, RPTOR, PDCL3, PPP3CB, FXR2, BAG2, AKAP9, MKRN2, LAMTOR2, FAM98A, TNRC6B	90	1.55598	1	1	0.994226
GO:0031325	Biological Process	positive regulation of cellular metabolic process	21	0.0396	MTCH1, AFAP1L2, STOML2, ABCB7, ATP2B4, HTRA2, TSC2, EDF1, VLDLR, BRCC3, LARP4, HSPBP1, STRN3, RPTOR, PPP3CB, FXR2, BAG2, AKAP9, MKRN2, LAMTOR2, TNRC6B	90	1.5517	1	1	0.994226
GO:1901701	Biological Process	cellular response to oxygen-containing compound	9	0.0397311	RPTOR, PPP3CB, EPRS1, AKAP9, PDK4, ATP2B4, HTRA2, TSC2, LAMTOR2	90	2.29864	1	1	0.994226
GO:0006942	Biological Process	regulation of striated muscle contraction	3	0.0397768	AKAP9, ATP2A1, SCN4A	90	9.39889	1	1	0.994226
GO:0010257	Biological Process	NADH dehydrogenase complex assembly	3	0.0422118	NDUFB7, ACAD9, BCS1L	90	9.0957	1	1	0.994226
GO:0097031	Biological Process	mitochondrial respiratory chain complex I biogenesis	3	0.0422118	NDUFB7, ACAD9, BCS1L	90	9.0957	1	1	0.994226
GO:0032981	Biological Process	mitochondrial respiratory chain complex I assembly	3	0.0422118	NDUFB7, ACAD9, BCS1L	90	9.0957	1	1	0.994226
GO:0051246	Biological Process	regulation of protein metabolic process	19	0.0425097	ITIH5, MTCH1, GPX1, ATP2B4, HTRA2, VLDLR, LARP4, STYXL2, MRPL13, HSPBP1, RPTOR, PDCL3, FXR2, BAG2, EPRS1, AKAP9, MKRN2, LAMTOR2, TNRC6B	90	1.59303	1	1	0.994226
GO:0061136	Biological Process	regulation of proteasomal protein catabolic process	4	0.0446533	GPX1, BAG2, MKRN2, HSPBP1	90	5.01274	1	1	0.994226
GO:0014819	Biological Process	regulation of skeletal muscle contraction	2	0.0463726	ATP2A1, SCN4A	90	41.7728	1	1	0.994226
GO:0051188	Biological Process	cofactor biosynthetic process	4	0.0476385	ABCB7, PDK4, ACACB, COQ10A	90	4.88254	1	1	0.994226
GO:0045862	Biological Process	positive regulation of proteolysis	5	0.0488813	MTCH1, BAG2, MKRN2, HTRA2, HSPBP1	90	3.60111	1	1	0.994226
GO:0098655	Biological Process	cation transmembrane transport	8	0.0497609	STOML2, JPH3, HOMER1, DNAJC30, AKAP9, ATP2B4, ATP2A1, SCN4A	90	2.36822	1	1	0.994226
GO:0051128	Biological Process	regulation of cellular component organization	18	0.0498143	STOML2, GPX1, HOMER1, ABCB7, ATP2B4, HTRA2, VLDLR, BRCC3, LARP4, RPTOR, PPP3CB, FXR2, NCLN, AKAP9, PREB, LAMTOR2, FAM98A, LNPK	90	1.59228	1	1	0.994226

## Sheet: Cluster 3
GO enrichment analysis of k-means Clusters 3
GO ID	GO Term	Description	Count	PValue	Genes	List Total	Fold Enrichment	Bonferroni	Benjamini	FDR
GO:0044707	Biological Process	single-multicellular organism process	61	3.09989e-07	GDI1, COL12A1, HMGB2, TNC, ILK, COMP, MECP2, LGALS1, CTSK, DPYSL2, PALM, ARL6IP5, DAG1, ENPP1, RAC1, EMD, YWHAG, UPF2, SUN2, CHIA, PCID2, IST1, MMP2, KERA, SYPL2, EPN1, PECAM1, ITGA7, SERPING1, ALPK2, ARHGEF7, PPIB, PAFAH1B3, CRYAB, PAFAH1B2, HDGFL3, USP15, NAXE, MESD, ADH5, CORO1B, THBS4, GNA11, LMNA, ZNF703, S100A13, HMOX1, FADD, STAT5A, CADM1, CAV1, INSR, CAVIN3, PARVA, CYRIB, TTC9, PSMC4, TCA…	119	1.78625	0.000905379	0.000905789	0.00088874
GO:0048856	Biological Process	anatomical structure development	56	2.49038e-06	GDI1, COL12A1, HMGB2, TNC, ILK, COMP, MECP2, LGALS1, CTSK, DPYSL2, PALM, DAG1, ENPP1, PGM5, RAC1, EMD, YWHAG, UPF2, SUN2, PCID2, IST1, MMP2, KERA, SYPL2, EPN1, RILPL1, PECAM1, ITGA7, ALPK2, ARHGEF7, PPIB, PAFAH1B3, CRYAB, PAFAH1B2, HDGFL3, NAXE, LIN7C, CORO1B, THBS4, GNA11, LMNA, ZNF703, PACSIN2, HMOX1, FADD, STAT5A, CAV1, INSR, PARVA, CYRIB, TTC9, PSMC4, TCAP, ANP32B, ATXN10, TDRD15	119	1.76489	0.00725049	0.00363845	0.00356996
GO:0032502	Biological Process	developmental process	57	1.17397e-05	GDI1, COL12A1, HMGB2, TNC, ILK, COMT, COMP, MECP2, LGALS1, CTSK, DPYSL2, PALM, DAG1, ENPP1, PGM5, RAC1, EMD, YWHAG, UPF2, SUN2, PCID2, IST1, MMP2, KERA, SYPL2, EPN1, RILPL1, PECAM1, ITGA7, ALPK2, ARHGEF7, PPIB, PAFAH1B3, CRYAB, PAFAH1B2, HDGFL3, NAXE, LIN7C, CORO1B, THBS4, GNA11, LMNA, ZNF703, PACSIN2, HMOX1, FADD, STAT5A, CAV1, INSR, PARVA, CYRIB, TTC9, PSMC4, TCAP, ANP32B, ATXN10, TDRD15	119	1.66843	0.0337218	0.00875822	0.00859336
GO:0007275	Biological Process	multicellular organism development	50	1.26821e-05	GDI1, COL12A1, HMGB2, TNC, ILK, COMP, MECP2, LGALS1, CTSK, DPYSL2, PALM, DAG1, ENPP1, RAC1, EMD, YWHAG, UPF2, SUN2, PCID2, IST1, MMP2, KERA, SYPL2, EPN1, PECAM1, ITGA7, ALPK2, ARHGEF7, PPIB, PAFAH1B3, CRYAB, PAFAH1B2, HDGFL3, NAXE, THBS4, GNA11, LMNA, ZNF703, HMOX1, FADD, STAT5A, CAV1, INSR, PARVA, TTC9, PSMC4, TCAP, ANP32B, ATXN10, TDRD15	119	1.77444	0.0363791	0.00875822	0.00859336
GO:0032501	Biological Process	multicellular organismal process	63	1.49867e-05	SCARB2, GDI1, COL12A1, HMGB2, TNC, ILK, COMP, MECP2, LGALS1, CTSK, DPYSL2, PALM, ARL6IP5, DAG1, ENPP1, RAC1, EMD, YWHAG, UPF2, SUN2, CHIA, MYBPC1, PCID2, IST1, MMP2, KERA, SYPL2, EPN1, PECAM1, ITGA7, SERPING1, ALPK2, ARHGEF7, PPIB, PAFAH1B3, CRYAB, PAFAH1B2, HDGFL3, USP15, NAXE, MESD, ADH5, CORO1B, THBS4, GNA11, LMNA, ZNF703, S100A13, HMOX1, FADD, STAT5A, CADM1, CAV1, INSR, CAVIN3, PARVA, CYRIB, …	119	1.57992	0.0428464	0.00875822	0.00859336
GO:0044767	Biological Process	single-organism developmental process	55	3.63359e-05	GDI1, COL12A1, HMGB2, TNC, ILK, COMP, MECP2, LGALS1, CTSK, DPYSL2, PALM, DAG1, ENPP1, PGM5, RAC1, EMD, YWHAG, UPF2, SUN2, PCID2, IST1, MMP2, KERA, SYPL2, EPN1, RILPL1, PECAM1, ITGA7, ALPK2, ARHGEF7, PPIB, PAFAH1B3, CRYAB, PAFAH1B2, HDGFL3, NAXE, LIN7C, CORO1B, THBS4, GNA11, LMNA, ZNF703, PACSIN2, HMOX1, FADD, STAT5A, CAV1, INSR, PARVA, TTC9, PSMC4, TCAP, ANP32B, ATXN10, TDRD15	119	1.63617	0.100733	0.0176956	0.0173625
GO:0048731	Biological Process	system development	46	5.3958e-05	GDI1, NAXE, HMGB2, TNC, ILK, THBS4, COMP, MECP2, LGALS1, CTSK, GNA11, DPYSL2, ZNF703, LMNA, PALM, DAG1, HMOX1, ENPP1, FADD, RAC1, EMD, YWHAG, STAT5A, UPF2, SUN2, PCID2, IST1, CAV1, INSR, MMP2, PARVA, KERA, SYPL2, EPN1, TTC9, PECAM1, TCAP, ALPK2, ANP32B, ATXN10, ARHGEF7, PPIB, PAFAH1B3, CRYAB, HDGFL3, PAFAH1B2	119	1.7514	0.145868	0.0225236	0.0220997
GO:0072359	Biological Process	circulatory system development	18	6.29328e-05	NAXE, CAV1, INSR, MMP2, ILK, PARVA, SYPL2, EPN1, THBS4, COMP, MECP2, GNA11, LMNA, PECAM1, HMOX1, TCAP, ALPK2, ANP32B	119	3.07945	0.167977	0.0229862	0.0225535
GO:0033036	Biological Process	macromolecule localization	34	7.24852e-05	SCARB2, PLEKHF1, NCF1, GDI1, NAXE, CSE1L, VPS26A, LIN7C, MESD, CORO1B, COMP, SELENBP1, MECP2, IPO9, XPO1, EPB41L2, LMNA, PALM, PACSIN2, ARL6IP5, S100A13, ENPP1, EMD, YKT6, YWHAG, STAT5A, NOP58, PCID2, USP4, IST1, CAV1, RILPL1, ANP32B, RAPGEF4	119	2.00986	0.190881	0.0235335	0.0230905
GO:0001666	Biological Process	response to hypoxia	8	0.000102365	MECP2, CAV1, MMP2, HP1BP3, LMNA, HMOX1, PDK3, CRYAB	119	7.38535	0.258534	0.0292713	0.0287204
GO:0036293	Biological Process	response to decreased oxygen levels	8	0.000110967	MECP2, CAV1, MMP2, HP1BP3, LMNA, HMOX1, PDK3, CRYAB	119	7.29067	0.27694	0.0292713	0.0287204
GO:0050793	Biological Process	regulation of developmental process	30	0.000125146	GDI1, NAXE, HMGB2, ILK, THBS4, CORO1B, COMP, MECP2, CTSK, GNA11, DPYSL2, ZNF703, LMNA, PALM, DAG1, HMOX1, ENPP1, FADD, RAC1, YWHAG, STAT5A, PCID2, IST1, CAV1, INSR, CYRIB, EPN1, ALPK2, ANP32B, PPIB	119	2.08866	0.306289	0.0292713	0.0287204
GO:0048513	Biological Process	animal organ development	36	0.000130228	HMGB2, TNC, ILK, COMP, MECP2, LGALS1, CTSK, GNA11, DPYSL2, ZNF703, LMNA, DAG1, ENPP1, FADD, EMD, STAT5A, UPF2, SUN2, PCID2, CAV1, INSR, MMP2, PARVA, KERA, SYPL2, EPN1, TTC9, PECAM1, TCAP, ALPK2, ANP32B, ARHGEF7, PPIB, PAFAH1B3, CRYAB, PAFAH1B2	119	1.89557	0.316516	0.0292713	0.0287204
GO:0008104	Biological Process	protein localization	30	0.000151116	SCARB2, PLEKHF1, NCF1, GDI1, CSE1L, VPS26A, LIN7C, MESD, CORO1B, COMP, SELENBP1, MECP2, IPO9, XPO1, EPB41L2, LMNA, PALM, PACSIN2, ARL6IP5, S100A13, EMD, YKT6, YWHAG, PCID2, USP4, IST1, CAV1, RILPL1, ANP32B, RAPGEF4	119	2.0664	0.35699	0.0315401	0.0309464
GO:0070482	Biological Process	response to oxygen levels	8	0.000182336	MECP2, CAV1, MMP2, HP1BP3, LMNA, HMOX1, PDK3, CRYAB	119	6.72985	0.413062	0.0355191	0.0348506
GO:0015833	Biological Process	peptide transport	23	0.000200811	SCARB2, PCID2, GDI1, NCF1, IST1, CAV1, CSE1L, VPS26A, LIN7C, COMP, SELENBP1, XPO1, IPO9, RILPL1, LMNA, S100A13, ARL6IP5, ANP32B, ARHGEF7, EMD, YKT6, YWHAG, RAPGEF4	119	2.36775	0.443912	0.0366731	0.0359828
GO:0042886	Biological Process	amide transport	23	0.000271941	SCARB2, PCID2, GDI1, NCF1, IST1, CAV1, CSE1L, VPS26A, LIN7C, COMP, SELENBP1, XPO1, IPO9, RILPL1, LMNA, S100A13, ARL6IP5, ANP32B, ARHGEF7, EMD, YKT6, YWHAG, RAPGEF4	119	2.31741	0.548292	0.0467419	0.0458621
GO:0051179	Biological Process	localization	56	0.000334194	SCARB2, PLEKHF1, NCF1, GDI1, CSE1L, HMGB2, ILK, COMP, MECP2, IPO9, XPO1, DPYSL2, PALM, PEA15, ARL6IP5, DAG1, ENPP1, RAC1, EMD, YWHAG, SUN2, PCID2, USP4, IST1, ITGA1, EPN1, RILPL1, PECAM1, ARHGEF7, PPIB, CRYAB, RAPGEF4, NAXE, VPS26A, LIN7C, MESD, CORO1B, THBS4, SELENBP1, EPB41L2, LMNA, S100A13, PACSIN2, HMOX1, FADD, YKT6, CD99, STAT5A, TRAPPC3, NOP58, CAV1, INSR, PARVA, CYRIB, ALB, ANP32B	119	1.50442	0.62344	0.053331	0.0523272
GO:0015031	Biological Process	protein transport	22	0.000346779	SCARB2, PCID2, GDI1, NCF1, IST1, CAV1, CSE1L, VPS26A, LIN7C, COMP, SELENBP1, XPO1, IPO9, RILPL1, LMNA, S100A13, ARL6IP5, ANP32B, EMD, YKT6, YWHAG, RAPGEF4	119	2.33934	0.637041	0.053331	0.0523272
GO:0061061	Biological Process	muscle structure development	12	0.000380166	COMP, MECP2, LGALS1, CAV1, LMNA, DAG1, TCAP, PGM5, ALPK2, SYPL2, CRYAB, EMD	119	3.70069	0.670789	0.0555423	0.0544968
GO:0030334	Biological Process	regulation of cell migration	15	0.000431695	STAT5A, SUN2, CAV1, INSR, CYRIB, THBS4, CORO1B, MECP2, LMNA, DAG1, PECAM1, HMOX1, RAC1, FADD, CD99	119	2.99933	0.716823	0.0600672	0.0589366
GO:0098602	Biological Process	single organism cell adhesion	13	0.000498956	STAT5A, CAV1, ILK, PARVA, CYRIB, THBS4, COMP, LGALS1, PECAM1, ITGA7, RAC1, FADD, CD99	119	3.33006	0.767372	0.0662705	0.0650231
GO:0051641	Biological Process	cellular localization	31	0.000580931	SCARB2, PLEKHF1, NCF1, GDI1, NAXE, CSE1L, VPS26A, LIN7C, MESD, CORO1B, IPO9, XPO1, EPB41L2, LMNA, PALM, PACSIN2, ARL6IP5, S100A13, RAC1, EMD, YKT6, YWHAG, SUN2, TRAPPC3, PCID2, USP4, CAV1, RILPL1, ALB, ANP32B, CRYAB	119	1.87941	0.816946	0.0696159	0.0683055
GO:0048869	Biological Process	cellular developmental process	40	0.000594423	GDI1, COL12A1, HMGB2, TNC, ILK, CORO1B, COMP, MECP2, LGALS1, GNA11, DPYSL2, ZNF703, LMNA, PALM, PACSIN2, DAG1, ENPP1, PGM5, FADD, RAC1, EMD, YWHAG, STAT5A, SUN2, PCID2, IST1, CAV1, MMP2, PARVA, SYPL2, RILPL1, PECAM1, ITGA7, TCAP, ALPK2, ANP32B, ATXN10, ARHGEF7, TDRD15, HDGFL3	119	1.6775	0.824026	0.0696159	0.0683055
GO:0032879	Biological Process	regulation of localization	29	0.000605997	GDI1, NAXE, MESD, THBS4, CORO1B, MECP2, XPO1, EPB41L2, LMNA, PEA15, PACSIN2, DAG1, ARL6IP5, HMOX1, ENPP1, FADD, RAC1, EMD, CD99, STAT5A, SUN2, CAV1, INSR, CYRIB, PECAM1, ANP32B, ARHGEF7, CRYAB, RAPGEF4	119	1.93562	0.829882	0.0696159	0.0683055
GO:0051239	Biological Process	regulation of multicellular organismal process	31	0.000628527	USP15, GDI1, NAXE, HMGB2, ILK, THBS4, COMP, MECP2, CTSK, DPYSL2, ZNF703, LMNA, DAG1, S100A13, HMOX1, ENPP1, FADD, RAC1, YWHAG, STAT5A, CHIA, PCID2, CADM1, IST1, CAV1, INSR, CYRIB, EPN1, SERPING1, ALPK2, PPIB	119	1.87063	0.840727	0.0696159	0.0683055
GO:1990266	Biological Process	neutrophil migration	6	0.000643268	ITGA1, PECAM1, RAC1, PPIB, CD99, THBS4	119	8.61625	0.847446	0.0696159	0.0683055
GO:0009653	Biological Process	anatomical structure morphogenesis	29	0.000724444	GDI1, NAXE, COL12A1, TNC, ILK, LIN7C, THBS4, CORO1B, COMP, MECP2, DPYSL2, PALM, PACSIN2, DAG1, HMOX1, PGM5, RAC1, IST1, CAV1, INSR, MMP2, PARVA, CYRIB, EPN1, RILPL1, ITGA7, TCAP, ALPK2, CRYAB	119	1.91405	0.879679	0.0756009	0.0741779
GO:2000145	Biological Process	regulation of cell motility	15	0.000789676	STAT5A, SUN2, CAV1, INSR, CYRIB, THBS4, CORO1B, MECP2, LMNA, DAG1, PECAM1, HMOX1, RAC1, FADD, CD99	119	2.82079	0.900574	0.0772235	0.0757699
GO:0006732	Biological Process	coenzyme metabolic process	9	0.000792849	RPIA, GCDH, ACOT9, NADK2, NAXE, INSR, PNPO, PDK3, PGD	119	4.55343	0.901492	0.0772235	0.0757699
GO:0045184	Biological Process	establishment of protein localization	22	0.000853801	SCARB2, PCID2, GDI1, NCF1, IST1, CAV1, CSE1L, VPS26A, LIN7C, COMP, SELENBP1, XPO1, IPO9, RILPL1, LMNA, S100A13, ARL6IP5, ANP32B, EMD, YKT6, YWHAG, RAPGEF4	119	2.18415	0.917576	0.0804777	0.0789629
GO:0051186	Biological Process	cofactor metabolic process	10	0.000944567	RPIA, GCDH, ACOT9, NADK2, NAXE, INSR, PNPO, HMOX1, PDK3, PGD	119	3.94911	0.936792	0.0862508	0.0846273
GO:0071702	Biological Process	organic substance transport	27	0.00119714	SCARB2, NCF1, GDI1, NAXE, CSE1L, VPS26A, LIN7C, COMP, SELENBP1, IPO9, XPO1, LMNA, PEA15, ARL6IP5, S100A13, ENPP1, EMD, YKT6, YWHAG, PCID2, IST1, CAV1, INSR, RILPL1, ANP32B, ARHGEF7, RAPGEF4	119	1.91639	0.969807	0.106002	0.104006
GO:0040012	Biological Process	regulation of locomotion	15	0.00135709	STAT5A, SUN2, CAV1, INSR, CYRIB, THBS4, CORO1B, MECP2, LMNA, DAG1, PECAM1, HMOX1, RAC1, FADD, CD99	119	2.66565	0.981091	0.11663	0.114434
GO:0009628	Biological Process	response to abiotic stimulus	14	0.00144282	CAV1, MMP2, HP1BP3, CIRBP, MECP2, GNA11, LMNA, PALM, HMOX1, TCAP, TNKS1BP1, PDK3, FADD, CRYAB	119	2.78371	0.985286	0.118657	0.116423
GO:2001236	Biological Process	regulation of extrinsic apoptotic signaling pathway	6	0.00147112	CAV1, LMNA, PEA15, HMGB2, HMOX1, FADD	119	7.16814	0.986455	0.118657	0.116423
GO:0051270	Biological Process	regulation of cellular component movement	15	0.00152533	STAT5A, SUN2, CAV1, INSR, CYRIB, THBS4, CORO1B, MECP2, LMNA, DAG1, PECAM1, HMOX1, RAC1, FADD, CD99	119	2.63274	0.988442	0.118657	0.116423
GO:0007163	Biological Process	establishment or maintenance of cell polarity	7	0.00155332	LMNA, ILK, PARVA, RAC1, ALPK2, CYRIB, LIN7C	119	5.59088	0.989351	0.118657	0.116423
GO:0097530	Biological Process	granulocyte migration	6	0.00158371	ITGA1, PECAM1, RAC1, PPIB, CD99, THBS4	119	7.04966	0.990258	0.118657	0.116423
GO:0072524	Biological Process	pyridine-containing compound metabolic process	6	0.00164233	RPIA, NADK2, NAXE, INSR, PNPO, PGD	119	6.99187	0.991794	0.119972	0.117714
GO:0030154	Biological Process	cell differentiation	37	0.00189001	GDI1, COL12A1, HMGB2, TNC, ILK, COMP, MECP2, LGALS1, GNA11, DPYSL2, ZNF703, LMNA, DAG1, ENPP1, PGM5, FADD, RAC1, EMD, YWHAG, STAT5A, SUN2, PCID2, IST1, CAV1, MMP2, PARVA, SYPL2, RILPL1, PECAM1, ITGA7, TCAP, ALPK2, ANP32B, ATXN10, ARHGEF7, TDRD15, HDGFL3	119	1.62905	0.996025	0.134698	0.132162
GO:0016337	Biological Process	single organismal cell-cell adhesion	11	0.00195021	STAT5A, COMP, LGALS1, CAV1, PECAM1, ITGA7, PARVA, FADD, CYRIB, CD99, THBS4	119	3.25802	0.996668	0.135679	0.133125
GO:0040011	Biological Process	locomotion	22	0.00206931	STAT5A, SUN2, IST1, CAV1, INSR, ITGA1, HMGB2, ILK, PARVA, CYRIB, THBS4, CORO1B, MECP2, DPYSL2, LMNA, DAG1, PECAM1, HMOX1, RAC1, FADD, PPIB, CD99	119	2.03494	0.997649	0.13806	0.135461
GO:0071705	Biological Process	nitrogen compound transport	23	0.00211316	SCARB2, PCID2, GDI1, NCF1, IST1, CAV1, CSE1L, VPS26A, LIN7C, COMP, SELENBP1, XPO1, IPO9, RILPL1, LMNA, S100A13, ARL6IP5, ANP32B, ARHGEF7, EMD, YKT6, YWHAG, RAPGEF4	119	1.98655	0.997932	0.13806	0.135461
GO:0030335	Biological Process	positive regulation of cell migration	10	0.00212618	STAT5A, SUN2, CAV1, INSR, PECAM1, HMOX1, RAC1, FADD, CD99, THBS4	119	3.51032	0.998009	0.13806	0.135461
GO:0032268	Biological Process	regulation of cellular protein metabolic process	27	0.00218899	SERPINA1, NCF1, CAB39, ILK, THBS4, GSPT1, MECP2, XPO1, LMNA, DAG1, ARL6IP5, ENPP1, TNKS1BP1, FADD, RAC1, PCID2, USP4, IST1, CAV1, INSR, CAVIN3, ITGA1, PSMC4, PECAM1, SERPING1, ANP32B, CRYAB	119	1.8375	0.998344	0.139048	0.136431
GO:0055001	Biological Process	muscle cell development	6	0.00224402	COMP, LMNA, TCAP, PGM5, ALPK2, SYPL2	119	6.51151	0.99859	0.139511	0.136885
GO:0043066	Biological Process	negative regulation of apoptotic process	13	0.0023751	STAT5A, PCID2, CAV1, HMGB2, COMP, MECP2, ALB, LMNA, PEA15, HMOX1, FADD, PTMA, CRYAB	119	2.77505	0.99904	0.142092	0.139418
GO:0048519	Biological Process	negative regulation of biological process	44	0.00238279	USP15, SERPINA1, GDI1, NAXE, HMGB2, ILK, THBS4, CORO1B, COMP, MECP2, CTSK, ZNF703, LMNA, PALM, PEA15, PACSIN2, DAG1, ARL6IP5, HMOX1, ENPP1, FADD, RAC1, SPTAN1, EMD, STAT5A, UPF2, PCID2, CBX5, USP4, CAV1, CAVIN3, ITGA1, CIRBP, CYRIB, EPN1, H1-2, H1-4, ALB, SERPING1, ALPK2, ANP32B, PTMA, CRYAB, HDGFL3	119	1.5117	0.999061	0.142092	0.139418
GO:0034613	Biological Process	cellular protein localization	22	0.0024964	SCARB2, PCID2, PLEKHF1, GDI1, NCF1, USP4, CSE1L, VPS26A, LIN7C, MESD, CORO1B, XPO1, IPO9, RILPL1, EPB41L2, LMNA, PALM, PACSIN2, ARL6IP5, ANP32B, EMD, YWHAG	119	2.00365	0.999327	0.14589	0.143144
GO:0070727	Biological Process	cellular macromolecule localization	22	0.00269531	SCARB2, PCID2, PLEKHF1, GDI1, NCF1, USP4, CSE1L, VPS26A, LIN7C, MESD, CORO1B, XPO1, IPO9, RILPL1, EPB41L2, LMNA, PALM, PACSIN2, ARL6IP5, ANP32B, EMD, YWHAG	119	1.9909	0.999624	0.154426	0.151519
GO:0008284	Biological Process	positive regulation of cell proliferation	13	0.00278186	STAT5A, INSR, MMP2, TNC, HMGB2, ILK, THBS4, COMP, MECP2, ZNF703, S100A13, HMOX1, FADD	119	2.72192	0.999708	0.156108	0.15317
GO:2000147	Biological Process	positive regulation of cell motility	10	0.00289026	STAT5A, SUN2, CAV1, INSR, PECAM1, HMOX1, RAC1, FADD, CD99, THBS4	119	3.35302	0.999788	0.156108	0.15317
GO:0043069	Biological Process	negative regulation of programmed cell death	13	0.00291788	STAT5A, PCID2, CAV1, HMGB2, COMP, MECP2, ALB, LMNA, PEA15, HMOX1, FADD, PTMA, CRYAB	119	2.70598	0.999804	0.156108	0.15317
GO:0048870	Biological Process	cell motility	20	0.00299181	STAT5A, SUN2, CAV1, INSR, ITGA1, HMGB2, ILK, PARVA, CYRIB, THBS4, CORO1B, MECP2, LMNA, DAG1, PECAM1, HMOX1, RAC1, FADD, PPIB, CD99	119	2.07091	0.999842	0.156108	0.15317
GO:0051674	Biological Process	localization of cell	20	0.00299181	STAT5A, SUN2, CAV1, INSR, ITGA1, HMGB2, ILK, PARVA, CYRIB, THBS4, CORO1B, MECP2, LMNA, DAG1, PECAM1, HMOX1, RAC1, FADD, PPIB, CD99	119	2.07091	0.999842	0.156108	0.15317
GO:0022603	Biological Process	regulation of anatomical structure morphogenesis	14	0.0030534	GDI1, NAXE, IST1, ILK, CYRIB, EPN1, THBS4, CORO1B, MECP2, DPYSL2, PALM, DAG1, HMOX1, RAC1	119	2.55501	0.999868	0.156527	0.153581
GO:0016477	Biological Process	cell migration	18	0.00312159	STAT5A, SUN2, CAV1, INSR, ITGA1, HMGB2, ILK, PARVA, THBS4, CORO1B, MECP2, DAG1, PECAM1, HMOX1, RAC1, FADD, PPIB, CD99	119	2.18347	0.999892	0.157264	0.154304
GO:0065008	Biological Process	regulation of biological quality	36	0.00326841	HP1BP3, HMGB2, LIN7C, COMT, MESD, ADH5, CORO1B, COMP, MECP2, CTSK, GNA11, DPYSL2, LMNA, PALM, DAG1, ARL6IP5, HMOX1, ENPP1, FADD, RAC1, SPTAN1, YWHAG, STAT5A, PCID2, USP4, IST1, CAV1, INSR, SYPL2, CYRIB, ALB, SERPING1, ARHGEF7, PPIB, CRYAB, RAPGEF4	119	1.59491	0.99993	0.157798	0.154827
GO:0051272	Biological Process	positive regulation of cellular component movement	10	0.00327079	STAT5A, SUN2, CAV1, INSR, PECAM1, HMOX1, RAC1, FADD, CD99, THBS4	119	3.29093	0.99993	0.157798	0.154827
GO:0006508	Biological Process	proteolysis	20	0.0032942	USP15, PCID2, SERPINA1, IST1, USP4, CAV1, MMP2, CNDP2, COMP, PSMD8, PSMD9, XPO1, PSMC4, CTSK, DAG1, ARL6IP5, SERPING1, ANP32B, FADD, CRYAB	119	2.05297	0.999935	0.157798	0.154827
GO:0040017	Biological Process	positive regulation of locomotion	10	0.00358133	STAT5A, SUN2, CAV1, INSR, PECAM1, HMOX1, RAC1, FADD, CD99, THBS4	119	3.24585	0.999972	0.168347	0.165179
GO:0061024	Biological Process	membrane organization	14	0.00362967	SUN2, PLEKHF1, NAXE, CAV1, SYPL2, MESD, RILPL1, LMNA, PALM, PACSIN2, ARL6IP5, RAC1, EMD, YKT6	119	2.50359	0.999976	0.168347	0.165179
GO:0052547	Biological Process	regulation of peptidase activity	8	0.00384782	PCID2, SERPINA1, CAV1, ARL6IP5, SERPING1, ANP32B, FADD, CRYAB	119	3.99068	0.999987	0.175677	0.17237
GO:0042127	Biological Process	regulation of cell proliferation	18	0.00393597	STAT5A, CAV1, INSR, MMP2, ITGA1, HP1BP3, TNC, HMGB2, ILK, THBS4, COMP, MECP2, LMNA, ZNF703, S100A13, HMOX1, FADD, EMD	119	2.1343	0.99999	0.176937	0.173606
GO:0071453	Biological Process	cellular response to oxygen levels	5	0.0040744	CAV1, HP1BP3, LMNA, HMOX1, PDK3	119	7.64344	0.999993	0.178156	0.174803
GO:0010941	Biological Process	regulation of cell death	18	0.00413903	STAT5A, PCID2, CAV1, HMGB2, COMP, MECP2, LGALS1, RILPL1, ALB, LMNA, PEA15, ARL6IP5, HMOX1, ALPK2, ANP32B, FADD, PTMA, CRYAB	119	2.12367	0.999995	0.178156	0.174803
GO:0042981	Biological Process	regulation of apoptotic process	17	0.004146	STAT5A, PCID2, CAV1, HMGB2, COMP, MECP2, LGALS1, ALB, LMNA, PEA15, ARL6IP5, HMOX1, ALPK2, ANP32B, FADD, PTMA, CRYAB	119	2.19117	0.999995	0.178156	0.174803
GO:0030162	Biological Process	regulation of proteolysis	11	0.00429198	PCID2, XPO1, SERPINA1, IST1, PSMC4, CAV1, ARL6IP5, SERPING1, ANP32B, FADD, CRYAB	119	2.91763	0.999997	0.181756	0.178335
GO:0016043	Biological Process	cellular component organization	55	0.00435751	PLEKHF1, GDI1, HP1BP3, HMGB2, TNC, ILK, COMP, MECP2, PSMD9, XPO1, DPYSL2, PALM, ARL6IP5, DAG1, ENPP1, PGM5, RAC1, SPTAN1, EMD, SUN2, PCID2, USP4, IST1, MMP2, CIRBP, SYPL2, RILPL1, PECAM1, ARHGEF7, CRYAB, HDGFL3, USP15, NUP205, NAXE, MESD, CORO1B, GSPT1, EPB41L2, LMNA, PACSIN2, FADD, YKT6, CBX5, CAV1, INSR, CAVIN3, PARVA, CYRIB, H1-2, H1-4, TCAP, ANP32B, ATXN10, FMOD, TDRD15	119	1.36963	0.999997	0.181895	0.178471
GO:0043067	Biological Process	regulation of programmed cell death	17	0.00496795	STAT5A, PCID2, CAV1, HMGB2, COMP, MECP2, LGALS1, ALB, LMNA, PEA15, ARL6IP5, HMOX1, ALPK2, ANP32B, FADD, PTMA, CRYAB	119	2.15023	1	0.204456	0.200607
GO:0042692	Biological Process	muscle cell differentiation	8	0.00535849	COMP, MECP2, LGALS1, LMNA, TCAP, PGM5, ALPK2, SYPL2	119	3.75361	1	0.21621	0.21214
GO:2000026	Biological Process	regulation of multicellular organismal development	21	0.00544534	STAT5A, PCID2, GDI1, NAXE, IST1, CAV1, INSR, HMGB2, EPN1, THBS4, COMP, MECP2, CTSK, DPYSL2, ZNF703, DAG1, HMOX1, ENPP1, ALPK2, FADD, YWHAG	119	1.91503	1	0.21621	0.21214
GO:0006997	Biological Process	nucleus organization	5	0.00565342	SUN2, NUP205, LMNA, HMGB2, EMD	119	6.96902	1	0.21621	0.21214
GO:0045123	Biological Process	cellular extravasation	4	0.005701	ITGA1, PECAM1, FADD, CD99	119	10.936	1	0.21621	0.21214
GO:0051246	Biological Process	regulation of protein metabolic process	27	0.00572728	SERPINA1, NCF1, CAB39, ILK, THBS4, GSPT1, MECP2, XPO1, LMNA, DAG1, ARL6IP5, ENPP1, TNKS1BP1, FADD, RAC1, PCID2, USP4, IST1, CAV1, INSR, CAVIN3, ITGA1, PSMC4, PECAM1, SERPING1, ANP32B, CRYAB	119	1.7121	1	0.21621	0.21214
GO:0060548	Biological Process	negative regulation of cell death	13	0.00575367	STAT5A, PCID2, CAV1, HMGB2, COMP, MECP2, ALB, LMNA, PEA15, HMOX1, FADD, PTMA, CRYAB	119	2.48412	1	0.21621	0.21214
GO:0032270	Biological Process	positive regulation of cellular protein metabolic process	18	0.00577152	NCF1, CAB39, IST1, CAV1, INSR, CAVIN3, ITGA1, ILK, THBS4, MECP2, PSMC4, LMNA, PECAM1, ARL6IP5, TNKS1BP1, RAC1, ANP32B, FADD	119	2.05379	1	0.21621	0.21214
GO:0071840	Biological Process	cellular component organization or biogenesis	56	0.00612206	PLEKHF1, GDI1, HP1BP3, HMGB2, TNC, ILK, COMP, MECP2, PSMD9, XPO1, DPYSL2, PALM, ARL6IP5, DAG1, ENPP1, PGM5, RAC1, SPTAN1, EMD, SUN2, PCID2, USP4, IST1, MMP2, CIRBP, SYPL2, RILPL1, PECAM1, ARHGEF7, CRYAB, HDGFL3, USP15, NUP205, NAXE, MESD, CORO1B, GSPT1, EPB41L2, LMNA, PACSIN2, FADD, YKT6, NOP58, CBX5, CAV1, INSR, CAVIN3, PARVA, CYRIB, H1-2, H1-4, TCAP, ANP32B, ATXN10, FMOD, TDRD15	119	1.34279	1	0.226439	0.222177
GO:0001936	Biological Process	regulation of endothelial cell proliferation	5	0.006259	STAT5A, CAV1, HMGB2, HMOX1, THBS4	119	6.76991	1	0.22861	0.224307
GO:0001944	Biological Process	vasculature development	11	0.00647611	COMP, MECP2, NAXE, CAV1, MMP2, PECAM1, HMOX1, PARVA, ANP32B, EPN1, THBS4	119	2.74842	1	0.230771	0.226427
GO:0072358	Biological Process	cardiovascular system development	11	0.00647611	COMP, MECP2, NAXE, CAV1, MMP2, PECAM1, HMOX1, PARVA, ANP32B, EPN1, THBS4	119	2.74842	1	0.230771	0.226427
GO:0044699	Biological Process	single-organism process	98	0.00663564	SCARB2, NCF1, CSE1L, COL12A1, TNC, COMT, TM7SF2, COMP, PNP, LGALS1, IPO9, DPYSL2, PALM, ARL6IP5, DAG1, ENPP1, PDK3, CHIA, PCID2, IST1, CIRBP, KERA, SYPL2, PGD, SERPING1, ALPK2, PPIB, HDGFL3, GCDH, LIN7C, GSPT1, ADH5, CORO1B, EPB41L2, ZNF703, PNPO, S100A13, PACSIN2, HMOX1, FADD, CD99, STAT5A, CADM1, CAV1, INSR, PARVA, CYRIB, ALB, CRYL1, ANP32B, TDRD15, PLEKHF1, GDI1, HP1BP3, HMGB2, ILK, MECP2, NAD…	119	1.14482	1	0.231659	0.227299
GO:0044802	Biological Process	single-organism membrane organization	12	0.00677404	SUN2, PLEKHF1, NAXE, RILPL1, CAV1, LMNA, PALM, PACSIN2, ARL6IP5, SYPL2, MESD, EMD	119	2.56544	1	0.231659	0.227299
GO:0097529	Biological Process	myeloid leukocyte migration	6	0.00678957	ITGA1, PECAM1, RAC1, PPIB, CD99, THBS4	119	5.0177	1	0.231659	0.227299
GO:0031579	Biological Process	membrane raft organization	3	0.0068608	NAXE, CAV1, PACSIN2	119	23.6947	1	0.231659	0.227299
GO:0007010	Biological Process	cytoskeleton organization	18	0.00689745	SUN2, CAVIN3, PARVA, CYRIB, CORO1B, MECP2, XPO1, EPB41L2, DPYSL2, LMNA, PALM, PACSIN2, DAG1, TCAP, PGM5, RAC1, SPTAN1, HDGFL3	119	2.01657	1	0.231659	0.227299
GO:0048468	Biological Process	cell development	22	0.00699325	GDI1, IST1, TNC, HMGB2, ILK, PARVA, SYPL2, COMP, MECP2, RILPL1, DPYSL2, LMNA, DAG1, PECAM1, TCAP, PGM5, RAC1, ALPK2, ATXN10, TDRD15, YWHAG, HDGFL3	119	1.83335	1	0.232208	0.227837
GO:0052548	Biological Process	regulation of endopeptidase activity	7	0.00729143	PCID2, SERPINA1, ARL6IP5, SERPING1, ANP32B, FADD, CRYAB	119	4.07859	1	0.239388	0.234882
GO:0022607	Biological Process	cellular component assembly	30	0.0074981	NUP205, HP1BP3, CORO1B, COMP, MECP2, PSMD9, PALM, PACSIN2, DAG1, PGM5, FADD, RAC1, SPTAN1, PCID2, USP4, CAV1, CIRBP, PARVA, CYRIB, H1-2, H1-4, RILPL1, PECAM1, TCAP, ANP32B, ATXN10, ARHGEF7, TDRD15, CRYAB, HDGFL3	119	1.6131	1	0.243438	0.238856
GO:0008219	Biological Process	cell death	20	0.00767039	STAT5A, CHIA, PCID2, CAV1, HMGB2, COMP, MECP2, LGALS1, RILPL1, CTSK, ALB, LMNA, PEA15, ARL6IP5, HMOX1, ALPK2, ANP32B, FADD, PTMA, CRYAB	119	1.89684	1	0.246296	0.24166
GO:0030029	Biological Process	actin filament-based process	12	0.00855107	SUN2, CAV1, EPB41L2, CAVIN3, PACSIN2, TCAP, PGM5, PARVA, RAC1, CYRIB, SPTAN1, CORO1B	119	2.48329	1	0.269738	0.264661
GO:0001935	Biological Process	endothelial cell proliferation	5	0.00858508	STAT5A, CAV1, HMGB2, HMOX1, THBS4	119	6.18122	1	0.269738	0.264661
GO:0012501	Biological Process	programmed cell death	19	0.00875457	STAT5A, CHIA, PCID2, CAV1, HMGB2, COMP, MECP2, LGALS1, CTSK, ALB, LMNA, PEA15, ARL6IP5, HMOX1, ALPK2, ANP32B, FADD, PTMA, CRYAB	119	1.9171	1	0.272137	0.267014
GO:0043933	Biological Process	macromolecular complex subunit organization	22	0.00886086	NUP205, PCID2, USP4, HP1BP3, CIRBP, CYRIB, CORO1B, GSPT1, H1-2, COMP, MECP2, PSMD9, H1-4, TCAP, RAC1, ANP32B, FADD, FMOD, SPTAN1, TDRD15, CRYAB, HDGFL3	119	1.79443	1	0.272541	0.267411
GO:0019362	Biological Process	pyridine nucleotide metabolic process	5	0.00910957	RPIA, NADK2, NAXE, INSR, PGD	119	6.07556	1	0.274253	0.26909
GO:0046496	Biological Process	nicotinamide nucleotide metabolic process	5	0.00910957	RPIA, NADK2, NAXE, INSR, PGD	119	6.07556	1	0.274253	0.26909
GO:0008625	Biological Process	extrinsic apoptotic signaling pathway via death domain receptors	4	0.00927778	PEA15, HMGB2, HMOX1, FADD	119	9.17213	1	0.274253	0.26909
GO:0044085	Biological Process	cellular component biogenesis	32	0.00932668	NUP205, HP1BP3, CORO1B, COMP, MECP2, PSMD9, XPO1, PALM, PACSIN2, DAG1, PGM5, FADD, RAC1, SPTAN1, NOP58, PCID2, USP4, CAV1, CIRBP, PARVA, CYRIB, H1-2, H1-4, RILPL1, PECAM1, TCAP, ANP32B, ATXN10, ARHGEF7, TDRD15, CRYAB, HDGFL3	119	1.55322	1	0.274253	0.26909
GO:0097191	Biological Process	extrinsic apoptotic signaling pathway	6	0.00938578	CAV1, LMNA, PEA15, HMGB2, HMOX1, FADD	119	4.63592	1	0.274253	0.26909
GO:0006915	Biological Process	apoptotic process	18	0.00948056	STAT5A, CHIA, PCID2, CAV1, HMGB2, COMP, MECP2, LGALS1, CTSK, ALB, LMNA, PEA15, ARL6IP5, HMOX1, ANP32B, FADD, PTMA, CRYAB	119	1.95048	1	0.274279	0.269117
GO:0090066	Biological Process	regulation of anatomical structure size	9	0.00971982	COMP, IST1, CAV1, DPYSL2, HP1BP3, RAC1, CYRIB, SPTAN1, CORO1B	119	3.01772	1	0.278444	0.273203
GO:0006081	Biological Process	cellular aldehyde metabolic process	4	0.0101187	RPIA, PNPO, PGD, ADH5	119	8.8855	1	0.287057	0.281654
GO:0030030	Biological Process	cell projection organization	17	0.0102893	GDI1, IST1, CAV1, TNC, ILK, PARVA, CORO1B, MECP2, RILPL1, DPYSL2, PALM, PACSIN2, DAG1, RAC1, ATXN10, ARHGEF7, HDGFL3	119	1.98755	1	0.28909	0.283648
GO:0051247	Biological Process	positive regulation of protein metabolic process	18	0.0105463	NCF1, CAB39, IST1, CAV1, INSR, CAVIN3, ITGA1, ILK, THBS4, MECP2, PSMC4, LMNA, PECAM1, ARL6IP5, TNKS1BP1, RAC1, ANP32B, FADD	119	1.92843	1	0.293488	0.287963
GO:1902042	Biological Process	negative regulation of extrinsic apoptotic signaling pathway via death domain receptors	3	0.0110905	PEA15, HMGB2, HMOX1	119	18.5437	1	0.30572	0.299966
GO:0006611	Biological Process	protein export from nucleus	5	0.0114154	PCID2, XPO1, CSE1L, ANP32B, EMD	119	5.68672	1	0.311738	0.30587
GO:0046907	Biological Process	intracellular transport	18	0.0117059	SCARB2, TRAPPC3, SUN2, PCID2, GDI1, NCF1, CSE1L, VPS26A, XPO1, IPO9, RILPL1, LMNA, S100A13, ANP32B, EMD, CRYAB, YKT6, YWHAG	119	1.90687	1	0.313903	0.307995
GO:0034622	Biological Process	cellular macromolecular complex assembly	16	0.0117096	NUP205, USP4, HP1BP3, CIRBP, CYRIB, CORO1B, H1-2, MECP2, PSMD9, H1-4, TCAP, RAC1, ANP32B, SPTAN1, CRYAB, HDGFL3	119	2.01836	1	0.313903	0.307995
GO:0001938	Biological Process	positive regulation of endothelial cell proliferation	4	0.0119298	STAT5A, HMGB2, HMOX1, THBS4	119	8.36283	1	0.316898	0.310933
GO:0001568	Biological Process	blood vessel development	10	0.0121764	COMP, MECP2, NAXE, CAV1, MMP2, PECAM1, HMOX1, PARVA, EPN1, THBS4	119	2.67233	1	0.320536	0.314503
GO:1902624	Biological Process	positive regulation of neutrophil migration	3	0.0130322	RAC1, CD99, THBS4	119	17.0602	1	0.34	0.3336
GO:0002684	Biological Process	positive regulation of immune system process	13	0.0133091	STAT5A, USP15, PCID2, CADM1, CAV1, HMGB2, CYRIB, THBS4, LGALS1, SERPING1, RAC1, FADD, CD99	119	2.22138	1	0.344152	0.337674
GO:0001819	Biological Process	positive regulation of cytokine production	8	0.0134951	STAT5A, CHIA, USP15, CADM1, HMGB2, S100A13, FADD, CYRIB	119	3.14184	1	0.345901	0.33939
GO:0044763	Biological Process	single-organism cellular process	81	0.0136485	PLEKHF1, NCF1, GDI1, COL12A1, HP1BP3, HMGB2, TNC, ILK, COMP, MECP2, NADK2, PNP, LGALS1, XPO1, CTSK, DPYSL2, PALM, PEA15, ARL6IP5, DAG1, ENPP1, PDK3, PGM5, RAC1, SPTAN1, EMD, YWHAG, SUN2, CHIA, PCID2, IST1, MMP2, ITGA1, CIRBP, SYPL2, PGD, RILPL1, PECAM1, ITGA7, ALPK2, ARHGEF7, PPIB, PTMA, CRYAB, HDGFL3, RAPGEF4, GCDH, NAXE, LIN7C, MESD, ADH5, CORO1B, THBS4, GSPT1, GNA11, EPB41L2, LMNA, ZNF703, S10…	119	1.18437	1	0.34679	0.340263
GO:0006733	Biological Process	oxidoreduction coenzyme metabolic process	5	0.014424	RPIA, NADK2, NAXE, INSR, PGD	119	5.30478	1	0.363337	0.356498
GO:0051093	Biological Process	negative regulation of developmental process	12	0.0145881	STAT5A, MECP2, PCID2, GDI1, NAXE, CAV1, CTSK, ENPP1, ANP32B, ALPK2, EPN1, THBS4	119	2.29921	1	0.364328	0.35747
GO:2001237	Biological Process	negative regulation of extrinsic apoptotic signaling pathway	4	0.0149744	LMNA, PEA15, HMGB2, HMOX1	119	7.68476	1	0.366625	0.359725
GO:0006886	Biological Process	intracellular protein transport	13	0.0150081	SCARB2, PCID2, GDI1, NCF1, CSE1L, VPS26A, XPO1, IPO9, RILPL1, LMNA, ANP32B, EMD, YWHAG	119	2.18462	1	0.366625	0.359725
GO:0097435	Biological Process	supramolecular fiber organization	11	0.0150565	COMP, MECP2, TCAP, PGM5, RAC1, CYRIB, FMOD, CRYAB, SPTAN1, CORO1B, HDGFL3	119	2.41708	1	0.366625	0.359725
GO:0048518	Biological Process	positive regulation of biological process	47	0.0153367	USP15, PLEKHF1, NCF1, CAB39, HMGB2, TNC, ILK, MESD, THBS4, CORO1B, COMP, MECP2, LGALS1, EPB41L2, ZNF703, LMNA, PALM, PEA15, DAG1, ARL6IP5, S100A13, HMOX1, TNKS1BP1, FADD, RAC1, EMD, CD99, STAT5A, SUN2, CHIA, PCID2, CADM1, IST1, CAV1, INSR, CAVIN3, MMP2, ITGA1, CIRBP, CYRIB, PSMC4, PECAM1, SERPING1, ANP32B, ARHGEF7, PPIB, PAFAH1B2	119	1.3458	1	0.370236	0.363267
GO:0048514	Biological Process	blood vessel morphogenesis	9	0.0154582	COMP, MECP2, NAXE, CAV1, MMP2, HMOX1, PARVA, EPN1, THBS4	119	2.77552	1	0.370236	0.363267
GO:0060326	Biological Process	cell chemotaxis	7	0.0155853	ITGA1, HMGB2, PARVA, RAC1, PPIB, CORO1B, THBS4	119	3.45547	1	0.370246	0.363277
GO:0009888	Biological Process	tissue development	19	0.0160449	CAV1, MMP2, COL12A1, TNC, ILK, LIN7C, COMP, RILPL1, CTSK, LMNA, ZNF703, DAG1, PECAM1, ENPP1, ITGA7, TCAP, PGM5, ALPK2, EMD	119	1.7996	1	0.37809	0.370974
GO:0031401	Biological Process	positive regulation of protein modification process	14	0.0163602	NCF1, CAB39, CAV1, INSR, CAVIN3, ITGA1, ILK, THBS4, MECP2, LMNA, PECAM1, ARL6IP5, TNKS1BP1, RAC1	119	2.07328	1	0.380155	0.373
GO:0006913	Biological Process	nucleocytoplasmic transport	7	0.0165707	PCID2, IPO9, XPO1, CSE1L, LMNA, ANP32B, EMD	119	3.40814	1	0.380155	0.373
GO:0001525	Biological Process	angiogenesis	8	0.0167351	MECP2, NAXE, CAV1, MMP2, HMOX1, PARVA, EPN1, THBS4	119	3.00885	1	0.380155	0.373
GO:0051169	Biological Process	nuclear transport	7	0.0168236	PCID2, IPO9, XPO1, CSE1L, LMNA, ANP32B, EMD	119	3.39651	1	0.380155	0.373
GO:0051240	Biological Process	positive regulation of multicellular organismal process	17	0.0171479	STAT5A, USP15, CHIA, PCID2, CADM1, IST1, CAV1, HMGB2, ILK, CYRIB, ZNF703, S100A13, DAG1, HMOX1, RAC1, FADD, PPIB	119	1.87499	1	0.380155	0.373
GO:0071456	Biological Process	cellular response to hypoxia	4	0.0172259	HP1BP3, LMNA, HMOX1, PDK3	119	7.29067	1	0.380155	0.373
GO:0006739	Biological Process	NADP metabolic process	3	0.0173208	RPIA, NADK2, PGD	119	14.707	1	0.380155	0.373
GO:0050900	Biological Process	leukocyte migration	7	0.0173374	ITGA1, PECAM1, RAC1, FADD, PPIB, CD99, THBS4	119	3.37348	1	0.380155	0.373
GO:1902904	Biological Process	negative regulation of supramolecular fiber organization	5	0.0174844	CYRIB, CRYAB, SPTAN1, CORO1B, HDGFL3	119	5.00592	1	0.380155	0.373
GO:0051168	Biological Process	nuclear export	5	0.0174844	PCID2, XPO1, CSE1L, ANP32B, EMD	119	5.00592	1	0.380155	0.373
GO:0048522	Biological Process	positive regulation of cellular process	42	0.0178103	USP15, PLEKHF1, NCF1, CAB39, HMGB2, TNC, ILK, MESD, THBS4, CORO1B, COMP, MECP2, LGALS1, ZNF703, LMNA, PALM, PEA15, DAG1, ARL6IP5, S100A13, HMOX1, TNKS1BP1, FADD, RAC1, CD99, STAT5A, SUN2, PCID2, IST1, CAV1, INSR, CAVIN3, MMP2, ITGA1, CIRBP, CYRIB, PSMC4, PECAM1, ANP32B, ARHGEF7, PPIB, PAFAH1B2	119	1.3736	1	0.380155	0.373
GO:0030593	Biological Process	neutrophil chemotaxis	4	0.0178167	ITGA1, RAC1, PPIB, THBS4	119	7.19838	1	0.380155	0.373
GO:0051051	Biological Process	negative regulation of transport	7	0.017862	GDI1, CAV1, PEA15, PACSIN2, ARL6IP5, ENPP1, CRYAB	119	3.35076	1	0.380155	0.373
GO:0006928	Biological Process	movement of cell or subcellular component	21	0.0179783	STAT5A, SUN2, CAV1, INSR, ITGA1, HMGB2, ILK, PARVA, CYRIB, THBS4, CORO1B, MECP2, DPYSL2, LMNA, DAG1, PECAM1, HMOX1, RAC1, FADD, PPIB, CD99	119	1.70797	1	0.380155	0.373
GO:0006810	Biological Process	transport	37	0.0181659	SCARB2, NCF1, GDI1, NAXE, CSE1L, VPS26A, LIN7C, MESD, COMP, SELENBP1, IPO9, XPO1, DPYSL2, LMNA, PEA15, PACSIN2, ARL6IP5, S100A13, ENPP1, RAC1, EMD, YKT6, YWHAG, STAT5A, SUN2, TRAPPC3, PCID2, IST1, CAV1, INSR, EPN1, RILPL1, PECAM1, ANP32B, ARHGEF7, CRYAB, RAPGEF4	119	1.41938	1	0.380155	0.373
GO:0051336	Biological Process	regulation of hydrolase activity	12	0.0183745	SCARB2, PCID2, SERPINA1, CAV1, ITGA1, HMGB2, ARL6IP5, SERPING1, ANP32B, FADD, ARHGEF7, CRYAB	119	2.22138	1	0.380155	0.373
GO:0036294	Biological Process	cellular response to decreased oxygen levels	4	0.0184187	HP1BP3, LMNA, HMOX1, PDK3	119	7.1084	1	0.380155	0.373
GO:0031952	Biological Process	regulation of protein autophosphorylation	3	0.0184743	CAV1, ENPP1, TNKS1BP1	119	14.2168	1	0.380155	0.373
GO:0050679	Biological Process	positive regulation of epithelial cell proliferation	5	0.0191553	STAT5A, ZNF703, HMGB2, HMOX1, THBS4	119	4.86877	1	0.391411	0.384043
GO:0065003	Biological Process	macromolecular complex assembly	19	0.0193671	NUP205, PCID2, USP4, HP1BP3, CIRBP, CYRIB, CORO1B, H1-2, COMP, MECP2, PSMD9, H1-4, TCAP, RAC1, ANP32B, FADD, SPTAN1, CRYAB, HDGFL3	119	1.76318	1	0.392992	0.385595
GO:0046825	Biological Process	regulation of protein export from nucleus	3	0.0196595	XPO1, ANP32B, EMD	119	13.7582	1	0.396173	0.388716
GO:0051649	Biological Process	establishment of localization in cell	20	0.01992	SCARB2, TRAPPC3, SUN2, PCID2, GDI1, NCF1, CAV1, CSE1L, VPS26A, LIN7C, XPO1, IPO9, RILPL1, LMNA, S100A13, ANP32B, EMD, CRYAB, YKT6, YWHAG	119	1.72221	1	0.398673	0.391169
GO:0048646	Biological Process	anatomical structure formation involved in morphogenesis	13	0.020138	NAXE, CAV1, MMP2, COL12A1, PARVA, EPN1, THBS4, MECP2, DAG1, HMOX1, ITGA7, TCAP, PGM5	119	2.09545	1	0.400294	0.392759
GO:0031349	Biological Process	positive regulation of defense response	7	0.0203579	STAT5A, USP15, LGALS1, CADM1, CAV1, HMGB2, FADD	119	3.25221	1	0.40193	0.394365
GO:0051128	Biological Process	regulation of cellular component organization	24	0.0205516	PCID2, GDI1, IST1, CAV1, INSR, TNC, CIRBP, ILK, CYRIB, MESD, CORO1B, GSPT1, MECP2, XPO1, DPYSL2, LMNA, PALM, PACSIN2, DAG1, ENPP1, RAC1, SPTAN1, CRYAB, HDGFL3	119	1.60566	1	0.403033	0.395447
GO:0032989	Biological Process	cellular component morphogenesis	13	0.0214379	GDI1, IST1, ILK, PARVA, CORO1B, RILPL1, DPYSL2, PALM, PACSIN2, DAG1, TCAP, PGM5, RAC1	119	2.07661	1	0.415366	0.407547
GO:0010256	Biological Process	endomembrane system organization	10	0.0214648	SUN2, PLEKHF1, RILPL1, CAV1, LMNA, PALM, PACSIN2, ARL6IP5, SYPL2, EMD	119	2.42608	1	0.415366	0.407547
GO:0071214	Biological Process	cellular response to abiotic stimulus	6	0.0221857	GNA11, MMP2, PALM, TNKS1BP1, FADD, CRYAB	119	3.72493	1	0.42649	0.418462
GO:0048732	Biological Process	gland development	7	0.0224562	STAT5A, UPF2, CAV1, ZNF703, TNC, DAG1, FADD	119	3.17948	1	0.426583	0.418553
GO:0016192	Biological Process	vesicle-mediated transport	16	0.0224825	SCARB2, TRAPPC3, GDI1, CAV1, INSR, VPS26A, LIN7C, MESD, EPN1, DPYSL2, PACSIN2, S100A13, PECAM1, RAC1, YKT6, RAPGEF4	119	1.8645	1	0.426583	0.418553
GO:0051668	Biological Process	localization within membrane	4	0.0229474	NAXE, RILPL1, RAC1, MESD	119	6.53646	1	0.43171	0.423584
GO:0048523	Biological Process	negative regulation of cellular process	37	0.0230482	SERPINA1, GDI1, HMGB2, ILK, CORO1B, COMP, MECP2, ZNF703, LMNA, PALM, PEA15, PACSIN2, DAG1, HMOX1, ENPP1, FADD, RAC1, SPTAN1, EMD, STAT5A, PCID2, CBX5, USP4, CAV1, CAVIN3, ITGA1, CIRBP, CYRIB, H1-2, H1-4, ALB, SERPING1, ALPK2, ANP32B, PTMA, CRYAB, HDGFL3	119	1.39639	1	0.43171	0.423584
GO:0016525	Biological Process	negative regulation of angiogenesis	4	0.0236393	MECP2, NAXE, EPN1, THBS4	119	6.46218	1	0.439963	0.431681
GO:0051129	Biological Process	negative regulation of cellular component organization	10	0.0240818	PCID2, GDI1, CAV1, LMNA, PACSIN2, CYRIB, CRYAB, SPTAN1, CORO1B, HDGFL3	119	2.37739	1	0.445362	0.436979
GO:2000181	Biological Process	negative regulation of blood vessel morphogenesis	4	0.0243426	MECP2, NAXE, EPN1, THBS4	119	6.38958	1	0.447352	0.438932
GO:0070887	Biological Process	cellular response to chemical stimulus	25	0.0245971	USP15, NCF1, HP1BP3, HMGB2, ILK, THBS4, CORO1B, COMP, GNA11, ZNF703, LMNA, ARL6IP5, HMOX1, AOX1, ENPP1, PDK3, FADD, RAC1, EMD, STAT5A, CAV1, MMP2, ITGA1, PARVA, PPIB	119	1.55749	1	0.448479	0.440037
GO:2000116	Biological Process	regulation of cysteine-type endopeptidase activity	5	0.0247481	PCID2, ARL6IP5, ANP32B, FADD, CRYAB	119	4.49899	1	0.448479	0.440037
GO:0044262	Biological Process	cellular carbohydrate metabolic process	6	0.0248643	SCARB2, MECP2, INSR, ENPP1, PDK3, PGD	119	3.61444	1	0.448479	0.440037
GO:0007507	Biological Process	heart development	8	0.0250934	INSR, GNA11, LMNA, ILK, TCAP, PARVA, ALPK2, SYPL2	119	2.76726	1	0.449834	0.441367
GO:0035987	Biological Process	endodermal cell differentiation	3	0.0260422	MMP2, COL12A1, ITGA7	119	11.8473	1	0.458236	0.44961
GO:1902622	Biological Process	regulation of neutrophil migration	3	0.0260422	RAC1, CD99, THBS4	119	11.8473	1	0.458236	0.44961
GO:0009605	Biological Process	response to external stimulus	22	0.0261072	STAT5A, USP15, CAV1, ITGA1, TNC, HMGB2, PARVA, CYRIB, THBS4, ADH5, CORO1B, MECP2, LGALS1, GNA11, DPYSL2, ALB, DAG1, TCAP, SERPING1, RAC1, FADD, PPIB	119	1.61638	1	0.458236	0.44961
GO:0030036	Biological Process	actin cytoskeleton organization	10	0.0261894	EPB41L2, CAVIN3, PACSIN2, TCAP, PGM5, PARVA, RAC1, CYRIB, SPTAN1, CORO1B	119	2.34214	1	0.458236	0.44961
GO:0007009	Biological Process	plasma membrane organization	7	0.0267319	PLEKHF1, RILPL1, CAV1, PALM, PACSIN2, ARL6IP5, SYPL2	119	3.05269	1	0.461028	0.45235
GO:0007155	Biological Process	cell adhesion	15	0.0268723	STAT5A, CAV1, COL12A1, TNC, ILK, PARVA, CYRIB, THBS4, COMP, LGALS1, PECAM1, ITGA7, RAC1, FADD, CD99	119	1.87557	1	0.461028	0.45235
GO:0032535	Biological Process	regulation of cellular component size	7	0.0270817	IST1, DPYSL2, HP1BP3, RAC1, CYRIB, SPTAN1, CORO1B	119	3.04335	1	0.461028	0.45235
GO:0098609	Biological Process	cell-cell adhesion	11	0.0271439	STAT5A, COMP, LGALS1, CAV1, PECAM1, ITGA7, PARVA, FADD, CYRIB, CD99, THBS4	119	2.19642	1	0.461028	0.45235
GO:0071822	Biological Process	protein complex subunit organization	15	0.0275829	NUP205, PCID2, CYRIB, CORO1B, GSPT1, COMP, MECP2, PSMD9, TCAP, RAC1, FADD, FMOD, SPTAN1, CRYAB, HDGFL3	119	1.86899	1	0.461028	0.45235
GO:0071670	Biological Process	smooth muscle cell chemotaxis	2	0.0276112	PARVA, CORO1B	119	71.084	1	0.461028	0.45235
GO:0070836	Biological Process	caveola assembly	2	0.0276112	CAV1, PACSIN2	119	71.084	1	0.461028	0.45235
GO:1900114	Biological Process	positive regulation of histone H3-K9 trimethylation	2	0.0276112	MECP2, LMNA	119	71.084	1	0.461028	0.45235
GO:0031347	Biological Process	regulation of defense response	9	0.0277773	STAT5A, USP15, LGALS1, CADM1, CAV1, TNC, HMGB2, SERPING1, FADD	119	2.48449	1	0.461166	0.452485
GO:0022610	Biological Process	biological adhesion	15	0.0279435	STAT5A, CAV1, COL12A1, TNC, ILK, PARVA, CYRIB, THBS4, COMP, LGALS1, PECAM1, ITGA7, RAC1, FADD, CD99	119	1.86572	1	0.461304	0.452621
GO:1902903	Biological Process	regulation of supramolecular fiber organization	7	0.0281493	MECP2, RAC1, CYRIB, CRYAB, SPTAN1, CORO1B, HDGFL3	119	3.01569	1	0.462092	0.453394
GO:1902041	Biological Process	regulation of extrinsic apoptotic signaling pathway via death domain receptors	3	0.0287996	PEA15, HMGB2, HMOX1	119	11.2238	1	0.470125	0.461276
GO:0006935	Biological Process	chemotaxis	9	0.0294749	DPYSL2, ITGA1, HMGB2, DAG1, PARVA, RAC1, PPIB, CORO1B, THBS4	119	2.45588	1	0.478476	0.469469
GO:0042330	Biological Process	taxis	9	0.0303501	DPYSL2, ITGA1, HMGB2, DAG1, PARVA, RAC1, PPIB, CORO1B, THBS4	119	2.44182	1	0.487046	0.477879
GO:0043623	Biological Process	cellular protein complex assembly	10	0.0305229	MECP2, PSMD9, NUP205, TCAP, RAC1, CYRIB, CRYAB, SPTAN1, CORO1B, HDGFL3	119	2.27833	1	0.487046	0.477879
GO:0001816	Biological Process	cytokine production	9	0.0306458	STAT5A, CHIA, USP15, CADM1, HMGB2, S100A13, RAC1, FADD, CYRIB	119	2.43717	1	0.487046	0.477879
GO:0051716	Biological Process	cellular response to stimulus	52	0.0306696	NCF1, GDI1, HP1BP3, HMGB2, TNC, ILK, COMP, MECP2, PALM, PEA15, ARL6IP5, DAG1, AOX1, TNKS1BP1, ENPP1, PDK3, RAC1, EMD, YWHAG, ARMT1, MMP2, ITGA1, CIRBP, EPN1, PDIA4, DEPDC7, RILPL1, PECAM1, ITGA7, ALPK2, PPIB, CRYAB, RAPGEF4, USP15, CAB39, MESD, CORO1B, THBS4, GNA11, LMNA, ZNF703, S100A13, HMOX1, FADD, STAT5A, CBX5, CAV1, INSR, CAVIN3, PARVA, CYRIB, ALB	119	1.26501	1	0.487046	0.477879
GO:1901343	Biological Process	negative regulation of vasculature development	4	0.0311767	MECP2, NAXE, EPN1, THBS4	119	5.80278	1	0.488053	0.478866
GO:0002040	Biological Process	sprouting angiogenesis	4	0.0311767	NAXE, HMOX1, PARVA, EPN1	119	5.80278	1	0.488053	0.478866
GO:0043542	Biological Process	endothelial cell migration	5	0.031234	STAT5A, MECP2, HMOX1, RAC1, CORO1B	119	4.18141	1	0.488053	0.478866
GO:2001238	Biological Process	positive regulation of extrinsic apoptotic signaling pathway	3	0.0316683	CAV1, PEA15, FADD	119	10.6626	1	0.492206	0.482941
GO:0006897	Biological Process	endocytosis	9	0.0318485	SCARB2, CAV1, INSR, DPYSL2, PACSIN2, PECAM1, RAC1, MESD, EPN1	119	2.41874	1	0.492387	0.483119
GO:0040008	Biological Process	regulation of growth	8	0.0323854	STAT5A, IST1, INSR, DPYSL2, TNC, CIRBP, ENPP1, PPIB	119	2.62061	1	0.493089	0.483808
GO:0051701	Biological Process	interaction with host	4	0.0328184	LGALS1, IST1, CAV1, INSR	119	5.68672	1	0.493089	0.483808
GO:0051094	Biological Process	positive regulation of developmental process	14	0.0329585	STAT5A, PCID2, IST1, INSR, HMGB2, ILK, CORO1B, LMNA, ZNF703, DAG1, HMOX1, RAC1, FADD, PPIB	119	1.88124	1	0.493089	0.483808
GO:0051234	Biological Process	establishment of localization	37	0.0330582	SCARB2, NCF1, GDI1, NAXE, CSE1L, VPS26A, LIN7C, MESD, COMP, SELENBP1, IPO9, XPO1, DPYSL2, LMNA, PEA15, PACSIN2, ARL6IP5, S100A13, ENPP1, RAC1, EMD, YKT6, YWHAG, STAT5A, SUN2, TRAPPC3, PCID2, IST1, CAV1, INSR, EPN1, RILPL1, PECAM1, ANP32B, ARHGEF7, CRYAB, RAPGEF4	119	1.36099	1	0.493089	0.483808
GO:0046324	Biological Process	regulation of glucose import	3	0.0331432	INSR, PEA15, ENPP1	119	10.4025	1	0.493089	0.483808
GO:0006576	Biological Process	cellular biogenic amine metabolic process	3	0.0331432	MECP2, GCDH, SAT2	119	10.4025	1	0.493089	0.483808
GO:0051251	Biological Process	positive regulation of lymphocyte activation	6	0.0331559	STAT5A, PCID2, LGALS1, CAV1, FADD, CYRIB	119	3.34513	1	0.493089	0.483808
GO:0008283	Biological Process	cell proliferation	17	0.0332438	STAT5A, CAV1, INSR, MMP2, ITGA1, TNC, HMGB2, ILK, THBS4, COMP, MECP2, LMNA, ZNF703, S100A13, HMOX1, FADD, EMD	119	1.73003	1	0.493089	0.483808
GO:1901575	Biological Process	organic substance catabolic process	20	0.0335395	SCARB2, UPF2, GCDH, USP15, CHIA, PCID2, USP4, CAV1, INSR, COMT, PGD, ADH5, PSMD8, XPO1, PSMC4, CTSK, HMOX1, ENPP1, PAFAH1B3, PAFAH1B2	119	1.62664	1	0.493097	0.483815
GO:0032101	Biological Process	regulation of response to external stimulus	10	0.0335819	STAT5A, USP15, LGALS1, CAV1, TNC, SERPING1, RAC1, CYRIB, CORO1B, THBS4	119	2.23887	1	0.493097	0.483815
GO:0009108	Biological Process	coenzyme biosynthetic process	4	0.0345044	GCDH, NADK2, PNPO, PDK3	119	5.57522	1	0.50411	0.494621
GO:0071621	Biological Process	granulocyte chemotaxis	4	0.035364	ITGA1, RAC1, PPIB, THBS4	119	5.52109	1	0.513879	0.504207
GO:0005975	Biological Process	carbohydrate metabolic process	9	0.0356505	SCARB2, MECP2, RPIA, CHIA, INSR, ENPP1, PDK3, PGM5, PGD	119	2.36509	1	0.513879	0.504207
GO:0007167	Biological Process	enzyme linked receptor protein signaling pathway	11	0.0357007	STAT5A, COMP, USP15, NCF1, CAV1, INSR, ITGA1, ZNF703, ENPP1, ILK, RAC1	119	2.09631	1	0.513879	0.504207
GO:0045862	Biological Process	positive regulation of proteolysis	6	0.036093	IST1, PSMC4, CAV1, ARL6IP5, ANP32B, FADD	119	3.26823	1	0.515585	0.505881
GO:0001706	Biological Process	endoderm formation	3	0.0361721	MMP2, COL12A1, ITGA7	119	9.9187	1	0.515585	0.505881
GO:0045088	Biological Process	regulation of innate immune response	6	0.0365977	USP15, CADM1, CAV1, HMGB2, SERPING1, FADD	119	3.25576	1	0.515656	0.505949
GO:0050870	Biological Process	positive regulation of T cell activation	5	0.036697	STAT5A, LGALS1, CAV1, FADD, CYRIB	119	3.97118	1	0.515656	0.505949
GO:0048585	Biological Process	negative regulation of response to stimulus	16	0.0367065	USP15, CAV1, CAVIN3, ITGA1, HMGB2, CYRIB, CORO1B, LMNA, PALM, PEA15, DAG1, HMOX1, ENPP1, SERPING1, ALPK2, EMD	119	1.74976	1	0.515656	0.505949
GO:0022604	Biological Process	regulation of cell morphogenesis	7	0.0372664	GDI1, IST1, DPYSL2, PALM, ILK, RAC1, CORO1B	119	2.8192	1	0.517527	0.507785
GO:0045785	Biological Process	positive regulation of cell adhesion	7	0.0372664	STAT5A, LGALS1, CAV1, ILK, RAC1, FADD, CYRIB	119	2.8192	1	0.517527	0.507785
GO:1902578	Biological Process	single-organism localization	25	0.0374951	SCARB2, PLEKHF1, NAXE, CSE1L, LIN7C, MESD, COMP, IPO9, LMNA, PALM, PEA15, ARL6IP5, S100A13, ENPP1, RAC1, YKT6, STAT5A, SUN2, CAV1, INSR, RILPL1, ALB, PECAM1, ARHGEF7, RAPGEF4	119	1.49588	1	0.517527	0.507785
GO:0001817	Biological Process	regulation of cytokine production	9	0.0376626	STAT5A, CHIA, USP15, CADM1, HMGB2, S100A13, RAC1, FADD, CYRIB	119	2.33915	1	0.517527	0.507785
GO:0014812	Biological Process	muscle cell migration	3	0.0377252	PARVA, CORO1B, THBS4	119	9.69328	1	0.517527	0.507785
GO:0051241	Biological Process	negative regulation of multicellular organismal process	12	0.0385774	STAT5A, MECP2, PCID2, GDI1, NAXE, CTSK, LMNA, SERPING1, RAC1, ALPK2, EPN1, THBS4	119	1.97684	1	0.524738	0.514861
GO:0072657	Biological Process	protein localization to membrane	8	0.0386101	PLEKHF1, GDI1, NCF1, RILPL1, PALM, ARL6IP5, LIN7C, MESD	119	2.52183	1	0.524738	0.514861
GO:0018023	Biological Process	peptidyl-lysine trimethylation	3	0.0393035	MECP2, LMNA, H1-2	119	9.47787	1	0.528974	0.519017
GO:0050678	Biological Process	regulation of epithelial cell proliferation	6	0.0397172	STAT5A, CAV1, ZNF703, HMGB2, HMOX1, THBS4	119	3.18287	1	0.528974	0.519017
GO:0051258	Biological Process	protein polymerization	6	0.0397172	MECP2, RAC1, CYRIB, SPTAN1, CORO1B, HDGFL3	119	3.18287	1	0.528974	0.519017
GO:0001934	Biological Process	positive regulation of protein phosphorylation	11	0.0397209	NCF1, CAB39, CAV1, INSR, CAVIN3, PECAM1, ARL6IP5, ILK, TNKS1BP1, RAC1, THBS4	119	2.0577	1	0.528974	0.519017
GO:0055002	Biological Process	striated muscle cell development	4	0.0398269	LMNA, TCAP, PGM5, ALPK2	119	5.26548	1	0.528974	0.519017
GO:0019058	Biological Process	viral life cycle	6	0.0402524	LGALS1, IST1, CAV1, INSR, HMOX1, PPIB	119	3.17103	1	0.530872	0.52088
GO:0045937	Biological Process	positive regulation of phosphate metabolic process	12	0.0405149	NCF1, CAB39, CAV1, INSR, CAVIN3, ITGA1, PECAM1, ARL6IP5, ILK, TNKS1BP1, RAC1, THBS4	119	1.96094	1	0.530872	0.52088
GO:0010562	Biological Process	positive regulation of phosphorus metabolic process	12	0.0405149	NCF1, CAB39, CAV1, INSR, CAVIN3, ITGA1, PECAM1, ARL6IP5, ILK, TNKS1BP1, RAC1, THBS4	119	1.96094	1	0.530872	0.52088
GO:0044854	Biological Process	plasma membrane raft assembly	2	0.0411319	CAV1, PACSIN2	119	47.3894	1	0.536551	0.526452
GO:0014706	Biological Process	striated muscle tissue development	6	0.0413361	CAV1, LMNA, TCAP, PGM5, ALPK2, EMD	119	3.14763	1	0.536818	0.526714
GO:0009968	Biological Process	negative regulation of signal transduction	13	0.0423003	CAV1, CAVIN3, ITGA1, HMGB2, CYRIB, LMNA, PALM, PEA15, DAG1, HMOX1, ENPP1, ALPK2, EMD	119	1.87443	1	0.541656	0.53146
GO:0042221	Biological Process	response to chemical	30	0.042373	USP15, NCF1, HP1BP3, HMGB2, ILK, THBS4, ADH5, CORO1B, COMP, GNA11, DPYSL2, ZNF703, LMNA, DAG1, ARL6IP5, HMOX1, AOX1, ENPP1, PDK3, FADD, RAC1, EMD, STAT5A, CAV1, MMP2, ITGA1, PARVA, CYRIB, PPIB, CRYAB	119	1.40621	1	0.541656	0.53146
GO:1990778	Biological Process	protein localization to cell periphery	6	0.0424373	PLEKHF1, RILPL1, EPB41L2, PALM, ARL6IP5, LIN7C	119	3.12457	1	0.541656	0.53146
GO:0006998	Biological Process	nuclear envelope organization	3	0.042534	SUN2, LMNA, EMD	119	9.07456	1	0.541656	0.53146
GO:0010675	Biological Process	regulation of cellular carbohydrate metabolic process	4	0.0426355	SCARB2, INSR, ENPP1, PDK3	119	5.12317	1	0.541656	0.53146
GO:0050789	Biological Process	regulation of biological process	80	0.0459898	SCARB2, PLEKHF1, SERPINA1, NCF1, GDI1, HP1BP3, HMGB2, TNC, ILK, COMP, MECP2, LGALS1, XPO1, CTSK, DPYSL2, PALM, PEA15, ARL6IP5, DAG1, TNKS1BP1, ENPP1, PDK3, RAC1, ANKRD2, SPTAN1, EMD, YWHAG, UPF2, SUN2, CHIA, PCID2, ARMT1, USP4, IST1, MMP2, ITGA1, CIRBP, EPN1, DEPDC7, RILPL1, PECAM1, ITGA7, SERPING1, ALPK2, ARHGEF7, PPIB, PTMA, CRYAB, PAFAH1B2, HDGFL3, RAPGEF4, USP15, NAXE, CAB39, MESD, CORO1B, TH…	119	1.13985	1	0.581093	0.570155
GO:0006950	Biological Process	response to stress	30	0.0461374	USP15, NCF1, HP1BP3, HMGB2, TNC, THBS4, ADH5, CORO1B, COMP, MECP2, LGALS1, LMNA, ARL6IP5, HMOX1, TNKS1BP1, PDK3, FADD, STAT5A, CHIA, CBX5, ARMT1, CADM1, CAV1, MMP2, CIRBP, PDIA4, ALB, SERPING1, TCAP, CRYAB	119	1.39563	1	0.581093	0.570155
GO:0007166	Biological Process	cell surface receptor signaling pathway	23	0.0468194	STAT5A, USP15, NCF1, CAV1, INSR, ITGA1, HMGB2, ILK, MESD, EPN1, COMP, MECP2, LMNA, ZNF703, PEA15, PECAM1, HMOX1, ENPP1, ITGA7, RAC1, ALPK2, FADD, EMD	119	1.49856	1	0.587152	0.5761
GO:0002687	Biological Process	positive regulation of leukocyte migration	4	0.0475314	RAC1, FADD, CD99, THBS4	119	4.90235	1	0.589642	0.578543
GO:0055013	Biological Process	cardiac muscle cell development	3	0.0475583	LMNA, TCAP, ALPK2	119	8.53008	1	0.589642	0.578543
GO:0070271	Biological Process	protein complex biogenesis	13	0.0480056	NUP205, PCID2, CYRIB, CORO1B, COMP, MECP2, PSMD9, TCAP, RAC1, FADD, SPTAN1, CRYAB, HDGFL3	119	1.83716	1	0.589642	0.578543
GO:0006461	Biological Process	protein complex assembly	13	0.0480056	NUP205, PCID2, CYRIB, CORO1B, COMP, MECP2, PSMD9, TCAP, RAC1, FADD, SPTAN1, CRYAB, HDGFL3	119	1.83716	1	0.589642	0.578543
GO:0031399	Biological Process	regulation of protein modification process	17	0.0482001	NCF1, CAB39, USP4, CAV1, INSR, CAVIN3, ITGA1, ILK, THBS4, MECP2, LMNA, DAG1, PECAM1, ARL6IP5, ENPP1, TNKS1BP1, RAC1	119	1.64861	1	0.589642	0.578543
GO:1903039	Biological Process	positive regulation of leukocyte cell-cell adhesion	5	0.0484306	STAT5A, LGALS1, CAV1, FADD, CYRIB	119	3.62674	1	0.589642	0.578543
GO:0003007	Biological Process	heart morphogenesis	5	0.0484306	INSR, ILK, TCAP, PARVA, ALPK2	119	3.62674	1	0.589642	0.578543
GO:1902580	Biological Process	single-organism cellular localization	11	0.0486817	SUN2, IPO9, PLEKHF1, NAXE, RILPL1, CSE1L, LMNA, ALB, PALM, S100A13, ARL6IP5	119	1.98458	1	0.59024	0.57913
GO:0046323	Biological Process	glucose import	3	0.0492791	INSR, PEA15, ENPP1	119	8.36283	1	0.595015	0.583815
GO:0045595	Biological Process	regulation of cell differentiation	16	0.0499863	STAT5A, PCID2, GDI1, IST1, CAV1, HMGB2, ILK, MECP2, GNA11, DPYSL2, DAG1, ENPP1, RAC1, ANP32B, FADD, YWHAG	119	1.6775	1	0.60107	0.589757

## Sheet: Cluster 4
GO enrichment analysis of k-means Clusters 4
GO ID	GO Term	Description	Count	PValue	Genes	List Total	Fold Enrichment	Bonferroni	Benjamini	FDR
GO:0072594	Biological Process	establishment of protein localization to organelle	5	0.00284011	RAB10, MFN1, RAB7A, SEC63, TOMM22	29	8.03553	0.968879	0.779433	0.779433
GO:0051641	Biological Process	cellular localization	11	0.00310643	RAB10, CHTOP, YTHDC1, LMAN2, ACTN1, MFN1, SCN4B, CLASP1, RAB7A, SEC63, TOMM22	29	2.73653	0.977534	0.779433	0.779433
GO:0090150	Biological Process	establishment of protein localization to membrane	4	0.00393808	RAB10, RAB7A, SEC63, TOMM22	29	12.0284	0.991884	0.779433	0.779433
GO:0051649	Biological Process	establishment of localization in cell	9	0.0042283	CHTOP, YTHDC1, LMAN2, MFN1, SCN4B, CLASP1, RAB7A, SEC63, TOMM22	29	3.18014	0.994312	0.779433	0.779433
GO:0045216	Biological Process	cell-cell junction organization	4	0.00545136	SMAD3, SLK, ACTN1, CLASP1	29	10.7042	0.99873	0.779433	0.779433
GO:0006412	Biological Process	translation	6	0.00551774	MRPS26, SARS2, USP10, CAPRIN1, MRPS12, EIF4B	29	4.9579	0.998829	0.779433	0.779433
GO:0007044	Biological Process	cell-substrate junction assembly	3	0.00578669	SLK, ACTN1, CLASP1	29	25.3643	0.999158	0.779433	0.779433
GO:0043043	Biological Process	peptide biosynthetic process	6	0.00609706	MRPS26, SARS2, USP10, CAPRIN1, MRPS12, EIF4B	29	4.84132	0.999425	0.779433	0.779433
GO:0032543	Biological Process	mitochondrial translation	3	0.00662848	MRPS26, SARS2, MRPS12	29	23.6505	0.999701	0.779433	0.779433
GO:0051130	Biological Process	positive regulation of cellular component organization	7	0.00698458	CHTOP, SMAD3, LMAN2, CAPRIN1, MFN1, SORBS3, CLASP1	29	3.83442	0.999807	0.779433	0.779433
GO:0034330	Biological Process	cell junction organization	4	0.00702767	SMAD3, SLK, ACTN1, CLASP1	29	9.76367	0.999817	0.779433	0.779433
GO:0031589	Biological Process	cell-substrate adhesion	4	0.00922569	SLK, ACTN1, SORBS3, CLASP1	29	8.83908	0.999988	0.82887	0.82887
GO:0043604	Biological Process	amide biosynthetic process	6	0.00936683	MRPS26, SARS2, USP10, CAPRIN1, MRPS12, EIF4B	29	4.36443	0.99999	0.82887	0.82887
GO:1901203	Biological Process	positive regulation of extracellular matrix assembly	2	0.01153	SMAD3, CLASP1	29	166.68	0.999999	0.82887	0.82887
GO:0006886	Biological Process	intracellular protein transport	6	0.0116401	CHTOP, YTHDC1, MFN1, RAB7A, SEC63, TOMM22	29	4.13744	0.999999	0.82887	0.82887
GO:0034332	Biological Process	adherens junction organization	3	0.0118305	SLK, ACTN1, CLASP1	29	17.5014	1	0.82887	0.82887
GO:1902589	Biological Process	single-organism organelle organization	8	0.0121678	SLK, TPM4, ACTN1, MFN1, SORBS3, CLASP1, RAB7A, TOMM22	29	2.97074	1	0.82887	0.82887
GO:0019538	Biological Process	protein metabolic process	15	0.0125319	MRPS26, CHTOP, SMAD3, USP10, MRPS12, SORBS3, LACTB, SLK, SARS2, CAPRIN1, RNPEP, HIF1AN, UBE2K, EIF4B, RAB7A	29	1.82306	1	0.82887	0.82887
GO:0006518	Biological Process	peptide metabolic process	6	0.0129086	MRPS26, SARS2, USP10, CAPRIN1, MRPS12, EIF4B	29	4.03258	1	0.82887	0.82887
GO:1901566	Biological Process	organonitrogen compound biosynthetic process	7	0.0145319	MRPS26, SARS2, USP10, CAPRIN1, MRPS12, EIF4B, GLS	29	3.28004	1	0.840557	0.840557
GO:0001701	Biological Process	in utero embryonic development	4	0.0166623	CHTOP, SMAD3, YTHDC1, MFN1	29	7.09276	1	0.840557	0.840557
GO:1901201	Biological Process	regulation of extracellular matrix assembly	2	0.0180608	SMAD3, CLASP1	29	106.069	1	0.840557	0.840557
GO:0051017	Biological Process	actin filament bundle assembly	3	0.0183308	ACTN1, SORBS3, CLASP1	29	13.89	1	0.840557	0.840557
GO:0061572	Biological Process	actin filament bundle organization	3	0.0188814	ACTN1, SORBS3, CLASP1	29	13.673	1	0.840557	0.840557
GO:0015031	Biological Process	protein transport	7	0.0200696	RAB10, CHTOP, YTHDC1, MFN1, RAB7A, SEC63, TOMM22	29	3.05434	1	0.840557	0.840557
GO:0046907	Biological Process	intracellular transport	7	0.0204073	CHTOP, YTHDC1, LMAN2, MFN1, RAB7A, SEC63, TOMM22	29	3.04296	1	0.840557	0.840557
GO:0097435	Biological Process	supramolecular fiber organization	5	0.0209234	SLK, TPM4, ACTN1, SORBS3, CLASP1	29	4.50834	1	0.840557	0.840557
GO:0022607	Biological Process	cellular component assembly	10	0.0226391	SMAD3, SLK, YTHDC1, ACTN1, MFN1, SORBS3, UBE2K, CLASP1, EIF4B, RAB7A	29	2.20643	1	0.840557	0.840557
GO:1903530	Biological Process	regulation of secretion by cell	4	0.022841	RAB10, ACTN1, CLASP1, RAB7A	29	6.2898	1	0.840557	0.840557
GO:0015833	Biological Process	peptide transport	7	0.0231785	RAB10, CHTOP, YTHDC1, MFN1, RAB7A, SEC63, TOMM22	29	2.95703	1	0.840557	0.840557
GO:0016043	Biological Process	cellular component organization	16	0.0240683	CHTOP, SMAD3, TPM4, YTHDC1, ACTN1, SORBS3, TOMM22, RAB10, SLK, LMAN2, CAPRIN1, MFN1, UBE2K, CLASP1, EIF4B, RAB7A	29	1.63497	1	0.840557	0.840557
GO:0030029	Biological Process	actin filament-based process	5	0.0254338	TPM4, ACTN1, SCN4B, SORBS3, CLASP1	29	4.24585	1	0.840557	0.840557
GO:0042886	Biological Process	amide transport	7	0.0254793	RAB10, CHTOP, YTHDC1, MFN1, RAB7A, SEC63, TOMM22	29	2.89416	1	0.840557	0.840557
GO:0006605	Biological Process	protein targeting	4	0.0254836	MFN1, RAB7A, SEC63, TOMM22	29	6.02976	1	0.840557	0.840557
GO:0007160	Biological Process	cell-matrix adhesion	3	0.0257023	SLK, ACTN1, CLASP1	29	11.5903	1	0.840557	0.840557
GO:0031032	Biological Process	actomyosin structure organization	3	0.0260186	ACTN1, SORBS3, CLASP1	29	11.5141	1	0.840557	0.840557
GO:0060627	Biological Process	regulation of vesicle-mediated transport	4	0.0261692	RAB10, LMAN2, CLASP1, RAB7A	29	5.96807	1	0.840557	0.840557
GO:0045184	Biological Process	establishment of protein localization	7	0.02718	RAB10, CHTOP, YTHDC1, MFN1, RAB7A, SEC63, TOMM22	29	2.85171	1	0.840557	0.840557
GO:0043603	Biological Process	cellular amide metabolic process	6	0.027192	MRPS26, SARS2, USP10, CAPRIN1, MRPS12, EIF4B	29	3.3336	1	0.840557	0.840557
GO:1903055	Biological Process	positive regulation of extracellular matrix organization	2	0.0277792	SMAD3, CLASP1	29	68.6329	1	0.840557	0.840557
GO:0007015	Biological Process	actin filament organization	4	0.0284663	TPM4, ACTN1, SORBS3, CLASP1	29	5.77603	1	0.840557	0.840557
GO:0017157	Biological Process	regulation of exocytosis	3	0.0289372	RAB10, CLASP1, RAB7A	29	10.8704	1	0.840557	0.840557
GO:0033365	Biological Process	protein localization to organelle	5	0.0309008	RAB10, MFN1, RAB7A, SEC63, TOMM22	29	3.99575	1	0.876719	0.876719
GO:0051046	Biological Process	regulation of secretion	4	0.0327884	RAB10, ACTN1, CLASP1, RAB7A	29	5.46491	1	0.909132	0.909132
GO:0071840	Biological Process	cellular component organization or biogenesis	16	0.0339455	CHTOP, SMAD3, TPM4, YTHDC1, ACTN1, SORBS3, TOMM22, RAB10, SLK, LMAN2, CAPRIN1, MFN1, UBE2K, CLASP1, EIF4B, RAB7A	29	1.57431	1	0.9203	0.9203
GO:0044267	Biological Process	cellular protein metabolic process	13	0.0352437	MRPS26, CHTOP, SMAD3, USP10, MRPS12, SORBS3, SLK, SARS2, CAPRIN1, HIF1AN, UBE2K, EIF4B, RAB7A	29	1.74866	1	0.934725	0.934725
GO:0072657	Biological Process	protein localization to membrane	4	0.0376477	RAB10, RAB7A, SEC63, TOMM22	29	5.1741	1	0.977238	0.977238
GO:0034613	Biological Process	cellular protein localization	7	0.0393375	RAB10, CHTOP, YTHDC1, MFN1, RAB7A, SEC63, TOMM22	29	2.61605	1	0.986579	0.986579
GO:0070727	Biological Process	cellular macromolecule localization	7	0.0404076	RAB10, CHTOP, YTHDC1, MFN1, RAB7A, SEC63, TOMM22	29	2.5994	1	0.986579	0.986579
GO:0034329	Biological Process	cell junction assembly	3	0.0410623	SLK, ACTN1, CLASP1	29	8.97507	1	0.986579	0.986579
GO:0044085	Biological Process	cellular component biogenesis	10	0.0412422	SMAD3, SLK, YTHDC1, ACTN1, MFN1, SORBS3, UBE2K, CLASP1, EIF4B, RAB7A	29	1.99174	1	0.986579	0.986579
GO:1901564	Biological Process	organonitrogen compound metabolic process	8	0.042556	MRPS26, SARS2, USP10, CAPRIN1, MRPS12, MFN1, EIF4B, GLS	29	2.30813	1	0.986601	0.986601
GO:0044089	Biological Process	positive regulation of cellular component biogenesis	4	0.0428606	SMAD3, SORBS3, CLASP1, RAB7A	29	4.91267	1	0.986601	0.986601
GO:0071705	Biological Process	nitrogen compound transport	7	0.0490427	RAB10, CHTOP, YTHDC1, MFN1, RAB7A, SEC63, TOMM22	29	2.48096	1	1	1
GO:0044087	Biological Process	regulation of cellular component biogenesis	5	0.049477	SMAD3, SLK, SORBS3, CLASP1, RAB7A	29	3.43568	1	1	1
